# Supplementary material for: Transcriptomic meta-analysis reveals unannotated long non-coding RNAs related to the immune response in sheep
Source: Front Genet. 2022 Nov 22;13:1067350. doi: 10.3389/fgene.2022.1067350 (PMC9725098; doi:10.3389/fgene.2022.1067350)
Supplement: Supplementary file 1 [file Table2.XLSX]

## Sheet: classes
Transcript	Strand	Code	Closest	Strand_closest	Distance_tss	Class
MSTRG.37764.3	+	i	ENSOARG00020023236	-	0	intronic antisense
MSTRG.38091.7	-	u	ENSOARG00020023515	+	148965	intergenic
MSTRG.26741.1	-	u	ENSOARG00020024482	+	-175788	intergenic
MSTRG.22619.2	-	u	ENSOARG00020017907	+	13489	intergenic
MSTRG.29233.1	+	i	ENSOARG00020025322	-	0	intronic antisense
MSTRG.6101.2	+	u	ENSOARG00020014436	-	42336	intergenic
MSTRG.22584.1	-	i	ENSOARG00020012812	+	0	intronic antisense
MSTRG.54710.1	-	i	ENSOARG00020018419	+	0	intronic antisense
MSTRG.16416.2	-	x	ENSOARG00020010901	+	0	antisense
MSTRG.20364.1	-	x	ENSOARG00020021581	+	0	antisense
MSTRG.3183.1	-	u	ENSOARG00020005458	+	-2022	divergent
MSTRG.4093.1	+	u	ENSOARG00020002847	+	24772	intergenic
MSTRG.36919.12	-	x	ENSOARG00020023523	+	0	antisense
MSTRG.23223.1	-	u	ENSOARG00020016042	+	2445	convergent
MSTRG.55467.1	+	u	ENSOARG00020007563	+	-7429	intergenic
MSTRG.60445.1	+	i	ENSOARG00020009621	-	0	intronic antisense
MSTRG.53011.1	+	u	ENSOARG00020012513	-	-25459	intergenic
MSTRG.29024.1	-	x	ENSOARG00020006688	+	0	antisense
MSTRG.35420.12	-	u	ENSOARG00020015563	+	-138	divergent
MSTRG.48628.2	+	u	ENSOARG00020013430	-	-770	divergent
MSTRG.45863.1	-	u	ENSOARG00020011720	-	9960	intergenic
MSTRG.53509.1	+	u	ENSOARG00020010697	+	-45657	intergenic
MSTRG.14912.6	+	u	ENSOARG00020005755	+	122307	intergenic
MSTRG.11685.1	-	x	ENSOARG00020023084	+	0	antisense
MSTRG.36617.1	-	i	ENSOARG00020015620	+	0	intronic antisense
MSTRG.17684.1	-	x	ENSOARG00020007177	+	0	antisense
MSTRG.54103.1	-	x	ENSOARG00020011903	-	0	antisense
MSTRG.47100.5	-	x	ENSOARG00020013782	+	0	antisense
MSTRG.18067.16	+	i	ENSOARG00020022516	-	0	intronic antisense
MSTRG.33728.3	-	u	ENSOARG00020022879	+	17674	intergenic
MSTRG.10073.1	-	u	ENSOARG00020011969	-	-16180	intergenic
MSTRG.60739.1	+	u	ENSOARG00020019861	-	49244	intergenic
MSTRG.60831.1	-	x	ENSOARG00020018716	-	0	antisense
MSTRG.15951.2	-	i	ENSOARG00020023316	+	0	intronic antisense
MSTRG.2671.1	+	u	ENSOARG00020015789	-	149	convergent
MSTRG.36544.5	+	x	ENSOARG00020022882	-	0	antisense
MSTRG.53185.4	-	x	ENSOARG00020009510	+	0	antisense
MSTRG.51348.1	-	u	ENSOARG00020000292	+	-1056	divergent
MSTRG.6411.1	-	u	ENSOARG00020003072	-	367648	intergenic
MSTRG.20355.1	-	u	ENSOARG00020021320	-	-3096	sense upstream
MSTRG.18642.1	+	u	ENSOARG00020014495	+	-810	sense upstream
MSTRG.30545.1	-	u	ENSOARG00020023947	+	-2967	divergent
MSTRG.28105.1	+	u	ENSOARG00020009200	+	38164	intergenic
MSTRG.38917.6	+	u	ENSOARG00020020552	-	33530	intergenic
MSTRG.18812.5	-	u	ENSOARG00020015220	-	24514	intergenic
MSTRG.23033.2	-	i	ENSOARG00020011878	-	0	intronic sense
MSTRG.10271.1	-	i	ENSOARG00020003772	+	0	intronic antisense
MSTRG.62428.1	+	u	ENSOARG00020022245	-	-750155	intergenic
MSTRG.30522.9	-	u	ENSOARG00020023559	+	-3553	divergent
MSTRG.19602.4	+	u	ENSOARG00020008466	-	-1194	divergent
MSTRG.26603.1	-	u	ENSOARG00020014876	-	-50947	intergenic
MSTRG.47875.2	-	u	ENSOARG00020020943	+	-236	divergent
MSTRG.17669.1	+	u	ENSOARG00020005921	+	4497	sense downstream
MSTRG.20162.1	+	x	ENSOARG00020014451	-	0	antisense
MSTRG.33219.1	+	u	ENSOARG00020011380	-	56	convergent
MSTRG.33403.6	-	u	ENSOARG00020006993	-	118402	intergenic
MSTRG.1442.1	+	i	ENSOARG00020001324	-	0	intronic antisense
MSTRG.48609.9	-	u	ENSOARG00020011832	+	-192	divergent
MSTRG.24728.6	+	u	ENSOARG00020022759	-	-5016	intergenic
MSTRG.24936.1	+	u	ENSOARG00020025834	-	-21320	intergenic
MSTRG.35569.2	+	u	ENSOARG00020024815	+	-4693	sense upstream
MSTRG.10867.1	+	i	ENSOARG00020019465	-	0	intronic antisense
MSTRG.49873.4	+	i	ENSOARG00020019736	-	0	intronic antisense
MSTRG.52498.1	-	x	ENSOARG00020003124	+	0	antisense
MSTRG.4784.1	+	i	ENSOARG00020004223	-	0	intronic antisense
MSTRG.42688.1	+	x	ENSOARG00020006202	-	0	antisense
MSTRG.45153.2	+	u	ENSOARG00020002260	+	-58605	intergenic
MSTRG.56297.1	.	u	ENSOARG00020006008	+	-818	divergent
MSTRG.17514.3	-	u	ENSOARG00020012413	+	-11597	intergenic
MSTRG.23919.1	-	i	ENSOARG00020025655	+	0	intronic antisense
MSTRG.1474.2	+	u	ENSOARG00020002095	-	-6668	intergenic
MSTRG.49299.2	-	u	ENSOARG00020023614	+	-8775	intergenic
MSTRG.38309.1	-	i	ENSOARG00020012344	+	0	intronic antisense
MSTRG.42262.1	+	u	ENSOARG00020014807	-	2650	convergent
MSTRG.14160.1	-	u	ENSOARG00020010083	-	-56782	intergenic
MSTRG.33982.1	-	u	ENSOARG00020017093	+	28921	intergenic
MSTRG.37156.1	-	u	ENSOARG00020019750	+	-137622	intergenic
MSTRG.36544.3	+	x	ENSOARG00020022882	-	0	antisense
MSTRG.31279.1	.	u	ENSOARG00020007477	+	52423	intergenic
MSTRG.16661.133	-	u	ENSOARG00020009422	-	-6341	intergenic
MSTRG.40465.1	+	u	ENSOARG00020002774	+	-57403	intergenic
MSTRG.7915.3	+	u	ENSOARG00020009001	+	-38646	intergenic
MSTRG.51929.1	+	u	ENSOARG00020003558	-	384	convergent
MSTRG.50515.23	+	i	ENSOARG00020016727	+	0	intronic sense
MSTRG.11212.1	-	x	ENSOARG00020017441	+	0	antisense
MSTRG.60681.1	.	i	ENSOARG00020017689	-	0	intronic antisense
MSTRG.41032.1	-	u	ENSOARG00020007476	+	-3768	divergent
MSTRG.32533.1	-	u	ENSOARG00020008463	+	109285	intergenic
MSTRG.56847.1	-	i	ENSOARG00020005244	+	0	intronic antisense
MSTRG.50193.1	-	i	ENSOARG00020014242	+	0	intronic antisense
MSTRG.16863.18	+	i	ENSOARG00020010054	-	0	intronic antisense
MSTRG.11930.1	+	u	ENSOARG00020020417	-	-10067	intergenic
MSTRG.35086.11	-	u	ENSOARG00020009340	+	-33375	intergenic
MSTRG.4220.1	-	x	ENSOARG00020001329	+	0	antisense
MSTRG.18915.1	-	u	ENSOARG00020013676	-	-50205	intergenic
MSTRG.9180.1	-	x	ENSOARG00020026204	+	0	antisense
MSTRG.9221.4	+	u	ENSOARG00020026248	-	-550	divergent
MSTRG.50133.3	-	x	ENSOARG00020013687	+	0	antisense
MSTRG.12171.1	+	i	ENSOARG00020022097	-	0	intronic antisense
MSTRG.45178.1	-	u	ENSOARG00020002586	+	-29933	intergenic
MSTRG.26328.1	-	u	ENSOARG00020003904	+	-11517	intergenic
MSTRG.60356.5	-	u	ENSOARG00020025015	+	-1194	divergent
MSTRG.38052.1	-	i	ENSOARG00020015034	+	0	intronic antisense
MSTRG.8190.2	+	u	ENSOARG00020014595	+	-8084	intergenic
MSTRG.22913.9	+	i	ENSOARG00020005668	+	0	intronic sense
MSTRG.46723.38	-	u	ENSOARG00020001484	+	-1279	divergent
MSTRG.50002.1	+	i	ENSOARG00020021969	-	0	intronic antisense
MSTRG.56827.1	+	i	ENSOARG00020003900	-	0	intronic antisense
MSTRG.11691.5	+	i	ENSOARG00020023657	+	0	intronic sense
MSTRG.15687.1	-	u	ENSOARG00020014274	+	-32738	intergenic
MSTRG.14058.1	-	i	ENSOARG00020015811	+	0	intronic antisense
MSTRG.7324.1	+	u	ENSOARG00020013398	+	-101609	intergenic
MSTRG.10419.18	-	i	ENSOARG00020009941	+	0	intronic antisense
MSTRG.51114.1	+	i	ENSOARG00020009559	-	0	intronic antisense
MSTRG.31407.1	-	i	ENSOARG00020009728	+	0	intronic antisense
MSTRG.41835.1	-	u	ENSOARG00020003813	+	403330	intergenic
MSTRG.36727.2	+	u	ENSOARG00020022928	-	-138	divergent
MSTRG.48289.6	+	u	ENSOARG00020010191	-	-286591	intergenic
MSTRG.34381.4	+	u	ENSOARG00020006512	+	127776	intergenic
MSTRG.11269.1	+	x	ENSOARG00020020001	-	0	antisense
MSTRG.55224.1	-	u	ENSOARG00020006024	-	3902	sense downstream
MSTRG.45007.15	-	u	ENSOARG00020000930	+	-5713	intergenic
MSTRG.33913.1	-	u	ENSOARG00020013713	+	-158920	intergenic
MSTRG.23767.2	+	i	ENSOARG00020017393	-	0	intronic antisense
MSTRG.11077.14	-	u	ENSOARG00020011023	+	-6483	intergenic
MSTRG.11595.2	+	u	ENSOARG00020018276	-	17257	intergenic
MSTRG.32239.1	.	u	ENSOARG00020024715	+	48847	intergenic
MSTRG.40272.1	-	u	ENSOARG00020000937	+	2967	convergent
MSTRG.46410.1	+	x	ENSOARG00020000683	-	0	antisense
MSTRG.48097.1	+	i	ENSOARG00020002457	-	0	intronic antisense
MSTRG.485.1	+	u	ENSOARG00020000067	-	-24909	intergenic
MSTRG.44918.1	-	u	ENSOARG00020016589	+	5342	intergenic
MSTRG.24561.6	-	u	ENSOARG00020021242	+	-176	divergent
MSTRG.11693.1	+	i	ENSOARG00020023657	+	0	intronic sense
MSTRG.28634.1	-	x	ENSOARG00020020607	+	0	antisense
MSTRG.16669.1	+	x	ENSOARG00020008155	-	0	antisense
MSTRG.18040.1	+	u	ENSOARG00020016969	-	5781	intergenic
MSTRG.26680.3	+	x	ENSOARG00020019889	-	0	antisense
MSTRG.50438.1	+	i	ENSOARG00020012044	-	0	intronic antisense
MSTRG.45662.1	+	u	ENSOARG00020001807	+	-125943	intergenic
MSTRG.31662.4	+	u	ENSOARG00020023151	-	2440	convergent
MSTRG.34488.3	-	u	ENSOARG00020011960	+	1310	convergent
MSTRG.29949.1	+	i	ENSOARG00020009910	-	0	intronic antisense
MSTRG.42360.2	+	u	ENSOARG00020000793	-	-987	divergent
MSTRG.25349.2	-	u	ENSOARG00020017869	+	5754	intergenic
MSTRG.54444.8	-	u	ENSOARG00020003811	+	-91	divergent
MSTRG.36947.1	-	u	ENSOARG00020007995	+	16184	intergenic
MSTRG.2839.1	+	x	ENSOARG00020009040	-	0	antisense
MSTRG.2596.1	-	x	ENSOARG00020002109	+	0	antisense
MSTRG.7918.2	-	i	ENSOARG00020009001	+	0	intronic antisense
MSTRG.38698.1	-	i	ENSOARG00020022108	+	0	intronic antisense
MSTRG.42682.1	+	i	ENSOARG00020005765	+	0	intronic sense
MSTRG.6359.2	-	u	ENSOARG00020022125	+	41155	intergenic
MSTRG.38049.1	+	u	ENSOARG00020026462	-	-7129	intergenic
MSTRG.62055.5	+	u	ENSOARG00020008886	+	-85645	intergenic
MSTRG.15211.1	-	u	ENSOARG00020014043	-	82831	intergenic
MSTRG.14136.2	+	i	ENSOARG00020022226	-	0	intronic antisense
MSTRG.52695.6	-	u	ENSOARG00020014793	+	-192523	intergenic
MSTRG.12965.1	-	x	ENSOARG00020003240	+	0	antisense
MSTRG.45154.8	-	u	ENSOARG00020002237	+	130522	intergenic
MSTRG.24975.1	+	i	ENSOARG00020025943	-	0	intronic antisense
MSTRG.15626.1	-	x	ENSOARG00020011496	+	0	antisense
MSTRG.61778.2	-	u	ENSOARG00020021099	-	7321	intergenic
MSTRG.50119.1	-	u	ENSOARG00020013044	-	-189478	intergenic
MSTRG.30370.1	+	u	ENSOARG00020025012	+	-2245	sense upstream
MSTRG.45631.1	+	u	ENSOARG00020000812	-	8970	intergenic
MSTRG.45844.1	-	u	ENSOARG00020010282	+	-6077	intergenic
MSTRG.20529.3	+	u	ENSOARG00020012430	+	-19703	intergenic
MSTRG.62055.3	+	u	ENSOARG00020008802	-	-93277	intergenic
MSTRG.57959.3	-	u	ENSOARG00020022084	-	-48912	intergenic
MSTRG.34374.4	+	u	ENSOARG00020006373	-	78980	intergenic
MSTRG.48524.1	-	u	ENSOARG00020012963	+	4573	convergent
MSTRG.29863.1	+	i	ENSOARG00020022904	-	0	intronic antisense
MSTRG.33051.2	-	i	ENSOARG00020015496	+	0	intronic antisense
MSTRG.9286.4	+	u	ENSOARG00020009959	+	-2142	sense upstream
MSTRG.52536.1	-	i	ENSOARG00020004983	+	0	intronic antisense
MSTRG.42767.1	+	i	ENSOARG00020017904	-	0	intronic antisense
MSTRG.60098.1	+	i	ENSOARG00020021149	-	0	intronic antisense
MSTRG.37982.1	-	x	ENSOARG00020026361	+	0	antisense
MSTRG.31867.11	+	u	ENSOARG00020006784	-	5450	intergenic
MSTRG.46746.1	+	i	ENSOARG00020001788	-	0	intronic antisense
MSTRG.6860.17	+	u	ENSOARG00020006384	-	85200	intergenic
MSTRG.38219.5	-	u	ENSOARG00020025125	-	-2568	sense upstream
MSTRG.41779.1	-	i	ENSOARG00020002870	+	0	intronic antisense
MSTRG.44581.4	-	i	ENSOARG00020005428	+	0	intronic antisense
MSTRG.241.1	-	x	ENSOARG00020005342	+	0	antisense
MSTRG.25873.1	-	u	ENSOARG00020002920	+	-5099	intergenic
MSTRG.46142.7	+	x	ENSOARG00020000108	-	0	antisense
MSTRG.60356.3	-	u	ENSOARG00020025015	+	-12279	intergenic
MSTRG.42220.1	+	x	ENSOARG00020008053	-	0	antisense
MSTRG.24649.1	+	x	ENSOARG00020026021	-	0	antisense
MSTRG.43953.4	+	u	ENSOARG00020016060	-	8648	intergenic
MSTRG.37291.1	+	i	ENSOARG00020014895	-	0	intronic antisense
MSTRG.3024.1	-	x	ENSOARG00020001261	+	0	antisense
MSTRG.40454.21	-	u	ENSOARG00020002753	-	-8194	intergenic
MSTRG.46890.5	-	u	ENSOARG00020011302	+	828	convergent
MSTRG.27919.1	+	u	ENSOARG00020001648	+	-4795	sense upstream
MSTRG.58051.9	+	x	ENSOARG00020024208	-	0	antisense
MSTRG.29883.2	+	u	ENSOARG00020007375	-	195	convergent
MSTRG.55532.2	-	u	ENSOARG00020008772	+	-412979	intergenic
MSTRG.40597.1	-	u	ENSOARG00020001672	+	378	convergent
MSTRG.9016.1	+	u	ENSOARG00020020494	-	506	convergent
MSTRG.39608.2	-	u	ENSOARG00020014819	+	-5697	intergenic
MSTRG.29140.1	-	x	ENSOARG00020019177	-	0	antisense
MSTRG.31867.5	+	u	ENSOARG00020006711	-	-1033	divergent
MSTRG.54843.1	-	u	ENSOARG00020014671	-	-6656	intergenic
MSTRG.36679.7	+	u	ENSOARG00020020096	-	-3365	divergent
MSTRG.23997.5	-	x	ENSOARG00020017210	+	0	antisense
MSTRG.57833.4	+	x	ENSOARG00020014976	-	0	antisense
MSTRG.46792.1	-	u	ENSOARG00020006838	+	-588072	intergenic
MSTRG.17878.3	-	u	ENSOARG00020009042	+	-3039	divergent
MSTRG.23387.2	+	i	ENSOARG00020015213	-	0	intronic antisense
MSTRG.46597.1	+	x	ENSOARG00020005056	-	0	antisense
MSTRG.5692.1	-	u	ENSOARG00020016807	-	-248893	intergenic
MSTRG.56193.17	+	x	ENSOARG00020025142	-	0	antisense
MSTRG.17162.1	+	i	ENSOARG00020023880	-	0	intronic antisense
MSTRG.57916.5	+	u	ENSOARG00020020765	+	15525	intergenic
MSTRG.46987.6	-	x	ENSOARG00020022000	+	0	antisense
MSTRG.48971.2	+	u	ENSOARG00020020171	-	-37914	intergenic
MSTRG.29883.1	+	u	ENSOARG00020007295	-	-365	divergent
MSTRG.6860.5	+	u	ENSOARG00020006253	-	-514	divergent
MSTRG.28880.2	+	x	ENSOARG00020009268	-	0	antisense
MSTRG.53875.1	+	i	ENSOARG00020013495	-	0	intronic antisense
MSTRG.20293.1	-	u	ENSOARG00020019393	-	-88311	intergenic
MSTRG.36587.1	-	x	ENSOARG00020024504	+	0	antisense
MSTRG.41229.4	+	x	ENSOARG00020001625	-	0	antisense
MSTRG.23396.1	-	i	ENSOARG00020016128	+	0	intronic antisense
MSTRG.18294.1	-	u	ENSOARG00020011431	-	20968	intergenic
MSTRG.58174.40	+	i	ENSOARG00020005140	+	0	intronic sense
MSTRG.52456.1	+	u	ENSOARG00020023094	-	10575	intergenic
MSTRG.40276.1	-	u	ENSOARG00020000984	+	-7901	intergenic
MSTRG.42831.1	+	u	ENSOARG00020019439	-	-40	divergent
MSTRG.32882.12	+	u	ENSOARG00020017424	+	11636	intergenic
MSTRG.53464.1	+	i	ENSOARG00020023856	-	0	intronic antisense
MSTRG.41905.133	+	u	ENSOARG00020006578	-	-49527	intergenic
MSTRG.35543.1	-	u	ENSOARG00020023945	-	1655	sense downstream
MSTRG.37048.33	+	u	ENSOARG00020013477	+	-3037	sense upstream
MSTRG.38598.1	+	u	ENSOARG00020011268	-	324	convergent
MSTRG.5561.1	+	u	ENSOARG00020008530	-	11894	intergenic
MSTRG.47942.1	+	u	ENSOARG00020016282	-	-6454	intergenic
MSTRG.27172.1	-	i	ENSOARG00020007978	-	0	intronic sense
MSTRG.30365.3	+	u	ENSOARG00020024970	+	-8404	intergenic
MSTRG.8983.16	-	u	ENSOARG00020017862	-	-91	sense upstream
MSTRG.52288.2	+	x	ENSOARG00020015195	-	0	antisense
MSTRG.18321.1	+	u	ENSOARG00020008054	-	48128	intergenic
MSTRG.36598.46	-	u	ENSOARG00020014741	+	-162	divergent
MSTRG.35611.3	-	u	ENSOARG00020025172	-	103316	intergenic
MSTRG.20357.1	-	u	ENSOARG00020021581	+	-156	divergent
MSTRG.40960.1	+	u	ENSOARG00020005433	+	-11596	intergenic
MSTRG.4975.20	-	u	ENSOARG00020000887	-	-41737	intergenic
MSTRG.11821.1	+	u	ENSOARG00020006817	-	109438	intergenic
MSTRG.20966.1	-	u	ENSOARG00020017619	+	41209	intergenic
MSTRG.50057.2	-	x	ENSOARG00020009876	+	0	antisense
MSTRG.47194.1	+	u	ENSOARG00020018905	+	27438	intergenic
MSTRG.977.1	+	u	ENSOARG00020023038	-	-181697	intergenic
MSTRG.57495.2	-	u	ENSOARG00020009701	-	5949	intergenic
MSTRG.16546.77	+	u	ENSOARG00020016039	+	31933	intergenic
MSTRG.6360.1	+	u	ENSOARG00020022350	-	35503	intergenic
MSTRG.55177.2	-	u	ENSOARG00020005081	-	-483485	intergenic
MSTRG.20777.1	+	u	ENSOARG00020020594	-	11422	intergenic
MSTRG.6298.1	+	i	ENSOARG00020021801	-	0	intronic antisense
MSTRG.39118.5	-	u	ENSOARG00020001789	+	-1028	divergent
MSTRG.4878.1	+	u	ENSOARG00020009679	-	-160	divergent
MSTRG.51840.1	-	u	ENSOARG00020024231	-	-91745	intergenic
MSTRG.4560.7	-	x	ENSOARG00020009589	+	0	antisense
MSTRG.54865.6	+	u	ENSOARG00020014923	+	-2232	sense upstream
MSTRG.70.64	-	u	ENSOARG00020000975	-	-3121	sense upstream
MSTRG.41522.2	-	x	ENSOARG00020013451	+	0	antisense
MSTRG.19584.1	+	u	ENSOARG00020006984	+	-43979	intergenic
MSTRG.33904.1	+	u	ENSOARG00020011610	-	301509	intergenic
MSTRG.59159.2	+	x	ENSOARG00020006657	-	0	antisense
MSTRG.31236.1	+	u	ENSOARG00020006714	-	-7726	intergenic
MSTRG.35102.1	-	u	ENSOARG00020009388	-	65745	intergenic
MSTRG.15789.1	-	u	ENSOARG00020010973	+	21489	intergenic
MSTRG.34397.1	-	i	ENSOARG00020007359	+	0	intronic antisense
MSTRG.52689.2	+	u	ENSOARG00020014689	+	8266	intergenic
MSTRG.2308.1	-	u	ENSOARG00020006466	+	19106	intergenic
MSTRG.12178.13	+	u	ENSOARG00020022807	-	-11972	intergenic
MSTRG.48144.3	-	u	ENSOARG00020003620	+	-299	divergent
MSTRG.50962.1	+	u	ENSOARG00020023943	-	-281	divergent
MSTRG.3621.2	+	u	ENSOARG00020001293	-	5969	intergenic
MSTRG.21588.1	-	u	ENSOARG00020004720	+	4584	convergent
MSTRG.23370.1	-	u	ENSOARG00020015051	+	-65591	intergenic
MSTRG.16104.1	-	x	ENSOARG00020014656	+	0	antisense
MSTRG.7630.1	-	i	ENSOARG00020019560	+	0	intronic antisense
MSTRG.18339.2	-	u	ENSOARG00020009610	+	2441	convergent
MSTRG.38513.1	-	x	ENSOARG00020024333	+	0	antisense
MSTRG.40005.1	-	i	ENSOARG00020000225	+	0	intronic antisense
MSTRG.20522.1	-	x	ENSOARG00020012195	+	0	antisense
MSTRG.12952.2	-	u	ENSOARG00020023051	+	-1286	divergent
MSTRG.12537.1	+	i	ENSOARG00020014835	+	0	intronic sense
MSTRG.57310.1	+	u	ENSOARG00020025680	+	-33326	intergenic
MSTRG.48053.2	-	u	ENSOARG00020000231	-	1304	sense downstream
MSTRG.19982.2	-	u	ENSOARG00020019873	-	740327	intergenic
MSTRG.15294.1	-	u	ENSOARG00020008084	-	-39253	intergenic
MSTRG.24750.1	+	x	ENSOARG00020024059	-	0	antisense
MSTRG.11865.3	+	u	ENSOARG00020016544	+	54646	intergenic
MSTRG.13202.1	-	i	ENSOARG00020012047	+	0	intronic antisense
MSTRG.61376.2	-	i	ENSOARG00020021287	+	0	intronic antisense
MSTRG.34961.6	-	u	ENSOARG00020025390	-	-50316	intergenic
MSTRG.56990.1	-	u	ENSOARG00020009878	-	-38005	intergenic
MSTRG.5320.1	+	i	ENSOARG00020003112	-	0	intronic antisense
MSTRG.13200.25	-	u	ENSOARG00020012047	+	-107	divergent
MSTRG.60827.1	+	u	ENSOARG00020018716	-	736	convergent
MSTRG.9830.1	+	i	ENSOARG00020024154	-	0	intronic antisense
MSTRG.33167.1	+	i	ENSOARG00020007966	-	0	intronic antisense
MSTRG.28294.1	.	u	ENSOARG00020024716	+	-140640	intergenic
MSTRG.53514.1	-	u	ENSOARG00020010697	+	-14422	intergenic
MSTRG.37988.10	+	u	ENSOARG00020026372	+	760	sense downstream
MSTRG.42594.2	-	u	ENSOARG00020002499	+	835	convergent
MSTRG.8573.2	+	x	ENSOARG00020022939	-	0	antisense
MSTRG.38336.1	+	u	ENSOARG00020014262	-	1591	convergent
MSTRG.31801.1	-	u	ENSOARG00020025055	-	3912	sense downstream
MSTRG.18543.1	-	u	ENSOARG00020020176	+	-314	divergent
MSTRG.54475.1	+	x	ENSOARG00020005120	-	0	antisense
MSTRG.48677.2	+	u	ENSOARG00020020598	-	688	convergent
MSTRG.38315.1	+	u	ENSOARG00020012535	-	-36429	intergenic
MSTRG.46679.10	-	x	ENSOARG00020001074	+	0	antisense
MSTRG.43858.1	-	u	ENSOARG00020000802	+	-4073	divergent
MSTRG.63100.1	-	u	ENSOARG00020018729	+	92680	intergenic
MSTRG.54642.1	+	u	ENSOARG00020017173	-	39863	intergenic
MSTRG.7307.2	+	u	ENSOARG00020011449	+	-9708	intergenic
MSTRG.39878.3	-	u	ENSOARG00020017609	-	-104404	intergenic
MSTRG.42285.1	-	i	ENSOARG00020018817	+	0	intronic antisense
MSTRG.11850.1	+	u	ENSOARG00020016104	+	67119	intergenic
MSTRG.11136.4	-	u	ENSOARG00020010780	-	6539	intergenic
MSTRG.56140.4	-	u	ENSOARG00020021972	+	-58	divergent
MSTRG.44028.7	-	u	ENSOARG00020005339	+	-143	divergent
MSTRG.48095.1	-	i	ENSOARG00020001314	+	0	intronic antisense
MSTRG.37801.1	-	u	ENSOARG00020006909	-	-7415	intergenic
MSTRG.27449.1	+	u	ENSOARG00020014210	-	-21415	intergenic
MSTRG.15840.1	+	u	ENSOARG00020015314	+	8984	intergenic
MSTRG.29571.11	-	u	ENSOARG00020011135	+	-1159	divergent
MSTRG.63145.1	+	i	ENSOARG00020019118	-	0	intronic antisense
MSTRG.39034.1	-	x	ENSOARG00020025101	+	0	antisense
MSTRG.26292.27	-	u	ENSOARG00020002388	+	-1640	divergent
MSTRG.43824.1	+	u	ENSOARG00020004776	-	-9043	intergenic
MSTRG.56786.6	-	x	ENSOARG00020013811	+	0	antisense
MSTRG.54099.1	-	u	ENSOARG00020011903	-	5161	intergenic
MSTRG.53261.2	+	i	ENSOARG00020015175	-	0	intronic antisense
MSTRG.17326.1	-	i	ENSOARG00020018135	+	0	intronic antisense
MSTRG.51126.44	-	x	ENSOARG00020011995	+	0	antisense
MSTRG.4209.1	+	u	ENSOARG00020001164	-	1057	convergent
MSTRG.62994.1	+	i	ENSOARG00020023786	+	0	intronic sense
MSTRG.38515.1	-	i	ENSOARG00020024333	+	0	intronic antisense
MSTRG.32567.5	-	u	ENSOARG00020009874	-	-4313	sense upstream
MSTRG.27351.2	-	i	ENSOARG00020009418	+	0	intronic antisense
MSTRG.56399.6	-	u	ENSOARG00020026135	+	14173	intergenic
MSTRG.28619.1	+	u	ENSOARG00020020607	+	-74991	intergenic
MSTRG.22096.1	-	u	ENSOARG00020003980	-	17081	intergenic
MSTRG.52383.28	-	u	ENSOARG00020020329	-	-8849	intergenic
MSTRG.56073.1	-	u	ENSOARG00020019427	+	100811	intergenic
MSTRG.54878.1	.	u	ENSOARG00020015267	+	26983	intergenic
MSTRG.26801.2	-	u	ENSOARG00020007985	+	159	convergent
MSTRG.57116.1	-	i	ENSOARG00020015273	+	0	intronic antisense
MSTRG.6850.4	-	u	ENSOARG00020005728	-	75488	intergenic
MSTRG.12584.5	-	u	ENSOARG00020023795	-	-295	sense upstream
MSTRG.36626.4	-	u	ENSOARG00020016344	+	-3557	divergent
MSTRG.33378.1	+	u	ENSOARG00020022468	-	28751	intergenic
MSTRG.39945.1	+	u	ENSOARG00020019238	-	50771	intergenic
MSTRG.60450.5	-	x	ENSOARG00020010124	+	0	antisense
MSTRG.22664.1	+	i	ENSOARG00020020489	-	0	intronic antisense
MSTRG.4036.1	+	i	ENSOARG00020002438	-	0	intronic antisense
MSTRG.55873.10	+	u	ENSOARG00020023915	+	-80250	intergenic
MSTRG.46948.1	+	u	ENSOARG00020018428	-	2456	convergent
MSTRG.11901.6	+	u	ENSOARG00020017026	-	654	convergent
MSTRG.56018.2	-	u	ENSOARG00020013891	-	-34588	intergenic
MSTRG.62580.50	+	u	ENSOARG00020019640	-	-8390	intergenic
MSTRG.23270.1	+	u	ENSOARG00020020396	+	-5911	intergenic
MSTRG.33836.1	+	u	ENSOARG00020007273	-	2998	convergent
MSTRG.9153.2	+	u	ENSOARG00020026153	-	-2907	divergent
MSTRG.5062.1	+	u	ENSOARG00020002655	+	252058	intergenic
MSTRG.31854.1	+	u	ENSOARG00020006359	+	-44459	intergenic
MSTRG.33137.3	-	i	ENSOARG00020021375	+	0	intronic antisense
MSTRG.14833.1	-	x	ENSOARG00020003741	+	0	antisense
MSTRG.62422.2	+	u	ENSOARG00020022245	-	-439810	intergenic
MSTRG.37146.2	+	i	ENSOARG00020019386	-	0	intronic antisense
MSTRG.46187.2	-	u	ENSOARG00020001968	+	-4625	divergent
MSTRG.46190.3	-	x	ENSOARG00020002009	+	0	antisense
MSTRG.26250.10	-	i	ENSOARG00020001486	+	0	intronic antisense
MSTRG.5160.2	+	x	ENSOARG00020005648	-	0	antisense
MSTRG.40310.1	+	u	ENSOARG00020001451	-	-29383	intergenic
MSTRG.36572.35	+	x	ENSOARG00020023692	-	0	antisense
MSTRG.18417.4	-	i	ENSOARG00020017314	+	0	intronic antisense
MSTRG.15536.14	-	u	ENSOARG00020014509	-	3336	sense downstream
MSTRG.27254.1	+	u	ENSOARG00020010017	+	16598	intergenic
MSTRG.31545.1	+	i	ENSOARG00020012658	-	0	intronic antisense
MSTRG.1653.1	+	u	ENSOARG00020000343	-	-81703	intergenic
MSTRG.14184.1	+	u	ENSOARG00020010897	+	-3432	sense upstream
MSTRG.31409.1	-	i	ENSOARG00020009728	+	0	intronic antisense
MSTRG.60577.3	-	u	ENSOARG00020023139	+	-224	divergent
MSTRG.49263.1	+	i	ENSOARG00020022502	-	0	intronic antisense
MSTRG.55066.2	-	i	ENSOARG00020022056	+	0	intronic antisense
MSTRG.11386.3	+	i	ENSOARG00020007748	-	0	intronic antisense
MSTRG.18369.1	-	u	ENSOARG00020011413	+	-71516	intergenic
MSTRG.35046.1	+	x	ENSOARG00020025946	-	0	antisense
MSTRG.53265.1	-	x	ENSOARG00020015778	+	0	antisense
MSTRG.16590.1	+	x	ENSOARG00020003668	-	0	antisense
MSTRG.28134.17	-	u	ENSOARG00020010727	+	-747	divergent
MSTRG.38205.1	+	u	ENSOARG00020024770	+	7740	intergenic
MSTRG.1568.1	+	u	ENSOARG00020008110	+	-1187	sense upstream
MSTRG.9727.2	+	i	ENSOARG00020012730	-	0	intronic antisense
MSTRG.23653.2	-	u	ENSOARG00020019850	+	-1295	divergent
MSTRG.62655.3	-	x	ENSOARG00020021894	+	0	antisense
MSTRG.13665.1	-	i	ENSOARG00020005048	+	0	intronic antisense
MSTRG.54458.1	+	u	ENSOARG00020004523	-	942	convergent
MSTRG.38678.4	+	x	ENSOARG00020021051	-	0	antisense
MSTRG.32923.1	-	x	ENSOARG00020022123	+	0	antisense
MSTRG.52598.2	-	x	ENSOARG00020007756	+	0	antisense
MSTRG.21458.1	+	x	ENSOARG00020017574	-	0	antisense
MSTRG.40239.2	+	x	ENSOARG00020000870	-	0	antisense
MSTRG.32606.11	+	x	ENSOARG00020014010	-	0	antisense
MSTRG.7855.1	-	i	ENSOARG00020005296	+	0	intronic antisense
MSTRG.44126.4	+	u	ENSOARG00020012295	-	-245	divergent
MSTRG.7165.1	-	u	ENSOARG00020006575	-	1110359	intergenic
MSTRG.46190.2	-	x	ENSOARG00020002006	+	0	antisense
MSTRG.26066.1	-	u	ENSOARG00020019375	-	-75617	intergenic
MSTRG.16543.22	+	u	ENSOARG00020015894	+	-11777	intergenic
MSTRG.2578.7	+	i	ENSOARG00020001551	-	0	intronic antisense
MSTRG.52265.1	+	u	ENSOARG00020013072	-	214678	intergenic
MSTRG.16147.1	+	u	ENSOARG00020012581	-	5370	intergenic
MSTRG.1439.1	+	u	ENSOARG00020001324	-	10805	intergenic
MSTRG.13782.1	+	x	ENSOARG00020003944	-	0	antisense
MSTRG.20018.1	+	u	ENSOARG00020022024	+	-26009	intergenic
MSTRG.36111.1	-	u	ENSOARG00020017746	-	-46130	intergenic
MSTRG.43453.4	-	x	ENSOARG00020002210	+	0	antisense
MSTRG.52270.20	+	i	ENSOARG00020013148	+	0	intronic sense
MSTRG.2538.11	-	u	ENSOARG00020000798	-	-33232	intergenic
MSTRG.38222.1	+	u	ENSOARG00020025151	+	45428	intergenic
MSTRG.4394.4	-	u	ENSOARG00020009557	+	-4699	divergent
MSTRG.20810.1	-	u	ENSOARG00020021454	-	81128	intergenic
MSTRG.33861.1	-	u	ENSOARG00020008923	-	11717	intergenic
MSTRG.39728.5	+	u	ENSOARG00020009035	-	-639	divergent
MSTRG.8169.1	-	x	ENSOARG00020011418	+	0	antisense
MSTRG.2837.1	-	u	ENSOARG00020009040	-	28737	intergenic
MSTRG.10597.1	+	u	ENSOARG00020007099	+	-98365	intergenic
MSTRG.27942.8	-	x	ENSOARG00020002317	+	0	antisense
MSTRG.47454.1	-	u	ENSOARG00020000647	+	2	convergent
MSTRG.55767.8	+	u	ENSOARG00020018720	-	-20312	intergenic
MSTRG.39496.1	+	u	ENSOARG00020006510	-	-1310	divergent
MSTRG.43274.1	+	i	ENSOARG00020020109	-	0	intronic antisense
MSTRG.36258.1	+	x	ENSOARG00020014623	-	0	antisense
MSTRG.14163.1	+	u	ENSOARG00020010276	-	49258	intergenic
MSTRG.23046.18	+	u	ENSOARG00020020295	-	-409	divergent
MSTRG.12824.2	-	i	ENSOARG00020018268	+	0	intronic antisense
MSTRG.29509.1	+	u	ENSOARG00020007795	-	-23076	intergenic
MSTRG.45860.22	+	u	ENSOARG00020011617	-	-22115	intergenic
MSTRG.15485.8	-	u	ENSOARG00020012145	+	-47720	intergenic
MSTRG.14341.1	+	x	ENSOARG00020014929	-	0	antisense
MSTRG.15664.1	+	i	ENSOARG00020013295	-	0	intronic antisense
MSTRG.60529.22	+	x	ENSOARG00020022580	-	0	antisense
MSTRG.36681.1	+	u	ENSOARG00020020096	-	-21903	intergenic
MSTRG.58320.1	-	u	ENSOARG00020008937	+	124789	intergenic
MSTRG.7003.6	-	x	ENSOARG00020012488	+	0	antisense
MSTRG.41868.1	+	u	ENSOARG00020009053	-	-17720	intergenic
MSTRG.12029.15	-	u	ENSOARG00020011480	-	-9098	intergenic
MSTRG.30234.1	+	u	ENSOARG00020015904	+	6489	intergenic
MSTRG.9686.2	-	i	ENSOARG00020022997	+	0	intronic antisense
MSTRG.14009.1	-	u	ENSOARG00020011297	+	-644	divergent
MSTRG.27774.11	+	u	ENSOARG00020019068	-	-192634	intergenic
MSTRG.53462.1	+	i	ENSOARG00020023856	-	0	intronic antisense
MSTRG.32256.2	-	u	ENSOARG00020025086	+	-751	divergent
MSTRG.14187.42	+	u	ENSOARG00020010955	-	24447	intergenic
MSTRG.33864.5	+	i	ENSOARG00020008923	-	0	intronic antisense
MSTRG.28632.1	-	i	ENSOARG00020020607	+	0	intronic antisense
MSTRG.23838.13	-	i	ENSOARG00020024245	-	0	intronic sense
MSTRG.22228.1	.	u	ENSOARG00020006128	-	-139911	intergenic
MSTRG.34062.1	-	x	ENSOARG00020024517	+	0	antisense
MSTRG.37339.8	-	u	ENSOARG00020017934	+	18729	intergenic
MSTRG.7611.1	-	u	ENSOARG00020017301	-	19441	intergenic
MSTRG.51244.64	+	x	ENSOARG00020020172	-	0	antisense
MSTRG.23548.1	+	u	ENSOARG00020013669	-	-909	divergent
MSTRG.18572.6	+	u	ENSOARG00020020582	-	-54258	intergenic
MSTRG.28727.1	-	u	ENSOARG00020024037	-	7714	intergenic
MSTRG.10453.1	.	u	ENSOARG00020012448	+	3867	convergent
MSTRG.38819.1	+	u	ENSOARG00020025693	-	-108	divergent
MSTRG.50796.1	-	u	ENSOARG00020019154	+	86122	intergenic
MSTRG.23518.2	-	i	ENSOARG00020011435	+	0	intronic antisense
MSTRG.22436.1	-	u	ENSOARG00020021019	+	-7167	intergenic
MSTRG.34448.12	-	i	ENSOARG00020009721	+	0	intronic antisense
MSTRG.55838.1	+	u	ENSOARG00020022315	-	-3563	divergent
MSTRG.36682.3	-	u	ENSOARG00020020256	+	-11893	intergenic
MSTRG.4584.1	-	u	ENSOARG00020010990	+	-2670	divergent
MSTRG.15640.2	-	x	ENSOARG00020012219	+	0	antisense
MSTRG.4543.5	-	u	ENSOARG00020009298	+	95936	intergenic
MSTRG.1350.1	-	u	ENSOARG00020019816	+	13911	intergenic
MSTRG.39039.3	-	u	ENSOARG00020025212	+	-2326	divergent
MSTRG.19334.1	-	x	ENSOARG00020009384	+	0	antisense
MSTRG.12030.1	+	u	ENSOARG00020011480	-	-8090	intergenic
MSTRG.46635.1	-	x	ENSOARG00020005551	+	0	antisense
MSTRG.54490.1	+	i	ENSOARG00020005395	+	0	intronic sense
MSTRG.56641.1	.	u	ENSOARG00020003110	+	-132768	intergenic
MSTRG.36536.3	-	i	ENSOARG00020020397	+	0	intronic antisense
MSTRG.32177.1	-	i	ENSOARG00020016002	+	0	intronic antisense
MSTRG.59786.3	+	u	ENSOARG00020018205	+	5273	intergenic
MSTRG.33121.5	-	u	ENSOARG00020020951	+	-29661	intergenic
MSTRG.4059.21	-	u	ENSOARG00020002736	-	122530	intergenic
MSTRG.19358.3	-	x	ENSOARG00020009949	+	0	antisense
MSTRG.54669.5	-	u	ENSOARG00020017525	+	30805	intergenic
MSTRG.47891.2	-	u	ENSOARG00020009256	+	-953	divergent
MSTRG.688.1	+	u	ENSOARG00020002312	-	-3991	divergent
MSTRG.48345.1	-	i	ENSOARG00020009668	+	0	intronic antisense
MSTRG.45423.1	+	i	ENSOARG00020002689	+	0	intronic sense
MSTRG.2744.6	-	u	ENSOARG00020026162	-	1391	sense downstream
MSTRG.33962.1	+	u	ENSOARG00020015234	-	-52061	intergenic
MSTRG.10120.4	-	x	ENSOARG00020019573	+	0	antisense
MSTRG.18371.4	-	u	ENSOARG00020011413	+	-22656	intergenic
MSTRG.8452.1	+	u	ENSOARG00020010797	+	-7432	intergenic
MSTRG.38094.3	-	u	ENSOARG00020023563	+	-272330	intergenic
MSTRG.20773.1	+	x	ENSOARG00020020502	-	0	antisense
MSTRG.11666.1	-	i	ENSOARG00020022293	+	0	intronic antisense
MSTRG.53400.2	-	u	ENSOARG00020022559	+	-55220	intergenic
MSTRG.20729.1	-	u	ENSOARG00020019698	-	-20497	intergenic
MSTRG.8020.1	-	u	ENSOARG00020025937	+	7853	intergenic
MSTRG.35060.3	-	u	ENSOARG00020007167	+	-1798	divergent
MSTRG.17344.1	+	u	ENSOARG00020019701	-	-194310	intergenic
MSTRG.25967.1	+	u	ENSOARG00020008383	+	10682	intergenic
MSTRG.10884.7	+	u	ENSOARG00020003165	+	-1059	sense upstream
MSTRG.35496.1	-	i	ENSOARG00020017852	+	0	intronic antisense
MSTRG.56948.1	-	x	ENSOARG00020008946	+	0	antisense
MSTRG.13920.1	-	u	ENSOARG00020013402	+	-21194	intergenic
MSTRG.37708.4	+	u	ENSOARG00020019354	+	-38321	intergenic
MSTRG.10553.1	-	u	ENSOARG00020018568	-	-212934	intergenic
MSTRG.54744.8	+	x	ENSOARG00020020626	-	0	antisense
MSTRG.43930.10	+	i	ENSOARG00020011245	-	0	intronic antisense
MSTRG.41512.1	-	u	ENSOARG00020012789	+	-137328	intergenic
MSTRG.9690.1	-	u	ENSOARG00020010323	+	-3416	divergent
MSTRG.1984.5	+	i	ENSOARG00020012424	-	0	intronic antisense
MSTRG.33813.16	+	i	ENSOARG00020006381	-	0	intronic antisense
MSTRG.10275.1	+	u	ENSOARG00020003825	-	-5100	intergenic
MSTRG.20803.1	-	i	ENSOARG00020021307	+	0	intronic antisense
MSTRG.62494.2	+	u	ENSOARG00020015788	+	73830	intergenic
MSTRG.49748.2	+	i	ENSOARG00020016902	-	0	intronic antisense
MSTRG.10712.5	+	u	ENSOARG00020008556	-	-206	divergent
MSTRG.7468.41	+	u	ENSOARG00020003557	+	-244635	intergenic
MSTRG.51274.3	-	u	ENSOARG00020020623	+	-4525	divergent
MSTRG.38700.7	+	u	ENSOARG00020022148	+	-8846	intergenic
MSTRG.42451.2	+	u	ENSOARG00020003260	-	-40748	intergenic
MSTRG.45096.1	+	u	ENSOARG00020001799	+	3409	sense downstream
MSTRG.23353.1	+	u	ENSOARG00020015021	-	-350813	intergenic
MSTRG.35256.1	-	u	ENSOARG00020023717	+	570	convergent
MSTRG.39163.4	-	u	ENSOARG00020002468	+	-3235	divergent
MSTRG.46485.2	-	u	ENSOARG00020001182	+	846	convergent
MSTRG.37720.13	-	u	ENSOARG00020019804	+	14346	intergenic
MSTRG.57170.5	+	i	ENSOARG00020009892	-	0	intronic antisense
MSTRG.52076.1	+	i	ENSOARG00020011241	-	0	intronic antisense
MSTRG.16050.1	-	x	ENSOARG00020006173	-	0	antisense
MSTRG.7572.30	+	u	ENSOARG00020010528	+	-2451	sense upstream
MSTRG.55158.1	+	u	ENSOARG00020004910	-	5917	intergenic
MSTRG.36042.1	-	u	ENSOARG00020014722	+	-5907	intergenic
MSTRG.49738.7	-	u	ENSOARG00020016849	+	-326	divergent
MSTRG.43315.1	-	u	ENSOARG00020021496	+	16058	intergenic
MSTRG.35885.1	-	u	ENSOARG00020026352	-	-6363	intergenic
MSTRG.33829.1	-	i	ENSOARG00020007033	+	0	intronic antisense
MSTRG.13362.1	+	x	ENSOARG00020008834	-	0	antisense
MSTRG.47188.1	-	u	ENSOARG00020018819	-	-6100	intergenic
MSTRG.56592.1	.	u	ENSOARG00020026412	+	-526233	intergenic
MSTRG.57181.3	+	u	ENSOARG00020024519	-	39477	intergenic
MSTRG.35060.1	-	u	ENSOARG00020007167	+	-741	divergent
MSTRG.52736.5	-	x	ENSOARG00020017522	+	0	antisense
MSTRG.47399.1	+	u	ENSOARG00020018500	-	-789	divergent
MSTRG.46142.8	+	x	ENSOARG00020000108	-	0	antisense
MSTRG.5535.1	-	i	ENSOARG00020007309	+	0	intronic antisense
MSTRG.13061.1	+	u	ENSOARG00020005374	-	-13	divergent
MSTRG.32498.6	+	u	ENSOARG00020007077	-	12107	intergenic
MSTRG.21824.26	-	x	ENSOARG00020025594	+	0	antisense
MSTRG.13366.1	-	x	ENSOARG00020008910	+	0	antisense
MSTRG.43873.14	-	x	ENSOARG00020000959	+	0	antisense
MSTRG.1992.1	-	i	ENSOARG00020012648	+	0	intronic antisense
MSTRG.31266.1	+	u	ENSOARG00020007303	-	230	convergent
MSTRG.44499.1	.	u	ENSOARG00020001478	+	-31114	intergenic
MSTRG.19907.1	.	u	ENSOARG00020013686	-	6657	intergenic
MSTRG.52753.1	+	i	ENSOARG00020004469	-	0	intronic antisense
MSTRG.8125.30	+	i	ENSOARG00020005717	-	0	intronic antisense
MSTRG.30989.1	+	u	ENSOARG00020022798	+	-38368	intergenic
MSTRG.19555.2	-	u	ENSOARG00020006056	-	-32785	intergenic
MSTRG.21413.1	-	u	ENSOARG00020013227	+	410861	intergenic
MSTRG.22200.1	-	u	ENSOARG00020005976	-	-97571	intergenic
MSTRG.38664.17	+	u	ENSOARG00020020286	+	884	sense downstream
MSTRG.27020.3	+	i	ENSOARG00020022346	-	0	intronic antisense
MSTRG.153.2	-	i	ENSOARG00020001749	-	0	intronic sense
MSTRG.12519.7	+	u	ENSOARG00020010637	-	-24646	intergenic
MSTRG.10712.1	+	u	ENSOARG00020008556	-	-94	divergent
MSTRG.5575.1	+	i	ENSOARG00020008991	-	0	intronic antisense
MSTRG.26334.2	-	i	ENSOARG00020003972	+	0	intronic antisense
MSTRG.17669.3	+	u	ENSOARG00020005921	+	9600	intergenic
MSTRG.56519.4	+	i	ENSOARG00020026251	-	0	intronic antisense
MSTRG.12939.1	-	x	ENSOARG00020022555	+	0	antisense
MSTRG.23236.4	+	u	ENSOARG00020016294	+	9081	intergenic
MSTRG.23184.23	+	x	ENSOARG00020012879	-	0	antisense
MSTRG.16546.44	+	u	ENSOARG00020015999	-	1121	convergent
MSTRG.1847.5	+	i	ENSOARG00020003474	-	0	intronic antisense
MSTRG.29477.7	-	x	ENSOARG00020006521	+	0	antisense
MSTRG.43247.6	-	u	ENSOARG00020019506	+	-321	divergent
MSTRG.57092.2	+	u	ENSOARG00020012514	-	3415	convergent
MSTRG.46672.2	-	u	ENSOARG00020001007	+	-2261	divergent
MSTRG.32954.6	-	u	ENSOARG00020006683	+	-1784	divergent
MSTRG.33574.1	+	u	ENSOARG00020017389	-	-2594	divergent
MSTRG.40988.1	+	u	ENSOARG00020005680	-	-1949	divergent
MSTRG.7959.3	+	x	ENSOARG00020010081	-	0	antisense
MSTRG.30684.6	+	u	ENSOARG00020015583	-	322	convergent
MSTRG.1803.2	-	u	ENSOARG00020002937	+	-88	divergent
MSTRG.37617.3	+	u	ENSOARG00020009775	+	17539	intergenic
MSTRG.25458.1	.	u	ENSOARG00020000672	+	-57678	intergenic
MSTRG.22066.1	.	u	ENSOARG00020003560	-	21066	intergenic
MSTRG.14110.2	+	i	ENSOARG00020021903	-	0	intronic antisense
MSTRG.27995.1	+	x	ENSOARG00020003997	+	0	antisense
MSTRG.60796.33	-	u	ENSOARG00020015351	-	-27129	intergenic
MSTRG.18516.1	+	i	ENSOARG00020017912	+	0	intronic sense
MSTRG.26801.1	-	x	ENSOARG00020007985	+	0	antisense
MSTRG.33640.1	-	u	ENSOARG00020022976	+	29254	intergenic
MSTRG.38036.1	-	i	ENSOARG00020026448	+	0	intronic antisense
MSTRG.27773.6	-	u	ENSOARG00020019068	-	-116545	intergenic
MSTRG.54282.1	-	x	ENSOARG00020004790	+	0	antisense
MSTRG.51191.2	+	i	ENSOARG00020014893	-	0	intronic antisense
MSTRG.14499.1	-	i	ENSOARG00020003215	+	0	intronic antisense
MSTRG.32561.1	-	u	ENSOARG00020009358	-	-8590	intergenic
MSTRG.16000.3	-	x	ENSOARG00020003786	+	0	antisense
MSTRG.6125.10	-	u	ENSOARG00020015398	+	-785	divergent
MSTRG.30023.1	+	x	ENSOARG00020015208	-	0	antisense
MSTRG.20884.22	+	i	ENSOARG00020013194	+	0	intronic sense
MSTRG.7391.1	-	u	ENSOARG00020003068	+	-777310	intergenic
MSTRG.28689.1	-	x	ENSOARG00020023343	+	0	antisense
MSTRG.35791.1	+	u	ENSOARG00020026260	-	205	convergent
MSTRG.46679.7	-	i	ENSOARG00020001054	+	0	intronic antisense
MSTRG.41905.136	+	u	ENSOARG00020006578	-	-49557	intergenic
MSTRG.40515.1	-	x	ENSOARG00020000168	+	0	antisense
MSTRG.31707.7	+	u	ENSOARG00020023600	+	397	sense downstream
MSTRG.56302.1	-	u	ENSOARG00020006059	-	21701	intergenic
MSTRG.37531.1	-	i	ENSOARG00020024896	+	0	intronic antisense
MSTRG.45256.2	-	x	ENSOARG00020006751	+	0	antisense
MSTRG.56399.32	-	u	ENSOARG00020026135	+	26466	intergenic
MSTRG.55976.7	-	i	ENSOARG00020011866	+	0	intronic antisense
MSTRG.2131.1	-	x	ENSOARG00020000877	+	0	antisense
MSTRG.26239.1	+	x	ENSOARG00020000997	-	0	antisense
MSTRG.41067.19	+	u	ENSOARG00020008523	+	16375	intergenic
MSTRG.56992.1	+	u	ENSOARG00020009878	-	-46862	intergenic
MSTRG.30778.1	+	i	ENSOARG00020024483	+	0	intronic sense
MSTRG.44676.30	-	u	ENSOARG00020008574	+	-741	divergent
MSTRG.10884.3	+	u	ENSOARG00020003165	+	-9550	intergenic
MSTRG.44399.5	+	u	ENSOARG00020024872	-	-599	divergent
MSTRG.58004.1	+	u	ENSOARG00020022463	-	115	convergent
MSTRG.32089.1	+	i	ENSOARG00020018240	-	0	intronic antisense
MSTRG.19364.1	-	i	ENSOARG00020010171	+	0	intronic antisense
MSTRG.41864.6	+	u	ENSOARG00020009053	-	20767	intergenic
MSTRG.25368.1	+	i	ENSOARG00020019825	-	0	intronic antisense
MSTRG.28033.1	+	x	ENSOARG00020005900	-	0	antisense
MSTRG.26201.33	-	u	ENSOARG00020000666	+	-227229	intergenic
MSTRG.43930.3	+	i	ENSOARG00020011245	-	0	intronic antisense
MSTRG.60140.1	+	x	ENSOARG00020021678	-	0	antisense
MSTRG.5617.1	-	i	ENSOARG00020010262	+	0	intronic antisense
MSTRG.14243.2	+	i	ENSOARG00020012410	-	0	intronic antisense
MSTRG.22117.2	-	i	ENSOARG00020004620	+	0	intronic antisense
MSTRG.42000.2	+	u	ENSOARG00020008432	-	-96574	intergenic
MSTRG.54313.1	-	i	ENSOARG00020005779	+	0	intronic antisense
MSTRG.7032.1	+	u	ENSOARG00020003659	+	-7907	intergenic
MSTRG.13127.2	+	u	ENSOARG00020007944	+	-200159	intergenic
MSTRG.4505.1	-	i	ENSOARG00020002311	+	0	intronic antisense
MSTRG.12383.2	+	i	ENSOARG00020004270	-	0	intronic antisense
MSTRG.15600.1	-	u	ENSOARG00020019124	+	-7586	intergenic
MSTRG.43337.7	+	x	ENSOARG00020000178	-	0	antisense
MSTRG.6967.8	+	u	ENSOARG00020010005	-	-164	divergent
MSTRG.57922.5	+	u	ENSOARG00020020781	+	24035	intergenic
MSTRG.19967.1	-	u	ENSOARG00020019286	-	-34437	intergenic
MSTRG.20824.1	+	u	ENSOARG00020022584	+	2500	sense downstream
MSTRG.5194.1	+	i	ENSOARG00020000715	-	0	intronic antisense
MSTRG.40748.1	-	u	ENSOARG00020003084	-	78504	intergenic
MSTRG.24880.1	+	u	ENSOARG00020025523	-	2467	convergent
MSTRG.49671.5	+	x	ENSOARG00020014690	-	0	antisense
MSTRG.49675.6	-	u	ENSOARG00020014806	+	-2785	divergent
MSTRG.6072.1	.	u	ENSOARG00020013947	+	-20666	intergenic
MSTRG.29554.5	+	u	ENSOARG00020010161	-	6464	intergenic
MSTRG.32590.2	+	u	ENSOARG00020011870	-	-10429	intergenic
MSTRG.6709.1	+	u	ENSOARG00020013308	-	10068	intergenic
MSTRG.5900.1	-	u	ENSOARG00020003322	-	-3196	sense upstream
MSTRG.13542.2	+	u	ENSOARG00020014327	-	10123	intergenic
MSTRG.32358.1	+	u	ENSOARG00020025964	+	-35774	intergenic
MSTRG.7254.1	+	i	ENSOARG00020009274	-	0	intronic antisense
MSTRG.41257.1	-	u	ENSOARG00020004988	+	-20198	intergenic
MSTRG.58490.1	+	u	ENSOARG00020021332	+	77475	intergenic
MSTRG.6488.13	-	u	ENSOARG00020004928	+	1285851	intergenic
MSTRG.13796.1	+	i	ENSOARG00020005144	-	0	intronic antisense
MSTRG.10475.24	-	u	ENSOARG00020015045	+	98313	intergenic
MSTRG.48606.1	-	i	ENSOARG00020011473	+	0	intronic antisense
MSTRG.10300.5	-	u	ENSOARG00020003931	+	773	convergent
MSTRG.24507.1	+	x	ENSOARG00020010340	-	0	antisense
MSTRG.31924.3	-	i	ENSOARG00020009424	+	0	intronic antisense
MSTRG.54331.1	-	u	ENSOARG00020012249	+	2642	convergent
MSTRG.22472.3	+	u	ENSOARG00020022185	-	1786	convergent
MSTRG.4487.4	+	u	ENSOARG00020002099	-	-237	divergent
MSTRG.5885.4	-	u	ENSOARG00020002885	+	-17841	intergenic
MSTRG.18383.2	-	u	ENSOARG00020012114	+	-175	divergent
MSTRG.60340.1	+	u	ENSOARG00020024285	+	-91399	intergenic
MSTRG.16852.5	+	u	ENSOARG00020009749	+	-147	sense upstream
MSTRG.46176.1	-	x	ENSOARG00020000815	+	0	antisense
MSTRG.46387.1	-	i	ENSOARG00020008138	+	0	intronic antisense
MSTRG.38105.1	-	x	ENSOARG00020023585	+	0	antisense
MSTRG.37000.1	+	i	ENSOARG00020010449	-	0	intronic antisense
MSTRG.40454.13	-	u	ENSOARG00020002753	-	18573	intergenic
MSTRG.27568.4	-	x	ENSOARG00020006526	+	0	antisense
MSTRG.6249.6	+	u	ENSOARG00020020797	-	-647	divergent
MSTRG.38764.1	-	u	ENSOARG00020024828	+	772	convergent
MSTRG.17935.1	+	x	ENSOARG00020003520	-	0	antisense
MSTRG.3041.1	+	u	ENSOARG00020001477	-	1013	convergent
MSTRG.57319.7	+	u	ENSOARG00020025684	-	-6729	intergenic
MSTRG.6628.1	+	i	ENSOARG00020008494	-	0	intronic antisense
MSTRG.60415.1	+	u	ENSOARG00020008366	-	57317	intergenic
MSTRG.42175.1	+	u	ENSOARG00020018091	-	-463	divergent
MSTRG.44104.1	-	u	ENSOARG00020010206	+	38547	intergenic
MSTRG.1790.1	.	u	ENSOARG00020002515	-	-87224	intergenic
MSTRG.114.1	-	i	ENSOARG00020001352	+	0	intronic antisense
MSTRG.51681.1	-	u	ENSOARG00020009917	-	53363	intergenic
MSTRG.15191.38	-	u	ENSOARG00020013899	+	-1546	divergent
MSTRG.29053.2	+	u	ENSOARG00020008420	+	71337	intergenic
MSTRG.40170.1	+	x	ENSOARG00020007769	-	0	antisense
MSTRG.37638.1	-	u	ENSOARG00020011038	-	-7785	intergenic
MSTRG.33333.1	+	u	ENSOARG00020020957	-	-240966	intergenic
MSTRG.23906.2	+	i	ENSOARG00020024961	-	0	intronic antisense
MSTRG.21651.3	-	u	ENSOARG00020006771	-	5957	intergenic
MSTRG.19301.2	-	i	ENSOARG00020007357	+	0	intronic antisense
MSTRG.28998.1	+	u	ENSOARG00020022676	-	-11592	intergenic
MSTRG.25224.14	-	x	ENSOARG00020002880	+	0	antisense
MSTRG.34285.6	+	i	ENSOARG00020023134	-	0	intronic antisense
MSTRG.595.14	-	x	ENSOARG00020002839	+	0	antisense
MSTRG.41906.4	-	u	ENSOARG00020006578	-	-56555	intergenic
MSTRG.992.4	-	i	ENSOARG00020023091	+	0	intronic antisense
MSTRG.53473.7	-	i	ENSOARG00020024000	+	0	intronic antisense
MSTRG.54115.12	+	u	ENSOARG00020012809	-	36401	intergenic
MSTRG.37417.4	-	u	ENSOARG00020021522	+	3549	convergent
MSTRG.30222.2	-	x	ENSOARG00020015458	+	0	antisense
MSTRG.33362.1	-	u	ENSOARG00020021117	+	420529	intergenic
MSTRG.46390.15	+	u	ENSOARG00020000092	-	-23226	intergenic
MSTRG.19109.1	+	x	ENSOARG00020022995	-	0	antisense
MSTRG.39500.1	-	i	ENSOARG00020006895	+	0	intronic antisense
MSTRG.8620.1	-	i	ENSOARG00020025324	+	0	intronic antisense
MSTRG.51764.1	-	i	ENSOARG00020017927	+	0	intronic antisense
MSTRG.31402.2	-	u	ENSOARG00020009577	+	8509	intergenic
MSTRG.18174.1	-	x	ENSOARG00020005557	+	0	antisense
MSTRG.50354.1	-	x	ENSOARG00020025643	+	0	antisense
MSTRG.16316.1	-	x	ENSOARG00020016724	+	0	antisense
MSTRG.59413.7	-	u	ENSOARG00020017863	-	-576	sense upstream
MSTRG.14687.1	+	x	ENSOARG00020008756	+	0	antisense
MSTRG.40133.1	-	u	ENSOARG00020005960	+	-16800	intergenic
MSTRG.36939.2	+	x	ENSOARG00020006576	-	0	antisense
MSTRG.39350.5	-	u	ENSOARG00020002124	+	18555	intergenic
MSTRG.60343.2	-	x	ENSOARG00020024285	+	0	antisense
MSTRG.15640.5	-	u	ENSOARG00020012219	+	2857	convergent
MSTRG.50499.2	-	u	ENSOARG00020015355	-	3174	sense downstream
MSTRG.52488.1	+	i	ENSOARG00020024639	-	0	intronic antisense
MSTRG.39916.1	+	u	ENSOARG00020018981	-	23990	intergenic
MSTRG.47946.1	-	u	ENSOARG00020016331	+	1026	convergent
MSTRG.27020.2	+	x	ENSOARG00020022346	-	0	antisense
MSTRG.30689.5	+	i	ENSOARG00020015730	-	0	intronic antisense
MSTRG.16641.9	-	x	ENSOARG00020005101	+	0	antisense
MSTRG.53550.4	+	u	ENSOARG00020019713	+	5915	intergenic
MSTRG.51448.1	-	u	ENSOARG00020001658	+	-73898	intergenic
MSTRG.9703.1	+	u	ENSOARG00020011895	-	5293	intergenic
MSTRG.41298.4	-	u	ENSOARG00020007013	-	130252	intergenic
MSTRG.53587.1	-	i	ENSOARG00020021312	+	0	intronic antisense
MSTRG.59841.4	+	x	ENSOARG00020018477	-	0	antisense
MSTRG.30684.2	+	u	ENSOARG00020015583	-	291	convergent
MSTRG.2980.26	-	u	ENSOARG00020000586	-	-8235	intergenic
MSTRG.30667.1	-	u	ENSOARG00020014880	+	-28210	intergenic
MSTRG.60676.1	+	u	ENSOARG00020017425	-	-74533	intergenic
MSTRG.2126.2	-	x	ENSOARG00020000811	+	0	antisense
MSTRG.4678.1	+	u	ENSOARG00020025169	+	84934	intergenic
MSTRG.25835.17	-	u	ENSOARG00020002497	-	-56364	intergenic
MSTRG.55279.1	-	u	ENSOARG00020010555	+	-447	divergent
MSTRG.39255.24	+	i	ENSOARG00020017399	+	0	intronic sense
MSTRG.1692.1	+	i	ENSOARG00020001219	-	0	intronic antisense
MSTRG.25416.2	+	u	ENSOARG00020022255	+	-12366	intergenic
MSTRG.29938.9	-	u	ENSOARG00020009815	+	-21299	intergenic
MSTRG.25434.1	+	i	ENSOARG00020022583	-	0	intronic antisense
MSTRG.17586.10	-	u	ENSOARG00020019410	+	-33129	intergenic
MSTRG.62549.1	-	x	ENSOARG00020017807	+	0	antisense
MSTRG.10994.4	+	u	ENSOARG00020007666	+	-828	sense upstream
MSTRG.21838.1	-	x	ENSOARG00020025629	+	0	antisense
MSTRG.38037.1	-	i	ENSOARG00020026448	+	0	intronic antisense
MSTRG.35763.2	+	i	ENSOARG00020021127	-	0	intronic antisense
MSTRG.13654.12	+	u	ENSOARG00020004802	-	-182	divergent
MSTRG.9273.2	+	i	ENSOARG00020026435	-	0	intronic antisense
MSTRG.8707.2	-	u	ENSOARG00020019877	+	-19379	intergenic
MSTRG.6960.2	+	i	ENSOARG00020009812	-	0	intronic antisense
MSTRG.11567.7	-	i	ENSOARG00020015727	+	0	intronic antisense
MSTRG.6281.1	-	u	ENSOARG00020021677	+	-52622	intergenic
MSTRG.9572.1	.	u	ENSOARG00020010998	+	-134414	intergenic
MSTRG.12483.8	-	x	ENSOARG00020007391	+	0	antisense
MSTRG.35127.10	+	u	ENSOARG00020012393	+	11855	intergenic
MSTRG.25154.3	+	u	ENSOARG00020000932	-	11286	intergenic
MSTRG.866.2	+	i	ENSOARG00020017840	-	0	intronic antisense
MSTRG.22388.2	+	i	ENSOARG00020017864	-	0	intronic antisense
MSTRG.34310.1	+	i	ENSOARG00020023821	-	0	intronic antisense
MSTRG.49937.1	-	x	ENSOARG00020020948	+	0	antisense
MSTRG.9404.1	-	i	ENSOARG00020020787	+	0	intronic antisense
MSTRG.3189.1	+	u	ENSOARG00020005516	-	6839	intergenic
MSTRG.6580.4	+	i	ENSOARG00020006397	+	0	intronic sense
MSTRG.51815.4	-	u	ENSOARG00020023163	+	-53558	intergenic
MSTRG.30253.1	-	i	ENSOARG00020019952	-	0	intronic sense
MSTRG.52893.1	-	i	ENSOARG00020011202	+	0	intronic antisense
MSTRG.8676.1	-	u	ENSOARG00020011552	+	83	convergent
MSTRG.50358.1	-	i	ENSOARG00020025643	+	0	intronic antisense
MSTRG.52565.1	-	u	ENSOARG00020005562	-	6707	intergenic
MSTRG.58405.1	-	u	ENSOARG00020020610	+	921	convergent
MSTRG.30458.1	+	u	ENSOARG00020019597	-	2903	convergent
MSTRG.22298.23	-	x	ENSOARG00020008028	+	0	antisense
MSTRG.25169.11	-	x	ENSOARG00020001091	+	0	antisense
MSTRG.32692.1	-	u	ENSOARG00020013473	+	7234	intergenic
MSTRG.39672.3	-	u	ENSOARG00020006934	+	55253	intergenic
MSTRG.21743.33	+	x	ENSOARG00020021162	-	0	antisense
MSTRG.6323.1	-	u	ENSOARG00020022035	-	75315	intergenic
MSTRG.14558.1	-	u	ENSOARG00020003504	+	-2704	divergent
MSTRG.31543.2	+	u	ENSOARG00020012658	-	3716	convergent
MSTRG.54214.40	+	u	ENSOARG00020003550	+	109905	intergenic
MSTRG.19961.1	+	i	ENSOARG00020015605	-	0	intronic antisense
MSTRG.28552.3	-	i	ENSOARG00020017931	+	0	intronic antisense
MSTRG.44034.1	+	u	ENSOARG00020005885	-	-720	divergent
MSTRG.21629.2	+	x	ENSOARG00020006415	-	0	antisense
MSTRG.33121.1	-	u	ENSOARG00020020951	+	-29646	intergenic
MSTRG.38481.9	-	u	ENSOARG00020024215	-	-12162	intergenic
MSTRG.62802.2	+	x	ENSOARG00020025058	-	0	antisense
MSTRG.25703.1	-	x	ENSOARG00020000234	+	0	antisense
MSTRG.31980.24	+	u	ENSOARG00020012342	+	28902	intergenic
MSTRG.25665.1	+	u	ENSOARG00020003844	+	-46671	intergenic
MSTRG.20286.2	+	u	ENSOARG00020019027	-	17347	intergenic
MSTRG.54567.1	-	u	ENSOARG00020012235	+	18685	intergenic
MSTRG.44429.19	+	x	ENSOARG00020000693	-	0	antisense
MSTRG.7616.5	+	u	ENSOARG00020017372	-	-13903	intergenic
MSTRG.649.1	-	x	ENSOARG00020000575	+	0	antisense
MSTRG.47383.1	.	u	ENSOARG00020017838	-	-16794	intergenic
MSTRG.48950.1	-	u	ENSOARG00020019467	-	-12029	intergenic
MSTRG.28004.1	-	u	ENSOARG00020004372	+	-5019	intergenic
MSTRG.15985.19	+	u	ENSOARG00020003642	+	-9228	intergenic
MSTRG.55553.12	-	u	ENSOARG00020008829	+	-305	divergent
MSTRG.11025.4	+	i	ENSOARG00020008417	-	0	intronic antisense
MSTRG.41165.13	-	u	ENSOARG00020000689	+	-5929	intergenic
MSTRG.44303.21	+	i	ENSOARG00020013637	+	0	intronic sense
MSTRG.19893.1	-	u	ENSOARG00020013503	+	298898	intergenic
MSTRG.53749.1	-	x	ENSOARG00020003229	+	0	antisense
MSTRG.8583.1	-	u	ENSOARG00020023459	+	-16974	intergenic
MSTRG.20249.1	-	u	ENSOARG00020017161	+	10271	intergenic
MSTRG.32348.30	-	u	ENSOARG00020025926	+	-534	divergent
MSTRG.56574.2	-	i	ENSOARG00020026391	-	0	intronic sense
MSTRG.29948.1	+	u	ENSOARG00020009910	-	6407	intergenic
MSTRG.18065.4	+	i	ENSOARG00020018348	-	0	intronic antisense
MSTRG.25652.1	+	u	ENSOARG00020003678	-	535	convergent
MSTRG.32074.12	+	u	ENSOARG00020018114	-	-7295	intergenic
MSTRG.23678.2	-	i	ENSOARG00020011454	+	0	intronic antisense
MSTRG.31380.1	-	u	ENSOARG00020007365	-	-256	sense upstream
MSTRG.14270.2	+	u	ENSOARG00020013957	+	-263656	intergenic
MSTRG.49893.1	+	i	ENSOARG00020020210	-	0	intronic antisense
MSTRG.60093.1	+	i	ENSOARG00020021149	-	0	intronic antisense
MSTRG.31597.1	-	u	ENSOARG00020021874	+	22852	intergenic
MSTRG.20357.15	-	u	ENSOARG00020021581	+	-154	divergent
MSTRG.55975.1	-	x	ENSOARG00020011866	+	0	antisense
MSTRG.14068.5	+	u	ENSOARG00020016965	-	-1035	divergent
MSTRG.26787.4	+	u	ENSOARG00020007422	+	293	sense downstream
MSTRG.28844.1	-	u	ENSOARG00020007990	+	49970	intergenic
MSTRG.60663.1	+	u	ENSOARG00020016408	-	-136	divergent
MSTRG.41038.1	-	i	ENSOARG00020007476	+	0	intronic antisense
MSTRG.62675.12	+	x	ENSOARG00020022385	-	0	antisense
MSTRG.25.3	+	i	ENSOARG00020000060	-	0	intronic antisense
MSTRG.37804.1	-	i	ENSOARG00020006966	+	0	intronic antisense
MSTRG.36069.26	-	u	ENSOARG00020015157	-	-1718	sense upstream
MSTRG.24331.15	-	u	ENSOARG00020017874	-	-157355	intergenic
MSTRG.45553.1	-	i	ENSOARG00020012406	+	0	intronic antisense
MSTRG.33614.1	-	u	ENSOARG00020020683	-	27413	intergenic
MSTRG.28985.1	-	i	ENSOARG00020017221	+	0	intronic antisense
MSTRG.43570.1	+	i	ENSOARG00020004466	-	0	intronic antisense
MSTRG.33065.1	-	i	ENSOARG00020016777	+	0	intronic antisense
MSTRG.44486.4	-	i	ENSOARG00020001411	+	0	intronic antisense
MSTRG.48565.1	+	u	ENSOARG00020009825	-	92	convergent
MSTRG.13863.21	+	x	ENSOARG00020009778	-	0	antisense
MSTRG.20066.1	-	u	ENSOARG00020023440	-	219183	intergenic
MSTRG.20800.1	+	i	ENSOARG00020021272	-	0	intronic antisense
MSTRG.29998.1	+	u	ENSOARG00020013911	+	-2921	sense upstream
MSTRG.60175.1	+	u	ENSOARG00020021989	+	-27613	intergenic
MSTRG.30117.8	+	u	ENSOARG00020007011	-	-17488	intergenic
MSTRG.14516.1	+	u	ENSOARG00020003282	-	-27929	intergenic
MSTRG.36118.6	+	u	ENSOARG00020017995	-	-10471	intergenic
MSTRG.49150.1	+	i	ENSOARG00020017245	-	0	intronic antisense
MSTRG.11966.24	+	u	ENSOARG00020021388	+	-23019	intergenic
MSTRG.62584.1	-	u	ENSOARG00020019657	+	-39487	intergenic
MSTRG.16000.5	-	x	ENSOARG00020003786	+	0	antisense
MSTRG.22351.1	+	x	ENSOARG00020013709	-	0	antisense
MSTRG.28989.7	+	x	ENSOARG00020017672	-	0	antisense
MSTRG.40562.1	+	u	ENSOARG00020001011	+	-1446	sense upstream
MSTRG.43839.5	+	u	ENSOARG00020000190	-	-35154	intergenic
MSTRG.21812.4	-	u	ENSOARG00020025540	+	6559	intergenic
MSTRG.16465.23	-	u	ENSOARG00020012067	-	99120	intergenic
MSTRG.55129.1	.	u	ENSOARG00020004556	-	-8880	intergenic
MSTRG.4394.6	-	u	ENSOARG00020009557	+	-4700	divergent
MSTRG.21269.1	+	i	ENSOARG00020011364	-	0	intronic antisense
MSTRG.55961.1	-	u	ENSOARG00020011437	+	1479	convergent
MSTRG.56086.1	+	u	ENSOARG00020019852	-	6673	intergenic
MSTRG.55309.1	+	u	ENSOARG00020011839	+	4856	sense downstream
MSTRG.47368.1	+	i	ENSOARG00020016066	-	0	intronic antisense
MSTRG.43749.18	+	x	ENSOARG00020003746	-	0	antisense
MSTRG.54998.1	+	u	ENSOARG00020020659	-	-1349	divergent
MSTRG.6748.1	-	i	ENSOARG00020003184	+	0	intronic antisense
MSTRG.51778.2	-	i	ENSOARG00020019325	+	0	intronic antisense
MSTRG.59587.2	-	u	ENSOARG00020016647	-	6200	intergenic
MSTRG.33121.3	-	u	ENSOARG00020020951	+	-29664	intergenic
MSTRG.25195.1	+	u	ENSOARG00020002648	-	31003	intergenic
MSTRG.42011.1	+	u	ENSOARG00020008549	-	-1357	divergent
MSTRG.35202.1	-	x	ENSOARG00020019449	+	0	antisense
MSTRG.11183.1	-	x	ENSOARG00020013823	+	0	antisense
MSTRG.26078.1	+	x	ENSOARG00020019551	-	0	antisense
MSTRG.57342.1	+	u	ENSOARG00020025727	+	-669	sense upstream
MSTRG.45871.7	+	u	ENSOARG00020012033	-	-25166	intergenic
MSTRG.28549.14	+	u	ENSOARG00020017931	+	-194	sense upstream
MSTRG.18488.1	-	u	ENSOARG00020017753	-	-127420	intergenic
MSTRG.17069.1	-	u	ENSOARG00020023153	-	-31654	intergenic
MSTRG.5683.5	-	x	ENSOARG00020015704	+	0	antisense
MSTRG.8586.24	-	u	ENSOARG00020024412	-	29877	intergenic
MSTRG.32891.4	+	u	ENSOARG00020017916	+	-4076	sense upstream
MSTRG.19539.1	-	i	ENSOARG00020005767	+	0	intronic antisense
MSTRG.44252.1	+	i	ENSOARG00020008751	-	0	intronic antisense
MSTRG.29021.2	-	i	ENSOARG00020006688	+	0	intronic antisense
MSTRG.1035.1	+	u	ENSOARG00020023719	+	61548	intergenic
MSTRG.36572.33	+	x	ENSOARG00020023692	-	0	antisense
MSTRG.23513.1	+	u	ENSOARG00020011435	+	-40890	intergenic
MSTRG.41926.4	-	i	ENSOARG00020006996	+	0	intronic antisense
MSTRG.26029.1	-	u	ENSOARG00020013834	-	44363	intergenic
MSTRG.1180.24	-	i	ENSOARG00020010326	-	0	intronic sense
MSTRG.21089.1	-	u	ENSOARG00020023992	-	11580	intergenic
MSTRG.45406.2	+	u	ENSOARG00020002509	+	27327	intergenic
MSTRG.20074.1	+	u	ENSOARG00020023792	-	41732	intergenic
MSTRG.20521.17	+	i	ENSOARG00020012195	+	0	intronic sense
MSTRG.875.1	+	i	ENSOARG00020018412	-	0	intronic antisense
MSTRG.4699.1	+	x	ENSOARG00020000392	-	0	antisense
MSTRG.595.10	-	x	ENSOARG00020002839	+	0	antisense
MSTRG.24442.1	+	x	ENSOARG00020024681	-	0	antisense
MSTRG.36452.5	-	i	ENSOARG00020025897	+	0	intronic antisense
MSTRG.15409.2	+	u	ENSOARG00020016711	+	3128	sense downstream
MSTRG.11136.6	-	u	ENSOARG00020010780	-	6807	intergenic
MSTRG.7767.2	-	u	ENSOARG00020003297	-	-189395	intergenic
MSTRG.38219.6	-	u	ENSOARG00020025151	+	-129	divergent
MSTRG.4490.2	+	x	ENSOARG00020002161	-	0	antisense
MSTRG.29447.6	+	x	ENSOARG00020020048	-	0	antisense
MSTRG.38761.1	-	x	ENSOARG00020024819	+	0	antisense
MSTRG.32466.1	-	u	ENSOARG00020016756	-	-38443	intergenic
MSTRG.35366.2	-	u	ENSOARG00020010790	-	-27062	intergenic
MSTRG.30238.1	+	u	ENSOARG00020016091	-	-3173	divergent
MSTRG.21538.1	+	u	ENSOARG00020022683	-	196	convergent
MSTRG.39646.3	+	x	ENSOARG00020006589	-	0	antisense
MSTRG.36034.3	+	u	ENSOARG00020014087	-	393	convergent
MSTRG.27322.1	-	i	ENSOARG00020007821	+	0	intronic antisense
MSTRG.36507.1	+	x	ENSOARG00020019832	-	0	antisense
MSTRG.44676.29	-	x	ENSOARG00020008574	+	0	antisense
MSTRG.50328.1	-	i	ENSOARG00020025599	+	0	intronic antisense
MSTRG.31493.3	+	x	ENSOARG00020011859	-	0	antisense
MSTRG.60318.1	.	u	ENSOARG00020024086	-	-20752	intergenic
MSTRG.49592.1	+	x	ENSOARG00020023861	-	0	antisense
MSTRG.48665.4	+	i	ENSOARG00020018273	-	0	intronic antisense
MSTRG.49119.1	+	x	ENSOARG00020014574	-	0	antisense
MSTRG.62631.1	-	u	ENSOARG00020020665	-	87795	intergenic
MSTRG.50105.2	-	i	ENSOARG00020012239	+	0	intronic antisense
MSTRG.12745.27	-	u	ENSOARG00020005389	+	-141	divergent
MSTRG.21261.1	-	i	ENSOARG00020010333	+	0	intronic antisense
MSTRG.8112.5	-	u	ENSOARG00020005301	+	-1887	divergent
MSTRG.55082.2	-	i	ENSOARG00020022872	+	0	intronic antisense
MSTRG.14921.4	-	x	ENSOARG00020005789	+	0	antisense
MSTRG.27605.1	-	i	ENSOARG00020008621	+	0	intronic antisense
MSTRG.57207.2	+	u	ENSOARG00020025108	-	-19811	intergenic
MSTRG.8963.3	+	i	ENSOARG00020016924	-	0	intronic antisense
MSTRG.41795.1	+	u	ENSOARG00020002933	-	4212	convergent
MSTRG.34486.10	-	i	ENSOARG00020011960	+	0	intronic antisense
MSTRG.57708.1	-	i	ENSOARG00020009911	+	0	intronic antisense
MSTRG.39130.1	-	i	ENSOARG00020001789	+	0	intronic antisense
MSTRG.15340.1	-	i	ENSOARG00020010966	+	0	intronic antisense
MSTRG.26244.17	-	u	ENSOARG00020001466	+	-799	divergent
MSTRG.50448.3	-	i	ENSOARG00020012374	+	0	intronic antisense
MSTRG.41330.1	-	x	ENSOARG00020008667	+	0	antisense
MSTRG.17923.2	+	x	ENSOARG00020003473	-	0	antisense
MSTRG.30527.31	+	x	ENSOARG00020023761	-	0	antisense
MSTRG.14376.1	-	u	ENSOARG00020015150	+	-3324	divergent
MSTRG.8956.2	-	u	ENSOARG00020016534	+	65	convergent
MSTRG.61464.1	+	i	ENSOARG00020025431	-	0	intronic antisense
MSTRG.63141.3	-	u	ENSOARG00020019118	-	26882	intergenic
MSTRG.13924.2	-	x	ENSOARG00020013402	+	0	antisense
MSTRG.24036.3	-	u	ENSOARG00020018919	+	276	convergent
MSTRG.54617.7	-	u	ENSOARG00020012425	-	-3693	sense upstream
MSTRG.27454.1	-	u	ENSOARG00020015113	-	3773	sense downstream
MSTRG.35487.1	-	u	ENSOARG00020017825	-	45468	intergenic
MSTRG.22893.4	-	u	ENSOARG00020005362	+	19636	intergenic
MSTRG.10553.2	-	u	ENSOARG00020018568	-	-213127	intergenic
MSTRG.29080.2	+	u	ENSOARG00020013391	-	-14212	intergenic
MSTRG.49637.1	+	i	ENSOARG00020010272	-	0	intronic antisense
MSTRG.1840.1	+	u	ENSOARG00020003474	-	21272	intergenic
MSTRG.37274.1	-	u	ENSOARG00020014471	-	21959	intergenic
MSTRG.62631.2	-	u	ENSOARG00020020665	-	89183	intergenic
MSTRG.6806.1	-	u	ENSOARG00020004122	-	-14377	intergenic
MSTRG.14767.1	-	u	ENSOARG00020013184	-	1998	sense downstream
MSTRG.40239.1	+	x	ENSOARG00020000870	-	0	antisense
MSTRG.34280.30	-	u	ENSOARG00020023207	+	-3	divergent
MSTRG.8081.1	+	x	ENSOARG00020026048	-	0	antisense
MSTRG.6605.2	-	i	ENSOARG00020007017	+	0	intronic antisense
MSTRG.57596.3	+	u	ENSOARG00020015642	+	63139	intergenic
MSTRG.38105.4	-	x	ENSOARG00020023585	+	0	antisense
MSTRG.42451.3	+	u	ENSOARG00020003260	-	-52953	intergenic
MSTRG.44402.1	+	u	ENSOARG00020024901	-	-549	divergent
MSTRG.46513.11	-	u	ENSOARG00020001915	-	-61349	intergenic
MSTRG.15409.7	+	u	ENSOARG00020016711	+	5438	intergenic
MSTRG.40260.2	+	u	ENSOARG00020000922	-	6052	intergenic
MSTRG.15508.11	-	i	ENSOARG00020012688	+	0	intronic antisense
MSTRG.34463.1	-	u	ENSOARG00020011052	+	-100416	intergenic
MSTRG.8567.1	+	x	ENSOARG00020022317	-	0	antisense
MSTRG.31554.1	+	i	ENSOARG00020013126	-	0	intronic antisense
MSTRG.19443.1	+	u	ENSOARG00020003280	-	397	convergent
MSTRG.4068.7	-	u	ENSOARG00020002739	+	1914	convergent
MSTRG.33615.2	-	u	ENSOARG00020020683	-	10180	intergenic
MSTRG.1140.2	+	u	ENSOARG00020007182	+	21368	intergenic
MSTRG.55599.3	-	u	ENSOARG00020012739	+	-337	divergent
MSTRG.10160.1	-	i	ENSOARG00020021438	-	0	intronic sense
MSTRG.38749.1	+	u	ENSOARG00020024760	+	-44492	intergenic
MSTRG.20000.1	+	i	ENSOARG00020020880	-	0	intronic antisense
MSTRG.43857.117	+	u	ENSOARG00020000823	+	20737	intergenic
MSTRG.29097.1	+	u	ENSOARG00020015466	+	15073	intergenic
MSTRG.1484.3	-	u	ENSOARG00020005902	-	9096	intergenic
MSTRG.5230.11	+	u	ENSOARG00020001069	-	840	convergent
MSTRG.50107.1	-	x	ENSOARG00020012239	+	0	antisense
MSTRG.26827.6	-	u	ENSOARG00020010019	+	-631	divergent
MSTRG.20405.1	+	u	ENSOARG00020024024	-	-212157	intergenic
MSTRG.37262.9	-	u	ENSOARG00020014059	+	-122	divergent
MSTRG.27262.2	+	i	ENSOARG00020010482	-	0	intronic antisense
MSTRG.39385.1	+	i	ENSOARG00020002765	-	0	intronic antisense
MSTRG.32510.1	+	i	ENSOARG00020007855	-	0	intronic antisense
MSTRG.49082.1	-	x	ENSOARG00020010324	+	0	antisense
MSTRG.9484.7	+	i	ENSOARG00020012888	-	0	intronic antisense
MSTRG.17983.1	-	u	ENSOARG00020010469	+	-4814	divergent
MSTRG.45754.1	-	i	ENSOARG00020003116	+	0	intronic antisense
MSTRG.45124.11	-	i	ENSOARG00020002007	-	0	intronic sense
MSTRG.49225.32	-	u	ENSOARG00020021081	-	20339	intergenic
MSTRG.10079.1	+	i	ENSOARG00020012243	-	0	intronic antisense
MSTRG.2088.2	+	x	ENSOARG00020022877	-	0	antisense
MSTRG.30970.3	-	u	ENSOARG00020022450	+	-3021	divergent
MSTRG.44781.1	-	u	ENSOARG00020008107	+	32227	intergenic
MSTRG.60796.36	-	u	ENSOARG00020015351	-	-53172	intergenic
MSTRG.31965.1	-	u	ENSOARG00020011462	-	6127	intergenic
MSTRG.17514.1	-	u	ENSOARG00020012413	+	-11597	intergenic
MSTRG.18638.1	+	u	ENSOARG00020014203	-	-10773	intergenic
MSTRG.29181.2	-	x	ENSOARG00020023267	+	0	antisense
MSTRG.24114.5	+	u	ENSOARG00020023330	+	-192808	intergenic
MSTRG.29310.1	+	u	ENSOARG00020009043	-	-8	divergent
MSTRG.16402.1	+	i	ENSOARG00020010578	-	0	intronic antisense
MSTRG.34298.6	+	u	ENSOARG00020023317	-	-157756	intergenic
MSTRG.10400.8	+	u	ENSOARG00020008653	-	-3041	divergent
MSTRG.36563.1	-	x	ENSOARG00020023071	+	0	antisense
MSTRG.15690.1	-	i	ENSOARG00020014274	+	0	intronic antisense
MSTRG.26513.1	-	u	ENSOARG00020008929	-	-42150	intergenic
MSTRG.37715.1	+	i	ENSOARG00020019484	-	0	intronic antisense
MSTRG.7048.1	-	u	ENSOARG00020004193	-	-11548	intergenic
MSTRG.45577.1	.	i	ENSOARG00020014477	-	0	intronic antisense
MSTRG.12225.1	+	u	ENSOARG00020024754	+	-71238	intergenic
MSTRG.53286.1	+	i	ENSOARG00020018530	-	0	intronic antisense
MSTRG.47737.2	-	u	ENSOARG00020009522	-	-1006	sense upstream
MSTRG.60299.1	+	u	ENSOARG00020023510	-	67043	intergenic
MSTRG.25927.4	-	i	ENSOARG00020004166	+	0	intronic antisense
MSTRG.55794.3	+	u	ENSOARG00020020036	+	33014	intergenic
MSTRG.19622.2	-	u	ENSOARG00020008623	+	26994	intergenic
MSTRG.26607.1	+	u	ENSOARG00020015251	-	5197	intergenic
MSTRG.61684.1	-	u	ENSOARG00020019433	-	11578	intergenic
MSTRG.37935.3	-	u	ENSOARG00020026285	+	17205	intergenic
MSTRG.27065.1	-	u	ENSOARG00020006836	-	-7996	intergenic
MSTRG.11081.1	.	u	ENSOARG00020012055	+	-12263	intergenic
MSTRG.57875.1	+	u	ENSOARG00020017121	-	173361	intergenic
MSTRG.21160.5	-	u	ENSOARG00020003452	+	54102	intergenic
MSTRG.38857.1	+	u	ENSOARG00020017068	-	73141	intergenic
MSTRG.54251.1	-	i	ENSOARG00020004234	+	0	intronic antisense
MSTRG.963.1	+	u	ENSOARG00020022701	-	-9684	intergenic
MSTRG.11855.1	-	u	ENSOARG00020016213	+	77204	intergenic
MSTRG.56235.1	-	u	ENSOARG00020003775	-	24827	intergenic
MSTRG.60335.1	+	i	ENSOARG00020024127	-	0	intronic antisense
MSTRG.28613.2	+	u	ENSOARG00020020497	-	2509	convergent
MSTRG.20496.3	-	u	ENSOARG00020011132	+	-26056	intergenic
MSTRG.39270.1	-	x	ENSOARG00020017929	+	0	antisense
MSTRG.39357.2	-	u	ENSOARG00020002124	+	110742	intergenic
MSTRG.12827.2	-	u	ENSOARG00020018327	-	32061	intergenic
MSTRG.29556.1	+	u	ENSOARG00020010161	-	-14175	intergenic
MSTRG.44136.16	-	u	ENSOARG00020013237	-	-2329	sense upstream
MSTRG.9557.1	-	u	ENSOARG00020025484	-	-14654	intergenic
MSTRG.393.1	+	x	ENSOARG00020017035	-	0	antisense
MSTRG.12278.2	-	i	ENSOARG00020024994	+	0	intronic antisense
MSTRG.25801.2	-	u	ENSOARG00020001718	+	-82	divergent
MSTRG.35938.10	-	u	ENSOARG00020026440	-	-955	sense upstream
MSTRG.25304.1	-	i	ENSOARG00020004561	+	0	intronic antisense
MSTRG.34014.1	-	u	ENSOARG00020018272	+	1540	convergent
MSTRG.54685.1	+	u	ENSOARG00020017601	+	46355	intergenic
MSTRG.36391.1	+	u	ENSOARG00020025185	+	2647	sense downstream
MSTRG.17879.10	-	x	ENSOARG00020009059	+	0	antisense
MSTRG.5088.1	-	u	ENSOARG00020002703	+	-116688	intergenic
MSTRG.26724.1	.	u	ENSOARG00020024221	-	98410	intergenic
MSTRG.21173.1	-	u	ENSOARG00020003505	-	-1306	sense upstream
MSTRG.34884.1	+	u	ENSOARG00020024440	+	-4300	sense upstream
MSTRG.16032.4	-	u	ENSOARG00020005849	+	-155	divergent
MSTRG.9324.2	+	u	ENSOARG00020013396	-	-50	divergent
MSTRG.60571.1	+	i	ENSOARG00020023078	-	0	intronic antisense
MSTRG.34534.4	-	i	ENSOARG00020015153	+	0	intronic antisense
MSTRG.24042.1	+	x	ENSOARG00020019040	-	0	antisense
MSTRG.54865.7	+	u	ENSOARG00020014923	+	-7201	intergenic
MSTRG.15960.1	-	i	ENSOARG00020023316	+	0	intronic antisense
MSTRG.35343.1	+	u	ENSOARG00020010165	-	-139	divergent
MSTRG.773.1	+	x	ENSOARG00020003507	-	0	antisense
MSTRG.23616.2	-	u	ENSOARG00020017481	-	-37339	intergenic
MSTRG.22477.1	+	u	ENSOARG00020022185	-	-5542	intergenic
MSTRG.18936.1	-	i	ENSOARG00020014360	+	0	intronic antisense
MSTRG.25851.1	+	i	ENSOARG00020002680	-	0	intronic antisense
MSTRG.50811.1	+	i	ENSOARG00020019954	+	0	intronic sense
MSTRG.17304.1	-	x	ENSOARG00020015807	+	0	antisense
MSTRG.42504.1	-	i	ENSOARG00020005488	+	0	intronic antisense
MSTRG.24789.6	-	i	ENSOARG00020010537	+	0	intronic antisense
MSTRG.29891.1	-	u	ENSOARG00020007917	-	7619	intergenic
MSTRG.57097.1	+	x	ENSOARG00020012678	-	0	antisense
MSTRG.2710.8	-	u	ENSOARG00020026115	-	6707	intergenic
MSTRG.11984.1	+	u	ENSOARG00020022396	+	-2331	sense upstream
MSTRG.11228.5	-	u	ENSOARG00020018306	+	24222	intergenic
MSTRG.31137.4	-	i	ENSOARG00020017759	+	0	intronic antisense
MSTRG.44245.2	+	u	ENSOARG00020008330	+	-11580	intergenic
MSTRG.62562.4	-	x	ENSOARG00020018593	+	0	antisense
MSTRG.46630.1	+	i	ENSOARG00020005487	-	0	intronic antisense
MSTRG.2081.1	+	x	ENSOARG00020022760	-	0	antisense
MSTRG.44804.19	+	x	ENSOARG00020009747	-	0	antisense
MSTRG.9923.1	-	u	ENSOARG00020017317	-	-18523	intergenic
MSTRG.31824.2	+	u	ENSOARG00020025197	-	112634	intergenic
MSTRG.3261.3	-	x	ENSOARG00020000444	+	0	antisense
MSTRG.7065.4	+	u	ENSOARG00020004477	-	-254	divergent
MSTRG.45538.4	+	u	ENSOARG00020010908	+	24715	intergenic
MSTRG.40232.1	+	x	ENSOARG00020000701	-	0	antisense
MSTRG.1996.1	+	u	ENSOARG00020012777	+	-2711	sense upstream
MSTRG.19375.1	-	u	ENSOARG00020011663	+	1272	convergent
MSTRG.29966.1	+	i	ENSOARG00020010878	-	0	intronic antisense
MSTRG.9869.4	+	u	ENSOARG00020010000	+	-12088	intergenic
MSTRG.6142.1	+	i	ENSOARG00020016913	-	0	intronic antisense
MSTRG.51895.1	+	u	ENSOARG00020003301	-	-21780	intergenic
MSTRG.34531.3	-	u	ENSOARG00020015153	+	-325	divergent
MSTRG.20294.2	+	u	ENSOARG00020019393	-	-96734	intergenic
MSTRG.25766.1	+	u	ENSOARG00020001141	-	480	convergent
MSTRG.15392.2	-	u	ENSOARG00020015812	+	-11565	intergenic
MSTRG.30562.18	+	u	ENSOARG00020024220	+	4255	sense downstream
MSTRG.34448.4	-	i	ENSOARG00020009721	+	0	intronic antisense
MSTRG.21548.3	+	i	ENSOARG00020022859	-	0	intronic antisense
MSTRG.35647.1	+	u	ENSOARG00020025437	-	-52	divergent
MSTRG.24608.7	-	u	ENSOARG00020025771	+	813	convergent
MSTRG.45507.1	+	i	ENSOARG00020009738	-	0	intronic antisense
MSTRG.58417.6	+	u	ENSOARG00020020640	+	17023	intergenic
MSTRG.15616.1	+	u	ENSOARG00020022911	+	-4003	sense upstream
MSTRG.32997.1	-	u	ENSOARG00020011852	+	851	convergent
MSTRG.34298.5	+	u	ENSOARG00020023317	-	-157277	intergenic
MSTRG.31230.10	+	x	ENSOARG00020006450	-	0	antisense
MSTRG.19092.2	+	u	ENSOARG00020022284	-	268	convergent
MSTRG.44989.1	-	x	ENSOARG00020000198	+	0	antisense
MSTRG.54946.2	+	u	ENSOARG00020018520	-	-16204	intergenic
MSTRG.8183.10	+	x	ENSOARG00020012903	-	0	antisense
MSTRG.25927.2	-	i	ENSOARG00020004166	+	0	intronic antisense
MSTRG.28926.1	-	x	ENSOARG00020013287	+	0	antisense
MSTRG.3232.1	-	u	ENSOARG00020007172	-	-24465	intergenic
MSTRG.4815.1	-	i	ENSOARG00020005267	+	0	intronic antisense
MSTRG.26393.1	+	u	ENSOARG00020001865	+	35775	intergenic
MSTRG.43949.4	-	x	ENSOARG00020013950	+	0	antisense
MSTRG.62562.3	-	u	ENSOARG00020018593	+	-3128	divergent
MSTRG.7647.3	-	u	ENSOARG00020019738	+	4506	convergent
MSTRG.34789.1	+	u	ENSOARG00020015338	-	37967	intergenic
MSTRG.25143.1	+	x	ENSOARG00020000782	-	0	antisense
MSTRG.74.12	+	u	ENSOARG00020001024	-	-1034	divergent
MSTRG.13416.1	+	x	ENSOARG00020005138	-	0	antisense
MSTRG.36598.47	-	u	ENSOARG00020014741	+	-152	divergent
MSTRG.9091.2	+	u	ENSOARG00020010437	+	3564	sense downstream
MSTRG.18914.1	-	u	ENSOARG00020013676	-	-43624	intergenic
MSTRG.30736.3	-	u	ENSOARG00020020949	-	-6470	intergenic
MSTRG.56892.4	-	i	ENSOARG00020005657	+	0	intronic antisense
MSTRG.35226.2	-	x	ENSOARG00020021079	+	0	antisense
MSTRG.10369.4	+	x	ENSOARG00020007103	-	0	antisense
MSTRG.52295.5	-	u	ENSOARG00020015195	-	-82206	intergenic
MSTRG.32713.4	-	i	ENSOARG00020017431	+	0	intronic antisense
MSTRG.27653.1	-	u	ENSOARG00020013738	-	195084	intergenic
MSTRG.54131.5	+	u	ENSOARG00020015453	-	23784	intergenic
MSTRG.38481.10	-	u	ENSOARG00020024215	-	-18676	intergenic
MSTRG.48821.2	-	i	ENSOARG00020016402	+	0	intronic antisense
MSTRG.20928.1	+	u	ENSOARG00020014350	+	-138177	intergenic
MSTRG.10139.2	+	x	ENSOARG00020021397	-	0	antisense
MSTRG.57139.2	-	x	ENSOARG00020016416	+	0	antisense
MSTRG.22500.1	-	i	ENSOARG00020022989	+	0	intronic antisense
MSTRG.33461.1	-	u	ENSOARG00020008595	+	-21	divergent
MSTRG.8121.21	-	u	ENSOARG00020005570	-	579	sense downstream
MSTRG.50444.2	-	u	ENSOARG00020012044	-	-82549	intergenic
MSTRG.43728.1	+	u	ENSOARG00020002958	+	16502	intergenic
MSTRG.25367.1	+	u	ENSOARG00020019825	-	2694	convergent
MSTRG.53457.1	-	i	ENSOARG00020023782	+	0	intronic antisense
MSTRG.61427.1	+	x	ENSOARG00020024748	-	0	antisense
MSTRG.26765.1	+	u	ENSOARG00020007233	-	116669	intergenic
MSTRG.26537.1	+	i	ENSOARG00020011048	-	0	intronic antisense
MSTRG.49536.1	+	i	ENSOARG00020023218	-	0	intronic antisense
MSTRG.51719.1	+	u	ENSOARG00020013610	-	-6555	intergenic
MSTRG.57229.1	-	i	ENSOARG00020025341	+	0	intronic antisense
MSTRG.10027.2	+	u	ENSOARG00020024467	-	70973	intergenic
MSTRG.54199.1	+	u	ENSOARG00020019113	-	1921	convergent
MSTRG.2684.1	-	u	ENSOARG00020016596	+	-243	divergent
MSTRG.38123.17	-	x	ENSOARG00020023852	+	0	antisense
MSTRG.28908.1	-	i	ENSOARG00020013102	+	0	intronic antisense
MSTRG.1391.1	-	u	ENSOARG00020021447	-	-154996	intergenic
MSTRG.40540.3	+	u	ENSOARG00020000771	-	-296	divergent
MSTRG.17937.1	+	x	ENSOARG00020003520	-	0	antisense
MSTRG.55968.2	+	i	ENSOARG00020011572	-	0	intronic antisense
MSTRG.48385.2	+	x	ENSOARG00020014187	-	0	antisense
MSTRG.56900.13	-	u	ENSOARG00020005889	-	2161	sense downstream
MSTRG.36792.1	-	x	ENSOARG00020024797	+	0	antisense
MSTRG.11795.1	+	u	ENSOARG00020005876	-	-547	divergent
MSTRG.19300.2	-	i	ENSOARG00020007357	+	0	intronic antisense
MSTRG.57457.48	-	x	ENSOARG00020006628	+	0	antisense
MSTRG.39998.1	+	i	ENSOARG00020022527	-	0	intronic antisense
MSTRG.46349.1	-	u	ENSOARG00020005028	+	-36330	intergenic
MSTRG.17646.1	-	u	ENSOARG00020022824	+	1123	convergent
MSTRG.31517.1	-	i	ENSOARG00020012368	+	0	intronic antisense
MSTRG.32682.1	-	u	ENSOARG00020021557	+	-8572	intergenic
MSTRG.15543.4	+	u	ENSOARG00020014795	-	-389	divergent
MSTRG.11400.3	-	i	ENSOARG00020008685	+	0	intronic antisense
MSTRG.52747.2	-	x	ENSOARG00020003493	+	0	antisense
MSTRG.57942.1	-	i	ENSOARG00020021787	+	0	intronic antisense
MSTRG.30178.6	+	i	ENSOARG00020011152	-	0	intronic antisense
MSTRG.15276.1	+	u	ENSOARG00020004407	-	302	convergent
MSTRG.41819.1	+	u	ENSOARG00020003648	-	-6367	intergenic
MSTRG.21433.1	-	i	ENSOARG00020015024	+	0	intronic antisense
MSTRG.31826.1	+	u	ENSOARG00020025197	-	66398	intergenic
MSTRG.6195.96	+	u	ENSOARG00020018400	+	-66725	intergenic
MSTRG.36206.2	+	i	ENSOARG00020023700	-	0	intronic antisense
MSTRG.55080.21	+	u	ENSOARG00020022872	+	-47406	intergenic
MSTRG.1912.1	+	u	ENSOARG00020008395	-	-41432	intergenic
MSTRG.54891.1	+	u	ENSOARG00020015278	-	127056	intergenic
MSTRG.31658.1	-	u	ENSOARG00020023041	+	-207	divergent
MSTRG.2088.4	+	x	ENSOARG00020022877	-	0	antisense
MSTRG.60118.13	-	u	ENSOARG00020021355	+	-17925	intergenic
MSTRG.32948.3	+	u	ENSOARG00020006362	+	-9931	intergenic
MSTRG.14460.2	-	u	ENSOARG00020020643	+	188938	intergenic
MSTRG.31676.6	-	u	ENSOARG00020023310	-	27374	intergenic
MSTRG.46829.1	+	u	ENSOARG00020008086	-	-453	divergent
MSTRG.42016.1	+	i	ENSOARG00020008845	-	0	intronic antisense
MSTRG.44207.17	-	u	ENSOARG00020025804	+	-426	divergent
MSTRG.61630.2	+	x	ENSOARG00020018033	-	0	antisense
MSTRG.36730.1	+	i	ENSOARG00020023068	-	0	intronic antisense
MSTRG.40461.4	-	u	ENSOARG00020002756	+	7375	intergenic
MSTRG.53669.13	-	i	ENSOARG00020024653	-	0	intronic sense
MSTRG.50395.1	-	x	ENSOARG00020009502	+	0	antisense
MSTRG.17557.4	+	x	ENSOARG00020016169	-	0	antisense
MSTRG.61417.1	-	u	ENSOARG00020023355	+	-112	divergent
MSTRG.12481.6	+	u	ENSOARG00020007274	+	30296	intergenic
MSTRG.48866.1	-	i	ENSOARG00020021597	+	0	intronic antisense
MSTRG.4426.6	+	i	ENSOARG00020000470	+	0	intronic sense
MSTRG.57005.1	+	u	ENSOARG00020009889	-	53523	intergenic
MSTRG.50354.2	-	i	ENSOARG00020025643	+	0	intronic antisense
MSTRG.45456.1	-	u	ENSOARG00020005333	-	19660	intergenic
MSTRG.31729.1	+	u	ENSOARG00020024515	+	196849	intergenic
MSTRG.14861.1	+	u	ENSOARG00020004813	-	2095	convergent
MSTRG.49941.17	+	u	ENSOARG00020020948	+	55333	intergenic
MSTRG.6025.2	+	u	ENSOARG00020007403	-	774	convergent
MSTRG.27479.1	+	i	ENSOARG00020015875	-	0	intronic antisense
MSTRG.22325.2	-	i	ENSOARG00020010065	+	0	intronic antisense
MSTRG.18177.6	-	u	ENSOARG00020006304	-	-17018	intergenic
MSTRG.36196.1	+	i	ENSOARG00020022849	-	0	intronic antisense
MSTRG.12584.7	-	u	ENSOARG00020023795	-	-3616	sense upstream
MSTRG.38080.2	+	u	ENSOARG00020023475	-	5581	intergenic
MSTRG.6127.2	-	x	ENSOARG00020015398	+	0	antisense
MSTRG.50941.20	+	u	ENSOARG00020022716	-	3485	convergent
MSTRG.24978.4	-	u	ENSOARG00020025943	-	-32328	intergenic
MSTRG.23601.3	-	x	ENSOARG00020016758	+	0	antisense
MSTRG.28494.1	-	x	ENSOARG00020011354	+	0	antisense
MSTRG.49273.1	-	u	ENSOARG00020022979	-	-28055	intergenic
MSTRG.10175.1	+	u	ENSOARG00020021667	+	13050	intergenic
MSTRG.60131.16	+	u	ENSOARG00020021369	+	25558	intergenic
MSTRG.55789.6	+	u	ENSOARG00020019835	-	2199	convergent
MSTRG.14397.1	+	u	ENSOARG00020017377	-	-16551	intergenic
MSTRG.60707.1	+	u	ENSOARG00020019680	+	106934	intergenic
MSTRG.15061.21	+	u	ENSOARG00020024744	+	1060	sense downstream
MSTRG.10038.1	-	u	ENSOARG00020024778	+	-275	divergent
MSTRG.36798.9	+	x	ENSOARG00020024852	-	0	antisense
MSTRG.17115.9	-	u	ENSOARG00020023333	+	115221	intergenic
MSTRG.56167.1	+	u	ENSOARG00020024922	-	1443	convergent
MSTRG.35303.1	-	u	ENSOARG00020024734	+	-147446	intergenic
MSTRG.48385.1	+	x	ENSOARG00020014187	-	0	antisense
MSTRG.56528.9	-	u	ENSOARG00020026251	-	-246251	intergenic
MSTRG.52713.5	-	u	ENSOARG00020016823	-	-1116	sense upstream
MSTRG.26177.7	+	u	ENSOARG00020000574	-	-45402	intergenic
MSTRG.47623.2	-	u	ENSOARG00020003738	-	170	sense downstream
MSTRG.61353.1	+	u	ENSOARG00020020168	-	51213	intergenic
MSTRG.60363.5	+	u	ENSOARG00020025051	+	5372	intergenic
MSTRG.17948.1	+	x	ENSOARG00020003780	-	0	antisense
MSTRG.19628.3	-	i	ENSOARG00020009055	+	0	intronic antisense
MSTRG.25292.1	+	u	ENSOARG00020004476	-	16750	intergenic
MSTRG.48864.1	-	i	ENSOARG00020021597	+	0	intronic antisense
MSTRG.25474.2	-	x	ENSOARG00020001199	-	0	antisense
MSTRG.48519.21	+	u	ENSOARG00020012585	-	-446	divergent
MSTRG.26238.1	+	i	ENSOARG00020000997	-	0	intronic antisense
MSTRG.21724.1	+	x	ENSOARG00020016369	-	0	antisense
MSTRG.55875.1	.	u	ENSOARG00020023915	+	-35069	intergenic
MSTRG.56837.38	+	u	ENSOARG00020005226	-	-68	divergent
MSTRG.30188.6	+	u	ENSOARG00020012552	+	-22282	intergenic
MSTRG.8295.1	+	u	ENSOARG00020012370	-	-9081	intergenic
MSTRG.12037.1	-	u	ENSOARG00020011529	+	-7694	intergenic
MSTRG.50388.9	+	u	ENSOARG00020009309	-	-125650	intergenic
MSTRG.39956.2	-	x	ENSOARG00020019964	+	0	antisense
MSTRG.53249.1	-	i	ENSOARG00020011827	+	0	intronic antisense
MSTRG.21724.2	+	u	ENSOARG00020016343	+	1924	sense downstream
MSTRG.26496.1	+	i	ENSOARG00020004832	-	0	intronic antisense
MSTRG.57001.4	-	u	ENSOARG00020009889	-	142324	intergenic
MSTRG.30517.11	+	x	ENSOARG00020023144	-	0	antisense
MSTRG.57277.3	+	u	ENSOARG00020025582	+	-1892	sense upstream
MSTRG.37789.1	-	i	ENSOARG00020006486	+	0	intronic antisense
MSTRG.61436.1	+	u	ENSOARG00020025079	+	-5312	intergenic
MSTRG.21069.1	-	u	ENSOARG00020023152	-	5551	intergenic
MSTRG.46831.1	-	x	ENSOARG00020008134	+	0	antisense
MSTRG.56772.9	+	u	ENSOARG00020012749	-	-142	divergent
MSTRG.30983.11	-	u	ENSOARG00020022798	+	-28773	intergenic
MSTRG.30803.2	+	i	ENSOARG00020011684	-	0	intronic antisense
MSTRG.43345.1	-	i	ENSOARG00020000305	+	0	intronic antisense
MSTRG.23340.15	+	u	ENSOARG00020014781	+	5526	intergenic
MSTRG.53385.2	+	u	ENSOARG00020021706	-	601	convergent
MSTRG.22593.1	+	u	ENSOARG00020013445	+	7400	intergenic
MSTRG.33134.3	-	i	ENSOARG00020021033	+	0	intronic antisense
MSTRG.62042.3	-	u	ENSOARG00020008651	+	-14355	intergenic
MSTRG.31662.3	+	u	ENSOARG00020023151	-	1940	convergent
MSTRG.22533.1	-	u	ENSOARG00020023774	-	-77401	intergenic
MSTRG.9863.1	+	i	ENSOARG00020024774	-	0	intronic antisense
MSTRG.31588.2	-	u	ENSOARG00020021656	+	-20995	intergenic
MSTRG.46197.1	.	u	ENSOARG00020002086	+	-83367	intergenic
MSTRG.19460.2	+	u	ENSOARG00020004112	-	-73336	intergenic
MSTRG.46846.2	+	i	ENSOARG00020008450	-	0	intronic antisense
MSTRG.48903.2	+	u	ENSOARG00020015575	-	2336	convergent
MSTRG.51999.5	+	i	ENSOARG00020005806	-	0	intronic antisense
MSTRG.60595.1	.	u	ENSOARG00020024326	-	3683	convergent
MSTRG.47973.4	+	x	ENSOARG00020019125	-	0	antisense
MSTRG.13387.2	-	u	ENSOARG00020010099	+	205	convergent
MSTRG.45559.1	-	u	ENSOARG00020012962	+	-1443	divergent
MSTRG.16840.1	-	i	ENSOARG00020009075	+	0	intronic antisense
MSTRG.47695.1	+	u	ENSOARG00020008526	-	1028	convergent
MSTRG.9635.2	+	u	ENSOARG00020019798	-	2772	convergent
MSTRG.53742.2	+	u	ENSOARG00020025796	-	-226	divergent
MSTRG.43305.223	-	u	ENSOARG00020021485	-	2866	sense downstream
MSTRG.48836.2	-	i	ENSOARG00020018462	+	0	intronic antisense
MSTRG.43071.5	+	x	ENSOARG00020013011	-	0	antisense
MSTRG.13131.2	-	u	ENSOARG00020007944	+	-3470	divergent
MSTRG.33096.3	-	u	ENSOARG00020019152	+	-148	divergent
MSTRG.38649.12	-	u	ENSOARG00020019326	+	-346355	intergenic
MSTRG.2457.1	+	x	ENSOARG00020018696	-	0	antisense
MSTRG.42332.1	+	i	ENSOARG00020023519	-	0	intronic antisense
MSTRG.13036.1	+	u	ENSOARG00020004719	+	55240	intergenic
MSTRG.8082.1	+	i	ENSOARG00020003062	-	0	intronic antisense
MSTRG.36784.7	+	u	ENSOARG00020024586	+	6428	intergenic
MSTRG.47459.1	+	i	ENSOARG00020000687	-	0	intronic antisense
MSTRG.46943.3	+	u	ENSOARG00020017517	-	-1224	divergent
MSTRG.46055.4	-	u	ENSOARG00020002701	-	21036	intergenic
MSTRG.62722.11	-	u	ENSOARG00020024325	-	25845	intergenic
MSTRG.13192.1	-	u	ENSOARG00020011804	-	19976	intergenic
MSTRG.5311.1	+	u	ENSOARG00020003010	+	75248	intergenic
MSTRG.10608.3	+	u	ENSOARG00020007106	+	394779	intergenic
MSTRG.16153.1	+	x	ENSOARG00020012969	-	0	antisense
MSTRG.45952.1	-	x	ENSOARG00020000582	+	0	antisense
MSTRG.12745.25	-	u	ENSOARG00020005389	+	-879	divergent
MSTRG.44240.3	-	u	ENSOARG00020007770	+	684	convergent
MSTRG.35220.42	+	i	ENSOARG00020020991	+	0	intronic sense
MSTRG.55747.1	-	u	ENSOARG00020015455	+	-5416	intergenic
MSTRG.42104.6	-	u	ENSOARG00020012556	+	-8624	intergenic
MSTRG.20215.1	-	u	ENSOARG00020015542	+	136973	intergenic
MSTRG.44090.11	+	u	ENSOARG00020010134	-	-89494	intergenic
MSTRG.47246.1	-	u	ENSOARG00020003966	-	-1727	sense upstream
MSTRG.56273.1	-	i	ENSOARG00020005095	+	0	intronic antisense
MSTRG.4918.3	+	u	ENSOARG00020000203	+	-228592	intergenic
MSTRG.53261.3	+	i	ENSOARG00020015175	-	0	intronic antisense
MSTRG.9660.1	-	x	ENSOARG00020022133	+	0	antisense
MSTRG.25927.6	-	x	ENSOARG00020004166	+	0	antisense
MSTRG.33112.1	-	u	ENSOARG00020020696	-	58314	intergenic
MSTRG.1425.5	-	u	ENSOARG00020001191	+	-288	divergent
MSTRG.47117.1	+	u	ENSOARG00020015166	+	-4247	sense upstream
MSTRG.52965.2	+	x	ENSOARG00020012307	-	0	antisense
MSTRG.40613.4	-	u	ENSOARG00020001830	+	95425	intergenic
MSTRG.56772.12	+	u	ENSOARG00020012951	+	-494	sense upstream
MSTRG.39123.1	-	i	ENSOARG00020001789	+	0	intronic antisense
MSTRG.42064.3	-	u	ENSOARG00020010138	-	-123048	intergenic
MSTRG.22670.2	+	x	ENSOARG00020020978	-	0	antisense
MSTRG.47557.2	+	x	ENSOARG00020000232	-	0	antisense
MSTRG.53458.2	-	i	ENSOARG00020023813	+	0	intronic antisense
MSTRG.33153.1	-	u	ENSOARG00020007240	-	-25792	intergenic
MSTRG.50795.2	-	u	ENSOARG00020019154	+	67510	intergenic
MSTRG.29118.2	+	x	ENSOARG00020016241	-	0	antisense
MSTRG.44151.45	-	u	ENSOARG00020015097	+	-26783	intergenic
MSTRG.45561.1	-	i	ENSOARG00020012962	+	0	intronic antisense
MSTRG.33965.6	-	u	ENSOARG00020015336	+	-19236	intergenic
MSTRG.56532.5	-	u	ENSOARG00020026320	+	-83132	intergenic
MSTRG.16266.1	+	i	ENSOARG00020009405	-	0	intronic antisense
MSTRG.61682.1	+	u	ENSOARG00020019334	-	-127	divergent
MSTRG.54375.2	+	u	ENSOARG00020016765	-	217	convergent
MSTRG.45506.1	+	x	ENSOARG00020009738	-	0	antisense
MSTRG.56901.1	-	u	ENSOARG00020005889	-	-41144	intergenic
MSTRG.56135.1	+	i	ENSOARG00020021872	-	0	intronic antisense
MSTRG.2588.1	-	u	ENSOARG00020001913	+	-10904	intergenic
MSTRG.22798.1	+	u	ENSOARG00020003394	-	-3793	divergent
MSTRG.10464.1	-	i	ENSOARG00020013508	+	0	intronic antisense
MSTRG.34161.2	+	u	ENSOARG00020014734	-	-502	divergent
MSTRG.35713.15	-	u	ENSOARG00020014501	-	39639	intergenic
MSTRG.62568.2	+	u	ENSOARG00020018794	-	-1654	divergent
MSTRG.35358.1	+	u	ENSOARG00020010458	-	-34401	intergenic
MSTRG.51041.1	+	u	ENSOARG00020007424	+	-10599	intergenic
MSTRG.55251.1	+	i	ENSOARG00020007040	-	0	intronic antisense
MSTRG.43319.30	+	i	ENSOARG00020021555	+	0	intronic sense
MSTRG.12762.2	+	i	ENSOARG00020005459	-	0	intronic antisense
MSTRG.54039.3	-	x	ENSOARG00020009767	+	0	antisense
MSTRG.5461.6	-	x	ENSOARG00020005372	+	0	antisense
MSTRG.14619.1	-	u	ENSOARG00020006248	+	-153	divergent
MSTRG.4516.1	+	i	ENSOARG00020002726	-	0	intronic antisense
MSTRG.29779.1	-	u	ENSOARG00020019115	+	17713	intergenic
MSTRG.10015.4	-	i	ENSOARG00020023744	+	0	intronic antisense
MSTRG.4560.5	-	x	ENSOARG00020009589	+	0	antisense
MSTRG.12406.3	-	u	ENSOARG00020004895	+	-2206	divergent
MSTRG.42730.1	+	u	ENSOARG00020009089	+	-2890	sense upstream
MSTRG.9034.1	+	i	ENSOARG00020021817	-	0	intronic antisense
MSTRG.24632.9	-	u	ENSOARG00020025879	+	-50	divergent
MSTRG.62592.1	+	i	ENSOARG00020019823	-	0	intronic antisense
MSTRG.41079.1	+	i	ENSOARG00020008671	-	0	intronic antisense
MSTRG.55826.1	+	x	ENSOARG00020021449	-	0	antisense
MSTRG.60532.1	-	i	ENSOARG00020016850	+	0	intronic antisense
MSTRG.24543.1	-	i	ENSOARG00020020359	+	0	intronic antisense
MSTRG.44700.3	-	x	ENSOARG00020007484	+	0	antisense
MSTRG.28906.1	-	i	ENSOARG00020013102	+	0	intronic antisense
MSTRG.59149.1	-	u	ENSOARG00020006620	+	-236	divergent
MSTRG.40099.7	-	x	ENSOARG00020005419	+	0	antisense
MSTRG.61726.1	-	u	ENSOARG00020019679	+	-445345	intergenic
MSTRG.31009.1	+	x	ENSOARG00020023656	-	0	antisense
MSTRG.43913.1	-	u	ENSOARG00020008398	+	-12131	intergenic
MSTRG.5407.2	-	x	ENSOARG00020005238	+	0	antisense
MSTRG.20872.2	-	x	ENSOARG00020010984	+	0	antisense
MSTRG.43303.2	+	u	ENSOARG00020021407	+	7421	intergenic
MSTRG.31774.3	-	u	ENSOARG00020025014	-	36242	intergenic
MSTRG.54685.2	+	u	ENSOARG00020017601	+	46555	intergenic
MSTRG.11208.1	+	x	ENSOARG00020017352	-	0	antisense
MSTRG.53564.1	-	x	ENSOARG00020019895	+	0	antisense
MSTRG.50268.1	+	x	ENSOARG00020024258	-	0	antisense
MSTRG.23326.1	-	u	ENSOARG00020013187	-	4837	sense downstream
MSTRG.21245.1	-	i	ENSOARG00020008992	+	0	intronic antisense
MSTRG.40281.5	+	u	ENSOARG00020001156	-	54570	intergenic
MSTRG.47511.1	+	x	ENSOARG00020001677	-	0	antisense
MSTRG.34099.3	+	i	ENSOARG00020025466	-	0	intronic antisense
MSTRG.25055.8	+	u	ENSOARG00020017009	+	-8543	intergenic
MSTRG.35895.64	+	i	ENSOARG00020026369	+	0	intronic sense
MSTRG.40564.1	-	i	ENSOARG00020001011	+	0	intronic antisense
MSTRG.24113.1	+	u	ENSOARG00020023330	+	-210591	intergenic
MSTRG.2885.8	-	u	ENSOARG00020012175	-	-13315	intergenic
MSTRG.49638.3	+	i	ENSOARG00020010272	-	0	intronic antisense
MSTRG.50300.1	+	u	ENSOARG00020025464	-	6148	intergenic
MSTRG.27353.1	+	u	ENSOARG00020009418	+	23971	intergenic
MSTRG.50515.26	+	u	ENSOARG00020016868	-	4725	convergent
MSTRG.51817.1	-	u	ENSOARG00020023163	+	-12370	intergenic
MSTRG.29276.1	-	i	ENSOARG00020025604	+	0	intronic antisense
MSTRG.28847.1	-	u	ENSOARG00020007996	-	51975	intergenic
MSTRG.49650.9	+	u	ENSOARG00020011249	+	-188101	intergenic
MSTRG.53185.1	-	x	ENSOARG00020009510	+	0	antisense
MSTRG.45465.1	+	i	ENSOARG00020006339	-	0	intronic antisense
MSTRG.36858.5	+	u	ENSOARG00020020969	-	8420	intergenic
MSTRG.5314.1	-	u	ENSOARG00020003112	-	13350	intergenic
MSTRG.28989.9	+	x	ENSOARG00020017672	-	0	antisense
MSTRG.43281.5	-	x	ENSOARG00020020362	+	0	antisense
MSTRG.2367.1	+	u	ENSOARG00020008616	+	-5563	intergenic
MSTRG.56092.2	+	i	ENSOARG00020019961	-	0	intronic antisense
MSTRG.50305.7	-	u	ENSOARG00020025493	+	-168066	intergenic
MSTRG.7695.1	-	i	ENSOARG00020022439	+	0	intronic antisense
MSTRG.48362.2	+	i	ENSOARG00020011219	-	0	intronic antisense
MSTRG.44361.1	-	i	ENSOARG00020024392	+	0	intronic antisense
MSTRG.49360.1	-	i	ENSOARG00020012695	+	0	intronic antisense
MSTRG.1988.1	-	x	ENSOARG00020012633	+	0	antisense
MSTRG.7921.1	-	i	ENSOARG00020009001	+	0	intronic antisense
MSTRG.27484.8	-	u	ENSOARG00020020302	+	-110	divergent
MSTRG.863.3	+	u	ENSOARG00020017434	+	-1740	sense upstream
MSTRG.19185.1	-	i	ENSOARG00020004329	-	0	intronic sense
MSTRG.26760.1	+	i	ENSOARG00020006756	-	0	intronic antisense
MSTRG.62576.1	-	u	ENSOARG00020019379	-	4388	sense downstream
MSTRG.13205.1	-	x	ENSOARG00020012047	+	0	antisense
MSTRG.44169.2	-	u	ENSOARG00020015760	+	414	convergent
MSTRG.14788.1	+	u	ENSOARG00020014939	+	-62819	intergenic
MSTRG.56835.2	-	i	ENSOARG00020004232	+	0	intronic antisense
MSTRG.37503.1	-	x	ENSOARG00020024513	+	0	antisense
MSTRG.39269.1	-	u	ENSOARG00020017929	+	-483	divergent
MSTRG.33784.1	-	u	ENSOARG00020024816	-	-4385	sense upstream
MSTRG.46194.1	-	i	ENSOARG00020002076	+	0	intronic antisense
MSTRG.53482.2	+	u	ENSOARG00020007683	+	-18003	intergenic
MSTRG.6145.8	-	u	ENSOARG00020016913	-	-49717	intergenic
MSTRG.31924.6	-	i	ENSOARG00020009424	+	0	intronic antisense
MSTRG.47405.1	+	u	ENSOARG00020018807	+	-19291	intergenic
MSTRG.39459.4	+	x	ENSOARG00020017325	+	0	antisense
MSTRG.17485.1	+	i	ENSOARG00020008303	-	0	intronic antisense
MSTRG.48734.1	+	u	ENSOARG00020007407	+	5494	intergenic
MSTRG.36982.1	+	u	ENSOARG00020008770	+	17997	intergenic
MSTRG.115.4	-	i	ENSOARG00020001352	+	0	intronic antisense
MSTRG.21734.8	-	u	ENSOARG00020019366	+	-188	divergent
MSTRG.43697.1	-	x	ENSOARG00020002617	+	0	antisense
MSTRG.20073.5	-	u	ENSOARG00020023470	-	-37820	intergenic
MSTRG.56266.2	-	u	ENSOARG00020004781	+	32633	intergenic
MSTRG.11260.1	-	i	ENSOARG00020019455	+	0	intronic antisense
MSTRG.39999.1	+	i	ENSOARG00020022527	-	0	intronic antisense
MSTRG.3546.2	-	u	ENSOARG00020000605	-	12609	intergenic
MSTRG.29944.2	-	i	ENSOARG00020009815	+	0	intronic antisense
MSTRG.30547.1	+	u	ENSOARG00020023957	-	3664	convergent
MSTRG.14790.1	-	u	ENSOARG00020014939	+	-4632	divergent
MSTRG.21786.1	-	x	ENSOARG00020025371	+	0	antisense
MSTRG.7028.1	+	u	ENSOARG00020003135	-	-1133	divergent
MSTRG.18916.9	-	u	ENSOARG00020014130	+	-6881	intergenic
MSTRG.25949.4	-	x	ENSOARG00020006455	+	0	antisense
MSTRG.12119.1	.	u	ENSOARG00020018922	+	12998	intergenic
MSTRG.12166.34	+	i	ENSOARG00020022097	-	0	intronic antisense
MSTRG.36983.1	+	u	ENSOARG00020008770	+	18813	intergenic
MSTRG.60131.24	+	u	ENSOARG00020021369	+	29181	intergenic
MSTRG.4735.13	-	i	ENSOARG00020001542	-	0	intronic sense
MSTRG.35400.1	-	u	ENSOARG00020011772	+	31006	intergenic
MSTRG.6333.1	-	u	ENSOARG00020022035	-	-132842	intergenic
MSTRG.11034.1	-	u	ENSOARG00020008877	-	15499	intergenic
MSTRG.55655.1	-	i	ENSOARG00020003203	+	0	intronic antisense
MSTRG.13177.1	-	x	ENSOARG00020009237	+	0	antisense
MSTRG.2912.1	+	i	ENSOARG00020016398	-	0	intronic antisense
MSTRG.29481.1	-	i	ENSOARG00020006629	+	0	intronic antisense
MSTRG.49645.1	-	u	ENSOARG00020010939	-	-44832	intergenic
MSTRG.54740.10	+	u	ENSOARG00020020061	-	-275	divergent
MSTRG.44388.1	-	i	ENSOARG00020024711	+	0	intronic antisense
MSTRG.54394.3	-	u	ENSOARG00020018165	+	-429	divergent
MSTRG.12980.1	+	i	ENSOARG00020003837	-	0	intronic antisense
MSTRG.31881.23	+	i	ENSOARG00020008599	+	0	intronic sense
MSTRG.60892.2	+	u	ENSOARG00020022054	+	-136679	intergenic
MSTRG.52673.2	-	i	ENSOARG00020012967	+	0	intronic antisense
MSTRG.8286.10	+	u	ENSOARG00020011632	-	-5866	intergenic
MSTRG.11762.1	+	u	ENSOARG00020004380	+	-15937	intergenic
MSTRG.17121.1	-	u	ENSOARG00020023366	+	-514	divergent
MSTRG.3395.1	-	i	ENSOARG00020004123	+	0	intronic antisense
MSTRG.39391.1	-	u	ENSOARG00020002857	+	-4209	divergent
MSTRG.14934.3	-	u	ENSOARG00020006198	+	-1232	divergent
MSTRG.21573.2	-	i	ENSOARG00020003513	+	0	intronic antisense
MSTRG.20396.2	-	i	ENSOARG00020023961	+	0	intronic antisense
MSTRG.30009.1	-	i	ENSOARG00020014082	+	0	intronic antisense
MSTRG.61948.1	-	i	ENSOARG00020022209	+	0	intronic antisense
MSTRG.42013.3	-	u	ENSOARG00020008845	-	21255	intergenic
MSTRG.20429.1	+	i	ENSOARG00020024580	-	0	intronic antisense
MSTRG.46394.3	+	i	ENSOARG00020000266	-	0	intronic antisense
MSTRG.36864.1	-	x	ENSOARG00020021045	+	0	antisense
MSTRG.2426.2	-	x	ENSOARG00020016156	+	0	antisense
MSTRG.12519.6	+	u	ENSOARG00020010637	-	-24400	intergenic
MSTRG.51482.1	+	u	ENSOARG00020001902	-	-57747	intergenic
MSTRG.18812.3	-	u	ENSOARG00020015220	-	21277	intergenic
MSTRG.14390.6	-	u	ENSOARG00020016481	-	-23761	intergenic
MSTRG.50390.1	+	u	ENSOARG00020009309	-	-169487	intergenic
MSTRG.55065.3	-	i	ENSOARG00020022056	+	0	intronic antisense
MSTRG.29877.1	-	i	ENSOARG00020023413	+	0	intronic antisense
MSTRG.18836.1	+	u	ENSOARG00020015810	-	582	convergent
MSTRG.17950.10	-	u	ENSOARG00020003849	-	6501	intergenic
MSTRG.57468.1	+	x	ENSOARG00020006628	+	0	antisense
MSTRG.10044.1	-	u	ENSOARG00020024810	-	-5917	intergenic
MSTRG.33934.1	.	u	ENSOARG00020013713	+	1045502	intergenic
MSTRG.14692.26	+	u	ENSOARG00020009703	+	15016	intergenic
MSTRG.31206.1	+	u	ENSOARG00020019078	+	-11996	intergenic
MSTRG.29780.19	+	u	ENSOARG00020019225	+	-2026	sense upstream
MSTRG.34738.1	-	u	ENSOARG00020015188	-	-14124	intergenic
MSTRG.27307.5	+	u	ENSOARG00020007587	-	612	convergent
MSTRG.39776.1	+	u	ENSOARG00020012462	+	48779	intergenic
MSTRG.43135.1	-	u	ENSOARG00020009316	+	231	convergent
MSTRG.39973.1	+	x	ENSOARG00020021146	-	0	antisense
MSTRG.24036.2	-	x	ENSOARG00020018919	+	0	antisense
MSTRG.50867.1	-	u	ENSOARG00020020693	-	-589696	intergenic
MSTRG.22029.130	+	u	ENSOARG00020003337	+	16228	intergenic
MSTRG.1940.1	+	u	ENSOARG00020009491	-	-36101	intergenic
MSTRG.10854.1	+	u	ENSOARG00020019277	-	3959	convergent
MSTRG.36250.1	+	u	ENSOARG00020024602	-	-30834	intergenic
MSTRG.21765.3	-	x	ENSOARG00020025144	+	0	antisense
MSTRG.39609.1	-	u	ENSOARG00020014774	+	18161	intergenic
MSTRG.27560.1	-	u	ENSOARG00020021735	+	1266	convergent
MSTRG.15511.1	-	x	ENSOARG00020013317	+	0	antisense
MSTRG.5032.1	-	x	ENSOARG00020002184	+	0	antisense
MSTRG.41665.1	+	u	ENSOARG00020001725	+	7365	intergenic
MSTRG.44510.1	-	u	ENSOARG00020001696	+	-254	divergent
MSTRG.35847.1	-	u	ENSOARG00020026215	+	-7461	intergenic
MSTRG.22555.16	+	u	ENSOARG00020011677	-	13839	intergenic
MSTRG.13834.8	+	u	ENSOARG00020008026	-	-13	divergent
MSTRG.19489.1	-	u	ENSOARG00020004290	-	9536	intergenic
MSTRG.11602.1	+	i	ENSOARG00020018276	-	0	intronic antisense
MSTRG.17770.2	+	u	ENSOARG00020012457	-	-603	divergent
MSTRG.45571.1	+	i	ENSOARG00020013761	-	0	intronic antisense
MSTRG.37859.1	-	i	ENSOARG00020026220	+	0	intronic antisense
MSTRG.52949.29	-	u	ENSOARG00020012206	-	-24740	intergenic
MSTRG.13786.15	-	x	ENSOARG00020004083	+	0	antisense
MSTRG.35169.2	-	i	ENSOARG00020016377	+	0	intronic antisense
MSTRG.12166.16	+	i	ENSOARG00020021871	-	0	intronic antisense
MSTRG.42062.1	-	u	ENSOARG00020010138	-	-7515	intergenic
MSTRG.47570.1	-	x	ENSOARG00020000578	+	0	antisense
MSTRG.14293.1	-	u	ENSOARG00020014047	-	-74944	intergenic
MSTRG.32842.1	+	x	ENSOARG00020013165	-	0	antisense
MSTRG.14646.2	-	u	ENSOARG00020007848	+	-731	divergent
MSTRG.33575.1	-	u	ENSOARG00020017547	+	-4557	divergent
MSTRG.60104.3	-	u	ENSOARG00020021235	+	-710	divergent
MSTRG.39752.8	-	u	ENSOARG00020010067	+	3527	convergent
MSTRG.16985.1	-	u	ENSOARG00020020219	+	-32342	intergenic
MSTRG.16988.3	-	x	ENSOARG00020020219	+	0	antisense
MSTRG.43300.1	-	x	ENSOARG00020021385	+	0	antisense
MSTRG.13075.65	+	u	ENSOARG00020005916	+	-4240	sense upstream
MSTRG.19900.1	-	u	ENSOARG00020013600	-	-130452	intergenic
MSTRG.25679.1	-	u	ENSOARG00020003886	-	-29972	intergenic
MSTRG.6754.30	-	x	ENSOARG00020003345	+	0	antisense
MSTRG.12613.2	+	i	ENSOARG00020024466	-	0	intronic antisense
MSTRG.12511.2	+	x	ENSOARG00020009111	-	0	antisense
MSTRG.16690.1	+	u	ENSOARG00020012497	-	11036	intergenic
MSTRG.23912.19	+	x	ENSOARG00020025138	-	0	antisense
MSTRG.30011.8	-	u	ENSOARG00020014925	+	-1903	divergent
MSTRG.6313.13	+	u	ENSOARG00020021801	-	-303873	intergenic
MSTRG.9494.1	+	i	ENSOARG00020014758	-	0	intronic antisense
MSTRG.35014.67	+	u	ENSOARG00020025896	-	3722	convergent
MSTRG.39778.1	+	u	ENSOARG00020012462	+	65803	intergenic
MSTRG.20286.3	+	u	ENSOARG00020019027	-	16208	intergenic
MSTRG.45504.37	-	x	ENSOARG00020010192	+	0	antisense
MSTRG.7270.13	-	u	ENSOARG00020009407	-	58070	intergenic
MSTRG.55090.1	+	i	ENSOARG00020023042	-	0	intronic antisense
MSTRG.27947.1	+	x	ENSOARG00020002345	-	0	antisense
MSTRG.10141.1	+	u	ENSOARG00020021420	-	15341	intergenic
MSTRG.33905.1	+	u	ENSOARG00020011610	-	213849	intergenic
MSTRG.56786.15	-	u	ENSOARG00020013811	+	7105	intergenic
MSTRG.36616.26	-	u	ENSOARG00020015620	+	-182	divergent
MSTRG.15568.1	+	u	ENSOARG00020015983	-	16464	intergenic
MSTRG.43480.1	-	u	ENSOARG00020002582	-	-270423	intergenic
MSTRG.41864.9	+	u	ENSOARG00020009053	-	19602	intergenic
MSTRG.7644.8	+	i	ENSOARG00020019738	+	0	intronic sense
MSTRG.22682.1	+	x	ENSOARG00020021910	-	0	antisense
MSTRG.14320.6	-	i	ENSOARG00020014624	+	0	intronic antisense
MSTRG.52872.1	-	u	ENSOARG00020017603	+	2922	convergent
MSTRG.7258.1	+	i	ENSOARG00020009274	-	0	intronic antisense
MSTRG.27193.1	.	u	ENSOARG00020009133	-	214207	intergenic
MSTRG.31926.6	-	u	ENSOARG00020009424	+	8442	intergenic
MSTRG.15916.16	+	u	ENSOARG00020021537	+	-15005	intergenic
MSTRG.4308.5	-	u	ENSOARG00020001894	+	-325	divergent
MSTRG.23201.1	+	x	ENSOARG00020015612	-	0	antisense
MSTRG.43840.1	-	u	ENSOARG00020000190	-	-32469	intergenic
MSTRG.55296.1	-	i	ENSOARG00020011208	+	0	intronic antisense
MSTRG.35604.4	+	u	ENSOARG00020025166	+	-34633	intergenic
MSTRG.44144.1	+	x	ENSOARG00020014183	-	0	antisense
MSTRG.51229.1	-	x	ENSOARG00020019405	+	0	antisense
MSTRG.8932.5	-	i	ENSOARG00020011275	+	0	intronic antisense
MSTRG.30710.11	-	u	ENSOARG00020017366	+	-7530	intergenic
MSTRG.35959.33	-	i	ENSOARG00020026468	-	0	intronic sense
MSTRG.47157.1	-	u	ENSOARG00020017090	+	5959	intergenic
MSTRG.26336.2	+	x	ENSOARG00020004382	-	0	antisense
MSTRG.26202.5	+	u	ENSOARG00020000635	+	137242	intergenic
MSTRG.31137.2	-	i	ENSOARG00020017759	+	0	intronic antisense
MSTRG.31543.1	+	u	ENSOARG00020012658	-	4320	convergent
MSTRG.6659.20	+	u	ENSOARG00020009664	+	12965	intergenic
MSTRG.9795.1	+	x	ENSOARG00020021047	-	0	antisense
MSTRG.47304.4	+	u	ENSOARG00020006416	-	-3044	divergent
MSTRG.38529.11	+	u	ENSOARG00020024409	+	-258025	intergenic
MSTRG.55826.2	+	x	ENSOARG00020021449	-	0	antisense
MSTRG.38878.1	-	u	ENSOARG00020017639	+	-66	divergent
MSTRG.5047.1	-	x	ENSOARG00020002549	+	0	antisense
MSTRG.7573.6	-	u	ENSOARG00020010528	+	-320	divergent
MSTRG.12745.28	-	u	ENSOARG00020005389	+	-2593	divergent
MSTRG.20548.1	-	i	ENSOARG00020013668	+	0	intronic antisense
MSTRG.42846.3	-	i	ENSOARG00020000269	+	0	intronic antisense
MSTRG.14878.3	-	u	ENSOARG00020005075	+	2419	convergent
MSTRG.57169.5	+	i	ENSOARG00020009892	-	0	intronic antisense
MSTRG.46672.1	-	u	ENSOARG00020001007	+	-2365	divergent
MSTRG.5953.1	+	u	ENSOARG00020005964	+	17517	intergenic
MSTRG.35276.1	-	u	ENSOARG00020024567	+	-1868	divergent
MSTRG.493.2	+	u	ENSOARG00020000082	-	889	convergent
MSTRG.9485.1	+	i	ENSOARG00020013804	-	0	intronic antisense
MSTRG.115.5	-	i	ENSOARG00020001352	+	0	intronic antisense
MSTRG.11423.1	-	x	ENSOARG00020009575	+	0	antisense
MSTRG.1574.1	+	u	ENSOARG00020008149	+	-7928	intergenic
MSTRG.33432.1	-	x	ENSOARG00020007487	+	0	antisense
MSTRG.9192.1	-	i	ENSOARG00020026217	+	0	intronic antisense
MSTRG.11235.4	+	u	ENSOARG00020018357	-	18361	intergenic
MSTRG.34760.1	+	u	ENSOARG00020015281	-	127886	intergenic
MSTRG.47140.1	+	u	ENSOARG00020016811	-	5176	intergenic
MSTRG.51964.80	+	u	ENSOARG00020005605	-	35870	intergenic
MSTRG.14548.9	+	u	ENSOARG00020003408	-	18568	intergenic
MSTRG.50750.13	-	u	ENSOARG00020015199	-	40280	intergenic
MSTRG.6998.7	+	u	ENSOARG00020012335	-	-391	divergent
MSTRG.36111.3	-	u	ENSOARG00020017746	-	-46152	intergenic
MSTRG.25919.1	-	x	ENSOARG00020004062	+	0	antisense
MSTRG.879.1	-	u	ENSOARG00020018412	-	-21285	intergenic
MSTRG.29913.1	+	i	ENSOARG00020008879	-	0	intronic antisense
MSTRG.15325.1	+	u	ENSOARG00020010826	-	-368103	intergenic
MSTRG.28924.1	-	x	ENSOARG00020013243	-	0	antisense
MSTRG.12370.1	+	i	ENSOARG00020003986	-	0	intronic antisense
MSTRG.62562.5	-	u	ENSOARG00020018593	+	-2673	divergent
MSTRG.37146.3	+	i	ENSOARG00020019386	-	0	intronic antisense
MSTRG.44786.14	-	i	ENSOARG00020008635	+	0	intronic antisense
MSTRG.46588.7	+	i	ENSOARG00020004569	-	0	intronic antisense
MSTRG.54773.3	+	u	ENSOARG00020012134	-	-545	divergent
MSTRG.47921.10	-	u	ENSOARG00020014218	-	1	sense downstream
MSTRG.30156.3	-	u	ENSOARG00020009379	+	-24056	intergenic
MSTRG.12247.3	+	u	ENSOARG00020024947	+	-207579	intergenic
MSTRG.15764.1	-	u	ENSOARG00020024683	-	-3077	sense upstream
MSTRG.35365.1	-	u	ENSOARG00020010790	-	-23323	intergenic
MSTRG.41466.2	-	u	ENSOARG00020011330	+	-12332	intergenic
MSTRG.46731.3	+	x	ENSOARG00020001729	-	0	antisense
MSTRG.38851.1	-	u	ENSOARG00020017045	-	133080	intergenic
MSTRG.10258.1	.	u	ENSOARG00020003175	+	-128336	intergenic
MSTRG.23403.5	-	i	ENSOARG00020016656	+	0	intronic antisense
MSTRG.62225.1	+	x	ENSOARG00020019925	-	0	antisense
MSTRG.45390.23	-	i	ENSOARG00020002333	-	0	intronic sense
MSTRG.33592.1	-	i	ENSOARG00020018692	+	0	intronic antisense
MSTRG.57106.1	-	u	ENSOARG00020014812	+	3171	convergent
MSTRG.44154.1	-	i	ENSOARG00020015097	+	0	intronic antisense
MSTRG.49248.1	-	u	ENSOARG00020021491	+	4042	convergent
MSTRG.11109.4	+	x	ENSOARG00020014717	-	0	antisense
MSTRG.5572.1	+	u	ENSOARG00020008991	-	32828	intergenic
MSTRG.49907.2	-	i	ENSOARG00020020490	+	0	intronic antisense
MSTRG.44593.2	+	u	ENSOARG00020005517	-	49847	intergenic
MSTRG.48425.1	-	u	ENSOARG00020015939	+	-7308	intergenic
MSTRG.6258.38	+	i	ENSOARG00020021528	-	0	intronic antisense
MSTRG.54153.1	-	u	ENSOARG00020016922	+	-43538	intergenic
MSTRG.39386.5	+	u	ENSOARG00020002765	-	-5574	intergenic
MSTRG.4179.2	+	x	ENSOARG00020000440	-	0	antisense
MSTRG.23074.2	-	u	ENSOARG00020006211	+	-779343	intergenic
MSTRG.47800.1	-	x	ENSOARG00020014669	+	0	antisense
MSTRG.61989.3	-	u	ENSOARG00020024905	+	228	convergent
MSTRG.14887.3	-	u	ENSOARG00020005096	-	-119913	intergenic
MSTRG.55614.1	-	u	ENSOARG00020013627	+	-61163	intergenic
MSTRG.36083.2	-	i	ENSOARG00020015467	+	0	intronic antisense
MSTRG.51728.1	-	u	ENSOARG00020014882	+	101	convergent
MSTRG.16802.1	-	i	ENSOARG00020007529	+	0	intronic antisense
MSTRG.56044.11	+	u	ENSOARG00020017055	+	-21654	intergenic
MSTRG.16936.1	-	u	ENSOARG00020012341	-	-264425	intergenic
MSTRG.29338.1	-	i	ENSOARG00020014178	+	0	intronic antisense
MSTRG.4704.1	+	u	ENSOARG00020000398	-	548	convergent
MSTRG.60096.1	+	i	ENSOARG00020021149	-	0	intronic antisense
MSTRG.12128.2	+	u	ENSOARG00020019513	-	2654	convergent
MSTRG.12828.2	+	x	ENSOARG00020018327	-	0	antisense
MSTRG.2600.2	+	u	ENSOARG00020002194	-	190	convergent
MSTRG.5642.2	+	u	ENSOARG00020012267	+	-19727	intergenic
MSTRG.14121.1	-	u	ENSOARG00020022226	-	111944	intergenic
MSTRG.56371.1	+	u	ENSOARG00020026117	-	123337	intergenic
MSTRG.12505.1	+	u	ENSOARG00020007712	-	-301	divergent
MSTRG.13884.7	-	u	ENSOARG00020010664	+	-211	divergent
MSTRG.35220.65	+	u	ENSOARG00020020991	+	4929	sense downstream
MSTRG.49519.1	+	u	ENSOARG00020022925	-	-31507	intergenic
MSTRG.19628.1	-	x	ENSOARG00020008908	+	0	antisense
MSTRG.52296.1	-	u	ENSOARG00020015195	-	-87688	intergenic
MSTRG.57034.8	-	u	ENSOARG00020010034	+	28149	intergenic
MSTRG.42010.3	+	x	ENSOARG00020008549	-	0	antisense
MSTRG.10015.1	-	x	ENSOARG00020023744	+	0	antisense
MSTRG.41782.4	+	u	ENSOARG00020002893	-	-166	divergent
MSTRG.39366.4	+	x	ENSOARG00020002160	-	0	antisense
MSTRG.9237.1	-	x	ENSOARG00020026348	+	0	antisense
MSTRG.36017.1	-	i	ENSOARG00020010279	+	0	intronic antisense
MSTRG.23700.6	+	i	ENSOARG00020013555	-	0	intronic antisense
MSTRG.36860.5	+	x	ENSOARG00020020969	-	0	antisense
MSTRG.26215.1	+	i	ENSOARG00020000789	-	0	intronic antisense
MSTRG.41433.1	-	x	ENSOARG00020002514	+	0	antisense
MSTRG.8665.1	-	u	ENSOARG00020010815	+	-21088	intergenic
MSTRG.37116.1	-	u	ENSOARG00020018646	+	288	convergent
MSTRG.39734.1	-	i	ENSOARG00020009151	+	0	intronic antisense
MSTRG.33431.4	+	u	ENSOARG00020007451	+	71002	intergenic
MSTRG.41647.11	-	u	ENSOARG00020001536	+	-223249	intergenic
MSTRG.50045.1	+	u	ENSOARG00020023186	+	-39894	intergenic
MSTRG.19696.1	-	u	ENSOARG00020015402	+	-6390	intergenic
MSTRG.38755.1	+	x	ENSOARG00020024771	-	0	antisense
MSTRG.45895.1	-	i	ENSOARG00020013785	+	0	intronic antisense
MSTRG.20106.1	-	u	ENSOARG00020010022	+	8045	intergenic
MSTRG.20778.1	+	x	ENSOARG00020020594	-	0	antisense
MSTRG.26706.1	+	x	ENSOARG00020022393	-	0	antisense
MSTRG.60412.1	-	x	ENSOARG00020008331	+	0	antisense
MSTRG.35368.13	+	u	ENSOARG00020010790	-	-44642	intergenic
MSTRG.11138.1	+	x	ENSOARG00020010780	-	0	antisense
MSTRG.19904.1	-	u	ENSOARG00020013658	-	3766	sense downstream
MSTRG.20118.9	-	x	ENSOARG00020010211	+	0	antisense
MSTRG.52292.1	+	u	ENSOARG00020015195	-	-35310	intergenic
MSTRG.31514.1	-	i	ENSOARG00020012368	+	0	intronic antisense
MSTRG.61515.2	-	i	ENSOARG00020015617	+	0	intronic antisense
MSTRG.28392.3	-	u	ENSOARG00020025087	+	-106823	intergenic
MSTRG.35487.7	-	u	ENSOARG00020017825	-	45468	intergenic
MSTRG.9348.1	-	i	ENSOARG00020014732	-	0	intronic sense
MSTRG.421.1	-	i	ENSOARG00020018731	+	0	intronic antisense
MSTRG.31302.4	+	u	ENSOARG00020007834	-	-9616	intergenic
MSTRG.31853.1	-	u	ENSOARG00020025307	+	37576	intergenic
MSTRG.42592.1	-	i	ENSOARG00020002362	+	0	intronic antisense
MSTRG.51131.1	+	u	ENSOARG00020010236	-	-3448	divergent
MSTRG.14409.8	+	x	ENSOARG00020018287	-	0	antisense
MSTRG.47978.1	+	x	ENSOARG00020019406	-	0	antisense
MSTRG.61056.15	+	u	ENSOARG00020024031	-	-137	divergent
MSTRG.40671.1	-	x	ENSOARG00020002714	+	0	antisense
MSTRG.5926.1	+	u	ENSOARG00020005608	-	-1196	divergent
MSTRG.13476.1	+	i	ENSOARG00020009985	-	0	intronic antisense
MSTRG.24533.1	-	i	ENSOARG00020018656	+	0	intronic antisense
MSTRG.34577.1	+	u	ENSOARG00020016854	+	15307	intergenic
MSTRG.24813.10	+	u	ENSOARG00020024858	+	7825	intergenic
MSTRG.19357.11	+	u	ENSOARG00020009949	+	-11885	intergenic
MSTRG.10959.1	-	i	ENSOARG00020005464	+	0	intronic antisense
MSTRG.47841.5	-	u	ENSOARG00020019161	+	1583	convergent
MSTRG.11275.3	-	x	ENSOARG00020020113	+	0	antisense
MSTRG.40998.1	-	u	ENSOARG00020005887	+	-138059	intergenic
MSTRG.10300.6	-	x	ENSOARG00020003975	+	0	antisense
MSTRG.48246.1	+	u	ENSOARG00020006630	-	-397823	intergenic
MSTRG.57030.2	-	u	ENSOARG00020010034	+	-84450	intergenic
MSTRG.58427.1	+	x	ENSOARG00020020791	-	0	antisense
MSTRG.44429.17	+	i	ENSOARG00020000693	-	0	intronic antisense
MSTRG.56117.1	+	u	ENSOARG00020020931	-	3977	convergent
MSTRG.18811.1	+	u	ENSOARG00020015194	-	-17173	intergenic
MSTRG.19936.10	-	u	ENSOARG00020015080	-	-89767	intergenic
MSTRG.11765.1	+	i	ENSOARG00020004616	-	0	intronic antisense
MSTRG.36548.16	+	u	ENSOARG00020022972	-	6164	intergenic
MSTRG.39250.1	-	u	ENSOARG00020016632	-	-14154	intergenic
MSTRG.20252.4	-	i	ENSOARG00020017458	+	0	intronic antisense
MSTRG.44190.2	+	x	ENSOARG00020025717	-	0	antisense
MSTRG.49286.13	+	i	ENSOARG00020023107	-	0	intronic antisense
MSTRG.17713.2	+	u	ENSOARG00020008382	-	-4868	divergent
MSTRG.25118.9	+	i	ENSOARG00020019013	-	0	intronic antisense
MSTRG.38097.2	-	u	ENSOARG00020023563	+	-189156	intergenic
MSTRG.16307.14	+	x	ENSOARG00020015776	-	0	antisense
MSTRG.62230.1	-	u	ENSOARG00020015834	+	-608	divergent
MSTRG.44621.1	-	u	ENSOARG00020005603	-	-5427	intergenic
MSTRG.60732.1	+	u	ENSOARG00020019844	-	71374	intergenic
MSTRG.23840.4	-	i	ENSOARG00020024245	-	0	intronic sense
MSTRG.841.1	-	u	ENSOARG00020005466	+	-5635	intergenic
MSTRG.47362.1	-	i	ENSOARG00020015901	+	0	intronic antisense
MSTRG.14861.6	+	u	ENSOARG00020004813	-	4293	convergent
MSTRG.27667.1	-	u	ENSOARG00020014433	-	-201487	intergenic
MSTRG.2245.1	+	i	ENSOARG00020002930	+	0	intronic sense
MSTRG.8157.3	-	x	ENSOARG00020010345	+	0	antisense
MSTRG.11018.1	+	u	ENSOARG00020008091	-	-179	divergent
MSTRG.15833.1	+	u	ENSOARG00020015127	-	30576	intergenic
MSTRG.38683.1	-	x	ENSOARG00020021500	+	0	antisense
MSTRG.67.1	-	i	ENSOARG00020000824	+	0	intronic antisense
MSTRG.32367.1	-	x	ENSOARG00020026000	+	0	antisense
MSTRG.16694.1	+	i	ENSOARG00020012497	-	0	intronic antisense
MSTRG.32478.1	-	i	ENSOARG00020016968	+	0	intronic antisense
MSTRG.21336.18	-	x	ENSOARG00020018133	+	0	antisense
MSTRG.19913.1	-	u	ENSOARG00020013742	-	23484	intergenic
MSTRG.55884.1	-	u	ENSOARG00020007298	+	2180	convergent
MSTRG.56745.3	+	u	ENSOARG00020011670	-	4779	convergent
MSTRG.18036.2	-	i	ENSOARG00020016264	+	0	intronic antisense
MSTRG.21784.1	-	u	ENSOARG00020025340	+	32593	intergenic
MSTRG.13145.1	+	i	ENSOARG00020008287	-	0	intronic antisense
MSTRG.20528.1	-	u	ENSOARG00020012430	+	-42749	intergenic
MSTRG.23335.17	-	u	ENSOARG00020014182	+	-150	divergent
MSTRG.3171.1	+	u	ENSOARG00020005396	+	65027	intergenic
MSTRG.46811.2	-	x	ENSOARG00020007371	+	0	antisense
MSTRG.11955.4	-	u	ENSOARG00020020727	+	-67623	intergenic
MSTRG.26629.1	+	i	ENSOARG00020016354	+	0	intronic sense
MSTRG.43949.1	-	u	ENSOARG00020013715	+	4014	convergent
MSTRG.27436.2	-	i	ENSOARG00020013929	+	0	intronic antisense
MSTRG.39907.12	+	i	ENSOARG00020018571	-	0	intronic antisense
MSTRG.61442.1	-	u	ENSOARG00020025140	+	-36792	intergenic
MSTRG.468.9	-	u	ENSOARG00020000047	+	-88	divergent
MSTRG.40281.13	+	u	ENSOARG00020001156	-	2302	convergent
MSTRG.48194.2	-	u	ENSOARG00020005368	-	-86092	intergenic
MSTRG.13886.1	-	i	ENSOARG00020010664	+	0	intronic antisense
MSTRG.12927.7	+	u	ENSOARG00020022330	-	-9578	intergenic
MSTRG.34033.1	+	x	ENSOARG00020022746	+	0	antisense
MSTRG.24842.3	-	u	ENSOARG00020025205	+	-3725	divergent
MSTRG.24552.8	-	u	ENSOARG00020020390	+	22297	intergenic
MSTRG.6754.33	-	u	ENSOARG00020003345	+	2353	convergent
MSTRG.4433.1	+	i	ENSOARG00020000470	+	0	intronic sense
MSTRG.35304.1	-	u	ENSOARG00020024734	+	-39979	intergenic
MSTRG.36274.2	+	x	ENSOARG00020016350	-	0	antisense
MSTRG.635.4	+	x	ENSOARG00020000085	-	0	antisense
MSTRG.61510.1	-	x	ENSOARG00020015529	+	0	antisense
MSTRG.13910.1	-	u	ENSOARG00020013341	+	78613	intergenic
MSTRG.30587.3	+	i	ENSOARG00020024420	-	0	intronic antisense
MSTRG.4754.1	+	i	ENSOARG00020001695	-	0	intronic antisense
MSTRG.17019.16	+	i	ENSOARG00020021734	+	0	intronic sense
MSTRG.8056.1	+	x	ENSOARG00020025986	-	0	antisense
MSTRG.36091.3	-	u	ENSOARG00020016132	+	138	convergent
MSTRG.57970.1	-	u	ENSOARG00020022100	+	50523	intergenic
MSTRG.40581.1	+	u	ENSOARG00020001505	-	-17315	intergenic
MSTRG.789.5	+	x	ENSOARG00020004420	-	0	antisense
MSTRG.13458.2	+	i	ENSOARG00020007577	-	0	intronic antisense
MSTRG.27021.11	-	i	ENSOARG00020022346	-	0	intronic sense
MSTRG.15698.1	+	u	ENSOARG00020014667	-	-109	divergent
MSTRG.24538.23	+	u	ENSOARG00020020359	+	-21537	intergenic
MSTRG.45139.1	-	i	ENSOARG00020002131	+	0	intronic antisense
MSTRG.38930.47	+	u	ENSOARG00020020552	-	-392408	intergenic
MSTRG.48093.2	-	i	ENSOARG00020001314	+	0	intronic antisense
MSTRG.48059.1	+	u	ENSOARG00020000320	+	42432	intergenic
MSTRG.58020.1	+	i	ENSOARG00020023325	-	0	intronic antisense
MSTRG.11365.2	+	i	ENSOARG00020005635	-	0	intronic antisense
MSTRG.36739.1	-	x	ENSOARG00020023460	+	0	antisense
MSTRG.47341.9	+	i	ENSOARG00020012985	-	0	intronic antisense
MSTRG.49671.1	+	i	ENSOARG00020014690	-	0	intronic antisense
MSTRG.62381.3	+	u	ENSOARG00020021408	-	13195	intergenic
MSTRG.60947.1	+	i	ENSOARG00020022656	-	0	intronic antisense
MSTRG.42939.1	+	x	ENSOARG00020004987	-	0	antisense
MSTRG.3023.1	-	x	ENSOARG00020001261	+	0	antisense
MSTRG.18140.3	+	u	ENSOARG00020004714	-	6796	intergenic
MSTRG.36160.1	-	u	ENSOARG00020019276	+	586	convergent
MSTRG.4810.1	-	u	ENSOARG00020005267	+	-932	divergent
MSTRG.31809.1	+	u	ENSOARG00020025075	+	-16295	intergenic
MSTRG.13170.1	-	u	ENSOARG00020008956	+	-8628	intergenic
MSTRG.35670.1	-	i	ENSOARG00020025801	+	0	intronic antisense
MSTRG.24131.7	-	u	ENSOARG00020023715	+	-6334	intergenic
MSTRG.29223.1	+	u	ENSOARG00020025316	+	-136747	intergenic
MSTRG.34306.1	-	i	ENSOARG00020023473	+	0	intronic antisense
MSTRG.44300.6	-	u	ENSOARG00020013226	+	-917	divergent
MSTRG.61000.1	-	u	ENSOARG00020023465	+	-8773	intergenic
MSTRG.55031.1	-	i	ENSOARG00020021648	+	0	intronic antisense
MSTRG.57468.7	+	x	ENSOARG00020006628	+	0	antisense
MSTRG.882.3	+	u	ENSOARG00020018630	+	-44134	intergenic
MSTRG.35587.2	-	i	ENSOARG00020024983	+	0	intronic antisense
MSTRG.12335.2	-	u	ENSOARG00020025362	+	-42955	intergenic
MSTRG.8166.3	+	x	ENSOARG00020010978	-	0	antisense
MSTRG.24083.9	+	x	ENSOARG00020022643	-	0	antisense
MSTRG.13961.5	-	x	ENSOARG00020017446	+	0	antisense
MSTRG.5270.1	-	u	ENSOARG00020002465	-	374917	intergenic
MSTRG.21316.1	+	u	ENSOARG00020015644	+	-5205	intergenic
MSTRG.52383.17	-	i	ENSOARG00020020329	-	0	intronic sense
MSTRG.2613.6	-	u	ENSOARG00020006495	+	8627	intergenic
MSTRG.50000.1	-	u	ENSOARG00020021846	+	5	convergent
MSTRG.22543.1	-	i	ENSOARG00020023889	+	0	intronic antisense
MSTRG.3111.1	-	u	ENSOARG00020002032	-	5883	intergenic
MSTRG.7270.10	-	u	ENSOARG00020009322	-	27336	intergenic
MSTRG.36612.4	-	u	ENSOARG00020015193	-	-12347	intergenic
MSTRG.37132.1	-	u	ENSOARG00020019035	+	-97	divergent
MSTRG.56038.1	-	u	ENSOARG00020017028	-	-2517	sense upstream
MSTRG.35987.1	+	i	ENSOARG00020007618	-	0	intronic antisense
MSTRG.42006.12	+	u	ENSOARG00020008467	-	-1440	divergent
MSTRG.50152.2	+	u	ENSOARG00020013739	-	-240935	intergenic
MSTRG.6940.1	+	u	ENSOARG00020009572	-	-40331	intergenic
MSTRG.56156.1	+	i	ENSOARG00020022335	-	0	intronic antisense
MSTRG.33781.1	+	i	ENSOARG00020024790	-	0	intronic antisense
MSTRG.57860.1	-	i	ENSOARG00020015635	-	0	intronic sense
MSTRG.53499.1	+	x	ENSOARG00020008870	-	0	antisense
MSTRG.25344.1	-	u	ENSOARG00020017869	+	-22788	intergenic
MSTRG.30934.1	+	x	ENSOARG00020021007	-	0	antisense
MSTRG.18129.1	+	i	ENSOARG00020004106	-	0	intronic antisense
MSTRG.42374.33	+	u	ENSOARG00020001078	+	182	sense downstream
MSTRG.43927.1	+	u	ENSOARG00020011222	+	-2653	sense upstream
MSTRG.56842.10	-	i	ENSOARG00020005244	+	0	intronic antisense
MSTRG.55472.1	-	i	ENSOARG00020007563	+	0	intronic antisense
MSTRG.7345.6	+	u	ENSOARG00020015941	-	-342	divergent
MSTRG.55685.1	.	u	ENSOARG00020003983	-	-29334	intergenic
MSTRG.60176.4	+	u	ENSOARG00020021989	+	-8850	intergenic
MSTRG.33626.2	+	x	ENSOARG00020021803	-	0	antisense
MSTRG.18812.4	-	u	ENSOARG00020015220	-	20068	intergenic
MSTRG.47773.1	+	x	ENSOARG00020013027	-	0	antisense
MSTRG.8206.2	-	u	ENSOARG00020015390	+	-2043	divergent
MSTRG.1734.1	+	i	ENSOARG00020001994	-	0	intronic antisense
MSTRG.6330.30	+	u	ENSOARG00020022035	-	-68448	intergenic
MSTRG.29884.2	+	x	ENSOARG00020007375	-	0	antisense
MSTRG.35169.1	-	x	ENSOARG00020016377	+	0	antisense
MSTRG.50199.1	-	i	ENSOARG00020014242	+	0	intronic antisense
MSTRG.62894.12	+	u	ENSOARG00020021650	+	1017	sense downstream
MSTRG.36596.1	-	i	ENSOARG00020014618	+	0	intronic antisense
MSTRG.17236.1	-	u	ENSOARG00020012644	-	407118	intergenic
MSTRG.34066.1	-	i	ENSOARG00020024555	+	0	intronic antisense
MSTRG.23912.17	+	i	ENSOARG00020025138	-	0	intronic antisense
MSTRG.53436.1	+	u	ENSOARG00020023501	+	14000	intergenic
MSTRG.26741.3	-	u	ENSOARG00020024482	+	-158446	intergenic
MSTRG.4146.1	.	u	ENSOARG00020005371	+	-5840	intergenic
MSTRG.13147.5	+	u	ENSOARG00020008287	-	-3511	divergent
MSTRG.46374.1	+	u	ENSOARG00020005935	-	-1132	divergent
MSTRG.3546.6	-	u	ENSOARG00020000621	+	-303	divergent
MSTRG.7096.3	+	x	ENSOARG00020005446	-	0	antisense
MSTRG.28988.2	-	u	ENSOARG00020017518	-	-3620	sense upstream
MSTRG.5816.1	+	u	ENSOARG00020002371	-	4572	convergent
MSTRG.21238.1	-	x	ENSOARG00020007626	+	0	antisense
MSTRG.46423.4	+	u	ENSOARG00020000890	+	-58104	intergenic
MSTRG.22055.1	.	u	ENSOARG00020003437	+	63272	intergenic
MSTRG.15904.3	-	u	ENSOARG00020020916	+	-314	divergent
MSTRG.4235.1	+	u	ENSOARG00020001417	-	-182289	intergenic
MSTRG.37049.1	-	u	ENSOARG00020012871	+	-927	divergent
MSTRG.56044.14	+	u	ENSOARG00020017055	+	-5391	intergenic
MSTRG.5927.9	+	u	ENSOARG00020005666	+	10550	intergenic
MSTRG.24903.2	+	i	ENSOARG00020025701	-	0	intronic antisense
MSTRG.4351.1	+	i	ENSOARG00020002395	-	0	intronic antisense
MSTRG.10511.1	.	u	ENSOARG00020018409	+	76895	intergenic
MSTRG.48718.2	+	u	ENSOARG00020021919	+	-1175	sense upstream
MSTRG.20258.1	.	u	ENSOARG00020017562	+	-284961	intergenic
MSTRG.60378.1	+	x	ENSOARG00020006433	-	0	antisense
MSTRG.55944.1	-	i	ENSOARG00020010044	+	0	intronic antisense
MSTRG.38919.11	-	i	ENSOARG00020020552	-	0	intronic sense
MSTRG.31624.1	-	u	ENSOARG00020022740	+	66692	intergenic
MSTRG.610.1	-	i	ENSOARG00020002902	+	0	intronic antisense
MSTRG.51997.6	+	i	ENSOARG00020005806	-	0	intronic antisense
MSTRG.40099.11	-	x	ENSOARG00020005419	+	0	antisense
MSTRG.31718.1	+	i	ENSOARG00020024347	-	0	intronic antisense
MSTRG.20112.1	+	i	ENSOARG00020010127	-	0	intronic antisense
MSTRG.15265.2	+	u	ENSOARG00020003514	-	447	convergent
MSTRG.27216.1	-	u	ENSOARG00020009222	+	549199	intergenic
MSTRG.18557.10	-	u	ENSOARG00020020426	+	-29786	intergenic
MSTRG.6999.2	-	x	ENSOARG00020012435	+	0	antisense
MSTRG.57067.1	-	u	ENSOARG00020010295	-	137593	intergenic
MSTRG.57896.1	+	x	ENSOARG00020020364	-	0	antisense
MSTRG.30768.7	+	u	ENSOARG00020024406	+	615	sense downstream
MSTRG.12231.8	-	u	ENSOARG00020024764	+	64789	intergenic
MSTRG.38983.3	-	x	ENSOARG00020020226	+	0	antisense
MSTRG.22734.1	-	u	ENSOARG00020023434	+	121	convergent
MSTRG.25681.1	+	u	ENSOARG00020004185	-	-83549	intergenic
MSTRG.44395.5	-	x	ENSOARG00020024824	+	0	antisense
MSTRG.46678.1	-	u	ENSOARG00020001051	+	-6041	intergenic
MSTRG.5672.2	+	i	ENSOARG00020015545	-	0	intronic antisense
MSTRG.7616.3	+	u	ENSOARG00020017372	-	-12091	intergenic
MSTRG.27641.1	-	i	ENSOARG00020012151	+	0	intronic antisense
MSTRG.47317.5	-	x	ENSOARG00020010913	+	0	antisense
MSTRG.20825.2	+	u	ENSOARG00020022584	+	8117	intergenic
MSTRG.45204.1	-	u	ENSOARG00020002879	+	-48449	intergenic
MSTRG.48691.1	+	i	ENSOARG00020020888	-	0	intronic antisense
MSTRG.36971.1	-	u	ENSOARG00020008714	+	-13641	intergenic
MSTRG.13670.2	+	u	ENSOARG00020005221	+	-453	sense upstream
MSTRG.37374.2	-	x	ENSOARG00020019907	+	0	antisense
MSTRG.4052.4	+	u	ENSOARG00020002728	+	20051	intergenic
MSTRG.21548.2	+	i	ENSOARG00020022859	-	0	intronic antisense
MSTRG.44391.2	-	i	ENSOARG00020024805	+	0	intronic antisense
MSTRG.29221.1	+	u	ENSOARG00020025316	+	-49075	intergenic
[truncated: 33,021 more rows]
