# Supplementary material for: Transcriptomic meta-analysis reveals unannotated long non-coding RNAs related to the immune response in sheep
Source: Front Genet. 2022 Nov 22;13:1067350. doi: 10.3389/fgene.2022.1067350 (PMC9725098; doi:10.3389/fgene.2022.1067350)
Supplement: Supplementary file 2 [file Table3.XLSX]

## Sheet: Human
	qaccver	saccver	pident	length	mismatch	gapopen	qstart	qend	sstart	send	evalue	bitscore	qlen	slen	qcovs	qlen/slen	lncid	complete	name
0	MSTRG.110.1	ENST00000625038.1	70.213	705	150	24	1	675	796	122	7.94e-72	271	779	1018	87	0.765226	MSTRG.110	Yes
1	MSTRG.176.7	ENST00000662190.1	73.267	303	79	2	269	571	854	554	1.2e-42	175	579	1087	52	0.532659	MSTRG.176	No	LINC02742
2	MSTRG.781.2	ENST00000655809.1	74.671	304	67	6	134	431	812	513	2.42e-45	184	601	1142	50	0.52627	MSTRG.781	No
3	MSTRG.862.2	ENST00000418652.2	68.013	297	85	6	75	368	172	461	3.6e-17	90.6	531	771	55	0.688716	MSTRG.862	No
4	MSTRG.987.10	ENST00000531661.2	81.41	468	72	5	160	626	174	627	1.7e-123	444	628	1175	74	0.534468	MSTRG.987	No	UBQLN1-AS1
5	MSTRG.998.1	ENST00000660325.1	74.371	437	96	8	291	716	1458	1027	4.26e-69	262	806	1532	53	0.52611	MSTRG.998	Yes	HIF1A-AS3
6	MSTRG.1087.1	ENST00000688951.1	75.556	90	17	3	840	927	856	942	2.47e-06	55.4	1704	1260	54	1.35238	MSTRG.1087	No	FOXD3-AS1
7	MSTRG.1245.1	ENST00000522960.1	69.82	222	58	5	1	215	304	85	1.03e-15	85.1	367	564	59	0.650709	MSTRG.1245	Yes
8	MSTRG.1306.1	ENST00000692605.1	78.082	146	32	0	45	190	155	300	1.07e-26	120	280	305	52	0.918033	MSTRG.1306	Yes
9	MSTRG.1373.1	ENST00000661699.1	72.689	238	50	6	1	238	96	318	7.36e-28	123	238	356	100	0.668539	MSTRG.1373	Yes
10	MSTRG.1393.1	ENST00000624433.1	69.582	263	64	8	102	351	319	60	2.81e-18	93.3	505	688	50	0.734012	MSTRG.1393	Yes
11	MSTRG.1569.1	ENST00000692605.1	77.273	132	30	0	1	132	169	300	6.01e-22	104	211	305	63	0.691803	MSTRG.1569	Yes
12	MSTRG.1604.1	ENST00000639047.1	78.063	351	68	6	603	945	2912	2563	2.54e-70	268	1999	3607	67	0.5542	MSTRG.1604	Yes	LINC01226
13	MSTRG.1942.1	ENST00000566942.1	75.414	3620	571	85	1	3456	3465	1	0	2421	4955	3481	70	1.42344	MSTRG.1942	Yes
14	MSTRG.1962.1	ENST00000558945.5	85.882	85	7	1	789	873	530	451	4.24e-20	100	1100	1269	51	0.866824	MSTRG.1962	Yes	OIP5-AS1
15	MSTRG.1963.2	ENST00000558945.5	75.591	127	23	4	18	141	1	122	8.68e-14	79.7	700	1269	96	0.551615	MSTRG.1963	No	OIP5-AS1
16	MSTRG.2048.3	ENST00000612496.1	68.836	292	74	4	1134	1423	1723	1999	3.04e-24	114	1727	2533	50	0.6818	MSTRG.2048	No
17	MSTRG.2048.4	ENST00000664199.1	71.981	207	45	7	90	289	3411	3211	1.15e-17	93.3	1990	3734	53	0.532941	MSTRG.2048	No	RNASEH2B-AS1
18	MSTRG.2102.1	ENST00000629314.2	69.427	157	40	4	26	177	235	82	1.1e-07	57.2	287	417	53	0.688249	MSTRG.2102	Yes	ITGA9-AS1
19	MSTRG.2114.1	ENST00000554008.5	74.654	217	46	4	113	325	220	431	5.89e-31	134	334	576	64	0.579861	MSTRG.2114	Yes
20	MSTRG.2162.1	ENST00000664810.1	74.041	443	104	7	196	630	957	518	4.03e-68	260	631	1213	69	0.520198	MSTRG.2162	Yes
21	MSTRG.2163.1	ENST00000449106.2	74.308	253	65	0	3	255	790	538	1.82e-39	164	488	868	52	0.562212	MSTRG.2163	Yes	TMEM212-AS1
22	MSTRG.2318.1	ENST00000444624.1	85.526	152	20	1	1	152	4	153	1.71e-42	173	250	494	78	0.506073	MSTRG.2318	Yes
23	MSTRG.2356.1	ENST00000686140.1	77.838	555	89	11	135	675	91	625	6.24e-119	428	1028	1058	71	0.971645	MSTRG.2356	Yes
24	MSTRG.2413.1	ENST00000455503.2	75.581	602	104	17	1	584	28	604	3.79e-106	386	597	647	98	0.92272	MSTRG.2413	Yes	RFX5-AS1
25	MSTRG.2426.4	ENST00000504583.2	73.333	165	34	6	65	224	7	166	2.61e-15	82.4	273	535	59	0.51028	MSTRG.2426	Yes
26	MSTRG.2443.5	ENST00000665598.1	82.258	62	7	3	1376	1435	4	63	9.96e-06	53.6	1967	2814	53	0.699005	MSTRG.2443	No	PAXBP1-AS1
27	MSTRG.2474.1	ENST00000411804.1	71.495	214	55	5	126	336	96	306	6.07e-19	95.1	388	707	54	0.548798	MSTRG.2474	Yes	FLG-AS1
28	MSTRG.2794.1	ENST00000655960.1	76	125	26	2	1022	1144	654	532	9.74e-16	86	1147	2228	81	0.514811	MSTRG.2794	Yes	NFIA-AS2
29	MSTRG.2939.1	ENST00000656264.1	79.412	68	13	1	2135	2202	2195	2261	1.47e-06	57.2	3525	3870	50	0.910853	MSTRG.2939	Yes
30	MSTRG.2943.1	ENST00000643055.1	69.947	376	95	9	547	919	1135	1495	1.15e-33	145	1112	1506	74	0.73838	MSTRG.2943	Yes
31	MSTRG.3017.1	ENST00000669024.1	83.951	81	13	0	511	591	978	1058	1.61e-16	88.7	674	1285	51	0.524514	MSTRG.3017	Yes	PDK4-AS1
32	MSTRG.3031.1	ENST00000625513.1	68.03	269	61	10	2	248	703	438	6.02e-13	76.1	409	783	60	0.52235	MSTRG.3031	Yes	CCDC26
33	MSTRG.3169.1	ENST00000582108.1	75.373	402	88	4	44	445	827	437	7.51e-72	271	738	833	54	0.885954	MSTRG.3169	Yes
34	MSTRG.3366.1	ENST00000522778.1	73.279	247	60	2	2	245	447	204	3.33e-34	145	341	566	72	0.602473	MSTRG.3366	Yes	LINC01609
35	MSTRG.3434.1	ENST00000670634.1	75.625	320	74	2	170	487	128	445	7.86e-57	221	495	918	64	0.539216	MSTRG.3434	Yes
36	MSTRG.3485.1	ENST00000666205.1	78.333	120	19	7	465	582	588	474	2.17e-12	75.2	1410	2565	51	0.549708	MSTRG.3485	Yes	LINC00836
37	MSTRG.3534.1	ENST00000666481.1	69.366	284	68	10	42	312	284	561	2.99e-18	93.3	537	1073	50	0.500466	MSTRG.3534	Yes	LINC00702
38	MSTRG.3601.2	ENST00000508745.1	68.636	220	57	3	52	260	352	570	1e-15	84.2	356	589	59	0.604414	MSTRG.3601	Yes
39	MSTRG.3631.1	ENST00000463223.1	71.885	313	79	5	207	512	773	463	1.06e-36	154	545	863	56	0.631518	MSTRG.3631	Yes	HSDL2-AS1
40	MSTRG.3690.1	ENST00000519167.1	89.744	39	4	0	450	488	303	265	2.97e-06	53.6	605	793	55	0.762926	MSTRG.3690	Yes	LACTB2-AS1
41	MSTRG.3730.1	ENST00000661699.1	72.381	210	36	7	16	225	356	169	1.86e-22	106	226	356	93	0.634831	MSTRG.3730	Yes
42	MSTRG.3754.1	ENST00000519167.1	89.744	39	4	0	1	39	265	303	2.5e-06	53.6	513	793	64	0.64691	MSTRG.3754	Yes	LACTB2-AS1
43	MSTRG.3764.1	ENST00000424982.1	75	168	42	0	32	199	390	223	4.76e-25	114	292	401	58	0.72818	MSTRG.3764	Yes	DPYD-IT1
44	MSTRG.3812.1	ENST00000449106.2	75.684	329	80	0	76	404	866	538	1.37e-60	233	543	868	61	0.625576	MSTRG.3812	Yes	TMEM212-AS1
45	MSTRG.3819.1	ENST00000661699.1	71.875	192	33	5	37	213	76	261	7.64e-21	100	219	356	81	0.615169	MSTRG.3819	Yes
46	MSTRG.3857.1	ENST00000654296.1	65.207	434	116	13	290	698	1063	640	1.05e-12	76.1	698	1211	59	0.576383	MSTRG.3857	Yes
47	MSTRG.4043.1	ENST00000566798.2	69.753	162	41	4	37	192	155	314	8.78e-09	61.7	280	464	56	0.603448	MSTRG.4043	Yes
48	MSTRG.4106.1	ENST00000664704.1	70.659	1411	360	22	1274	2640	2076	3476	8.96e-179	628	2640	3928	52	0.672098	MSTRG.4106	Yes	LINC01608
49	MSTRG.4197.30	ENST00000666330.1	74.101	139	32	3	91	227	261	397	2.89e-14	79.7	249	418	55	0.595694	MSTRG.4197	No
50	MSTRG.4230.1	ENST00000467304.2	70.229	1918	358	50	26	1834	2530	4343	0	852	3363	4530	55	0.742384	MSTRG.4230	Yes	ZBTB20-AS1
51	MSTRG.4404.1	ENST00000610128.2	80	765	118	14	1	749	5469	4724	0	659	6868	5476	68	1.2542	MSTRG.4404	Yes	LINC02035
52	MSTRG.4411.1	ENST00000669506.1	83.077	65	11	0	273	337	433	497	3.25e-10	68.9	1421	1808	52	0.785951	MSTRG.4411	Yes	CCDC18-AS1
53	MSTRG.4415.1	ENST00000446754.2	65.537	354	84	14	173	491	682	332	1.73e-08	60.8	526	687	61	0.765648	MSTRG.4415	Yes
54	MSTRG.4516.1	ENST00000689524.1	79.443	287	38	7	66	335	1228	946	5.89e-62	240	970	1463	70	0.663021	MSTRG.4516	Yes
55	MSTRG.4668.1	ENST00000463223.1	73.163	313	75	5	290	595	773	463	4.37e-42	172	601	863	51	0.696408	MSTRG.4668	Yes	HSDL2-AS1
56	MSTRG.4838.1	ENST00000460993.2	67.907	430	102	13	420	838	307	711	2.31e-28	128	840	969	50	0.866873	MSTRG.4838	Yes
57	MSTRG.4838.2	ENST00000665103.1	67.308	260	64	7	175	427	211	456	2.42e-12	74.3	468	833	54	0.561825	MSTRG.4838	Yes
58	MSTRG.4838.3	ENST00000460993.2	70.093	535	121	15	314	836	306	813	7.06e-54	212	840	969	62	0.866873	MSTRG.4838	Yes
59	MSTRG.4838.4	ENST00000669988.1	68.571	315	75	9	232	536	220	520	1.74e-21	104	565	1081	58	0.522664	MSTRG.4838	Yes
60	MSTRG.5007.1	ENST00000625513.1	66.923	260	67	6	226	475	284	534	9e-12	72.5	496	783	50	0.633461	MSTRG.5007	Yes	CCDC26
61	MSTRG.5102.1	ENST00000691819.1	79.348	92	18	1	24	115	454	544	4.34e-13	77.9	990	1661	50	0.596026	MSTRG.5102	Yes
62	MSTRG.5144.18	ENST00000628061.1	72.792	283	77	0	143	425	448	730	1.57e-39	164	425	776	67	0.54768	MSTRG.5144	No
63	MSTRG.5201.1	ENST00000444478.1	68.531	143	37	2	2	136	134	276	1.25e-06	54.5	269	425	50	0.632941	MSTRG.5201	Yes
64	MSTRG.5453.1	ENST00000518152.1	78.395	162	35	0	172	333	352	513	1.23e-30	135	672	784	67	0.857143	MSTRG.5453	Yes	LACTB2-AS1
65	MSTRG.5482.1	ENST00000641409.1	76.203	1143	218	24	114	1232	162	1274	0	776	1232	1549	91	0.795352	MSTRG.5482	Yes
66	MSTRG.5731.1	ENST00000656529.1	69.403	268	76	4	8	271	567	302	5.72e-21	102	532	616	50	0.863636	MSTRG.5731	Yes	LINC02268
67	MSTRG.5745.1	ENST00000660745.1	71.765	255	62	8	530	778	658	408	8.26e-23	109	1111	1611	61	0.689634	MSTRG.5745	Yes
68	MSTRG.5787.1	ENST00000662190.1	71.147	558	140	9	38	581	1038	488	5.83e-68	260	902	1087	60	0.829807	MSTRG.5787	Yes	LINC02742
69	MSTRG.5826.1	ENST00000666061.1	66.085	516	125	16	246	715	1	512	1.27e-24	115	733	708	64	1.03531	MSTRG.5826	Yes
70	MSTRG.5968.26	ENST00000654542.1	68.519	432	107	15	177	598	960	1372	7.72e-28	125	806	1375	52	0.586182	MSTRG.5968	No
71	MSTRG.6102.1	ENST00000502400.5	65.303	660	156	20	1	596	1687	1037	2.05e-30	134	1097	1991	54	0.550979	MSTRG.6102	No
72	MSTRG.6281.6	ENST00000662080.1	85	60	6	2	838	894	981	1040	8.92e-09	62.6	926	1424	55	0.650281	MSTRG.6281	No
73	MSTRG.6419.1	ENST00000628061.1	74.57	582	145	3	1	581	745	166	3.17e-102	372	782	776	74	1.00773	MSTRG.6419	Yes
74	MSTRG.6420.1	ENST00000628061.1	75.243	412	100	2	24	434	576	166	1.25e-73	277	531	776	77	0.684278	MSTRG.6420	Yes
75	MSTRG.6439.1	ENST00000356047.4	79.955	444	89	0	230	673	781	338	1.98e-110	400	684	781	65	0.8758	MSTRG.6439	Yes	LINC01967
76	MSTRG.6544.1	ENST00000686628.1	75.2	125	28	2	64	186	422	299	7.93e-15	80.6	240	458	51	0.524017	MSTRG.6544	Yes
77	MSTRG.6706.123	ENST00000449579.2	84.817	382	50	4	17	392	1	380	6.42e-116	417	597	855	63	0.698246	MSTRG.6706	No	DLEU2
78	MSTRG.6855.1	ENST00000510505.2	70.928	884	241	9	1	876	1249	374	1.95e-113	410	1197	1432	73	0.835894	MSTRG.6855	Yes	LINC02503
79	MSTRG.6941.1	ENST00000692605.1	73.333	120	24	3	1	113	168	286	1.62e-10	67.1	224	305	50	0.734426	MSTRG.6941	Yes
80	MSTRG.7153.1	ENST00000692605.1	79.452	146	30	0	76	221	155	300	1.74e-29	129	239	305	61	0.783607	MSTRG.7153	Yes
81	MSTRG.7169.1	ENST00000669924.1	73.896	249	61	1	20	268	580	824	2.43e-37	156	441	824	56	0.535194	MSTRG.7169	Yes	LINC00882
82	MSTRG.7174.1	ENST00000628061.1	74.364	472	119	2	1	471	636	166	4.44e-80	299	612	776	77	0.78866	MSTRG.7174	Yes
83	MSTRG.7247.1	ENST00000657483.1	74.532	267	55	4	702	963	700	442	8.7e-41	169	965	1683	58	0.573381	MSTRG.7247	Yes	GNAO1-DT
84	MSTRG.7290.2	ENST00000666828.1	68.156	179	39	5	69	234	300	473	1.01e-08	60.8	317	513	52	0.617934	MSTRG.7290	Yes
85	MSTRG.7393.1	ENST00000522960.1	70.204	245	64	5	1	238	327	85	4.21e-20	99.6	332	564	72	0.588652	MSTRG.7393	Yes
86	MSTRG.7472.1	ENST00000418420.1	76.712	146	29	4	1416	1557	2115	1971	8.51e-19	97.8	1797	3503	64	0.512989	MSTRG.7472	Yes	LINC00276
87	MSTRG.7581.1	ENST00000669924.1	71.562	429	122	0	37	465	363	791	1.04e-57	224	783	824	55	0.950243	MSTRG.7581	Yes	LINC00882
88	MSTRG.7607.1	ENST00000683798.1	78.283	198	43	0	39	236	12	209	1.19e-39	164	328	413	60	0.794189	MSTRG.7607	Yes
89	MSTRG.7661.2	ENST00000434547.1	68.282	227	49	6	712	923	1060	1278	1.17e-13	79.7	931	1278	59	0.728482	MSTRG.7661	No	STK24-AS1
90	MSTRG.8035.1	ENST00000650227.1	68.108	555	113	15	143	640	1	548	1.87e-48	194	830	1126	60	0.737123	MSTRG.8035	No	LINC00511
91	MSTRG.8262.2	ENST00000667381.1	80.707	368	67	2	31	398	270	633	4.19e-92	339	510	882	72	0.578231	MSTRG.8262	Yes
92	MSTRG.8568.1	ENST00000562952.1	70.807	161	42	4	93	251	1614	1771	5.46e-09	66.2	6739	5985	57	1.12598	MSTRG.8568	Yes
93	MSTRG.8633.4	ENST00000591365.1	75.225	888	170	23	2	879	512	1359	1.2e-155	552	1610	2238	55	0.719392	MSTRG.8633	No	FMNL1-DT
94	MSTRG.8670.1	ENST00000607836.1	67.674	662	146	25	50	688	670	1286	2.23e-43	178	1273	2520	50	0.505159	MSTRG.8670	Yes
95	MSTRG.8885.1	ENST00000503993.1	68.783	189	47	3	37	224	266	443	1.7e-12	73.4	337	531	56	0.634652	MSTRG.8885	Yes
96	MSTRG.9153.1	ENST00000416263.3	71.891	587	105	13	89	631	578	1148	8.66e-84	311	746	1351	82	0.552184	MSTRG.9153	Yes	TOB1-AS1
97	MSTRG.9280.1	ENST00000659066.1	69.756	205	50	7	1	201	662	466	2.45e-11	70.7	393	722	51	0.544321	MSTRG.9280	Yes	LINC00836
98	MSTRG.9304.1	ENST00000623522.1	77.612	67	15	0	1211	1277	936	1002	6.55e-06	54.5	1302	1646	65	0.791009	MSTRG.9304	Yes	ZNF232-AS1
99	MSTRG.9304.2	ENST00000599143.1	77.119	118	23	3	810	925	158	273	9.82e-15	82.4	954	880	79	1.08409	MSTRG.9304	Yes
100	MSTRG.9552.10	ENST00000600941.1	68.966	145	37	3	121	257	409	265	1.27e-06	53.6	273	437	50	0.624714	MSTRG.9552	No	ZNF114-AS1
101	MSTRG.9683.1	ENST00000574016.6	78.754	353	35	7	1197	1548	540	227	2.72e-81	304	1548	2092	53	0.739962	MSTRG.9683	Yes	MIR22HG
102	MSTRG.9743.1	ENST00000631080.2	69.653	547	148	8	438	977	790	1325	5.57e-56	219	980	1707	55	0.574107	MSTRG.9743	Yes	RNASEH2B-AS1
103	MSTRG.9761.2	ENST00000584986.1	84.091	132	21	0	107	238	47	178	7.85e-34	144	238	278	55	0.856115	MSTRG.9761	No
104	MSTRG.10205.5	ENST00000577267.1	89.474	57	6	0	39	95	3765	3709	1.43e-12	77	3198	4056	87	0.788462	MSTRG.10205	No
105	MSTRG.10302.1	ENST00000691819.1	79.348	92	18	1	25	116	454	544	4.31e-13	77.9	984	1661	51	0.592414	MSTRG.10302	Yes
106	MSTRG.10400.8	ENST00000456062.2	68.966	261	63	8	170	418	488	234	3.54e-16	86.9	433	704	58	0.615057	MSTRG.10400	No
107	MSTRG.10465.1	ENST00000670634.1	75.087	289	62	4	195	478	158	441	4.49e-47	188	479	918	59	0.521786	MSTRG.10465	Yes
108	MSTRG.10583.1	ENST00000557067.1	69.517	269	72	6	8	271	411	148	3.62e-20	98.7	289	530	91	0.545283	MSTRG.10583	Yes	LRFN5-DT
109	MSTRG.10698.1	ENST00000628061.1	76.101	318	68	4	231	544	179	492	8.7e-57	221	545	776	58	0.70232	MSTRG.10698	Yes
110	MSTRG.10698.2	ENST00000446754.2	75.299	251	54	4	240	486	103	349	1.81e-39	163	486	687	51	0.707424	MSTRG.10698	Yes
111	MSTRG.10998.1	ENST00000671345.1	75.61	164	40	0	759	922	974	811	4.85e-25	116	971	1852	66	0.524298	MSTRG.10998	Yes
112	MSTRG.11124.2	ENST00000690570.1	74.455	321	51	6	51	367	3	296	1.16e-53	211	409	493	78	0.829615	MSTRG.11124	Yes
113	MSTRG.11134.1	ENST00000651069.1	80.508	118	22	1	332	448	101	218	1.03e-21	106	1137	2179	56	0.521799	MSTRG.11134	Yes	WDFY3-AS2
114	MSTRG.11596.1	ENST00000426575.2	68.227	406	79	8	78	464	826	1200	3.55e-38	160	766	1201	51	0.637802	MSTRG.11596	Yes	LINC02803
115	MSTRG.11846.1	ENST00000608917.2	76.068	117	26	1	248	364	450	564	2.03e-14	83.3	1949	2544	80	0.766116	MSTRG.11846	Yes	PACERR
116	MSTRG.11846.2	ENST00000608917.2	71.927	602	133	10	369	962	450	1023	2.53e-83	312	2128	2544	76	0.836478	MSTRG.11846	Yes	PACERR
117	MSTRG.11921.5	ENST00000480052.1	96.053	152	4	2	78	228	97	247	3.62e-63	241	228	413	66	0.552058	MSTRG.11921	No	SERTAD4-AS1
118	MSTRG.12220.1	ENST00000519167.1	89.744	39	4	0	117	155	265	303	1.97e-06	53.6	410	793	72	0.517024	MSTRG.12220	Yes	LACTB2-AS1
119	MSTRG.12225.1	ENST00000522778.1	73.986	296	68	3	122	411	497	205	7.38e-45	182	528	566	55	0.932862	MSTRG.12225	Yes	LINC01609
120	MSTRG.12277.1	ENST00000628061.1	69.374	431	108	9	68	485	770	351	2.59e-39	164	685	776	61	0.882732	MSTRG.12277	Yes
121	MSTRG.12294.1	ENST00000473110.1	70.29	138	28	4	127	251	125	262	2.74e-08	59	252	263	50	0.958175	MSTRG.12294	Yes
122	MSTRG.12311.1	ENST00000664810.1	70.862	429	102	10	306	719	938	518	2.57e-46	187	771	1213	54	0.635614	MSTRG.12311	Yes
123	MSTRG.12316.1	ENST00000446754.2	74.359	312	78	2	1	311	400	90	2.15e-49	196	349	687	89	0.508006	MSTRG.12316	Yes
124	MSTRG.12554.1	ENST00000562952.1	71.095	2010	486	39	2500	4479	3250	5194	0	916	4489	5985	75	0.750042	MSTRG.12554	Yes
125	MSTRG.12678.1	ENST00000690746.1	80.556	216	38	4	51	265	3	215	1.39e-46	187	428	616	50	0.694805	MSTRG.12678	Yes
126	MSTRG.12678.2	ENST00000690746.1	80.556	216	38	4	39	253	3	215	1.43e-46	187	439	616	87	0.712662	MSTRG.12678	Yes
127	MSTRG.12676.7	ENST00000690746.1	69.558	611	132	16	4	564	609	3	1.01e-62	241	592	616	95	0.961039	MSTRG.12676	No
128	MSTRG.12801.1	ENST00000649987.1	68.018	444	137	5	206	646	470	29	2.9e-33	143	813	1207	54	0.673571	MSTRG.12801	Yes
129	MSTRG.13014.1	ENST00000564492.1	75.269	93	16	3	2295	2386	4658	4744	1.08e-06	58.1	2587	4912	88	0.526669	MSTRG.13014	Yes	LINC00261
130	MSTRG.13066.1	ENST00000426854.5	82.432	148	20	4	113	255	141	287	3.61e-32	138	255	292	56	0.873288	MSTRG.13066	Yes
131	MSTRG.13161.1	ENST00000630041.2	73.214	280	73	2	265	542	595	316	2.5e-38	160	547	602	51	0.908638	MSTRG.13161	Yes	EPM2A-DT
132	MSTRG.13231.1	ENST00000608779.3	77.397	292	58	6	246	533	632	345	1.61e-53	210	559	910	52	0.614286	MSTRG.13231	Yes
133	MSTRG.13232.1	ENST00000641794.1	74.627	134	32	2	219	352	374	243	4.63e-15	82.4	463	857	54	0.540257	MSTRG.13232	Yes	CASC19
134	MSTRG.13245.1	ENST00000506305.1	75.117	213	48	3	1	211	453	662	1.83e-31	137	360	686	59	0.524781	MSTRG.13245	Yes
135	MSTRG.13292.1	ENST00000647575.1	71.254	327	86	5	1104	1427	2429	2750	4.95e-35	151	2016	3375	52	0.597333	MSTRG.13292	Yes
136	MSTRG.13713.1	ENST00000553165.1	74.85	167	42	0	5	171	444	278	1.56e-24	113	276	448	61	0.616071	MSTRG.13713	Yes
137	MSTRG.13812.1	ENST00000411553.3	82.584	178	27	3	2308	2482	1595	1419	4.12e-41	172	5444	5696	94	0.955758	MSTRG.13812	No	HCG11
138	MSTRG.13812.3	ENST00000411553.3	82.584	178	27	3	2307	2481	1595	1419	3.91e-41	172	5172	5696	95	0.908006	MSTRG.13812	No	HCG11
139	MSTRG.13812.4	ENST00000411553.3	82.584	178	27	3	2268	2442	1595	1419	3.85e-41	172	5085	5696	96	0.892732	MSTRG.13812	No	HCG11
140	MSTRG.13869.1	ENST00000567488.1	69.322	339	84	9	1997	2323	507	837	1.74e-25	121	4155	2709	52	1.53378	MSTRG.13869	Yes
141	MSTRG.13950.1	ENST00000625513.1	81.081	111	21	0	377	487	424	534	4.34e-22	106	493	783	71	0.62963	MSTRG.13950	Yes	CCDC26
142	MSTRG.13951.1	ENST00000656529.1	75	160	36	2	130	287	567	410	9.48e-22	104	319	616	50	0.517857	MSTRG.13951	Yes	LINC02268
143	MSTRG.14025.3	ENST00000656289.1	93.976	747	33	7	580	1315	150	895	0	1124	1316	1574	56	0.836086	MSTRG.14025	No	SNX10-AS1
144	MSTRG.14033.1	ENST00000522960.1	67.712	319	93	6	1	312	100	415	3.15e-18	94.2	565	564	55	1.00177	MSTRG.14033	Yes
145	MSTRG.14206.21	ENST00000658717.2	66.667	324	81	5	224	521	396	74	2.49e-20	100	658	1005	50	0.654726	MSTRG.14206	No	PELATON
146	MSTRG.14586.3	ENST00000592946.1	70.62	371	101	5	1446	1812	1622	1988	1.41e-38	163	3606	3199	57	1.12723	MSTRG.14586	No
147	MSTRG.14586.5	ENST00000344893.4	72.143	140	27	5	960	1093	2266	2133	2.3e-09	66.2	2854	3383	60	0.84363	MSTRG.14586	No
148	MSTRG.14586.7	ENST00000686350.1	74.016	127	33	0	1167	1293	1339	1465	7e-14	81.5	1921	2048	64	0.937988	MSTRG.14586	No	ZNF561-AS1
149	MSTRG.14586.8	ENST00000599143.1	75.635	197	46	2	997	1192	52	247	7.77e-30	132	1192	880	96	1.35455	MSTRG.14586	No
150	MSTRG.14586.10	ENST00000599143.1	80.328	61	12	0	1393	1453	52	112	6.24e-07	57.2	1507	880	75	1.7125	MSTRG.14586	No
151	MSTRG.14588.1	ENST00000592946.1	70.866	127	37	0	995	1121	368	494	1.77e-08	63.5	1812	3199	50	0.566427	MSTRG.14588	Yes
152	MSTRG.14588.2	ENST00000592926.1	87.234	47	6	0	40	86	431	477	5.35e-08	59	469	517	98	0.907157	MSTRG.14588	Yes
153	MSTRG.14688.5	ENST00000641261.2	73.486	479	100	13	334	793	2155	1685	3.54e-67	258	1549	2788	53	0.555595	MSTRG.14688	No	LINC02228
154	MSTRG.14692.40	ENST00000660325.1	69.216	523	141	7	133	643	939	1453	1.24e-51	205	993	1532	51	0.648172	MSTRG.14692	No	HIF1A-AS3
155	MSTRG.14699.1	ENST00000660325.1	69.216	523	141	7	164	674	1453	939	9.52e-52	205	766	1532	67	0.5	MSTRG.14699	Yes	HIF1A-AS3
156	MSTRG.14859.4	ENST00000524818.1	82.173	359	59	2	60	413	115	473	4.36e-97	355	413	489	86	0.844581	MSTRG.14859	No	UBQLN1-AS1
157	MSTRG.14878.1	ENST00000472805.2	76.724	116	22	4	1135	1248	2533	2421	4.49e-12	75.2	2889	3876	54	0.745356	MSTRG.14878	Yes
158	MSTRG.14878.2	ENST00000472805.2	76.724	116	22	4	1191	1304	2533	2421	4.41e-12	75.2	2835	3876	52	0.731424	MSTRG.14878	Yes
159	MSTRG.14878.3	ENST00000472805.2	76.724	116	22	4	984	1097	2533	2421	3.88e-12	75.2	2493	3876	55	0.643189	MSTRG.14878	Yes
160	MSTRG.14878.4	ENST00000472805.2	76.724	116	22	4	1439	1552	2533	2421	4.78e-12	75.2	3073	3876	53	0.792828	MSTRG.14878	Yes
161	MSTRG.14878.5	ENST00000472805.2	76.724	116	22	4	1276	1389	2533	2421	4.39e-12	75.2	2822	3876	55	0.72807	MSTRG.14878	Yes
162	MSTRG.14878.6	ENST00000657707.1	74.615	130	31	2	2209	2337	419	547	3.07e-13	79.7	2409	1879	53	1.28206	MSTRG.14878	Yes
163	MSTRG.15014.1	ENST00000607549.1	75.275	182	40	4	123	301	374	553	2.43e-24	113	415	630	56	0.65873	MSTRG.15014	Yes
164	MSTRG.15124.1	ENST00000656934.1	77.168	784	98	15	2478	3210	3410	4163	1.16e-173	613	4422	4165	71	1.0617	MSTRG.15124	Yes
165	MSTRG.15181.1	ENST00000424982.1	77.679	112	25	0	16	127	334	223	1.38e-17	90.6	219	401	51	0.546135	MSTRG.15181	Yes	DPYD-IT1
166	MSTRG.15192.2	ENST00000686350.1	72.18	133	35	2	1531	1662	1334	1465	2.21e-09	67.1	2743	2048	61	1.33936	MSTRG.15192	No	ZNF561-AS1
167	MSTRG.15192.12	ENST00000599143.1	90.625	64	6	0	609	672	39	102	4.65e-17	89.7	678	880	90	0.770455	MSTRG.15192	No
168	MSTRG.15192.62	ENST00000592946.1	70.629	143	42	0	961	1103	688	830	1.33e-10	69.8	2015	3199	80	0.629884	MSTRG.15192	No
169	MSTRG.15192.65	ENST00000592946.1	70.629	143	42	0	958	1100	688	830	1.42e-10	69.8	2152	3199	81	0.67271	MSTRG.15192	No
170	MSTRG.15192.66	ENST00000592946.1	70.629	143	42	0	909	1051	688	830	1.72e-10	69.8	2599	3199	78	0.812441	MSTRG.15192	No
171	MSTRG.15192.67	ENST00000599143.1	76.744	129	30	0	1041	1169	53	181	1.57e-19	98.7	1169	880	76	1.32841	MSTRG.15192	No
172	MSTRG.15192.70	ENST00000599143.1	81.818	88	16	0	1214	1301	35	122	3.22e-16	87.8	1319	880	99	1.49886	MSTRG.15192	No
173	MSTRG.15317.1	ENST00000583934.1	84.768	151	23	0	233	383	99	249	3.55e-41	169	409	461	56	0.887202	MSTRG.15317	Yes
174	MSTRG.15325.1	ENST00000449106.2	75.593	295	71	1	1	294	572	866	6.31e-52	205	516	868	57	0.59447	MSTRG.15325	Yes	TMEM212-AS1
175	MSTRG.15339.1	ENST00000604855.3	87.739	1411	100	17	44	1398	1	1394	0	1755	1530	2072	89	0.738417	MSTRG.15339	Yes
176	MSTRG.15427.4	ENST00000592946.1	70.079	127	38	0	1928	2054	368	494	2.8e-07	59	2345	3199	63	0.733042	MSTRG.15427	No
177	MSTRG.15427.38	ENST00000599143.1	81.72	93	17	0	1199	1291	35	127	2.59e-17	92.4	1294	880	67	1.47045	MSTRG.15427	No
178	MSTRG.15427.35	ENST00000599143.1	79.556	225	46	0	1115	1339	35	259	7.94e-50	199	1477	880	62	1.67841	MSTRG.15427	No
179	MSTRG.15472.1	ENST00000589932.1	82.753	574	55	13	25	594	2	535	7.31e-162	571	931	659	61	1.41275	MSTRG.15472	No
180	MSTRG.15503.1	ENST00000664167.1	72.436	312	62	8	121	421	208	506	6.18e-39	161	475	514	63	0.924125	MSTRG.15503	Yes
181	MSTRG.15554.1	ENST00000597045.1	68.88	241	59	7	136	365	609	374	1.26e-14	80.6	366	610	63	0.6	MSTRG.15554	Yes
182	MSTRG.15630.1	ENST00000599143.1	82.609	69	12	0	466	534	800	868	2.91e-11	71.6	1547	880	70	1.75795	MSTRG.15630	Yes
183	MSTRG.15640.2	ENST00000599143.1	80.952	63	12	0	1504	1566	51	113	5.54e-08	60.8	1629	880	58	1.85114	MSTRG.15640	Yes
184	MSTRG.15647.3	ENST00000589021.1	72.258	155	35	7	747	895	1829	1981	1.22e-08	62.6	1261	2176	63	0.579504	MSTRG.15647	Yes	ZNF230-DT
185	MSTRG.15669.1	ENST00000435033.1	92.308	39	3	0	2761	2799	1156	1118	1.2e-06	58.1	2878	2593	54	1.10991	MSTRG.15669	Yes
186	MSTRG.15669.2	ENST00000472805.2	85.185	54	8	0	2232	2285	2867	2814	2.4e-08	62.6	2448	3876	51	0.631579	MSTRG.15669	Yes
187	MSTRG.15671.2	ENST00000472805.2	83.051	59	10	0	1930	1988	2872	2814	2.05e-08	62.6	2095	3876	58	0.540506	MSTRG.15671	Yes
188	MSTRG.15671.3	ENST00000472805.2	81.159	69	13	0	1919	1987	2872	2804	1.61e-09	67.1	2007	3876	57	0.517802	MSTRG.15671	Yes
189	MSTRG.15675.4	ENST00000599143.1	76.812	69	16	0	202	270	539	607	2.49e-06	53.6	510	880	63	0.579545	MSTRG.15675	No
190	MSTRG.15830.10	ENST00000589021.1	88.889	45	4	1	1467	1510	1821	1865	2.37e-06	56.3	1640	2176	72	0.753676	MSTRG.15830	No	ZNF230-DT
191	MSTRG.15830.11	ENST00000623522.1	80.328	61	12	0	736	796	938	998	3.42e-07	57.2	837	1646	63	0.508505	MSTRG.15830	No	ZNF232-AS1
192	MSTRG.16004.2	ENST00000592946.1	77.358	106	24	0	1921	2026	464	569	6.27e-15	84.2	2093	3199	50	0.654267	MSTRG.16004	Yes
193	MSTRG.16282.1	ENST00000596521.1	88	100	12	0	1299	1398	1992	2091	3.89e-28	127	1398	2155	80	0.648724	MSTRG.16282	Yes	PTOV1-AS1
194	MSTRG.16442.9	ENST00000558277.1	68.354	395	108	6	133	525	386	765	8.04e-32	138	538	789	73	0.681876	MSTRG.16442	No
195	MSTRG.16514.1	ENST00000599143.1	73.096	591	155	4	273	861	163	751	1.31e-90	335	1266	880	100	1.43864	MSTRG.16514	Yes
196	MSTRG.16523.1	ENST00000599143.1	75.188	133	33	0	1206	1338	52	184	2.75e-17	92.4	1375	880	81	1.5625	MSTRG.16523	Yes
197	MSTRG.16527.1	ENST00000657707.1	73.504	117	29	2	511	626	421	536	3.27e-09	65.3	1176	1879	52	0.625865	MSTRG.16527	Yes
198	MSTRG.16574.1	ENST00000641409.1	77.591	656	123	13	155	801	680	1320	7.85e-136	484	877	1549	74	0.566172	MSTRG.16574	Yes
199	MSTRG.16575.1	ENST00000623312.1	69.856	209	55	5	19	225	396	194	4.06e-14	78.8	341	492	61	0.693089	MSTRG.16575	Yes	LINC02033
200	MSTRG.16673.1	ENST00000643132.2	69.711	657	177	12	599	1245	1945	1301	3.49e-66	254	1258	2390	51	0.52636	MSTRG.16673	Yes	TAGAP-AS1
201	MSTRG.16710.1	ENST00000616950.1	79.635	329	65	1	52	378	329	1	5.09e-77	289	1322	1734	53	0.762399	MSTRG.16710	Yes
202	MSTRG.16760.1	ENST00000686350.1	74.4	125	30	2	1279	1402	1332	1455	2.17e-12	75.2	1410	2048	50	0.688477	MSTRG.16760	Yes	ZNF561-AS1
203	MSTRG.16837.1	ENST00000599143.1	66.107	298	95	5	334	628	59	353	1.11e-09	66.2	1395	880	56	1.58523	MSTRG.16837	No
204	MSTRG.16838.2	ENST00000651069.1	75	228	51	3	879	1104	821	1044	6.71e-34	147	2240	2179	52	1.02799	MSTRG.16838	Yes	WDFY3-AS2
205	MSTRG.16844.1	ENST00000533659.1	83.019	265	27	8	69	320	327	586	2.65e-67	256	352	586	72	0.600683	MSTRG.16844	Yes
206	MSTRG.16842.23	ENST00000587645.1	71.233	146	38	2	2	145	175	318	1.3e-11	69.8	220	319	89	0.689655	MSTRG.16842	No
207	MSTRG.16890.1	ENST00000608779.3	74.609	256	57	4	254	505	626	375	8.03e-38	159	505	910	50	0.554945	MSTRG.16890	Yes
208	MSTRG.16924.1	ENST00000649987.1	73.574	526	124	9	293	811	146	663	9.3e-79	296	1031	1207	50	0.854184	MSTRG.16924	Yes
209	MSTRG.16936.1	ENST00000449106.2	64.236	288	66	6	116	398	809	554	5.03e-09	62.6	533	868	53	0.614055	MSTRG.16936	Yes	TMEM212-AS1
210	MSTRG.16959.1	ENST00000653472.1	71.111	315	82	6	24	336	523	216	1.39e-32	140	336	625	93	0.5376	MSTRG.16959	Yes
211	MSTRG.16988.11	ENST00000667112.1	71.429	350	77	13	306	643	81	419	2.27e-33	143	643	947	53	0.678986	MSTRG.16988	No
212	MSTRG.16999.1	ENST00000522960.1	68.125	320	90	8	310	621	415	100	3.49e-18	93.3	623	564	50	1.10461	MSTRG.16999	Yes
213	MSTRG.17069.1	ENST00000655813.1	66.667	531	121	7	62	591	870	395	5.16e-44	179	1033	1666	51	0.620048	MSTRG.17069	Yes
214	MSTRG.17168.1	ENST00000641794.1	73.438	128	32	2	414	541	365	240	1.28e-11	71.6	695	857	60	0.810968	MSTRG.17168	Yes	CASC19
215	MSTRG.17234.1	ENST00000513660.2	70.435	115	33	1	53	167	215	102	3.56e-06	51.8	224	370	51	0.605405	MSTRG.17234	Yes
216	MSTRG.17334.1	ENST00000658196.1	69.697	264	71	6	58	315	2031	1771	1e-18	97.8	2112	2977	53	0.709439	MSTRG.17334	Yes	PRKG1-AS1
217	MSTRG.17355.1	ENST00000522960.1	71.22	205	56	3	125	328	415	213	1.97e-18	94.2	362	564	56	0.641844	MSTRG.17355	Yes
218	MSTRG.17704.1	ENST00000448256.1	81.944	504	83	5	150	652	626	1122	5.9e-136	484	666	1269	76	0.524823	MSTRG.17704	Yes
219	MSTRG.17839.1	ENST00000529883.1	83.389	596	63	11	1	591	44	608	1.75e-174	612	689	744	86	0.926075	MSTRG.17839	Yes
220	MSTRG.17874.1	ENST00000515495.1	78.538	424	91	0	243	666	848	425	8.64e-97	355	794	871	53	0.911596	MSTRG.17874	Yes
221	MSTRG.17981.1	ENST00000356047.4	79.51	449	89	1	20	465	781	333	8.04e-109	394	653	781	68	0.836108	MSTRG.17981	Yes	LINC01967
222	MSTRG.17994.1	ENST00000671111.1	80	70	14	0	919	988	1531	1600	4.09e-09	64.4	1467	2670	60	0.549438	MSTRG.17994	Yes
223	MSTRG.18161.1	ENST00000503993.1	70.283	212	49	8	98	299	266	473	4.73e-13	76.1	327	531	62	0.615819	MSTRG.18161	Yes
224	MSTRG.18183.1	ENST00000530759.1	75.085	293	52	9	69	343	9	298	8.31e-44	178	490	599	56	0.81803	MSTRG.18183	Yes	EMSY-DT
225	MSTRG.18211.1	ENST00000449106.2	76.49	302	71	0	15	316	538	839	6.89e-58	225	527	868	57	0.607143	MSTRG.18211	Yes	TMEM212-AS1
226	MSTRG.18412.3	ENST00000649987.1	69.819	497	115	13	438	920	181	656	2.13e-48	194	940	1207	51	0.77879	MSTRG.18412	Yes
227	MSTRG.18460.1	ENST00000614005.1	77.512	209	43	1	42	250	634	430	3.43e-40	165	330	640	63	0.515625	MSTRG.18460	Yes
228	MSTRG.18516.1	ENST00000518152.1	76.768	99	22	1	3	100	415	513	8.62e-12	72.5	476	784	72	0.607143	MSTRG.18516	Yes	LACTB2-AS1
229	MSTRG.18523.1	ENST00000532989.1	73.438	256	38	5	211	444	197	444	2.02e-38	160	446	481	52	0.927235	MSTRG.18523	No
230	MSTRG.18523.2	ENST00000684922.1	73.571	560	134	10	2	558	1	549	1.04e-83	311	889	1399	63	0.635454	MSTRG.18523	No
231	MSTRG.18524.1	ENST00000684996.1	72.62	1019	229	24	461	1468	993	14	2.25e-145	517	1468	1389	69	1.05688	MSTRG.18524	Yes
232	MSTRG.18564.1	ENST00000551764.5	78.125	128	27	1	127	253	24	151	2.57e-21	102	253	456	50	0.554825	MSTRG.18564	Yes	LINC01619
233	MSTRG.18572.6	ENST00000614989.2	71.267	442	87	16	149	556	88	523	5.3e-47	189	562	577	73	0.974003	MSTRG.18572	No
234	MSTRG.18572.8	ENST00000657436.1	70.142	422	91	14	57	449	105	520	5.84e-39	162	450	555	87	0.810811	MSTRG.18572	No
235	MSTRG.18708.1	ENST00000661699.1	73.494	166	37	4	95	260	86	244	1.69e-17	90.6	262	356	63	0.735955	MSTRG.18708	Yes
236	MSTRG.19031.1	ENST00000689165.1	64.02	1209	272	37	268	1407	349	1463	7.6e-50	200	1416	1676	81	0.844869	MSTRG.19031	Yes
237	MSTRG.19031.2	ENST00000689165.1	64.693	946	225	29	222	1101	349	1251	9.98e-41	168	1103	1676	80	0.658115	MSTRG.19031	Yes
238	MSTRG.19031.3	ENST00000689165.1	64.693	946	225	29	221	1100	349	1251	9.97e-41	168	1102	1676	80	0.657518	MSTRG.19031	Yes
239	MSTRG.19085.1	ENST00000658265.1	75.301	166	40	1	792	957	1635	1471	5.16e-23	112	2391	4686	51	0.510243	MSTRG.19085	Yes	RIPK2-DT
240	MSTRG.19275.1	ENST00000522960.1	70.536	224	54	6	158	371	246	25	8.26e-18	91.5	430	564	50	0.762411	MSTRG.19275	Yes
241	MSTRG.19301.4	ENST00000655589.1	77.67	103	23	0	744	846	334	436	8.69e-15	83.3	847	1643	69	0.51552	MSTRG.19301	No
242	MSTRG.19359.1	ENST00000691906.1	86	50	6	1	18	66	349	300	4.66e-07	56.3	343	555	69	0.618018	MSTRG.19359	Yes
243	MSTRG.19432.3	ENST00000690911.1	73.413	252	59	6	1	248	78	325	2.47e-30	133	396	558	63	0.709677	MSTRG.19432	No
244	MSTRG.19432.4	ENST00000690911.1	72.984	248	59	6	1	244	82	325	2.83e-28	126	312	558	78	0.55914	MSTRG.19432	No
245	MSTRG.19476.1	ENST00000649987.1	73.964	507	117	10	121	620	644	146	1.08e-76	288	812	1207	62	0.672742	MSTRG.19476	Yes
246	MSTRG.19574.1	ENST00000582108.1	65.405	370	88	11	264	599	379	742	2.62e-13	77.9	608	833	55	0.729892	MSTRG.19574	No
247	MSTRG.19593.1	ENST00000664199.1	78.351	194	38	4	951	1141	2861	2669	7.44e-34	147	2480	3734	63	0.664167	MSTRG.19593	Yes	RNASEH2B-AS1
248	MSTRG.19623.1	ENST00000655452.1	70.877	285	80	3	61	344	460	742	5.34e-29	130	683	1177	52	0.580289	MSTRG.19623	Yes
249	MSTRG.19648.1	ENST00000670964.1	72.78	518	123	9	328	830	2152	1638	9.37e-73	275	1107	2153	56	0.514166	MSTRG.19648	Yes	CHD1-DT
250	MSTRG.19667.2	ENST00000655299.1	68.75	288	81	6	642	922	1123	1408	1.77e-18	96	1082	2019	59	0.535909	MSTRG.19667	No
251	MSTRG.19674.2	ENST00000625513.1	76.471	85	18	2	500	582	363	279	2.52e-07	57.2	625	783	58	0.798212	MSTRG.19674	Yes	CCDC26
252	MSTRG.19806.1	ENST00000620563.1	70.256	195	56	2	152	346	11	203	1.09e-15	84.2	387	552	50	0.701087	MSTRG.19806	Yes
253	MSTRG.19859.1	ENST00000618494.1	71.667	180	45	3	4	183	82	255	6.81e-17	87.8	300	516	60	0.581395	MSTRG.19859	Yes
254	MSTRG.19981.1	ENST00000509654.5	69.795	341	90	5	125	458	815	481	1.97e-32	141	463	822	72	0.56326	MSTRG.19981	Yes	LINC00504
255	MSTRG.20206.1	ENST00000424982.1	75	168	42	0	7	174	390	223	3.52e-25	114	222	401	76	0.553616	MSTRG.20206	Yes	DPYD-IT1
256	MSTRG.20236.1	ENST00000515031.5	67.119	295	88	6	222	511	966	676	2.19e-13	77	512	987	57	0.518744	MSTRG.20236	Yes	LINC00504
257	MSTRG.20313.1	ENST00000604157.1	73.458	1605	279	34	1	1503	12	1571	0	954	2606	3000	88	0.868667	MSTRG.20313	No	MIR4453HG
258	MSTRG.20313.7	ENST00000604157.1	84.898	245	30	2	1	238	31	275	5.8e-72	273	1943	3000	82	0.647667	MSTRG.20313	No	MIR4453HG
259	MSTRG.20324.1	ENST00000649987.1	64.917	362	103	7	192	534	376	20	1.26e-11	71.6	687	1207	50	0.56918	MSTRG.20324	Yes
260	MSTRG.20485.26	ENST00000558277.1	68.496	565	153	11	323	873	747	194	2.57e-47	190	933	789	59	1.18251	MSTRG.20485	No
261	MSTRG.20601.1	ENST00000522960.1	70.732	205	57	3	13	216	415	213	1.96e-17	89.7	301	564	68	0.533688	MSTRG.20601	Yes
262	MSTRG.20642.1	ENST00000673221.1	91.489	799	54	2	1	798	801	16	0	1139	798	923	100	0.864572	MSTRG.20642	Yes
263	MSTRG.20676.1	ENST00000654764.1	74.074	405	89	5	1	395	423	821	1.91e-65	250	580	1124	68	0.516014	MSTRG.20676	Yes
264	MSTRG.20755.1	ENST00000578427.1	82.667	150	24	1	78	227	516	663	2.93e-35	151	1205	2044	88	0.58953	MSTRG.20755	Yes	L3MBTL4-AS1
265	MSTRG.20807.2	ENST00000690953.1	71.304	460	103	9	285	723	45	496	1.44e-56	221	884	923	50	0.957746	MSTRG.20807	No	LINC02608
266	MSTRG.20807.3	ENST00000690953.1	71.921	406	85	9	218	602	45	442	1.62e-51	205	1285	923	53	1.3922	MSTRG.20807	No	LINC02608
267	MSTRG.20832.1	ENST00000669024.1	74.269	513	129	2	168	680	1058	549	1.3e-87	324	708	1285	72	0.550973	MSTRG.20832	Yes	PDK4-AS1
268	MSTRG.20860.5	ENST00000647750.1	66.604	533	124	19	17	500	1650	2177	1.58e-26	123	1338	2589	54	0.516802	MSTRG.20860	No	NIPBL-DT
269	MSTRG.20872.5	ENST00000667001.1	85.057	174	22	3	179	349	47	219	5.41e-46	187	1592	1262	56	1.26149	MSTRG.20872	Yes	IL21-AS1
270	MSTRG.20872.6	ENST00000660809.1	82.353	204	29	4	19	216	21	223	3.55e-48	195	1551	1622	64	0.956227	MSTRG.20872	Yes	IL21-AS1
271	MSTRG.20872.7	ENST00000667001.1	85.057	174	22	3	423	593	47	219	6.4e-46	187	1880	1262	52	1.4897	MSTRG.20872	Yes	IL21-AS1
272	MSTRG.20872.8	ENST00000667001.1	86.624	157	18	2	2	156	64	219	5.81e-45	183	1407	1262	64	1.1149	MSTRG.20872	Yes	IL21-AS1
273	MSTRG.20895.1	ENST00000653472.1	73.869	199	51	1	12	209	352	154	3.76e-27	122	338	625	59	0.5408	MSTRG.20895	Yes
274	MSTRG.20920.1	ENST00000688255.1	68.056	504	144	13	135	632	155	647	2.74e-32	141	636	881	78	0.721907	MSTRG.20920	Yes
275	MSTRG.21018.1	ENST00000587645.1	73.529	102	25	2	281	381	219	319	5.65e-07	56.3	410	319	79	1.28527	MSTRG.21018	Yes
276	MSTRG.21033.1	ENST00000623522.1	83.019	53	9	0	2469	2521	959	1011	3.73e-06	56.3	2564	1646	53	1.55772	MSTRG.21033	Yes	ZNF232-AS1
277	MSTRG.21079.1	ENST00000558948.1	67.192	317	80	9	278	582	508	204	1.7e-15	85.1	589	910	52	0.647253	MSTRG.21079	Yes
278	MSTRG.21264.1	ENST00000652889.1	72.872	188	43	4	2874	3056	1246	1430	4.44e-19	99.6	3257	3677	51	0.885776	MSTRG.21264	Yes
279	MSTRG.21264.2	ENST00000650758.1	76.642	137	25	3	3063	3194	1218	1084	1.55e-18	96.9	3255	5878	52	0.55376	MSTRG.21264	Yes
280	MSTRG.21269.1	ENST00000616576.1	65.928	361	98	9	111	461	242	587	6.25e-14	79.7	510	642	69	0.794393	MSTRG.21269	Yes
281	MSTRG.21654.2	ENST00000423380.2	76.283	565	109	9	205	747	747	186	8.28e-110	398	812	1479	67	0.54902	MSTRG.21654	No
282	MSTRG.21654.4	ENST00000522221.2	74.641	209	42	4	394	595	315	111	1.32e-29	131	595	1161	61	0.512489	MSTRG.21654	No	THUMPD3-AS1
283	MSTRG.22005.1	ENST00000436200.2	72.851	221	60	0	1	221	197	417	1.89e-29	129	258	492	86	0.52439	MSTRG.22005	Yes	CCDC18-AS1
284	MSTRG.22017.1	ENST00000446754.2	72.761	268	69	3	3	269	354	90	4.65e-34	145	465	687	57	0.676856	MSTRG.22017	Yes
285	MSTRG.22059.1	ENST00000602294.6	77.333	75	17	0	150	224	776	702	6.14e-08	59.9	534	782	51	0.682864	MSTRG.22059	Yes	JPX
286	MSTRG.22089.1	ENST00000557170.1	72.222	126	32	3	21	144	532	408	6.49e-08	59.9	564	1100	80	0.512727	MSTRG.22089	Yes
287	MSTRG.22273.1	ENST00000578427.1	84	150	22	1	309	458	516	663	4.98e-38	160	1064	2044	66	0.520548	MSTRG.22273	Yes	L3MBTL4-AS1
288	MSTRG.22692.2	ENST00000595747.5	77.528	356	67	8	122	473	1	347	1.04e-67	258	473	796	74	0.594221	MSTRG.22692	Yes	LINC00649
289	MSTRG.22743.5	ENST00000567488.1	68.14	769	218	12	493	1246	2079	1323	4.15e-66	253	1491	2709	51	0.550388	MSTRG.22743	No
290	MSTRG.22798.5	ENST00000627785.2	83.807	352	53	4	248	596	213	563	1.24e-99	364	596	704	59	0.846591	MSTRG.22798	No	TEX41
291	MSTRG.22798.6	ENST00000524818.1	83.203	256	40	3	59	311	118	373	6.62e-68	258	311	489	81	0.635992	MSTRG.22798	No	UBQLN1-AS1
292	MSTRG.22813.1	ENST00000616716.4	68.519	216	62	3	69	284	254	45	4.05e-13	76.1	284	543	76	0.52302	MSTRG.22813	Yes
293	MSTRG.22829.1	ENST00000657483.1	79.532	171	34	1	663	832	700	530	2.47e-34	148	843	1683	58	0.500891	MSTRG.22829	Yes	GNAO1-DT
294	MSTRG.22833.1	ENST00000654764.1	73.867	375	83	4	203	567	821	452	1.75e-59	231	569	1124	64	0.506228	MSTRG.22833	Yes
295	MSTRG.22942.5	ENST00000662080.1	65.801	462	108	15	126	542	444	900	9.53e-20	99.6	719	1424	58	0.504916	MSTRG.22942	No
296	MSTRG.22970.1	ENST00000567488.1	75.839	149	29	1	997	1145	2709	2568	2.32e-22	109	3071	2709	59	1.13363	MSTRG.22970	Yes
297	MSTRG.23026.1	ENST00000661699.1	70.588	136	29	2	97	228	356	228	1.84e-10	67.1	251	356	53	0.705056	MSTRG.23026	Yes
298	MSTRG.23027.1	ENST00000356047.4	81.606	386	71	0	2	387	718	333	1.74e-103	377	531	781	73	0.679898	MSTRG.23027	Yes	LINC01967
299	MSTRG.23042.1	ENST00000605298.1	71.143	350	71	11	979	1309	837	1175	3.51e-36	154	1747	1359	63	1.2855	MSTRG.23042	Yes	MIA2-AS1
300	MSTRG.23091.1	ENST00000630041.2	74.841	314	74	2	192	502	600	289	1.76e-52	206	503	602	62	0.835548	MSTRG.23091	Yes	EPM2A-DT
301	MSTRG.23098.1	ENST00000513660.2	75.214	117	25	1	58	174	370	258	7.68e-15	80.6	233	370	50	0.62973	MSTRG.23098	Yes
302	MSTRG.23562.1	ENST00000602406.1	74.408	211	42	8	106	315	208	9	2.33e-24	113	398	393	53	1.01272	MSTRG.23562	Yes
303	MSTRG.23801.1	ENST00000515031.5	69.118	340	94	5	28	361	648	982	1.6e-28	128	592	987	56	0.599797	MSTRG.23801	Yes	LINC00504
304	MSTRG.23827.1	ENST00000510505.2	67.908	564	171	6	2	560	932	374	3.04e-45	184	750	1432	75	0.523743	MSTRG.23827	Yes	LINC02503
305	MSTRG.23840.2	ENST00000686326.1	75.521	192	33	4	561	745	1166	1350	5.86e-29	130	747	1491	83	0.501006	MSTRG.23840	No
306	MSTRG.23840.1	ENST00000686326.1	75.521	192	33	4	665	849	1166	1350	6.7e-29	130	851	1491	74	0.570758	MSTRG.23840	No
307	MSTRG.24130.2	ENST00000686350.1	73.333	210	50	3	1437	1643	1330	1536	2.38e-25	119	1643	2048	68	0.802246	MSTRG.24130	Yes	ZNF561-AS1
308	MSTRG.24331.7	ENST00000604491.1	80.952	126	16	3	1699	1820	2314	2435	1.63e-23	113	2641	2467	67	1.07053	MSTRG.24331	No
309	MSTRG.24331.17	ENST00000604491.1	80.952	126	16	3	2732	2853	2314	2435	2.12e-23	113	3428	2467	67	1.38954	MSTRG.24331	No
310	MSTRG.24462.1	ENST00000479588.1	71.642	402	74	11	77	451	220	608	8.58e-50	198	475	725	79	0.655172	MSTRG.24462	Yes	PTPRG-AS1
311	MSTRG.24527.1	ENST00000427080.2	69.866	448	106	11	186	625	452	878	5.09e-43	177	842	985	52	0.854822	MSTRG.24527	Yes	IER5L-AS1
312	MSTRG.24583.1	ENST00000496403.1	68.033	244	57	8	196	433	477	705	8.31e-12	72.5	460	789	52	0.583016	MSTRG.24583	Yes
313	MSTRG.24661.2	ENST00000688883.1	83.636	55	9	0	1343	1397	1738	1792	2.11e-07	59.9	1776	2184	67	0.813187	MSTRG.24661	Yes
314	MSTRG.24726.3	ENST00000452042.1	71.557	334	82	5	141	466	440	768	1.74e-39	164	467	782	70	0.597187	MSTRG.24726	No
315	MSTRG.25382.1	ENST00000591739.1	77.632	76	12	1	227	302	70	140	2.68e-08	61.7	800	719	50	1.11266	MSTRG.25382	Yes
316	MSTRG.25457.1	ENST00000661699.1	76.378	127	27	2	71	197	86	209	4.72e-17	88.7	215	356	59	0.603933	MSTRG.25457	Yes
317	MSTRG.25702.1	ENST00000654485.1	77.381	84	17	1	79	162	2417	2336	8.42e-09	64.4	2994	2446	54	1.22404	MSTRG.25702	Yes
318	MSTRG.25702.3	ENST00000659091.1	77.632	76	16	1	80	155	3328	3254	8.36e-07	58.1	2009	3469	50	0.579129	MSTRG.25702	Yes
319	MSTRG.25806.5	ENST00000656770.1	81.163	361	54	4	290	637	544	185	1.51e-92	340	637	1220	55	0.522131	MSTRG.25806	Yes
320	MSTRG.25834.1	ENST00000463223.1	68.108	370	82	7	212	550	862	498	3.51e-31	137	667	863	51	0.772885	MSTRG.25834	Yes	HSDL2-AS1
321	MSTRG.25834.2	ENST00000628577.2	68.051	313	70	7	17	307	487	183	3.62e-23	110	501	676	58	0.741124	MSTRG.25834	Yes
322	MSTRG.25896.1	ENST00000356047.4	80.795	302	58	0	211	512	781	480	8.14e-76	284	512	781	59	0.65557	MSTRG.25896	Yes	LINC01967
323	MSTRG.25913.1	ENST00000589233.5	70.065	618	112	23	572	1146	17	604	5.76e-63	243	1151	1434	50	0.80265	MSTRG.25913	Yes
324	MSTRG.26191.1	ENST00000515031.5	68.557	388	108	8	6	385	972	591	1.36e-28	127	504	987	75	0.510638	MSTRG.26191	Yes	LINC00504
325	MSTRG.26197.1	ENST00000558277.1	79.208	303	60	2	133	434	783	483	1.17e-67	257	528	789	57	0.669202	MSTRG.26197	Yes
326	MSTRG.26294.4	ENST00000596427.1	80.083	241	39	4	31	262	8	248	4.45e-53	209	447	890	52	0.502247	MSTRG.26294	No
327	MSTRG.26535.1	ENST00000652363.1	69.925	532	148	8	260	783	382	909	1.88e-54	214	783	1187	67	0.659646	MSTRG.26535	Yes
328	MSTRG.26541.31	ENST00000505089.6	70.506	356	97	4	740	1091	2858	2507	4.31e-37	159	2598	4672	51	0.556079	MSTRG.26541	No	LINC00504
329	MSTRG.26639.1	ENST00000567488.1	66.956	1383	349	40	1111	2434	2709	1376	3.35e-95	352	2467	2709	54	0.910668	MSTRG.26639	Yes
330	MSTRG.26755.6	ENST00000692731.1	67.389	1199	303	31	262	1414	146	1302	3.93e-92	340	1611	1587	72	1.01512	MSTRG.26755	Yes
331	MSTRG.26839.1	ENST00000463223.1	72.871	317	74	6	135	442	776	463	4.53e-41	168	514	863	60	0.595597	MSTRG.26839	Yes	HSDL2-AS1
332	MSTRG.26872.1	ENST00000463223.1	72.843	313	76	5	200	505	773	463	1.69e-40	168	549	863	56	0.636153	MSTRG.26872	Yes	HSDL2-AS1
333	MSTRG.26959.1	ENST00000688255.1	70.253	474	127	10	1	468	303	768	2.17e-46	187	656	881	71	0.744608	MSTRG.26959	Yes
334	MSTRG.26968.1	ENST00000562952.1	66.5	1003	292	18	2213	3200	2813	1840	1.33e-65	253	4721	5985	61	0.788805	MSTRG.26968	Yes
335	MSTRG.27139.1	ENST00000522960.1	71.22	205	56	3	70	273	415	213	1.61e-18	94.2	302	564	68	0.535461	MSTRG.27139	Yes
336	MSTRG.27193.1	ENST00000655579.1	75.568	352	86	0	139	490	1068	717	6.45e-65	248	562	1110	63	0.506306	MSTRG.27193	Yes
337	MSTRG.27365.2	ENST00000692073.1	79.881	1178	184	14	812	1955	834	1992	0	1041	1958	2021	78	0.968827	MSTRG.27365	No
338	MSTRG.27379.1	ENST00000670793.1	77.679	224	45	3	78	299	280	500	7.24e-42	170	299	587	74	0.50937	MSTRG.27379	Yes
339	MSTRG.27534.1	ENST00000463223.1	72.843	313	76	5	21	326	463	773	1.55e-40	168	504	863	61	0.584009	MSTRG.27534	Yes	HSDL2-AS1
340	MSTRG.27553.13	ENST00000664686.1	70.088	565	134	15	99	641	611	1162	1.38e-56	222	850	1643	64	0.517346	MSTRG.27553	No
341	MSTRG.27617.56	ENST00000656379.1	63.981	1055	314	35	964	1978	802	1830	4.29e-17	92.4	2128	4207	50	0.505824	MSTRG.27617	No
342	MSTRG.27654.1	ENST00000515031.5	69.095	398	110	7	103	493	982	591	1.76e-33	144	503	987	78	0.509625	MSTRG.27654	Yes	LINC00504
343	MSTRG.27778.1	ENST00000514696.1	73.958	288	57	10	140	419	176	453	3.24e-36	153	481	582	58	0.82646	MSTRG.27778	Yes	EDIL3-DT
344	MSTRG.27787.1	ENST00000661699.1	74.306	144	21	4	101	244	356	229	1.56e-17	90.6	244	356	59	0.685393	MSTRG.27787	Yes
345	MSTRG.27865.1	ENST00000425005.5	80.109	367	55	8	217	574	249	606	1.89e-84	314	574	623	62	0.921348	MSTRG.27865	Yes	HAGLR
346	MSTRG.28090.1	ENST00000669924.1	67.368	285	76	3	6	290	557	824	2.58e-19	97.8	564	824	51	0.684466	MSTRG.28090	Yes	LINC00882
347	MSTRG.28116.1	ENST00000656529.1	72.485	338	84	4	1	334	567	235	4.54e-45	181	335	616	99	0.543831	MSTRG.28116	Yes	LINC02268
348	MSTRG.28345.1	ENST00000653030.1	69.565	690	169	17	531	1197	1708	1037	8.48e-68	259	1301	1985	51	0.655416	MSTRG.28345	Yes
349	MSTRG.28394.1	ENST00000460965.1	75.182	137	31	2	31	164	339	203	5.85e-17	88.7	260	446	52	0.58296	MSTRG.28394	Yes	HSDL2-AS1
350	MSTRG.28433.1	ENST00000446754.2	72.425	301	83	0	54	354	687	387	3.06e-41	169	356	687	85	0.518195	MSTRG.28433	Yes
351	MSTRG.28433.2	ENST00000518152.1	78.431	153	33	0	1	153	361	513	2.21e-28	128	804	784	55	1.02551	MSTRG.28433	Yes	LACTB2-AS1
352	MSTRG.28475.1	ENST00000449106.2	75.38	329	80	1	238	565	866	538	7.85e-58	225	598	868	55	0.68894	MSTRG.28475	Yes	TMEM212-AS1
353	MSTRG.28606.1	ENST00000435407.1	70.472	254	51	8	99	345	237	1	3.52e-22	106	405	416	61	0.973558	MSTRG.28606	Yes
354	MSTRG.28633.1	ENST00000628061.1	73.116	398	107	0	200	597	770	373	4.37e-61	236	602	776	66	0.775773	MSTRG.28633	Yes
355	MSTRG.28702.1	ENST00000463223.1	69.906	319	88	4	211	522	498	815	3.83e-30	132	600	863	52	0.695249	MSTRG.28702	Yes	HSDL2-AS1
356	MSTRG.28703.1	ENST00000655809.1	68.078	614	147	21	319	899	513	1110	2.86e-42	174	1338	1142	64	1.17163	MSTRG.28703	Yes
357	MSTRG.28791.1	ENST00000641409.1	77.759	589	109	11	94	674	1323	749	3.57e-123	443	1292	1549	90	0.834087	MSTRG.28791	Yes
358	MSTRG.29081.10	ENST00000692379.1	97.101	552	15	1	51	601	29	580	0	921	846	920	93	0.919565	MSTRG.29081	No	INO80D-AS1
359	MSTRG.29081.15	ENST00000689335.1	97.153	562	15	1	44	604	1	562	0	939	948	906	59	1.04636	MSTRG.29081	No	INO80D-AS1
360	MSTRG.29081.20	ENST00000692379.1	93.427	213	13	1	1	212	368	580	7.24e-86	318	919	920	50	0.998913	MSTRG.29081	No	INO80D-AS1
361	MSTRG.29128.2	ENST00000658491.1	70.899	189	50	4	524	707	1810	1622	8.29e-14	80.6	2269	1917	51	1.18362	MSTRG.29128	No	SDCBP2-AS1
362	MSTRG.29131.1	ENST00000558277.1	79.496	278	54	2	192	468	786	511	2.76e-62	239	468	789	59	0.593156	MSTRG.29131	Yes
363	MSTRG.29205.1	ENST00000668409.1	76.518	1235	211	21	1	1165	1540	2765	0	897	2077	3127	56	0.664215	MSTRG.29205	Yes
364	MSTRG.29752.1	ENST00000657162.1	71.875	160	37	3	380	535	477	632	2.16e-14	80.6	612	637	50	0.960754	MSTRG.29752	Yes
365	MSTRG.29938.4	ENST00000513690.3	71.598	169	44	4	153	319	395	561	4.8e-13	75.2	332	602	50	0.551495	MSTRG.29938	No	PANCR
366	MSTRG.30011.7	ENST00000335648.3	81.641	975	157	14	262	1230	1	959	0	909	2045	2547	67	0.802905	MSTRG.30011	No	ZNF436-AS1
367	MSTRG.30250.8	ENST00000654548.1	75.124	201	42	3	7	199	942	742	1.56e-29	132	696	1270	67	0.548031	MSTRG.30250	No	LINC02324
368	MSTRG.30266.1	ENST00000625888.2	71.622	222	57	5	174	393	112	329	1.53e-20	100	414	765	53	0.541176	MSTRG.30266	Yes	PCBP1-AS1
369	MSTRG.30388.1	ENST00000667112.1	64.338	544	157	16	233	752	680	150	1.7e-10	68.9	755	947	69	0.797254	MSTRG.30388	Yes
370	MSTRG.30419.2	ENST00000652589.1	72.639	413	83	8	359	750	1071	668	3.01e-58	227	790	1138	50	0.6942	MSTRG.30419	No
371	MSTRG.30442.1	ENST00000518152.1	78.395	162	35	0	334	495	352	513	1.34e-30	135	730	784	54	0.931122	MSTRG.30442	Yes	LACTB2-AS1
372	MSTRG.30522.1	ENST00000660917.1	74.114	367	66	13	58	410	1	352	1.07e-50	202	706	608	50	1.16118	MSTRG.30522	No	BRPF3-AS1
373	MSTRG.30791.1	ENST00000606796.1	78.799	849	89	23	1	811	132	927	0	699	975	927	83	1.05178	MSTRG.30791	Yes
374	MSTRG.30885.1	ENST00000662190.1	66.917	399	97	12	345	737	553	922	8.26e-21	103	757	1087	52	0.696412	MSTRG.30885	Yes	LINC02742
375	MSTRG.30934.1	ENST00000530600.1	81.62	321	19	3	374	694	352	72	2.19e-91	336	751	498	85	1.50803	MSTRG.30934	Yes
376	MSTRG.30968.1	ENST00000628061.1	71.94	335	92	2	259	592	770	437	1.26e-42	174	604	776	55	0.778351	MSTRG.30968	Yes
377	MSTRG.30984.1	ENST00000463223.1	72.843	313	76	5	14	319	463	773	1.55e-40	168	504	863	61	0.584009	MSTRG.30984	Yes	HSDL2-AS1
378	MSTRG.31107.1	ENST00000634635.2	64.741	831	192	33	440	1203	1970	1174	5.96e-26	121	1442	2490	53	0.579116	MSTRG.31107	Yes	LINC02785
379	MSTRG.31237.2	ENST00000599143.1	76.119	134	32	0	736	869	51	184	1.21e-19	98.7	905	880	52	1.02841	MSTRG.31237	No
380	MSTRG.31237.3	ENST00000599143.1	74.286	210	52	2	726	934	51	259	1.15e-28	129	1441	880	58	1.6375	MSTRG.31237	No
381	MSTRG.31237.4	ENST00000599143.1	76.119	134	32	0	691	824	51	184	1.15e-19	98.7	860	880	55	0.977273	MSTRG.31237	No
382	MSTRG.31276.3	ENST00000662411.2	77.358	106	22	2	329	434	482	585	3.38e-13	77	777	1496	55	0.519385	MSTRG.31276	Yes	LINC01012
383	MSTRG.31276.6	ENST00000629732.1	80.328	61	11	1	61	120	21	81	8.2e-06	53.6	1624	2771	60	0.58607	MSTRG.31276	Yes	LINC01012
384	MSTRG.31285.4	ENST00000599143.1	78.082	73	16	0	700	772	34	106	2.74e-08	60.8	817	880	75	0.928409	MSTRG.31285	No
385	MSTRG.31490.1	ENST00000692822.1	89.569	441	32	5	494	930	1164	734	5.79e-164	579	1089	1164	54	0.935567	MSTRG.31490	Yes	CASC15
386	MSTRG.31568.1	ENST00000460965.1	70.507	217	42	9	124	322	115	327	3.23e-15	83.3	331	446	60	0.742152	MSTRG.31568	Yes	HSDL2-AS1
387	MSTRG.31578.5	ENST00000450930.2	83.784	111	17	1	435	545	366	475	4.85e-25	116	972	1032	65	0.94186	MSTRG.31578	No	ATXN1-AS1
388	MSTRG.31720.1	ENST00000443546.1	71.227	497	91	10	1	451	420	910	1.63e-66	254	601	910	75	0.66044	MSTRG.31720	Yes	TFAP2A-AS1
389	MSTRG.31844.10	ENST00000667112.1	69.961	516	124	12	246	752	706	213	2.69e-52	206	757	947	67	0.799366	MSTRG.31844	No
390	MSTRG.32018.1	ENST00000444478.1	68.944	161	40	3	30	182	131	289	7.33e-09	61.7	237	425	65	0.557647	MSTRG.32018	Yes
391	MSTRG.32158.1	ENST00000562952.1	68.842	2237	575	46	29	2220	3465	5624	0	795	3360	5985	65	0.561404	MSTRG.32158	Yes
392	MSTRG.32166.1	ENST00000662240.1	69.492	177	46	6	1118	1288	1574	1400	7.55e-07	57.2	1818	2728	53	0.666422	MSTRG.32166	Yes	FTX
393	MSTRG.32189.1	ENST00000515356.2	70.639	579	149	8	426	996	1116	551	2.01e-68	261	1080	1987	53	0.543533	MSTRG.32189	Yes	ZBED3-AS1
394	MSTRG.32296.1	ENST00000436200.2	78.231	147	32	0	15	161	195	341	2.77e-27	122	255	492	58	0.518293	MSTRG.32296	No	CCDC18-AS1
395	MSTRG.32314.1	ENST00000522960.1	70.703	256	65	6	112	360	337	85	3.65e-22	106	419	564	59	0.742908	MSTRG.32314	Yes
396	MSTRG.32316.1	ENST00000599143.1	85.938	64	9	0	1429	1492	53	116	2.53e-12	76.1	1638	880	55	1.86136	MSTRG.32316	Yes
397	MSTRG.32316.2	ENST00000587645.1	70.909	110	26	1	200	303	169	278	5.21e-07	56.3	380	319	51	1.19122	MSTRG.32316	Yes
398	MSTRG.32316.3	ENST00000599143.1	85.938	64	9	0	429	492	53	116	7.4e-13	76.1	497	880	100	0.564773	MSTRG.32316	Yes
399	MSTRG.32404.1	ENST00000665540.1	72.887	568	138	11	88	647	1120	561	7.16e-79	296	800	1483	70	0.539447	MSTRG.32404	Yes
400	MSTRG.32419.1	ENST00000509654.5	68.421	399	110	8	61	450	815	424	1e-29	131	455	822	86	0.553528	MSTRG.32419	Yes	LINC00504
401	MSTRG.32446.3	ENST00000531241.1	70.588	187	34	3	19	190	197	377	4.46e-19	96	292	445	59	0.65618	MSTRG.32446	Yes
402	MSTRG.32452.1	ENST00000638898.1	78.261	161	34	1	1791	1951	1263	1104	1.58e-28	130	1966	3579	64	0.549315	MSTRG.32452	Yes
403	MSTRG.32882.3	ENST00000501122.2	84.536	97	14	1	518	614	493	588	6.6e-20	104	20454	22743	58	0.899354	MSTRG.32882	No	NEAT1
404	MSTRG.32882.7	ENST00000501122.2	83.636	55	6	1	2855	2906	2421	2475	8.96e-06	58.1	21304	22743	62	0.936728	MSTRG.32882	No	NEAT1
405	MSTRG.32882.8	ENST00000501122.2	83.636	55	6	1	2672	2723	2421	2475	9.15e-06	58.1	21774	22743	61	0.957393	MSTRG.32882	No	NEAT1
406	MSTRG.32882.11	ENST00000646243.1	84.375	96	14	1	540	635	15	109	3.69e-20	103	3297	2994	62	1.1012	MSTRG.32882	No	NEAT1
407	MSTRG.32882.12	ENST00000646243.1	84.375	96	14	1	526	621	15	109	3.73e-20	103	3327	2994	63	1.11122	MSTRG.32882	No	NEAT1
408	MSTRG.32888.2	ENST00000534336.1	81.885	2186	212	58	5951	8080	6375	8432	0	2062	10738	8708	64	1.23312	MSTRG.32888	No	MALAT1
409	MSTRG.32888.3	ENST00000534336.1	79.817	3721	364	112	3075	6626	4402	7904	0	3169	7062	8708	94	0.810978	MSTRG.32888	No	MALAT1
410	MSTRG.32890.1	ENST00000534336.1	80.284	3799	375	115	1833	5485	8432	4862	0	3294	8186	8708	77	0.940055	MSTRG.32890	Yes	MALAT1
411	MSTRG.32948.3	ENST00000689212.1	82.203	118	19	2	1161	1276	1645	1762	2.86e-23	112	1340	2199	91	0.609368	MSTRG.32948	No
412	MSTRG.33276.2	ENST00000532061.2	66.358	324	80	11	242	549	124	434	3.7e-11	70.7	581	434	53	1.33871	MSTRG.33276	No	MUC5B-AS1
413	MSTRG.33310.1	ENST00000670634.1	75.38	329	73	3	169	491	121	447	2.35e-57	223	515	918	63	0.561002	MSTRG.33310	Yes
414	MSTRG.33311.1	ENST00000692605.1	77.397	146	29	1	129	270	155	300	4.58e-25	114	282	305	50	0.92459	MSTRG.33311	Yes
415	MSTRG.33345.1	ENST00000692605.1	78.621	145	31	0	1	145	156	300	2.98e-27	123	273	305	53	0.895082	MSTRG.33345	Yes
416	MSTRG.33356.1	ENST00000546696.1	78.173	197	39	3	183	379	494	302	2.52e-36	152	379	553	52	0.685353	MSTRG.33356	Yes
417	MSTRG.33427.1	ENST00000392385.2	77.57	107	24	0	635	741	992	1098	6.25e-16	86	746	1212	79	0.615512	MSTRG.33427	Yes
418	MSTRG.33444.1	ENST00000546696.1	68.519	162	46	2	152	313	289	445	3.52e-08	59	318	553	51	0.575045	MSTRG.33444	Yes
419	MSTRG.33504.1	ENST00000594898.1	67.76	183	41	5	33	198	226	407	3.34e-08	59	303	499	55	0.607214	MSTRG.33504	Yes	CERS6-AS1
420	MSTRG.33622.1	ENST00000649070.1	65.414	266	82	4	230	486	603	339	2.02e-07	57.2	504	778	51	0.647815	MSTRG.33622	Yes
421	MSTRG.33878.1	ENST00000429832.1	66.414	396	94	17	20	397	675	301	3.03e-12	74.3	580	1101	65	0.526794	MSTRG.33878	Yes	KCNQ5-AS1
422	MSTRG.33899.1	ENST00000519167.1	89.744	39	4	0	134	172	265	303	2.63e-06	53.6	538	793	61	0.678436	MSTRG.33899	Yes	LACTB2-AS1
423	MSTRG.33913.1	ENST00000522960.1	71.318	258	64	6	13	263	339	85	5.3e-25	114	322	564	78	0.570922	MSTRG.33913	Yes
424	MSTRG.33934.1	ENST00000449106.2	76.589	299	70	0	1	299	836	538	7.37e-58	224	563	868	53	0.648618	MSTRG.33934	Yes	TMEM212-AS1
425	MSTRG.34099.4	ENST00000653175.1	66.667	573	132	20	2	533	1495	941	5.47e-31	136	1025	1686	52	0.607948	MSTRG.34099	Yes	LINC00836
426	MSTRG.34320.15	ENST00000641409.1	76.615	975	185	22	22	981	374	1320	0	671	1764	1549	54	1.1388	MSTRG.34320	No
427	MSTRG.34320.16	ENST00000641409.1	78.571	392	71	7	510	896	935	1318	3.65e-83	309	896	1549	99	0.578438	MSTRG.34320	No
428	MSTRG.34384.17	ENST00000664650.1	75.986	279	58	3	422	692	283	560	1.03e-48	196	1568	1224	51	1.28105	MSTRG.34384	No
429	MSTRG.34384.18	ENST00000668409.1	89.796	49	5	0	1421	1469	1511	1463	1.31e-09	67.1	1641	3127	52	0.524784	MSTRG.34384	No
430	MSTRG.34469.5	ENST00000687986.1	71.212	198	45	7	109	301	211	401	1.11e-14	80.6	326	613	59	0.531811	MSTRG.34469	Yes
431	MSTRG.34883.5	ENST00000426194.1	85.576	1345	129	19	75	1366	329	1661	0	1525	2485	1661	52	1.49609	MSTRG.34883	No
432	MSTRG.34883.7	ENST00000426194.1	86.031	1353	130	19	70	1376	322	1661	0	1556	2485	1661	53	1.49609	MSTRG.34883	No
433	MSTRG.34926.1	ENST00000625513.1	73.617	470	110	6	4	465	290	753	6.5e-73	275	777	783	59	0.992337	MSTRG.34926	No	CCDC26
434	MSTRG.34930.1	ENST00000356047.4	81.35	311	54	2	1	310	640	333	4.05e-79	295	464	781	67	0.59411	MSTRG.34930	Yes	LINC01967
435	MSTRG.34945.1	ENST00000655579.1	76.852	324	75	0	21	344	1040	717	2.5e-64	247	622	1110	52	0.56036	MSTRG.34945	Yes
436	MSTRG.35058.1	ENST00000667381.1	78.27	497	94	3	2	488	141	633	3.32e-113	409	596	882	82	0.675737	MSTRG.35058	Yes
437	MSTRG.35083.1	ENST00000582921.5	89.552	201	17	2	83	279	130	330	1.39e-69	263	280	413	70	0.677966	MSTRG.35083	Yes
438	MSTRG.35095.1	ENST00000628577.2	71.29	310	64	13	130	428	446	151	4.88e-27	123	430	676	70	0.636095	MSTRG.35095	Yes
439	MSTRG.35611.9	ENST00000662080.1	70.833	528	125	13	79	599	449	954	2.75e-58	226	724	1424	72	0.508427	MSTRG.35611	No
440	MSTRG.35790.1	ENST00000597045.1	70.233	215	53	5	128	336	401	610	7.96e-17	87.8	346	610	60	0.567213	MSTRG.35790	Yes
441	MSTRG.35790.2	ENST00000597045.1	70.233	215	53	5	146	354	401	610	8.36e-17	87.8	362	610	58	0.593443	MSTRG.35790	Yes
442	MSTRG.35959.37	ENST00000412745.1	65.886	299	77	6	200	476	409	704	7.14e-13	76.1	480	775	58	0.619355	MSTRG.35959	No	LINC01312
443	MSTRG.36094.1	ENST00000656705.1	67.196	189	44	5	99	283	285	459	4.94e-07	56.3	362	649	51	0.557781	MSTRG.36094	Yes	EXTL3-AS1
444	MSTRG.36321.1	ENST00000625513.1	64.877	447	130	9	28	462	706	275	5.93e-15	83.3	587	783	74	0.749681	MSTRG.36321	Yes	CCDC26
445	MSTRG.36430.1	ENST00000647750.1	68.681	182	43	4	375	547	1636	1812	1.24e-09	67.1	1556	2589	50	0.601004	MSTRG.36430	Yes	NIPBL-DT
446	MSTRG.36465.1	ENST00000566956.2	69.715	492	80	12	37	517	52	485	1.15e-57	224	865	546	56	1.58425	MSTRG.36465	Yes	ATP2A1-AS1
447	MSTRG.36629.1	ENST00000670634.1	65.854	287	76	5	246	512	121	405	2.7e-12	74.3	518	918	52	0.56427	MSTRG.36629	Yes
448	MSTRG.36633.1	ENST00000650993.1	66.465	331	81	13	199	514	554	239	5.21e-10	66.2	667	629	51	1.06041	MSTRG.36633	Yes
449	MSTRG.36727.2	ENST00000512786.1	68.015	272	62	13	192	444	99	364	4.54e-09	63.5	484	690	52	0.701449	MSTRG.36727	No	SLC7A11-AS1
450	MSTRG.36876.1	ENST00000599143.1	85.417	48	7	0	1147	1194	53	100	1.78e-06	56.3	1240	880	55	1.40909	MSTRG.36876	Yes
451	MSTRG.36945.1	ENST00000667262.1	71.212	198	38	9	56	240	501	310	1.34e-13	77.9	325	541	57	0.600739	MSTRG.36945	Yes	TTTY14
452	MSTRG.37205.1	ENST00000654548.1	68.219	365	91	7	252	609	931	585	1.73e-28	127	635	1270	56	0.5	MSTRG.37205	Yes	LINC02324
453	MSTRG.37231.1	ENST00000562952.1	70.695	2433	634	38	1540	3953	3252	5624	0	1074	5741	5985	65	0.959231	MSTRG.37231	Yes
454	MSTRG.37238.11	ENST00000531661.2	82.306	373	62	2	173	541	547	175	1.04e-101	370	739	1175	50	0.628936	MSTRG.37238	No	UBQLN1-AS1
455	MSTRG.37374.2	ENST00000665550.1	64.919	553	162	17	389	922	433	972	1.41e-12	76.1	922	1268	58	0.727129	MSTRG.37374	No
456	MSTRG.37377.1	ENST00000649987.1	74.468	376	83	7	369	737	159	528	2.8e-58	226	737	1207	50	0.610605	MSTRG.37377	Yes
457	MSTRG.37539.1	ENST00000664686.1	72.643	541	129	8	419	950	1252	722	4.43e-77	290	1151	1643	52	0.700548	MSTRG.37539	Yes
458	MSTRG.37549.1	ENST00000578427.1	82.667	150	24	1	232	381	516	663	4.36e-35	151	1781	2044	67	0.871331	MSTRG.37549	Yes	L3MBTL4-AS1
459	MSTRG.37874.4	ENST00000654548.1	64.653	447	95	16	100	515	1029	615	8.45e-14	79.7	682	1270	61	0.537008	MSTRG.37874	No	LINC02324
460	MSTRG.37952.1	ENST00000658151.1	77	100	21	2	1441	1539	1130	1228	1.55e-10	70.7	2340	2491	56	0.939382	MSTRG.37952	Yes	LINC00343
461	MSTRG.38552.1	ENST00000517521.5	73	100	19	3	334	429	413	508	4.33e-06	53.6	869	909	54	0.955996	MSTRG.38552	Yes	RBPMS-AS1
462	MSTRG.39087.1	ENST00000687046.1	69.267	846	203	25	266	1073	51	877	3.49e-78	293	1107	1706	73	0.648886	MSTRG.39087	Yes
463	MSTRG.39819.1	ENST00000625513.1	72.149	456	115	8	3	451	709	259	5.84e-58	225	451	783	99	0.57599	MSTRG.39819	Yes	CCDC26
464	MSTRG.39916.1	ENST00000567376.2	73.048	538	96	9	195	686	753	219	1.82e-86	321	809	1605	61	0.50405	MSTRG.39916	Yes
465	MSTRG.39951.1	ENST00000653175.1	71.591	176	42	4	575	746	1139	968	9.84e-15	82.4	956	1686	52	0.567023	MSTRG.39951	Yes	LINC00836
466	MSTRG.40213.1	ENST00000490375.1	71.014	207	50	3	69	266	665	460	4.6e-20	99.6	360	709	55	0.507757	MSTRG.40213	Yes	LNCSRLR
467	MSTRG.40250.1	ENST00000591156.5	65.95	279	72	8	1	265	528	797	1.71e-08	60.8	520	798	51	0.651629	MSTRG.40250	Yes
468	MSTRG.40265.1	ENST00000692545.1	77.075	253	47	2	19	261	253	2	1.76e-49	196	290	414	84	0.700483	MSTRG.40265	Yes
469	MSTRG.40380.1	ENST00000418574.3	73.004	263	61	7	866	1119	297	36	9.34e-30	132	1427	2178	53	0.655188	MSTRG.40380	Yes
470	MSTRG.40540.4	ENST00000580699.2	64.679	436	111	11	31	437	1167	746	8.32e-15	82.4	812	1525	50	0.532459	MSTRG.40540	No
471	MSTRG.40669.6	ENST00000682078.1	74.83	147	29	4	72	212	1	145	5.97e-17	88.7	265	519	53	0.510597	MSTRG.40669	No
472	MSTRG.40922.1	ENST00000690202.1	82.741	394	50	7	193	580	3	384	5.43e-107	389	1020	1370	50	0.744526	MSTRG.40922	No
473	MSTRG.40922.4	ENST00000439870.1	79.882	169	26	2	1	168	29	190	6.19e-36	150	275	417	61	0.659472	MSTRG.40922	No
474	MSTRG.40922.5	ENST00000690202.1	88.166	169	18	2	226	392	3	171	1.27e-52	208	1225	1370	81	0.894161	MSTRG.40922	No
475	MSTRG.40922.6	ENST00000691690.1	68.743	851	175	32	137	947	336	1135	2.81e-72	274	955	1180	85	0.809322	MSTRG.40922	No
476	MSTRG.41050.2	ENST00000617309.1	75.806	124	28	2	98	219	311	434	2.07e-15	82.4	221	439	55	0.503417	MSTRG.41050	Yes	LINC02804
477	MSTRG.41649.1	ENST00000463223.1	66.447	304	87	5	135	429	535	832	1.87e-14	80.6	531	863	56	0.615295	MSTRG.41649	Yes	HSDL2-AS1
478	MSTRG.41647.9	ENST00000331944.10	97.561	41	1	0	14	54	1	41	4.78e-11	70.7	742	529	68	1.40265	MSTRG.41647	No	CYTOR
479	MSTRG.41765.1	ENST00000518152.1	78.395	162	35	0	216	377	352	513	1.32e-30	135	718	784	63	0.915816	MSTRG.41765	Yes	LACTB2-AS1
480	MSTRG.41888.31	ENST00000667010.1	76.79	922	163	18	1217	2107	2867	1966	0	664	2988	2867	53	1.0422	MSTRG.41888	No	LINC01151
481	MSTRG.41903.1	ENST00000514519.1	70.43	186	55	0	124	309	190	375	7.04e-17	88.7	309	560	60	0.551786	MSTRG.41903	Yes
482	MSTRG.41918.1	ENST00000661699.1	72.159	176	29	6	97	272	356	201	6.67e-17	88.7	294	356	60	0.825843	MSTRG.41918	Yes
483	MSTRG.41968.1	ENST00000670231.1	72.768	224	58	2	61	282	370	592	1.07e-27	123	335	618	66	0.542071	MSTRG.41968	Yes	CCDC18-AS1
484	MSTRG.42002.1	ENST00000686628.1	71.429	126	31	2	60	185	279	399	7.81e-09	61.7	251	458	50	0.548035	MSTRG.42002	Yes
485	MSTRG.42026.1	ENST00000444478.1	68.452	168	42	4	13	169	109	276	8.55e-08	57.2	228	425	69	0.536471	MSTRG.42026	Yes
486	MSTRG.42029.1	ENST00000670793.1	76.339	224	48	3	1	222	500	280	1.61e-37	157	301	587	74	0.512777	MSTRG.42029	Yes
487	MSTRG.42108.2	ENST00000614212.1	69.34	212	46	7	8	208	581	378	5.32e-13	76.1	365	627	55	0.582137	MSTRG.42108	Yes
488	MSTRG.42172.2	ENST00000505700.1	86.975	238	18	4	449	679	305	536	1.09e-75	284	679	548	78	1.23905	MSTRG.42172	No	HOXC-AS1
489	MSTRG.42177.1	ENST00000424518.5	86.458	96	12	1	31	126	333	427	5.31e-23	112	2459	2421	74	1.0157	MSTRG.42177	Yes	HOTAIR
490	MSTRG.42327.1	ENST00000524818.1	86.486	185	23	2	94	277	118	301	6.23e-55	214	277	489	66	0.566462	MSTRG.42327	Yes	UBQLN1-AS1
491	MSTRG.42370.2	ENST00000549023.2	73.467	995	189	26	1	958	111	1067	7.73e-157	555	1272	1453	75	0.87543	MSTRG.42370	Yes
492	MSTRG.42394.10	ENST00000548742.1	81.967	61	8	1	673	730	270	330	1.29e-07	59.9	1093	713	57	1.53296	MSTRG.42394	No
493	MSTRG.42528.1	ENST00000624433.1	69.434	265	72	5	157	414	362	100	6.75e-20	99.6	516	688	50	0.75	MSTRG.42528	Yes
494	MSTRG.42569.1	ENST00000546696.1	77.387	199	41	3	40	238	300	494	9.12e-35	147	327	553	61	0.59132	MSTRG.42569	Yes
495	MSTRG.42746.1	ENST00000551067.1	70.833	120	33	1	102	219	121	2	8.55e-08	57.2	228	418	52	0.545455	MSTRG.42746	Yes
496	MSTRG.42788.1	ENST00000663023.1	76.431	594	139	1	51	644	787	195	1.37e-121	437	1165	1321	51	0.881908	MSTRG.42788	Yes
497	MSTRG.43613.1	ENST00000628061.1	74.571	350	89	0	40	389	770	421	1.17e-59	231	389	776	90	0.501289	MSTRG.43613	Yes
498	MSTRG.43648.1	ENST00000518152.1	78.395	162	35	0	488	649	513	352	1.32e-30	135	719	784	63	0.917092	MSTRG.43648	Yes	LACTB2-AS1
499	MSTRG.43826.1	ENST00000661699.1	70.833	216	44	9	13	226	139	337	3.04e-15	83.3	313	356	68	0.879213	MSTRG.43826	Yes
500	MSTRG.43853.2	ENST00000667501.1	79.042	167	30	3	354	519	389	551	7.85e-30	135	4134	3217	50	1.28505	MSTRG.43853	No	LINC02470
501	MSTRG.44104.5	ENST00000637958.1	66.187	556	126	25	13	546	5	520	1.21e-19	99.6	902	562	59	1.60498	MSTRG.44104	No
502	MSTRG.44235.1	ENST00000521714.1	67.769	242	65	8	115	352	262	494	1.23e-08	61.7	382	511	62	0.747554	MSTRG.44235	Yes
503	MSTRG.44727.1	ENST00000555396.1	71.667	240	56	4	22	253	592	357	1.52e-26	120	388	592	60	0.655405	MSTRG.44727	Yes
504	MSTRG.44837.2	ENST00000659487.1	97.143	35	1	0	63	97	390	356	4.82e-08	59.9	425	828	98	0.513285	MSTRG.44837	Yes
505	MSTRG.44948.1	ENST00000688886.1	93.51	339	22	0	1370	1708	798	460	3.2e-144	513	1708	2090	80	0.817225	MSTRG.44948	Yes
506	MSTRG.44973.1	ENST00000669024.1	67.843	510	118	20	189	684	1280	803	4.71e-30	132	732	1285	68	0.56965	MSTRG.44973	Yes	PDK4-AS1
507	MSTRG.45099.1	ENST00000654233.1	76.493	268	63	0	4085	4352	5844	6111	2.37e-49	200	4357	7587	52	0.574272	MSTRG.45099	Yes	OLMALINC
508	MSTRG.45100.1	ENST00000567488.1	78.151	119	26	0	96	214	2686	2568	2.31e-19	98.7	1702	2709	70	0.628276	MSTRG.45100	Yes
509	MSTRG.45119.1	ENST00000442176.1	78.843	605	93	9	108	712	5	574	2.26e-142	506	827	697	73	1.18651	MSTRG.45119	Yes	LINC02587
510	MSTRG.45119.2	ENST00000442176.1	84.314	51	7	1	24	73	344	394	2.27e-06	53.6	467	697	57	0.670014	MSTRG.45119	Yes	LINC02587
511	MSTRG.45124.24	ENST00000661699.1	71.264	174	39	5	9	178	261	95	9.85e-14	77	244	356	70	0.685393	MSTRG.45124	No
512	MSTRG.45222.1	ENST00000625818.1	70.122	164	40	5	1	161	193	350	8.99e-09	61.7	286	465	56	0.615054	MSTRG.45222	Yes	RNASEH2B-AS1
513	MSTRG.45266.2	ENST00000670964.1	74.757	515	112	10	597	1097	1638	2148	1.1e-84	315	1140	2153	73	0.529494	MSTRG.45266	Yes	CHD1-DT
514	MSTRG.45344.1	ENST00000519167.1	89.744	39	4	0	97	135	265	303	2.89e-06	53.6	589	793	56	0.742749	MSTRG.45344	Yes	LACTB2-AS1
515	MSTRG.45398.1	ENST00000442062.1	69.192	198	59	2	37	233	84	280	3.84e-13	76.1	271	427	73	0.63466	MSTRG.45398	Yes
516	MSTRG.45416.1	ENST00000558277.1	81.356	236	43	1	177	411	786	551	5.65e-58	224	437	789	54	0.553866	MSTRG.45416	Yes
517	MSTRG.45420.3	ENST00000682311.1	67.128	867	221	28	10	854	539	1363	2.58e-53	211	879	1363	96	0.644901	MSTRG.45420	No	MAGI2-AS3
518	MSTRG.45420.4	ENST00000682311.1	72.727	121	30	1	627	747	1089	1206	1.8e-10	68.9	797	1363	64	0.58474	MSTRG.45420	No	MAGI2-AS3
519	MSTRG.45559.3	ENST00000663315.2	87.5	304	35	2	334	635	402	704	8.91e-102	371	635	776	68	0.818299	MSTRG.45559	Yes	CBLL1-AS1
520	MSTRG.45582.1	ENST00000665598.1	90	40	4	0	1078	1117	2	41	2.34e-06	55.4	1618	2814	68	0.574982	MSTRG.45582	Yes	PAXBP1-AS1
521	MSTRG.45913.1	ENST00000523790.1	83.544	316	35	6	301	604	664	974	1.11e-87	324	611	1129	71	0.541187	MSTRG.45913	Yes	HOXA10-AS
522	MSTRG.45913.3	ENST00000523790.1	82.927	164	19	2	1297	1453	664	825	1.32e-40	169	1453	1129	53	1.28698	MSTRG.45913	Yes	HOXA10-AS
523	MSTRG.45917.3	ENST00000522193.1	96.667	60	2	0	1	60	2	61	1.43e-20	100	388	339	66	1.14454	MSTRG.45917	No	HOXA-AS2
524	MSTRG.46197.1	ENST00000655452.1	74.312	327	77	5	303	623	866	541	3.98e-49	196	624	1177	51	0.530161	MSTRG.46197	Yes
525	MSTRG.46409.1	ENST00000662090.1	69.825	401	95	13	1	391	1465	1081	2.73e-33	143	765	1505	51	0.508306	MSTRG.46409	Yes	LINC00836
526	MSTRG.46419.18	ENST00000432045.6	83.696	368	40	9	97	461	4	354	5.77e-101	371	3969	6411	82	0.619092	MSTRG.46419	No
527	MSTRG.46419.23	ENST00000643452.1	83.893	447	58	8	1	445	1071	1505	1.07e-127	459	2940	3148	59	0.933926	MSTRG.46419	No
528	MSTRG.46782.1	ENST00000558277.1	79.31	261	51	2	155	414	786	528	6.5e-57	222	414	789	63	0.524715	MSTRG.46782	Yes
529	MSTRG.47274.8	ENST00000616576.1	67.358	193	50	4	131	322	261	441	3.66e-08	59	329	642	58	0.512461	MSTRG.47274	No
530	MSTRG.47284.1	ENST00000647456.1	67.742	651	177	18	503	1141	1028	1657	7.13e-43	177	1168	2032	55	0.574803	MSTRG.47284	Yes	LINC02694
531	MSTRG.47384.2	ENST00000478745.1	70.57	316	73	8	15	316	3	312	3.47e-30	133	546	866	55	0.630485	MSTRG.47384	Yes
532	MSTRG.47391.1	ENST00000404327.3	69.597	273	68	5	226	487	780	512	3.6e-23	110	499	934	53	0.534261	MSTRG.47391	Yes
533	MSTRG.47511.2	ENST00000655809.1	67.868	333	85	9	204	532	700	1014	7.68e-20	98.7	585	1142	56	0.512259	MSTRG.47511	Yes
534	MSTRG.47557.2	ENST00000592946.1	83.673	49	8	0	932	980	1442	1490	9.27e-06	53.6	1831	3199	54	0.572366	MSTRG.47557	No
535	MSTRG.47559.1	ENST00000657707.1	83.673	49	8	0	321	369	828	876	6.98e-06	53.6	1387	1879	75	0.738159	MSTRG.47559	Yes
536	MSTRG.47584.1	ENST00000594428.6	78.355	462	100	0	150	611	362	823	1.44e-105	383	649	832	71	0.780048	MSTRG.47584	Yes	LINC01198
537	MSTRG.47597.1	ENST00000587645.1	83.019	53	9	0	402	454	220	272	6.65e-07	56.3	478	319	72	1.49843	MSTRG.47597	Yes
538	MSTRG.47597.2	ENST00000592926.1	70.37	135	38	2	1	134	338	471	1.09e-07	57.2	285	517	69	0.551257	MSTRG.47597	Yes
539	MSTRG.47598.1	ENST00000666937.1	80.645	62	10	1	392	451	671	610	6.71e-07	56.3	482	923	68	0.52221	MSTRG.47598	Yes
540	MSTRG.47678.1	ENST00000662606.1	71.598	169	41	4	69	236	1226	1064	3.38e-13	77.9	778	1441	52	0.539903	MSTRG.47678	Yes	LINC02324
541	MSTRG.47705.7	ENST00000608779.3	68.514	451	114	18	244	679	540	103	1.11e-25	118	780	910	56	0.857143	MSTRG.47705	No
542	MSTRG.48257.1	ENST00000511422.1	80.769	858	124	13	61	912	288	1110	0	783	1297	1114	66	1.16427	MSTRG.48257	Yes
543	MSTRG.48286.1	ENST00000519167.1	94.872	39	2	0	474	512	303	265	4.95e-09	62.6	525	793	60	0.662043	MSTRG.48286	Yes	LACTB2-AS1
544	MSTRG.48307.1	ENST00000448256.1	81.944	504	83	5	136	638	626	1122	5.83e-136	484	659	1269	76	0.519307	MSTRG.48307	Yes
545	MSTRG.48501.1	ENST00000625513.1	73.775	347	80	6	262	604	414	753	3.16e-50	199	604	783	57	0.771392	MSTRG.48501	Yes	CCDC26
546	MSTRG.48559.23	ENST00000418652.2	69.643	280	66	8	217	480	165	441	1.47e-21	104	481	771	55	0.623865	MSTRG.48559	No
547	MSTRG.48559.24	ENST00000658360.1	79.268	82	13	2	95	176	365	288	3.83e-10	67.1	496	784	56	0.632653	MSTRG.48559	No
548	MSTRG.48711.1	ENST00000586928.5	67	200	53	4	156	351	598	408	1.39e-07	58.1	356	598	55	0.595318	MSTRG.48711	Yes	LINC01409
549	MSTRG.48716.2	ENST00000589099.1	73.913	184	36	5	147	321	174	354	9.55e-22	104	321	394	55	0.814721	MSTRG.48716	Yes
550	MSTRG.48765.1	ENST00000518152.1	79.012	162	34	0	148	309	352	513	2.96e-32	140	685	784	66	0.873724	MSTRG.48765	Yes	LACTB2-AS1
551	MSTRG.48837.4	ENST00000606683.1	75.887	423	82	8	191	597	1	419	3.96e-76	286	853	543	53	1.5709	MSTRG.48837	No
552	MSTRG.48852.4	ENST00000521133.1	86.325	117	14	2	88	203	1	116	1.37e-30	132	231	454	50	0.508811	MSTRG.48852	No	MALINC1
553	MSTRG.48855.1	ENST00000508713.1	76.585	205	34	6	1127	1320	2307	2106	1.2e-31	140	2689	3025	50	0.888926	MSTRG.48855	Yes
554	MSTRG.48892.1	ENST00000656356.1	70.302	1458	400	17	29	1470	69	1509	1.58e-179	631	1637	1980	88	0.826768	MSTRG.48892	Yes
555	MSTRG.48904.2	ENST00000606674.2	74.873	394	83	8	1239	1626	1608	1991	9.78e-63	243	1937	1992	64	0.97239	MSTRG.48904	No
556	MSTRG.48904.3	ENST00000606674.2	74.873	394	83	8	910	1297	1608	1991	7.77e-63	243	1545	1992	80	0.775602	MSTRG.48904	No
557	MSTRG.49033.2	ENST00000581170.5	81.407	199	29	2	145	335	477	279	9.1e-48	191	347	607	55	0.571664	MSTRG.49033	Yes
558	MSTRG.49115.1	ENST00000599143.1	72.973	222	56	3	628	847	54	273	3.83e-26	121	935	880	70	1.0625	MSTRG.49115	Yes
559	MSTRG.49314.22	ENST00000517927.1	74.231	2146	405	49	459	2502	199	2298	0	1290	2936	2301	70	1.27597	MSTRG.49314	No	MIR3142HG
560	MSTRG.49427.1	ENST00000452802.6	64.668	1234	311	42	16	1176	2218	1037	9.28e-45	184	2232	2519	52	0.886066	MSTRG.49427	Yes	LMCD1-AS1
561	MSTRG.49427.2	ENST00000667754.1	66.784	566	154	16	1832	2373	2478	1923	2.36e-29	132	3562	4140	50	0.860386	MSTRG.49427	Yes
562	MSTRG.49438.1	ENST00000651069.1	81.699	306	50	4	1746	2047	410	107	3.99e-76	288	2933	2179	53	1.34603	MSTRG.49438	Yes	WDFY3-AS2
563	MSTRG.49443.1	ENST00000455958.6	75.658	152	35	2	10	159	199	48	1.08e-20	101	300	546	50	0.549451	MSTRG.49443	Yes	PCCA-AS1
564	MSTRG.49471.1	ENST00000625513.1	73.214	280	69	3	130	405	473	750	1.82e-38	159	405	783	68	0.517241	MSTRG.49471	Yes	CCDC26
565	MSTRG.49494.1	ENST00000669024.1	74.854	513	126	2	85	597	1058	549	5.67e-92	338	682	1285	75	0.530739	MSTRG.49494	Yes	PDK4-AS1
566	MSTRG.49532.1	ENST00000664347.1	76.471	102	24	0	106	207	139	240	1.91e-12	77	4281	4976	66	0.86033	MSTRG.49532	Yes	TMEM161B-DT
567	MSTRG.49573.1	ENST00000660900.1	79.528	127	22	2	665	788	126	1	2.83e-22	107	1091	1372	71	0.79519	MSTRG.49573	Yes
568	MSTRG.49574.3	ENST00000648031.1	80.645	124	18	4	544	665	599	718	2.08e-21	104	670	1260	77	0.531746	MSTRG.49574	Yes	LUCAT1
569	MSTRG.49760.1	ENST00000608779.3	76.709	468	99	5	364	827	626	165	2e-92	340	834	910	56	0.916484	MSTRG.49760	Yes
570	MSTRG.49820.1	ENST00000449106.2	75.38	329	81	0	15	343	866	538	6.6e-59	229	612	868	54	0.705069	MSTRG.49820	Yes	TMEM212-AS1
571	MSTRG.49888.11	ENST00000655241.1	71.125	329	83	8	276	594	1100	774	2.65e-32	141	617	1232	52	0.500812	MSTRG.49888	No	LINC01684
572	MSTRG.49970.1	ENST00000688255.1	68.69	313	76	9	289	596	157	452	6.53e-21	103	605	881	51	0.68672	MSTRG.49970	Yes
573	MSTRG.49980.1	ENST00000528869.1	65.882	255	77	4	223	475	529	283	5.78e-08	59.9	504	587	50	0.858603	MSTRG.49980	Yes	CD44-AS1
574	MSTRG.50005.1	ENST00000667381.1	90	70	4	1	336	405	567	633	2.87e-18	94.2	516	882	59	0.585034	MSTRG.50005	Yes
575	MSTRG.50166.1	ENST00000356047.4	81.088	386	73	0	3	388	718	333	9.71e-101	368	571	781	68	0.731114	MSTRG.50166	Yes	LINC01967
576	MSTRG.50202.16	ENST00000656529.1	72.059	204	50	3	159	360	321	123	1.14e-21	104	378	616	53	0.613636	MSTRG.50202	No	LINC02268
577	MSTRG.50230.10	ENST00000522960.1	68.939	264	72	6	99	357	40	298	3.53e-17	89.7	520	564	50	0.921986	MSTRG.50230	No
578	MSTRG.50308.3	ENST00000693123.1	98.039	102	2	0	67	168	114	215	1.99e-43	176	345	640	69	0.539062	MSTRG.50308	No	LEF1-AS1
579	MSTRG.50522.2	ENST00000670345.1	71.77	209	53	5	147	352	374	169	5.97e-19	95.1	382	512	54	0.746094	MSTRG.50522	Yes
580	MSTRG.50523.1	ENST00000436200.2	78.261	161	29	2	58	215	195	352	2e-29	130	272	492	58	0.552846	MSTRG.50523	Yes	CCDC18-AS1
581	MSTRG.50694.1	ENST00000652363.1	75.691	362	79	3	334	693	1161	807	6.62e-66	251	696	1187	52	0.586352	MSTRG.50694	Yes
582	MSTRG.50846.1	ENST00000463223.1	72.524	313	77	5	90	395	773	463	1.76e-39	163	472	863	65	0.546929	MSTRG.50846	Yes	HSDL2-AS1
583	MSTRG.50847.1	ENST00000522960.1	67.61	318	87	8	7	314	415	104	7.16e-17	88.7	314	564	98	0.556738	MSTRG.50847	Yes
584	MSTRG.50893.1	ENST00000664810.1	74.766	428	95	8	193	611	957	534	1.12e-68	261	612	1213	68	0.504534	MSTRG.50893	Yes
585	MSTRG.50974.1	ENST00000524818.1	81.173	324	58	1	179	499	489	166	7.1e-83	308	510	489	63	1.04294	MSTRG.50974	Yes	UBQLN1-AS1
586	MSTRG.51032.1	ENST00000562054.1	68.531	143	22	4	1	140	303	425	2.36e-08	59	221	433	63	0.510393	MSTRG.51032	Yes	ATP8A1-DT
587	MSTRG.51152.2	ENST00000480135.1	77.273	132	29	1	13	144	187	57	9.03e-21	100	254	371	52	0.684636	MSTRG.51152	Yes
588	MSTRG.51233.1	ENST00000517634.1	74.055	582	118	12	278	852	356	911	5.02e-94	345	886	911	65	0.972558	MSTRG.51233	Yes
589	MSTRG.51298.1	ENST00000463223.1	72.204	313	78	5	32	337	463	773	8.45e-38	159	530	863	58	0.614137	MSTRG.51298	Yes	HSDL2-AS1
590	MSTRG.51360.1	ENST00000522960.1	70.673	208	52	5	145	348	415	213	3.2e-16	86.9	394	564	52	0.698582	MSTRG.51360	Yes
591	MSTRG.51363.1	ENST00000598917.6	84.615	741	78	14	36	764	722	6	0	792	1046	1308	70	0.799694	MSTRG.51363	Yes
592	MSTRG.51363.2	ENST00000598917.6	84.943	704	70	14	14	705	722	43	0	762	750	1308	92	0.573394	MSTRG.51363	Yes
593	MSTRG.51446.1	ENST00000661699.1	73.786	206	44	6	57	262	86	281	5.4e-24	111	274	356	75	0.769663	MSTRG.51446	Yes
594	MSTRG.51472.3	ENST00000664686.1	69.259	540	132	11	460	979	1248	723	3.53e-52	207	983	1643	53	0.598296	MSTRG.51472	Yes
595	MSTRG.51576.5	ENST00000687782.1	66.451	1389	293	47	3	1291	108	1423	1.03e-94	349	2168	1874	59	1.15688	MSTRG.51576	No
596	MSTRG.51576.17	ENST00000687782.1	68.137	703	135	21	68	693	108	798	1.62e-63	244	1127	1874	56	0.601387	MSTRG.51576	No
597	MSTRG.51576.18	ENST00000693378.1	66.667	510	97	16	1	444	146	648	2.62e-34	148	892	1066	50	0.836773	MSTRG.51576	No
598	MSTRG.51583.1	ENST00000688126.1	72.941	340	51	8	918	1233	1146	1468	6.6e-50	200	1233	1889	53	0.652726	MSTRG.51583	Yes
599	MSTRG.51605.11	ENST00000688961.1	66.829	205	42	8	1	202	98	279	4.89e-06	51.8	299	403	68	0.741935	MSTRG.51605	No
600	MSTRG.51651.1	ENST00000515031.5	70.234	299	78	5	214	506	982	689	4.76e-28	126	506	987	58	0.512665	MSTRG.51651	Yes	LINC00504
601	MSTRG.51676.1	ENST00000662606.1	74.648	426	89	5	267	686	1187	775	1.75e-73	277	732	1441	57	0.507981	MSTRG.51676	Yes	LINC02324
602	MSTRG.51747.1	ENST00000531661.2	74.919	614	113	6	9	619	929	354	1.57e-117	424	619	1175	99	0.526809	MSTRG.51747	Yes	UBQLN1-AS1
603	MSTRG.51894.1	ENST00000602454.1	68.132	182	55	2	95	276	155	333	1.06e-08	61.7	332	467	55	0.710921	MSTRG.51894	Yes
604	MSTRG.51927.1	ENST00000501050.1	69.003	371	78	9	4	371	1248	912	4.01e-33	144	1113	1263	65	0.881235	MSTRG.51927	Yes	LINC01096
605	MSTRG.51930.1	ENST00000670345.1	71.292	209	55	5	14	220	374	169	2.16e-17	89.7	329	512	63	0.642578	MSTRG.51930	Yes
606	MSTRG.51930.2	ENST00000692605.1	78.082	146	32	0	59	204	155	300	1.13e-26	120	294	305	50	0.963934	MSTRG.51930	Yes
607	MSTRG.51974.1	ENST00000661718.1	77.907	86	19	0	4012	4097	1098	1013	4.14e-10	70.7	6231	5039	57	1.23655	MSTRG.51974	Yes	FBXO38-DT
608	MSTRG.52001.1	ENST00000655811.1	89.744	117	6	3	51	163	1230	1116	8.74e-35	150	1033	1806	63	0.571982	MSTRG.52001	Yes
609	MSTRG.52055.1	ENST00000597045.1	66	250	62	8	31	263	609	366	1.67e-06	53.6	352	610	66	0.577049	MSTRG.52055	Yes
610	MSTRG.52394.1	ENST00000449106.2	75.61	328	80	0	64	391	865	538	5.02e-60	232	569	868	58	0.65553	MSTRG.52394	Yes	TMEM212-AS1
611	MSTRG.52395.1	ENST00000515031.5	68.672	399	110	7	76	466	982	591	7.48e-32	139	502	987	78	0.508612	MSTRG.52395	Yes	LINC00504
612	MSTRG.52471.1	ENST00000608661.1	69.869	458	118	11	584	1029	1486	1935	1.16e-41	173	1547	2510	59	0.616335	MSTRG.52471	Yes	RAB33B-AS1
613	MSTRG.52544.5	ENST00000691625.1	67.556	225	44	10	85	300	49	253	4.37e-08	59	388	700	56	0.554286	MSTRG.52544	No
614	MSTRG.52544.8	ENST00000691625.1	67.556	225	44	10	44	259	49	253	4.31e-08	59	383	700	56	0.547143	MSTRG.52544	No
615	MSTRG.52614.1	ENST00000554205.1	71.144	201	44	8	55	243	270	468	4.36e-14	78.8	364	547	52	0.665448	MSTRG.52614	Yes
616	MSTRG.52637.1	ENST00000440104.1	71.875	320	81	4	7	318	483	165	6.03e-39	162	464	807	67	0.574969	MSTRG.52637	Yes
617	MSTRG.52903.1	ENST00000690582.1	77.612	134	29	1	154	287	144	12	9.9e-22	104	332	417	52	0.796163	MSTRG.52903	Yes
618	MSTRG.53163.1	ENST00000463223.1	72.611	314	78	4	212	518	775	463	4.63e-41	168	525	863	58	0.608343	MSTRG.53163	Yes	HSDL2-AS1
619	MSTRG.53304.1	ENST00000522960.1	70.732	205	57	3	77	280	415	213	2.15e-17	89.7	327	564	62	0.579787	MSTRG.53304	Yes
620	MSTRG.53620.3	ENST00000621974.1	74.348	460	98	11	156	606	121	569	3.44e-70	267	793	596	57	1.33054	MSTRG.53620	No
621	MSTRG.53695.2	ENST00000657279.1	73.37	184	37	4	147	329	257	429	9.81e-22	104	329	435	56	0.756322	MSTRG.53695	Yes	LINC01234
622	MSTRG.53716.2	ENST00000561318.1	68	325	77	10	28	349	2	302	2.9e-19	97.8	631	865	51	0.72948	MSTRG.53716	No	MAPK6-DT
623	MSTRG.53913.1	ENST00000556183.1	76.216	185	39	5	1	183	219	400	3.85e-26	118	288	443	64	0.650113	MSTRG.53913	Yes	FBXO34-AS1
624	MSTRG.54030.1	ENST00000671899.1	76.316	152	30	4	357	504	488	339	2.28e-20	100	604	1119	75	0.539768	MSTRG.54030	Yes
625	MSTRG.54031.1	ENST00000490375.1	69.048	294	70	7	176	450	665	374	1.13e-22	108	450	709	61	0.634697	MSTRG.54031	Yes	LNCSRLR
626	MSTRG.54080.1	ENST00000554254.1	86.979	192	22	3	110	301	25	213	1.68e-57	224	376	533	51	0.705441	MSTRG.54080	No	HIF1A-AS3
627	MSTRG.54133.1	ENST00000685504.1	69.231	169	31	6	141	300	401	245	2.85e-09	63.5	314	407	51	0.771499	MSTRG.54133	Yes
628	MSTRG.54182.1	ENST00000392385.2	79.825	342	62	4	1	340	871	1207	5.74e-79	295	647	1212	53	0.533828	MSTRG.54182	Yes
629	MSTRG.54214.30	ENST00000649837.1	65.541	296	58	14	39	299	790	504	7.93e-06	51.8	468	819	56	0.571429	MSTRG.54214	No
630	MSTRG.54547.1	ENST00000449106.2	75.988	329	79	0	139	467	866	538	1.04e-61	238	503	868	65	0.579493	MSTRG.54547	Yes	TMEM212-AS1
631	MSTRG.54557.1	ENST00000449106.2	75.38	329	81	0	288	616	866	538	7.05e-59	229	652	868	50	0.751152	MSTRG.54557	Yes	TMEM212-AS1
632	MSTRG.54573.1	ENST00000651308.1	65.356	407	126	10	171	570	960	562	1.48e-10	68	661	1079	61	0.612604	MSTRG.54573	Yes
633	MSTRG.54727.9	ENST00000392385.2	74.031	258	66	1	206	462	722	979	2.83e-38	160	617	1212	61	0.509076	MSTRG.54727	No
634	MSTRG.54781.14	ENST00000412240.1	69.333	150	36	2	27	166	156	305	6.16e-10	64.4	242	349	58	0.69341	MSTRG.54781	No
635	MSTRG.54803.1	ENST00000392385.2	76.826	397	87	3	361	755	1207	814	2.38e-78	293	763	1212	52	0.629538	MSTRG.54803	Yes
636	MSTRG.54868.1	ENST00000419813.2	83.333	60	10	0	419	478	380	439	5.23e-09	64.4	1868	3422	67	0.54588	MSTRG.54868	Yes	KLHL7-DT
637	MSTRG.54984.2	ENST00000652363.1	72.277	505	119	11	1	492	905	409	2.71e-65	250	812	1187	61	0.684078	MSTRG.54984	No
638	MSTRG.55151.1	ENST00000661699.1	73.529	238	47	6	12	249	86	307	1.49e-30	133	249	356	96	0.699438	MSTRG.55151	Yes
639	MSTRG.55225.45	ENST00000578427.1	79.333	150	29	1	98	247	516	663	9.94e-29	129	1250	2044	75	0.611546	MSTRG.55225	No	L3MBTL4-AS1
640	MSTRG.55261.1	ENST00000563105.1	65.664	798	210	23	86	853	27	790	1.8e-37	159	1101	872	70	1.26261	MSTRG.55261	Yes
641	MSTRG.55296.1	ENST00000412526.5	67.173	329	67	16	166	483	162	460	1.13e-11	72.5	617	870	52	0.709195	MSTRG.55296	Yes	LINC00161
642	MSTRG.55350.1	ENST00000692605.1	78.912	147	31	0	41	187	300	154	2.28e-28	126	255	305	58	0.836066	MSTRG.55350	Yes
643	MSTRG.55364.1	ENST00000515031.5	65.072	418	114	10	77	488	982	591	2.04e-14	80.6	580	987	71	0.587639	MSTRG.55364	Yes	LINC00504
644	MSTRG.55371.1	ENST00000519167.1	89.744	39	4	0	209	247	265	303	2.97e-06	53.6	605	793	55	0.762926	MSTRG.55371	Yes	LACTB2-AS1
645	MSTRG.55376.1	ENST00000667010.1	74.422	606	144	4	770	1369	1639	1039	2.79e-106	387	1492	2867	57	0.520405	MSTRG.55376	Yes	LINC01151
646	MSTRG.55532.1	ENST00000670634.1	74.603	315	74	2	1	312	432	121	7.52e-52	205	611	918	51	0.665577	MSTRG.55532	Yes
647	MSTRG.55665.1	ENST00000628061.1	74.286	280	72	0	110	389	770	491	5.36e-45	181	391	776	72	0.503866	MSTRG.55665	Yes
648	MSTRG.56000.1	ENST00000436200.2	80	160	28	2	77	234	195	352	1.02e-32	140	253	492	62	0.514228	MSTRG.56000	Yes	CCDC18-AS1
649	MSTRG.56010.1	ENST00000356047.4	80.597	335	65	0	2	336	667	333	5.31e-84	312	467	781	72	0.597951	MSTRG.56010	Yes	LINC01967
650	MSTRG.56576.1	ENST00000655229.1	71.365	447	107	7	1843	2268	1750	2196	4.57e-55	217	2269	4354	57	0.52113	MSTRG.56576	Yes
651	MSTRG.56578.1	ENST00000392385.2	81.333	225	38	2	395	617	917	1139	5.14e-54	212	619	1212	86	0.510726	MSTRG.56578	No
652	MSTRG.56578.2	ENST00000663413.1	86.667	60	8	0	3	62	326	267	4.5e-12	73.4	847	1257	54	0.673827	MSTRG.56578	No
653	MSTRG.56578.4	ENST00000625513.1	81.25	128	20	2	396	521	655	780	8.01e-26	118	572	783	69	0.730524	MSTRG.56578	No	CCDC26
654	MSTRG.56591.1	ENST00000664810.1	74.286	490	115	7	18	499	452	938	6.15e-79	295	691	1213	70	0.569662	MSTRG.56591	Yes
655	MSTRG.56606.1	ENST00000628061.1	73.413	504	132	2	312	814	770	268	6.01e-80	298	818	776	61	1.05412	MSTRG.56606	Yes
656	MSTRG.56651.1	ENST00000670634.1	75.758	330	70	4	268	592	121	445	2.31e-58	226	613	918	53	0.667756	MSTRG.56651	Yes
657	MSTRG.56654.1	ENST00000659275.1	72.619	168	36	6	1300	1460	1546	1382	2.89e-13	78.8	2270	3567	50	0.636389	MSTRG.56654	Yes	TTTY10
658	MSTRG.56917.1	ENST00000688585.1	67.79	742	148	17	1	665	729	2	3.85e-70	267	885	757	75	1.16909	MSTRG.56917	Yes
659	MSTRG.57034.2	ENST00000641853.1	81.362	558	82	4	321	856	1298	741	1.14e-152	540	856	1638	63	0.522589	MSTRG.57034	Yes	CASC19
660	MSTRG.57071.3	ENST00000534864.6	71.325	415	106	6	101	513	752	1155	1.45e-49	197	786	1290	53	0.609302	MSTRG.57071	No
661	MSTRG.57082.1	ENST00000667381.1	78.311	521	97	4	102	610	117	633	1.56e-118	427	744	882	68	0.843537	MSTRG.57082	Yes
662	MSTRG.57142.1	ENST00000513660.2	75.214	117	25	1	34	150	370	258	7.53e-15	80.6	229	370	51	0.618919	MSTRG.57142	Yes
663	MSTRG.57332.1	ENST00000558081.3	65.668	367	89	9	247	607	668	1003	1.69e-16	87.8	705	1231	51	0.572705	MSTRG.57332	Yes	LINC02345
664	MSTRG.57521.1	ENST00000564832.1	76.181	3174	537	78	2918	5967	218	3296	0	2162	5967	3296	51	1.81038	MSTRG.57521	Yes
665	MSTRG.57546.56	ENST00000670964.1	74.172	151	31	4	194	336	1647	1797	1.04e-15	86.9	1226	2153	52	0.569438	MSTRG.57546	No	CHD1-DT
666	MSTRG.57583.1	ENST00000669924.1	69.495	436	121	5	42	469	360	791	4.69e-43	176	777	824	55	0.942961	MSTRG.57583	Yes	LINC00882
667	MSTRG.57837.1	ENST00000628577.2	70.455	220	56	6	110	323	381	165	2.74e-16	86	341	676	63	0.504438	MSTRG.57837	Yes
668	MSTRG.57927.4	ENST00000689431.1	75	196	31	5	12	203	1	182	9.82e-29	127	372	390	52	0.953846	MSTRG.57927	No
669	MSTRG.57954.2	ENST00000693103.1	76.226	673	128	11	201	858	1040	385	5.04e-132	472	891	1389	74	0.641469	MSTRG.57954	No
670	MSTRG.57954.4	ENST00000555889.1	76.744	215	42	2	193	399	256	470	5.17e-39	161	402	539	51	0.745826	MSTRG.57954	No
671	MSTRG.57979.1	ENST00000595747.5	74.462	325	65	12	188	505	27	340	1.05e-42	175	506	796	63	0.635678	MSTRG.57979	Yes	LINC00649
672	MSTRG.57992.31	ENST00000561978.1	79.606	559	111	3	404	960	1975	1418	1.34e-135	484	1484	1992	59	0.74498	MSTRG.57992	No	PCAT1
673	MSTRG.58149.3	ENST00000602819.7	69.118	272	56	11	57	324	59	306	1.08e-16	88.7	461	489	58	0.94274	MSTRG.58149	Yes	SNHG8
674	MSTRG.58149.4	ENST00000602819.7	69.118	272	56	11	107	374	59	306	1.1e-16	88.7	467	489	57	0.95501	MSTRG.58149	Yes	SNHG8
675	MSTRG.58228.1	ENST00000463223.1	72.204	313	78	5	88	393	773	463	8.49e-38	159	532	863	58	0.616454	MSTRG.58228	Yes	HSDL2-AS1
676	MSTRG.58233.1	ENST00000392385.2	75.315	397	95	3	2	398	814	1207	1.06e-69	264	704	1212	56	0.580858	MSTRG.58233	Yes
677	MSTRG.58322.1	ENST00000655777.1	75.057	437	96	8	38	464	642	1075	2.35e-72	273	803	1445	53	0.555709	MSTRG.58322	Yes	LINC02548
678	MSTRG.58368.1	ENST00000625513.1	73.579	299	75	2	289	584	477	774	9.97e-44	178	584	783	51	0.745849	MSTRG.58368	Yes	CCDC26
679	MSTRG.58369.1	ENST00000654485.1	80.851	94	16	1	1268	1361	2339	2430	1.19e-15	86.9	1395	2446	80	0.570319	MSTRG.58369	Yes
680	MSTRG.58460.1	ENST00000669024.1	74.659	513	127	2	84	596	1058	549	2.36e-90	334	668	1285	77	0.519844	MSTRG.58460	Yes	PDK4-AS1
681	MSTRG.58474.1	ENST00000661699.1	72.159	176	29	6	123	298	201	356	8.06e-17	88.7	350	356	50	0.983146	MSTRG.58474	Yes
682	MSTRG.58490.1	ENST00000670231.1	72.646	223	61	0	90	312	370	592	9.62e-29	128	365	618	61	0.590615	MSTRG.58490	Yes	CCDC18-AS1
683	MSTRG.58645.1	ENST00000558277.1	80.065	306	57	3	12	315	483	786	6.84e-71	268	559	789	54	0.708492	MSTRG.58645	Yes
684	MSTRG.58686.1	ENST00000669024.1	64.593	418	92	12	48	426	1267	867	2.01e-15	84.2	690	1285	55	0.536965	MSTRG.58686	Yes	PDK4-AS1
685	MSTRG.58865.1	ENST00000463223.1	72.115	312	78	5	151	455	773	464	3.01e-37	157	540	863	56	0.625724	MSTRG.58865	Yes	HSDL2-AS1
686	MSTRG.59187.1	ENST00000667754.1	68.824	340	97	4	1253	1586	2246	1910	2.62e-27	126	2670	4140	55	0.644928	MSTRG.59187	Yes
687	MSTRG.59394.1	ENST00000628061.1	75.648	386	92	2	7	391	550	166	2.54e-70	266	593	776	65	0.764175	MSTRG.59394	Yes
688	MSTRG.59597.3	ENST00000673221.1	100	415	0	0	161	575	1	415	0	749	756	923	55	0.819068	MSTRG.59597	No
689	MSTRG.59608.1	ENST00000654485.1	72.049	1059	258	15	606	1640	1498	454	6.55e-153	543	1699	2446	61	0.694603	MSTRG.59608	Yes
690	MSTRG.59652.1	ENST00000625513.1	72.607	303	75	7	248	545	589	290	4.59e-35	149	554	783	54	0.707535	MSTRG.59652	Yes	CCDC26
691	MSTRG.59751.1	ENST00000463223.1	73.163	313	75	5	56	361	463	773	4.04e-42	172	556	863	55	0.644264	MSTRG.59751	Yes	HSDL2-AS1
692	MSTRG.59942.1	ENST00000655813.1	76.953	256	49	4	771	1021	1140	890	3.64e-46	187	1079	1666	61	0.647659	MSTRG.59942	Yes
693	MSTRG.60176.5	ENST00000599143.1	77.011	87	20	0	1270	1356	48	134	3.13e-10	68	1369	880	65	1.55568	MSTRG.60176	Yes
694	MSTRG.60176.6	ENST00000599143.1	80.132	151	30	0	775	925	60	210	1.59e-31	138	1039	880	54	1.18068	MSTRG.60176	Yes
695	MSTRG.60176.7	ENST00000599143.1	75.269	93	23	0	1305	1397	59	151	3.89e-09	65.3	1397	880	67	1.5875	MSTRG.60176	Yes
696	MSTRG.60225.1	ENST00000657190.1	66.04	692	181	16	99	758	1190	521	1.4e-39	166	1271	1621	52	0.784084	MSTRG.60225	Yes	STX17-DT
697	MSTRG.60378.1	ENST00000557067.1	68.061	263	69	8	27	281	411	156	1.41e-12	74.3	283	530	90	0.533962	MSTRG.60378	Yes	LRFN5-DT
698	MSTRG.60545.1	ENST00000554008.5	77.828	221	47	1	4	224	264	482	2.04e-43	176	353	576	63	0.612847	MSTRG.60545	Yes
699	MSTRG.60576.3	ENST00000664167.1	69.069	333	86	6	10	331	117	443	4e-28	125	430	514	75	0.836576	MSTRG.60576	No
700	MSTRG.60649.1	ENST00000519167.1	89.744	39	4	0	334	372	303	265	3.16e-06	53.6	643	793	51	0.810845	MSTRG.60649	Yes	LACTB2-AS1
701	MSTRG.60690.1	ENST00000658434.1	82.09	67	12	0	2273	2339	2835	2769	8.78e-10	68	3793	5212	59	0.727744	MSTRG.60690	Yes	LINC00662
702	MSTRG.60912.1	ENST00000686350.1	74.658	146	30	5	555	696	1332	1474	4.25e-14	81.5	1176	2048	56	0.574219	MSTRG.60912	Yes	ZNF561-AS1
703	MSTRG.60955.2	ENST00000562952.1	72.222	1062	243	18	5976	7024	3252	4274	5.61e-155	552	7441	5985	58	1.24327	MSTRG.60955	No
704	MSTRG.60992.1	ENST00000661699.1	73.864	176	39	3	51	226	76	244	6.5e-22	104	226	356	78	0.634831	MSTRG.60992	Yes
705	MSTRG.61016.27	ENST00000661602.1	81.065	507	81	9	91	583	2	507	3.08e-127	455	714	1320	69	0.540909	MSTRG.61016	No
706	MSTRG.61016.28	ENST00000669152.1	80.859	559	92	9	72	616	1	558	4.11e-140	499	1007	956	54	1.05335	MSTRG.61016	No
707	MSTRG.61016.29	ENST00000661602.1	81.065	507	81	9	86	578	2	507	3.98e-127	455	915	1320	54	0.693182	MSTRG.61016	No
708	MSTRG.61016.32	ENST00000661602.1	81.139	509	81	9	311	805	2	509	3.24e-128	459	909	1320	54	0.688636	MSTRG.61016	No
709	MSTRG.61016.37	ENST00000669152.1	80.859	559	92	9	24	568	1	558	2.33e-140	499	583	956	93	0.609833	MSTRG.61016	No
710	MSTRG.61016.38	ENST00000661602.1	81.065	507	81	9	91	583	2	507	2.96e-127	455	687	1320	72	0.520455	MSTRG.61016	No
711	MSTRG.61107.1	ENST00000392385.2	71.456	515	140	5	2	511	695	1207	3.2e-65	251	954	1212	53	0.787129	MSTRG.61107	Yes
712	MSTRG.61127.1	ENST00000518152.1	79.012	162	34	0	131	292	352	513	3.59e-32	140	825	784	55	1.0523	MSTRG.61127	Yes	LACTB2-AS1
713	MSTRG.61247.1	ENST00000658400.1	77.778	207	36	2	498	694	1708	1502	5.06e-40	167	1590	2686	59	0.591958	MSTRG.61247	Yes	UXT-AS1
714	MSTRG.61296.1	ENST00000578427.1	82.667	150	24	1	256	405	516	663	3.64e-35	151	1492	2044	80	0.729941	MSTRG.61296	Yes	L3MBTL4-AS1
715	MSTRG.61337.1	ENST00000591177.1	73.913	230	43	4	179	404	313	97	5.26e-33	142	434	383	52	1.13316	MSTRG.61337	Yes	ZNF571-AS1
716	MSTRG.61499.1	ENST00000641794.1	75.912	137	31	2	424	560	374	240	1.35e-17	92.4	686	857	66	0.800467	MSTRG.61499	Yes	CASC19
717	MSTRG.61510.1	ENST00000551067.1	71.667	120	32	1	36	153	121	2	6.91e-09	61.7	225	418	52	0.538278	MSTRG.61510	Yes
718	MSTRG.61546.1	ENST00000669024.1	74.464	513	128	2	192	704	1058	549	3.06e-89	329	710	1285	87	0.552529	MSTRG.61546	Yes	PDK4-AS1
719	MSTRG.61548.1	ENST00000692605.1	75.862	145	35	0	123	267	156	300	8.18e-22	104	279	305	52	0.914754	MSTRG.61548	Yes
720	MSTRG.61553.2	ENST00000562952.1	83.75	80	13	0	955	1034	2870	2949	4.75e-15	86.9	5494	5985	59	0.917962	MSTRG.61553	No
721	MSTRG.61608.1	ENST00000513660.2	66.038	212	52	3	1	210	295	102	3.27e-09	63.5	356	370	59	0.962162	MSTRG.61608	Yes
722	MSTRG.61670.7	ENST00000429829.6	82.653	98	16	1	15614	15710	8382	8479	1.24e-17	97.8	25800	19245	50	1.34061	MSTRG.61670	No	XIST
723	MSTRG.61670.8	ENST00000429829.6	82.653	98	16	1	15610	15706	8382	8479	1.23e-17	97.8	25672	19245	50	1.33396	MSTRG.61670	No	XIST
724	MSTRG.61670.9	ENST00000429829.6	82.653	98	16	1	14141	14237	8382	8479	1.16e-17	97.8	24280	19245	53	1.26163	MSTRG.61670	No	XIST
725	MSTRG.61670.10	ENST00000429829.6	82.653	98	16	1	14131	14227	8382	8479	1.16e-17	97.8	24213	19245	53	1.25814	MSTRG.61670	No	XIST
726	MSTRG.61735.1	ENST00000515031.5	66.774	310	83	9	86	385	966	667	3.07e-12	73.4	586	987	51	0.593718	MSTRG.61735	Yes	LINC00504
727	MSTRG.61812.1	ENST00000661018.1	75.113	442	98	7	319	750	990	1429	1.47e-74	281	750	1464	58	0.512295	MSTRG.61812	Yes	LINC00630
728	MSTRG.61901.1	ENST00000669024.1	84.906	53	8	0	245	297	1058	1006	2.54e-08	60.8	760	1285	56	0.59144	MSTRG.61901	Yes	PDK4-AS1
729	MSTRG.62082.1	ENST00000603401.1	70.992	131	38	0	104	234	266	136	1.76e-10	66.2	241	287	54	0.839721	MSTRG.62082	Yes
730	MSTRG.62085.1	ENST00000518152.1	78.882	161	34	0	353	513	352	512	1.32e-31	138	865	784	52	1.10332	MSTRG.62085	Yes	LACTB2-AS1
731	MSTRG.62173.1	ENST00000517640.1	73.611	144	30	4	4	145	404	267	3.34e-14	78.8	285	552	50	0.516304	MSTRG.62173	Yes
732	MSTRG.62218.1	ENST00000665274.1	73.839	409	61	10	34	414	642	252	5.86e-66	252	619	1073	62	0.576887	MSTRG.62218	Yes
733	MSTRG.62281.1	ENST00000436200.2	76.744	172	34	2	61	229	352	184	7.83e-29	127	302	492	56	0.613821	MSTRG.62281	Yes	CCDC18-AS1
734	MSTRG.62487.1	ENST00000555539.1	66.331	695	154	30	343	1013	1173	535	6.67e-31	136	1245	1174	54	1.06048	MSTRG.62487	Yes	LINC02274
735	MSTRG.62595.1	ENST00000624456.1	64.409	812	206	28	133	897	1419	2194	3.23e-23	111	1506	2203	51	0.683613	MSTRG.62595	Yes
736	MSTRG.62623.1	ENST00000671090.1	74.709	344	87	0	214	557	623	966	6e-59	229	557	1090	62	0.511009	MSTRG.62623	Yes	LINC02822
737	MSTRG.62628.1	ENST00000656586.1	74.359	156	39	1	4	159	1	155	6.89e-20	98.7	526	753	61	0.698539	MSTRG.62628	Yes	FIRRE
738	MSTRG.62655.3	ENST00000652234.1	69.921	379	91	7	232	594	708	1079	5.01e-38	159	1070	1758	63	0.608646	MSTRG.62655	No
739	MSTRG.62699.1	ENST00000666514.1	71.691	544	132	7	533	1069	1369	841	9.05e-73	276	1070	1809	50	0.591487	MSTRG.62699	Yes	EDIL3-DT
740	MSTRG.62720.1	ENST00000655136.1	66.335	502	161	6	6	504	1351	855	2.38e-27	124	714	1379	70	0.517766	MSTRG.62720	Yes	LINC01609
741	MSTRG.62786.1	ENST00000686674.1	86.957	46	5	1	1063	1107	823	868	9.07e-06	53.6	1794	1661	51	1.08007	MSTRG.62786	Yes	LINC02275
742	MSTRG.62812.1	ENST00000558277.1	79.739	306	59	2	120	424	786	483	2.23e-70	267	522	789	58	0.661597	MSTRG.62812	Yes
743	MSTRG.62900.1	ENST00000655809.1	74.242	198	44	4	216	407	561	757	3.51e-25	116	711	1142	52	0.622592	MSTRG.62900	Yes
744	MSTRG.63043.1	ENST00000412745.1	72.757	301	71	5	25	316	419	717	6.64e-39	161	508	775	57	0.655484	MSTRG.63043	Yes	LINC01312
745	MSTRG.63186.1	ENST00000661699.1	71.493	221	48	5	25	245	135	340	2.49e-22	106	295	356	75	0.828652	MSTRG.63186	Yes

## Sheet: Cattle
	qaccver	saccver	pident	length	mismatch	gapopen	qstart	qend	sstart	send	evalue	bitscore	qlen	slen	qcovs	qlen/slen	lncid	complete
0	MSTRG.11.1	ENSBTAT00000069680.1	84.127	441	66	1	309	745	731	1171	1.04e-135	480	863	1179	51	0.731976	MSTRG.11	Yes
1	MSTRG.43.1	ENSBTAT00000080780.1	80.456	307	48	4	58	355	340	643	3.59e-75	277	481	764	62	0.629581	MSTRG.43	Yes
2	MSTRG.48.2	ENSBTAT00000084586.1	95	40	2	0	209	248	414	375	5.14e-11	64.4	596	1094	50	0.54479	MSTRG.48	No
3	MSTRG.48.4	ENSBTAT00000073731.1	88.517	209	20	2	161	368	461	666	1.73e-71	264	372	686	56	0.542274	MSTRG.48	No
4	MSTRG.67.6	ENSBTAT00000077704.1	64.683	504	128	23	296	770	804	322	5.3e-06	49.1	793	1079	87	0.73494	MSTRG.67	Yes
5	MSTRG.69.1	ENSBTAT00000080701.1	93.237	207	13	1	92	298	21	226	1.83e-84	307	419	666	62	0.629129	MSTRG.69	Yes
6	MSTRG.109.1	ENSBTAT00000070028.1	86.239	109	14	1	483	590	298	190	1.81e-29	126	603	1024	53	0.588867	MSTRG.109	Yes
7	MSTRG.122.1	ENSBTAT00000075954.1	88	50	6	0	3	52	511	462	4.9e-11	64.4	570	1072	79	0.531716	MSTRG.122	Yes
8	MSTRG.138.1	ENSBTAT00000075954.1	86.994	469	57	2	208	672	929	461	9.64e-162	566	914	1072	51	0.852612	MSTRG.138	No
9	MSTRG.155.1	ENSBTAT00000086935.1	91.463	328	26	2	165	490	679	1006	6.49e-130	459	582	1057	56	0.550615	MSTRG.155	Yes
10	MSTRG.199.1	ENSBTAT00000068056.1	83.871	62	8	2	690	749	730	791	7.94e-10	60.8	750	1119	53	0.670241	MSTRG.199	No
11	MSTRG.199.2	ENSBTAT00000080780.1	80.466	343	57	3	128	463	340	679	4.79e-86	313	463	764	73	0.606021	MSTRG.199	No
12	MSTRG.230.1	ENSBTAT00000084429.1	91.379	58	5	0	269	326	58	1	1.91e-16	83.3	594	1114	54	0.533214	MSTRG.230	Yes
13	MSTRG.236.1	ENSBTAT00000080701.1	93.392	227	14	1	162	388	3	228	1.29e-93	339	495	666	56	0.743243	MSTRG.236	Yes
14	MSTRG.238.1	ENSBTAT00000068056.1	83.66	153	23	2	392	543	651	802	1.26e-38	157	703	1119	74	0.628239	MSTRG.238	Yes
15	MSTRG.283.5	ENSBTAT00000074085.1	86.792	795	79	4	191	977	26	802	0	966	977	1238	81	0.789176	MSTRG.283	No
16	MSTRG.324.1	ENSBTAT00000075997.1	72.609	230	52	7	39	262	361	137	8.92e-25	110	394	493	57	0.799189	MSTRG.324	Yes
17	MSTRG.445.1	ENSBTAT00000086935.1	95.427	328	13	1	213	538	679	1006	6.11e-149	522	550	1057	59	0.520341	MSTRG.445	Yes
18	MSTRG.461.50	ENSBTAT00000075954.1	86.261	444	57	3	71	510	1072	629	2.57e-147	517	545	1072	81	0.508396	MSTRG.461	No
19	MSTRG.484.1	ENSBTAT00000077289.1	94	150	9	0	1	150	280	429	2.44e-61	231	261	468	99	0.557692	MSTRG.484	Yes
20	MSTRG.577.19	ENSBTAT00000072445.1	85.714	238	30	2	217	450	372	135	1.43e-73	271	453	700	52	0.647143	MSTRG.577	No
21	MSTRG.603.1	ENSBTAT00000083443.1	85.283	265	39	0	190	454	1	265	9.58e-83	303	510	1020	52	0.5	MSTRG.603	Yes
22	MSTRG.606.12	ENSBTAT00000069624.1	83.784	407	53	8	368	761	899	493	1.11e-115	413	761	931	52	0.817401	MSTRG.606	No
23	MSTRG.631.2	ENSBTAT00000080780.1	85.017	287	37	1	165	445	626	340	7.61e-90	325	464	764	61	0.60733	MSTRG.631	Yes
24	MSTRG.656.2	ENSBTAT00000075954.1	85.714	560	75	3	122	676	1021	462	0	641	1007	1072	55	0.939366	MSTRG.656	No
25	MSTRG.656.3	ENSBTAT00000075954.1	85.714	560	75	3	247	801	1021	462	0	641	1050	1072	53	0.979478	MSTRG.656	No
26	MSTRG.775.1	ENSBTAT00000084429.1	97.619	42	1	0	605	646	58	17	3.76e-13	72.5	646	1114	99	0.579892	MSTRG.775	Yes
27	MSTRG.778.1	ENSBTAT00000086935.1	94.817	328	15	1	179	504	679	1006	3.3e-146	513	572	1057	57	0.541154	MSTRG.778	Yes
28	MSTRG.790.1	ENSBTAT00000067952.1	94.393	107	6	0	330	436	822	716	1.68e-41	167	1677	1185	66	1.41519	MSTRG.790	Yes
29	MSTRG.823.1	ENSBTAT00000083525.1	83.75	80	12	1	773	852	1331	1409	3.26e-16	83.3	1002	1777	50	0.563872	MSTRG.823	Yes
30	MSTRG.841.1	ENSBTAT00000068056.1	85.938	64	8	1	978	1040	728	791	6.33e-13	72.5	1072	1119	56	0.957998	MSTRG.841	Yes
31	MSTRG.882.1	ENSBTAT00000070239.1	96.209	211	5	1	42	249	301	511	1.53e-95	343	260	511	80	0.508806	MSTRG.882	Yes
32	MSTRG.882.2	ENSBTAT00000070239.1	96.209	211	5	1	151	358	301	511	2.5e-95	343	412	511	50	0.806262	MSTRG.882	Yes
33	MSTRG.890.4	ENSBTAT00000076753.1	80.513	195	24	1	129	309	1	195	1.07e-48	189	364	621	50	0.586151	MSTRG.890	No
34	MSTRG.890.9	ENSBTAT00000076753.1	80.513	195	24	1	47	227	1	195	9.51e-49	189	326	621	56	0.52496	MSTRG.890	No
35	MSTRG.907.1	ENSBTAT00000075954.1	84.367	403	55	1	36	430	884	482	5.82e-126	446	820	1072	54	0.764925	MSTRG.907	Yes
36	MSTRG.908.4	ENSBTAT00000081052.1	92	50	4	0	180	229	520	569	4.8e-14	73.4	299	570	63	0.524561	MSTRG.908	Yes
37	MSTRG.909.1	ENSBTAT00000077289.1	91.935	62	5	0	192	253	266	327	5.21e-19	90.6	253	468	71	0.540598	MSTRG.909	Yes
38	MSTRG.929.1	ENSBTAT00000068056.1	91.429	35	3	0	5	39	578	544	1.75e-06	50.9	912	1119	52	0.815013	MSTRG.929	Yes
39	MSTRG.986.1	ENSBTAT00000086278.1	79.07	86	14	3	42	124	235	319	1.66e-11	65.3	207	350	51	0.591429	MSTRG.986	Yes
40	MSTRG.998.1	ENSBTAT00000084604.1	89.63	405	40	1	23	425	1173	769	1.18e-153	539	806	1368	50	0.589181	MSTRG.998	Yes
41	MSTRG.1031.6	ENSBTAT00000077634.1	92.256	297	23	0	236	532	498	202	8.21e-122	433	532	1024	56	0.519531	MSTRG.1031	No
42	MSTRG.1044.1	ENSBTAT00000079374.1	83.704	405	53	9	86	482	839	1238	1.78e-113	405	820	1419	50	0.577872	MSTRG.1044	Yes
43	MSTRG.1070.1	ENSBTAT00000067274.1	84.384	365	41	4	1	352	19	380	1.9e-111	398	595	1015	59	0.586207	MSTRG.1070	Yes
44	MSTRG.1071.1	ENSBTAT00000084312.1	100	28	0	0	521	548	1071	1098	3.25e-07	51.8	598	1098	81	0.544627	MSTRG.1071	Yes
45	MSTRG.1075.1	ENSBTAT00000069829.1	84.592	649	92	5	163	803	1260	612	0	705	1606	1407	51	1.14144	MSTRG.1075	Yes
46	MSTRG.1087.1	ENSBTAT00000078300.1	97.343	414	9	2	833	1246	778	1189	0	691	1704	1189	59	1.43314	MSTRG.1087	No
47	MSTRG.1090.29	ENSBTAT00000071736.1	81.915	282	41	1	416	687	987	1268	3.89e-77	284	759	1518	59	0.5	MSTRG.1090	No
48	MSTRG.1090.79	ENSBTAT00000075237.1	73.448	1627	373	20	94	1699	2086	498	0	950	3226	3655	50	0.882627	MSTRG.1090	No
49	MSTRG.1105.1	ENSBTAT00000077634.1	91.438	911	47	4	606	1490	1024	119	0	1302	1490	1024	59	1.45508	MSTRG.1105	Yes
50	MSTRG.1110.1	ENSBTAT00000072445.1	89.56	182	18	1	1	181	316	135	1.36e-63	240	711	700	50	1.01571	MSTRG.1110	Yes
51	MSTRG.1111.1	ENSBTAT00000080780.1	78.797	349	64	3	141	479	340	688	1.62e-79	292	479	764	71	0.626963	MSTRG.1111	Yes
52	MSTRG.1162.1	ENSBTAT00000069411.1	70.807	322	82	9	238	553	1135	820	5.12e-30	128	594	1138	53	0.521968	MSTRG.1162	Yes
53	MSTRG.1190.1	ENSBTAT00000079689.1	82.432	370	61	3	66	435	817	1182	1.2e-101	365	632	1260	59	0.501587	MSTRG.1190	Yes
54	MSTRG.1190.2	ENSBTAT00000075954.1	82.162	370	66	0	136	505	836	467	2.7e-103	370	607	1072	61	0.566231	MSTRG.1190	Yes
55	MSTRG.1196.1	ENSBTAT00000080780.1	90.123	81	8	0	64	144	420	340	2.93e-25	111	449	764	51	0.587696	MSTRG.1196	Yes
56	MSTRG.1199.1	ENSBTAT00000073731.1	91.589	214	18	0	100	313	651	438	6.03e-84	306	396	686	54	0.577259	MSTRG.1199	Yes
57	MSTRG.1228.1	ENSBTAT00000066892.1	96.212	132	5	0	147	278	132	1	1.03e-56	216	483	839	51	0.575685	MSTRG.1228	Yes
58	MSTRG.1231.1	ENSBTAT00000080780.1	86.222	225	24	2	171	388	340	564	1.81e-71	264	389	764	56	0.509162	MSTRG.1231	Yes
59	MSTRG.1244.1	ENSBTAT00000079891.1	71.852	135	27	5	25	157	297	422	2.66e-10	60.8	265	431	50	0.614849	MSTRG.1244	Yes
60	MSTRG.1287.1	ENSBTAT00000087336.1	76.861	497	85	8	656	1127	1102	611	1.79e-102	370	1132	1528	62	0.740838	MSTRG.1287	Yes
61	MSTRG.1357.1	ENSBTAT00000075954.1	83.019	318	48	4	198	509	704	1021	1.35e-87	318	552	1072	66	0.514925	MSTRG.1357	Yes
62	MSTRG.1390.1	ENSBTAT00000087504.1	93.833	227	13	1	168	394	849	624	2.72e-95	343	446	849	51	0.525324	MSTRG.1390	Yes
63	MSTRG.1391.1	ENSBTAT00000077705.1	86.614	381	40	5	1	375	661	1036	1.33e-125	445	544	1039	69	0.52358	MSTRG.1391	Yes
64	MSTRG.1425.1	ENSBTAT00000073731.1	88.492	252	24	2	29	278	438	686	3.53e-88	320	504	686	50	0.734694	MSTRG.1425	Yes
65	MSTRG.1429.1	ENSBTAT00000075237.1	83.527	862	127	9	751	1602	2086	1230	0	888	2294	3655	60	0.627633	MSTRG.1429	Yes
66	MSTRG.1429.2	ENSBTAT00000086604.1	83.917	771	106	13	718	1481	1308	549	0	790	1483	1382	52	1.07308	MSTRG.1429	Yes
67	MSTRG.1452.2	ENSBTAT00000077289.1	88.205	195	13	2	27	213	270	462	9.74e-67	249	278	468	79	0.594017	MSTRG.1452	Yes
68	MSTRG.1457.1	ENSBTAT00000081052.1	90.826	109	10	0	101	209	486	378	6.26e-38	152	300	570	55	0.526316	MSTRG.1457	Yes
69	MSTRG.1492.1	ENSBTAT00000075997.1	71.369	241	52	8	119	348	135	369	3.34e-23	104	348	493	66	0.705882	MSTRG.1492	Yes
70	MSTRG.1493.5	ENSBTAT00000086937.1	91.971	274	20	1	478	751	321	592	1.21e-109	393	879	1574	50	0.55845	MSTRG.1493	Yes
71	MSTRG.1549.1	ENSBTAT00000075954.1	86.269	335	45	1	2	335	736	1070	2.19e-110	394	564	1072	59	0.526119	MSTRG.1549	Yes
72	MSTRG.1558.1	ENSBTAT00000075237.1	86.446	1756	189	16	1	1741	1911	190	0	2067	3469	3655	52	0.949111	MSTRG.1558	Yes
73	MSTRG.1611.1	ENSBTAT00000080780.1	82.609	322	46	2	141	452	381	702	6.44e-91	329	478	764	65	0.625654	MSTRG.1611	Yes
74	MSTRG.1633.4	ENSBTAT00000075954.1	82.133	347	51	4	112	447	812	466	1.52e-93	339	578	1072	58	0.539179	MSTRG.1633	No
75	MSTRG.1643.2	ENSBTAT00000081982.1	76.173	277	58	3	408	684	353	85	1.39e-50	196	684	1005	50	0.680597	MSTRG.1643	Yes
76	MSTRG.1659.1	ENSBTAT00000075143.1	92.593	135	10	0	1	135	23	157	4.19e-52	199	264	245	51	1.07755	MSTRG.1659	Yes
77	MSTRG.1676.1	ENSBTAT00000082512.1	89.474	38	3	1	3	40	146	182	3.94e-06	48.2	594	916	60	0.648472	MSTRG.1676	Yes
78	MSTRG.1723.1	ENSBTAT00000083443.1	87.838	296	36	0	81	376	297	2	6.65e-104	372	525	1020	56	0.514706	MSTRG.1723	Yes
79	MSTRG.1727.2	ENSBTAT00000073731.1	90.11	182	15	1	178	359	686	508	4.48e-66	246	359	686	51	0.523324	MSTRG.1727	No
80	MSTRG.1729.1	ENSBTAT00000075954.1	86.269	386	47	4	234	615	1068	685	1.51e-125	445	615	1072	62	0.573694	MSTRG.1729	Yes
81	MSTRG.1732.1	ENSBTAT00000070888.1	88.624	923	101	4	162	1081	1001	80	0	1177	1424	1005	65	1.41692	MSTRG.1732	Yes
82	MSTRG.1767.1	ENSBTAT00000080223.1	80.544	478	92	1	317	794	863	387	1e-123	440	947	1711	50	0.553477	MSTRG.1767	Yes
83	MSTRG.1778.1	ENSBTAT00000084429.1	94.545	55	3	0	342	396	4	58	2.02e-17	86.9	760	1114	55	0.682226	MSTRG.1778	Yes
84	MSTRG.1804.1	ENSBTAT00000077289.1	94.737	38	2	0	1	38	349	386	2.65e-10	60.8	264	468	89	0.564103	MSTRG.1804	Yes
85	MSTRG.1807.1	ENSBTAT00000086604.1	85.185	54	6	1	370	423	1245	1296	4.35e-09	59.9	1167	1382	64	0.844428	MSTRG.1807	Yes
86	MSTRG.1807.2	ENSBTAT00000067952.1	92.248	129	7	2	249	375	822	695	4.06e-46	182	901	1185	87	0.760338	MSTRG.1807	Yes
87	MSTRG.1824.1	ENSBTAT00000077705.1	75.366	410	86	2	2	410	54	449	6.31e-79	289	531	1039	77	0.511068	MSTRG.1824	Yes
88	MSTRG.1829.1	ENSBTAT00000073731.1	88.889	252	25	1	100	351	686	438	1.63e-90	327	352	686	72	0.51312	MSTRG.1829	Yes
89	MSTRG.1842.1	ENSBTAT00000080780.1	83.095	349	53	1	33	375	340	688	9.36e-102	365	499	764	69	0.653141	MSTRG.1842	Yes
90	MSTRG.1875.4	ENSBTAT00000086935.1	93.769	321	20	0	165	485	1005	685	4.23e-139	489	641	1057	50	0.606433	MSTRG.1875	No
91	MSTRG.1952.1	ENSBTAT00000069624.1	81.295	278	39	3	177	444	848	574	6.87e-72	266	508	931	53	0.54565	MSTRG.1952	Yes
92	MSTRG.1966.1	ENSBTAT00000075237.1	85.227	1408	170	11	306	1709	2086	713	0	1587	1961	3655	72	0.536525	MSTRG.1966	Yes
93	MSTRG.1971.1	ENSBTAT00000075997.1	66.871	326	62	10	166	451	133	452	1.9e-21	98.7	460	493	62	0.933063	MSTRG.1971	Yes
94	MSTRG.1982.1	ENSBTAT00000086604.1	81.862	827	115	12	103	905	491	1306	0	793	1261	1382	64	0.912446	MSTRG.1982	Yes
95	MSTRG.1993.1	ENSBTAT00000069829.1	94.595	259	11	2	494	750	296	553	5.53e-111	398	1692	1407	50	1.20256	MSTRG.1993	Yes
96	MSTRG.2070.1	ENSBTAT00000075954.1	88.169	617	62	6	340	950	461	1072	0	767	1233	1072	50	1.15019	MSTRG.2070	Yes
97	MSTRG.2080.2	ENSBTAT00000073293.1	93.388	121	8	0	1	121	49	169	3.34e-47	183	273	503	78	0.542744	MSTRG.2080	Yes
98	MSTRG.2111.1	ENSBTAT00000087118.1	89.882	425	42	1	203	627	1521	1098	7.15e-163	570	828	1521	51	0.544379	MSTRG.2111	Yes
99	MSTRG.2255.1	ENSBTAT00000072445.1	100	26	0	0	164	189	110	135	2.34e-06	48.2	362	700	51	0.517143	MSTRG.2255	Yes
100	MSTRG.2265.1	ENSBTAT00000079404.1	80.711	197	29	2	530	717	1098	1294	9.5e-47	184	738	1294	85	0.570325	MSTRG.2265	Yes
101	MSTRG.2298.1	ENSBTAT00000070281.1	93.939	264	15	1	296	559	1003	741	1.46e-112	401	559	1097	58	0.509572	MSTRG.2298	Yes
102	MSTRG.2308.1	ENSBTAT00000075237.1	84.802	987	143	6	1164	2147	2086	1104	0	1084	2147	3655	56	0.587415	MSTRG.2308	Yes
103	MSTRG.2366.1	ENSBTAT00000075954.1	84.615	611	87	2	253	856	461	1071	0	676	1177	1072	51	1.09795	MSTRG.2366	No
104	MSTRG.2388.1	ENSBTAT00000081825.1	88.489	139	16	0	2	140	377	515	4.18e-46	179	280	515	50	0.543689	MSTRG.2388	Yes
105	MSTRG.2456.1	ENSBTAT00000085301.1	80.342	117	22	1	215	330	676	560	5.64e-23	104	575	1005	50	0.572139	MSTRG.2456	Yes
106	MSTRG.2632.1	ENSBTAT00000068872.1	72.269	238	52	9	7	239	392	164	3.29e-23	104	344	486	68	0.707819	MSTRG.2632	Yes
107	MSTRG.2655.1	ENSBTAT00000075997.1	68.444	225	45	4	181	380	196	419	2.3e-19	92.4	380	493	53	0.770791	MSTRG.2655	Yes
108	MSTRG.2662.1	ENSBTAT00000075237.1	80.68	647	112	7	1140	1775	1997	1353	1.28e-166	584	3193	3655	51	0.873598	MSTRG.2662	No
109	MSTRG.2662.11	ENSBTAT00000085800.1	83.333	168	27	1	1260	1427	686	520	1.06e-43	174	1573	1551	55	1.01418	MSTRG.2662	No
110	MSTRG.2702.1	ENSBTAT00000081721.1	94.152	171	9	1	1	170	34	204	2.69e-70	260	470	881	50	0.533485	MSTRG.2702	Yes
111	MSTRG.2729.6	ENSBTAT00000068056.1	80.667	150	27	1	794	943	447	594	5.05e-33	138	1044	1119	52	0.932976	MSTRG.2729	No
112	MSTRG.2733.1	ENSBTAT00000086604.1	82.809	413	60	4	2	413	780	378	2.47e-117	417	717	1382	68	0.518813	MSTRG.2733	Yes
113	MSTRG.2739.1	ENSBTAT00000079997.1	90.693	505	45	1	1	505	1266	764	0	697	1016	1549	50	0.655907	MSTRG.2739	Yes
114	MSTRG.2756.1	ENSBTAT00000073082.1	92.308	91	6	1	564	654	8	97	1.62e-30	130	654	1041	60	0.628242	MSTRG.2756	Yes
115	MSTRG.2757.4	ENSBTAT00000078189.1	94.262	610	31	1	62	667	655	1264	0	942	903	1264	67	0.714399	MSTRG.2757	No
116	MSTRG.2773.2	ENSBTAT00000072176.1	95.106	613	28	2	601	1212	507	1118	0	964	1212	2088	52	0.58046	MSTRG.2773	No
117	MSTRG.2789.11	ENSBTAT00000085800.1	85.199	277	39	2	275	550	500	775	6.77e-84	308	1488	1551	52	0.959381	MSTRG.2789	No
118	MSTRG.2801.1	ENSBTAT00000075237.1	84.405	1975	240	23	2570	4525	2094	169	0	2131	4719	3655	65	1.29111	MSTRG.2801	Yes
119	MSTRG.2837.1	ENSBTAT00000080878.1	90	40	3	1	1	40	1218	1256	3.66e-07	51.8	669	1323	52	0.505669	MSTRG.2837	Yes
120	MSTRG.2839.1	ENSBTAT00000073731.1	80.913	241	34	2	148	379	686	449	3.63e-61	230	379	686	61	0.552478	MSTRG.2839	Yes
121	MSTRG.2857.1	ENSBTAT00000077289.1	91.339	127	11	0	1	127	400	274	3.61e-46	180	245	468	52	0.523504	MSTRG.2857	Yes
122	MSTRG.2909.7	ENSBTAT00000066892.1	93.75	128	8	0	247	374	1	128	9.6e-51	196	479	839	51	0.570918	MSTRG.2909	No
123	MSTRG.2919.1	ENSBTAT00000086935.1	86.585	328	29	7	199	511	679	1006	5.85e-105	376	561	1057	56	0.530747	MSTRG.2919	Yes
124	MSTRG.2927.1	ENSBTAT00000075237.1	81.016	1575	257	12	610	2181	2086	551	0	1477	2184	3655	74	0.597538	MSTRG.2927	Yes
125	MSTRG.2927.2	ENSBTAT00000075954.1	81.579	380	62	5	1	374	695	1072	2.37e-98	355	691	1072	54	0.64459	MSTRG.2927	Yes
126	MSTRG.2984.1	ENSBTAT00000081982.1	78.977	352	62	4	134	480	357	13	1.55e-80	295	554	1005	63	0.551244	MSTRG.2984	Yes
127	MSTRG.3037.1	ENSBTAT00000077705.1	65.455	385	85	6	1	373	348	696	4.8e-25	112	720	1039	52	0.692974	MSTRG.3037	Yes
128	MSTRG.3089.1	ENSBTAT00000069680.1	83.529	170	25	2	84	250	895	726	4.91e-44	175	736	1179	53	0.624258	MSTRG.3089	Yes
129	MSTRG.3117.7	ENSBTAT00000072854.1	77.451	204	36	5	32	234	453	259	3.68e-36	148	408	766	50	0.532637	MSTRG.3117	No
130	MSTRG.3118.1	ENSBTAT00000081982.1	85.39	308	39	2	149	456	310	9	8.98e-97	350	617	1005	50	0.61393	MSTRG.3118	Yes
131	MSTRG.3145.1	ENSBTAT00000068056.1	85.185	54	7	1	594	646	728	781	4.79e-09	59	1282	1119	57	1.14567	MSTRG.3145	Yes
132	MSTRG.3145.2	ENSBTAT00000072854.1	85.366	41	6	0	30	70	395	435	2.66e-06	48.2	409	766	52	0.533943	MSTRG.3145	Yes
133	MSTRG.3188.2	ENSBTAT00000086604.1	90.909	44	4	0	501	544	1142	1099	4.65e-10	62.6	1511	1382	50	1.09334	MSTRG.3188	No
134	MSTRG.3199.1	ENSBTAT00000075954.1	85.751	393	45	5	2	385	666	1056	1.38e-125	444	562	1072	68	0.524254	MSTRG.3199	Yes
135	MSTRG.3237.1	ENSBTAT00000068056.1	86.538	52	6	1	390	441	594	544	5.44e-09	59.9	1452	1119	52	1.29759	MSTRG.3237	Yes
136	MSTRG.3237.2	ENSBTAT00000072854.1	82.143	56	9	1	161	215	434	379	5.84e-08	53.6	383	766	64	0.5	MSTRG.3237	Yes
137	MSTRG.3248.1	ENSBTAT00000070902.1	95.806	1359	45	3	234	1588	511	1861	0	2192	2220	1862	67	1.19227	MSTRG.3248	No
138	MSTRG.3248.4	ENSBTAT00000070902.1	95.806	1359	45	3	284	1638	511	1861	0	2192	1859	1862	73	0.998389	MSTRG.3248	No
139	MSTRG.3248.5	ENSBTAT00000070902.1	95.809	1360	45	3	110	1465	510	1861	0	2194	1529	1862	89	0.82116	MSTRG.3248	No
140	MSTRG.3248.6	ENSBTAT00000070902.1	95.806	1359	45	3	179	1533	511	1861	0	2192	1534	1862	88	0.823845	MSTRG.3248	No
141	MSTRG.3248.9	ENSBTAT00000070902.1	92.408	1225	36	5	400	1623	511	1679	0	1819	1625	1862	75	0.872718	MSTRG.3248	No
142	MSTRG.3248.8	ENSBTAT00000070902.1	96.993	1164	34	1	266	1428	516	1679	0	1939	1430	1862	81	0.767991	MSTRG.3248	No
143	MSTRG.3248.11	ENSBTAT00000070902.1	96.988	1162	34	1	222	1382	511	1672	0	1935	1382	1862	84	0.742213	MSTRG.3248	No
144	MSTRG.3267.1	ENSBTAT00000075997.1	71.975	157	35	7	92	242	306	459	7.33e-11	62.6	256	493	59	0.51927	MSTRG.3267	Yes
145	MSTRG.3393.16	ENSBTAT00000076990.1	88.837	215	24	0	320	534	589	375	6.79e-76	280	1080	1241	51	0.870266	MSTRG.3393	No
146	MSTRG.3409.1	ENSBTAT00000073731.1	87.293	181	20	1	145	325	666	489	1.8e-58	222	364	686	57	0.530612	MSTRG.3409	Yes
147	MSTRG.3422.1	ENSBTAT00000075954.1	87.062	371	47	1	214	583	513	883	3.37e-127	450	584	1072	63	0.544776	MSTRG.3422	Yes
148	MSTRG.3428.1	ENSBTAT00000087398.1	87.638	542	62	3	282	819	920	380	0	667	1010	1531	67	0.6597	MSTRG.3428	Yes
149	MSTRG.3432.1	ENSBTAT00000072445.1	86.957	230	25	2	190	418	135	360	1.08e-74	276	418	700	55	0.597143	MSTRG.3432	Yes
150	MSTRG.3524.3	ENSBTAT00000070888.1	79.392	296	58	2	1	293	690	395	4.45e-68	253	521	1005	56	0.518408	MSTRG.3524	No
151	MSTRG.3570.1	ENSBTAT00000075237.1	84.108	1699	213	12	88	1762	2094	429	0	1845	3154	3655	55	0.862927	MSTRG.3570	Yes
152	MSTRG.3583.3	ENSBTAT00000079823.1	92.029	276	22	0	217	492	284	9	4.92e-112	399	539	710	51	0.759155	MSTRG.3583	Yes
153	MSTRG.3689.1	ENSBTAT00000077705.1	72.588	653	136	10	14	655	76	696	1.33e-101	365	698	1039	92	0.6718	MSTRG.3689	Yes
154	MSTRG.3700.1	ENSBTAT00000082807.1	92.473	465	33	1	592	1056	799	1261	0	679	1276	1462	54	0.872777	MSTRG.3700	Yes
155	MSTRG.3785.1	ENSBTAT00000067517.1	89.61	77	8	0	334	410	1355	1431	7.52e-23	104	759	1462	53	0.519152	MSTRG.3785	Yes
156	MSTRG.3786.1	ENSBTAT00000076318.1	87.113	194	15	3	126	313	207	18	6.44e-62	233	794	1411	50	0.562721	MSTRG.3786	Yes
157	MSTRG.3959.1	ENSBTAT00000068056.1	96.97	33	1	0	171	203	563	595	2.54e-08	56.3	569	1119	57	0.50849	MSTRG.3959	Yes
158	MSTRG.3962.1	ENSBTAT00000072445.1	79.012	243	36	5	80	316	135	368	5.79e-52	200	357	700	66	0.51	MSTRG.3962	Yes
159	MSTRG.3971.1	ENSBTAT00000086604.1	81.039	385	65	6	212	592	927	1307	1.36e-95	346	759	1382	50	0.549204	MSTRG.3971	Yes
160	MSTRG.3994.1	ENSBTAT00000074095.1	78.244	262	51	5	179	436	405	664	7.27e-52	199	444	682	58	0.651026	MSTRG.3994	Yes
161	MSTRG.4068.5	ENSBTAT00000075954.1	88.014	559	66	1	296	853	1019	461	0	703	886	1072	63	0.826493	MSTRG.4068	No
162	MSTRG.4179.2	ENSBTAT00000077634.1	95.396	847	33	3	515	1360	1024	183	0	1344	1592	1024	53	1.55469	MSTRG.4179	No
163	MSTRG.4193.4	ENSBTAT00000069680.1	81.818	143	24	2	768	909	146	287	5.8e-32	134	986	1179	60	0.836302	MSTRG.4193	No
164	MSTRG.4193.46	ENSBTAT00000075954.1	87.418	612	68	5	401	1005	1070	461	0	743	1170	1072	52	1.09142	MSTRG.4193	No
165	MSTRG.4193.47	ENSBTAT00000086604.1	85.657	746	92	7	889	1630	572	1306	0	846	1792	1382	57	1.29667	MSTRG.4193	No
166	MSTRG.4193.49	ENSBTAT00000075954.1	87.418	612	68	5	469	1073	1070	461	0	743	1179	1072	51	1.09981	MSTRG.4193	No
167	MSTRG.4193.51	ENSBTAT00000087118.1	88.235	425	45	3	618	1038	1098	1521	6.83e-152	533	1091	1521	51	0.717291	MSTRG.4193	No
168	MSTRG.4248.1	ENSBTAT00000075997.1	73.75	240	57	3	78	312	373	135	1.41e-34	141	369	493	64	0.748479	MSTRG.4248	Yes
169	MSTRG.4365.1	ENSBTAT00000085800.1	81.886	806	108	7	467	1254	1369	584	0	799	1284	1551	61	0.827853	MSTRG.4365	Yes
170	MSTRG.4400.1	ENSBTAT00000074345.1	90.61	426	37	2	38	462	901	478	1.02e-166	582	745	1254	57	0.594099	MSTRG.4400	Yes
171	MSTRG.4401.1	ENSBTAT00000073731.1	89.286	252	24	1	122	373	438	686	1.49e-91	332	390	686	65	0.568513	MSTRG.4401	Yes
172	MSTRG.4451.1	ENSBTAT00000075237.1	83.333	330	44	3	499	821	2094	1769	1.49e-94	344	2344	3655	73	0.641313	MSTRG.4451	Yes
173	MSTRG.4451.2	ENSBTAT00000074085.1	97.674	43	1	0	75	117	753	795	1.44e-13	74.3	855	1238	83	0.69063	MSTRG.4451	Yes
174	MSTRG.4462.2	ENSBTAT00000075954.1	86.482	614	77	4	11	620	1072	461	0	721	1124	1072	54	1.04851	MSTRG.4462	No
175	MSTRG.4477.2	ENSBTAT00000073331.1	91.667	36	3	0	510	545	1244	1279	4.63e-07	52.7	843	1367	50	0.616679	MSTRG.4477	Yes
176	MSTRG.4532.1	ENSBTAT00000070726.1	80.263	76	14	1	17	92	324	398	6.45e-12	67.1	273	400	55	0.6825	MSTRG.4532	Yes
177	MSTRG.4543.4	ENSBTAT00000069829.1	92.241	116	6	2	582	696	1377	1264	1.12e-40	163	928	1407	51	0.659559	MSTRG.4543	No
178	MSTRG.4622.1	ENSBTAT00000073731.1	88.085	235	25	1	123	357	455	686	3.26e-81	297	413	686	57	0.602041	MSTRG.4622	Yes
179	MSTRG.4647.1	ENSBTAT00000087504.1	93.392	227	14	1	160	386	849	624	1.13e-93	339	437	849	52	0.514723	MSTRG.4647	Yes
180	MSTRG.4764.1	ENSBTAT00000067305.1	69.942	346	68	12	379	720	140	453	4.21e-32	134	720	1008	52	0.714286	MSTRG.4764	Yes
181	MSTRG.4809.1	ENSBTAT00000073731.1	88.06	201	21	1	109	309	686	489	3.34e-68	253	397	686	51	0.578717	MSTRG.4809	Yes
182	MSTRG.4828.1	ENSBTAT00000077937.1	85.345	232	27	4	1	229	496	269	3.51e-68	254	415	534	55	0.777154	MSTRG.4828	Yes
183	MSTRG.4837.1	ENSBTAT00000083458.1	92.131	521	22	5	150	667	236	740	0	750	667	747	78	0.892905	MSTRG.4837	Yes
184	MSTRG.4861.1	ENSBTAT00000073082.1	85.143	175	16	2	68	242	177	13	1.04e-51	199	623	1041	56	0.598463	MSTRG.4861	Yes
185	MSTRG.4880.1	ENSBTAT00000069829.1	92.152	841	62	3	664	1500	1261	421	0	1210	1500	1407	56	1.0661	MSTRG.4880	Yes
186	MSTRG.4883.1	ENSBTAT00000075954.1	84.975	406	50	2	6	410	677	1072	8.48e-130	459	754	1072	54	0.703358	MSTRG.4883	Yes
187	MSTRG.5040.2	ENSBTAT00000083525.1	92.857	42	3	0	460	501	774	815	2.79e-10	63.5	915	1777	52	0.514913	MSTRG.5040	No
188	MSTRG.5160.2	ENSBTAT00000083458.1	88.186	237	27	1	163	398	269	505	8.99e-82	298	398	747	59	0.532798	MSTRG.5160	Yes
189	MSTRG.5187.2	ENSBTAT00000077289.1	88.971	136	12	2	13	145	267	402	5.91e-44	172	268	468	50	0.57265	MSTRG.5187	Yes
190	MSTRG.5198.1	ENSBTAT00000082807.1	75.472	530	110	4	248	760	763	1289	3.42e-103	370	764	1462	67	0.522572	MSTRG.5198	Yes
191	MSTRG.5227.1	ENSBTAT00000077937.1	85.156	256	35	2	1	256	526	274	2.46e-77	285	488	534	52	0.913858	MSTRG.5227	Yes
192	MSTRG.5311.1	ENSBTAT00000074345.1	88.028	426	49	1	61	486	478	901	3.28e-153	536	647	1254	66	0.515949	MSTRG.5311	Yes
193	MSTRG.5311.5	ENSBTAT00000074345.1	88.028	426	49	1	160	585	478	901	3.54e-153	536	695	1254	61	0.554226	MSTRG.5311	Yes
194	MSTRG.5311.6	ENSBTAT00000067274.1	85.752	379	51	2	122	500	5	380	2.74e-122	434	617	1015	61	0.607882	MSTRG.5311	Yes
195	MSTRG.5359.4	ENSBTAT00000080780.1	83.986	281	33	3	172	440	340	620	8.31e-83	302	445	764	60	0.582461	MSTRG.5359	Yes
196	MSTRG.5369.28	ENSBTAT00000075997.1	72.535	142	24	5	144	273	131	269	1.83e-13	72.5	324	493	52	0.657201	MSTRG.5369	No
197	MSTRG.5433.1	ENSBTAT00000087336.1	72.053	526	79	14	177	688	1526	1055	4.08e-77	285	798	1528	64	0.522251	MSTRG.5433	Yes
198	MSTRG.5461.7	ENSBTAT00000067952.1	87.117	163	18	2	235	394	689	527	5.5e-50	194	773	1185	64	0.652321	MSTRG.5461	Yes
199	MSTRG.5541.1	ENSBTAT00000074662.1	86.592	179	22	2	15	192	1	178	1.08e-54	208	344	666	52	0.516517	MSTRG.5541	Yes
200	MSTRG.5614.1	ENSBTAT00000073731.1	92.079	202	15	1	181	381	686	485	4.45e-79	289	381	686	53	0.555394	MSTRG.5614	Yes
201	MSTRG.5617.1	ENSBTAT00000081052.1	88	50	6	0	72	121	569	520	2.5e-11	64.4	301	570	71	0.52807	MSTRG.5617	Yes
202	MSTRG.5639.5	ENSBTAT00000080701.1	92.347	196	14	1	287	482	1	195	8.46e-77	283	482	666	51	0.723724	MSTRG.5639	No
203	MSTRG.5682.1	ENSBTAT00000087398.1	91.892	37	2	1	19	54	1249	1285	1.93e-06	50.9	1003	1531	58	0.655127	MSTRG.5682	Yes
204	MSTRG.5719.1	ENSBTAT00000074662.1	75.556	180	33	4	104	274	178	1	1.58e-27	119	363	666	53	0.545045	MSTRG.5719	Yes
205	MSTRG.5745.1	ENSBTAT00000081811.1	76.271	118	27	1	818	935	1003	887	1.04e-16	84.2	1111	2000	60	0.5555	MSTRG.5745	Yes
206	MSTRG.5756.1	ENSBTAT00000081037.1	93.548	31	2	0	513	543	821	851	3.89e-06	48.2	587	1077	86	0.545032	MSTRG.5756	Yes
207	MSTRG.5790.46	ENSBTAT00000074662.1	81.481	189	23	4	60	247	1	178	6.32e-45	177	342	666	55	0.513514	MSTRG.5790	No
208	MSTRG.5864.1	ENSBTAT00000079395.1	75.532	188	32	9	51	226	566	751	4.36e-23	104	450	869	50	0.517837	MSTRG.5864	Yes
209	MSTRG.5955.1	ENSBTAT00000083458.1	84.804	204	24	1	168	371	258	454	3.58e-61	231	374	747	55	0.500669	MSTRG.5955	Yes
210	MSTRG.5987.1	ENSBTAT00000087336.1	82.371	329	49	5	50	375	780	1102	3.46e-87	318	1378	1528	62	0.901832	MSTRG.5987	Yes
211	MSTRG.6059.1	ENSBTAT00000077634.1	93.925	214	11	2	57	268	574	361	3.96e-88	321	563	1024	90	0.549805	MSTRG.6059	Yes
212	MSTRG.6138.1	ENSBTAT00000067952.1	92.982	114	8	0	226	339	708	821	9.26e-43	170	1130	1185	56	0.953586	MSTRG.6138	Yes
213	MSTRG.6155.1	ENSBTAT00000069680.1	91.892	37	3	0	30	66	144	108	1.1e-07	54.5	703	1179	67	0.596268	MSTRG.6155	Yes
214	MSTRG.6155.2	ENSBTAT00000069680.1	91.892	37	3	0	28	64	144	108	1.23e-07	54.5	785	1179	60	0.665818	MSTRG.6155	Yes
215	MSTRG.6155.3	ENSBTAT00000074662.1	79.545	176	35	1	153	328	1	175	7.41e-38	152	351	666	50	0.527027	MSTRG.6155	Yes
216	MSTRG.6156.1	ENSBTAT00000081052.1	94.479	163	8	1	83	244	570	408	3.58e-67	251	350	570	65	0.614035	MSTRG.6156	Yes
217	MSTRG.6228.16	ENSBTAT00000073004.1	71.389	360	88	10	215	562	1005	1361	4.37e-38	154	701	1362	50	0.514684	MSTRG.6228	No
218	MSTRG.6297.1	ENSBTAT00000075237.1	84.47	792	100	7	1341	2115	1629	844	0	864	2411	3655	50	0.659644	MSTRG.6297	Yes
219	MSTRG.6310.2	ENSBTAT00000070888.1	93.59	702	44	1	516	1217	1005	305	0	1060	1217	1005	58	1.21095	MSTRG.6310	No
220	MSTRG.6330.36	ENSBTAT00000075954.1	87.345	403	50	1	94	495	1029	627	4.33e-140	494	795	1072	51	0.741604	MSTRG.6330	No
221	MSTRG.6330.37	ENSBTAT00000075954.1	87.563	394	48	1	36	428	1021	628	5.28e-138	487	656	1072	60	0.61194	MSTRG.6330	No
222	MSTRG.6338.1	ENSBTAT00000079374.1	85.851	523	67	4	172	691	1246	728	1.82e-171	599	1016	1419	51	0.715997	MSTRG.6338	Yes
223	MSTRG.6358.1	ENSBTAT00000073731.1	85.317	252	34	1	125	376	438	686	6.11e-78	287	427	686	59	0.622449	MSTRG.6358	Yes
224	MSTRG.6420.1	ENSBTAT00000071710.1	64.516	279	85	5	172	448	582	848	3.5e-06	48.2	531	995	52	0.533668	MSTRG.6420	Yes
225	MSTRG.6605.2	ENSBTAT00000069680.1	91.892	37	3	0	770	806	144	108	1.32e-07	54.5	837	1179	51	0.709924	MSTRG.6605	Yes
226	MSTRG.6605.3	ENSBTAT00000075954.1	83.16	481	55	4	141	595	1008	528	1.46e-144	508	595	1072	76	0.555037	MSTRG.6605	Yes
227	MSTRG.6746.1	ENSBTAT00000075237.1	84.746	59	8	1	521	578	2024	2082	1.17e-09	63.5	3760	3655	52	1.02873	MSTRG.6746	Yes
228	MSTRG.6756.6	ENSBTAT00000074662.1	96.875	32	1	0	61	92	147	178	6.76e-08	54.5	440	666	51	0.660661	MSTRG.6756	No
229	MSTRG.6782.1	ENSBTAT00000069680.1	77.119	118	26	1	127	244	284	168	4.51e-18	88.7	597	1179	52	0.506361	MSTRG.6782	Yes
230	MSTRG.6837.3	ENSBTAT00000080701.1	92.825	223	14	2	143	365	12	232	3.16e-89	324	548	666	50	0.822823	MSTRG.6837	Yes
231	MSTRG.6876.1	ENSBTAT00000069829.1	94.856	486	20	2	289	769	1259	774	0	760	780	1407	62	0.554371	MSTRG.6876	Yes
232	MSTRG.6880.1	ENSBTAT00000086935.1	96.094	128	5	0	502	629	791	918	2.02e-54	209	629	1057	53	0.59508	MSTRG.6880	Yes
233	MSTRG.6893.1	ENSBTAT00000077289.1	91.011	89	8	0	167	255	359	271	7.86e-30	125	273	468	58	0.583333	MSTRG.6893	Yes
234	MSTRG.6910.1	ENSBTAT00000072445.1	93.939	33	2	0	221	253	142	110	2.47e-07	51.8	460	700	50	0.657143	MSTRG.6910	Yes
235	MSTRG.6925.2	ENSBTAT00000075183.1	91.115	529	40	3	901	1425	2482	1957	0	736	1699	2523	51	0.673405	MSTRG.6925	No
236	MSTRG.6940.3	ENSBTAT00000083525.1	86.066	122	17	0	463	584	1426	1305	1.09e-34	144	958	1777	50	0.539111	MSTRG.6940	Yes
237	MSTRG.6952.1	ENSBTAT00000075237.1	85.871	1826	202	15	1	1804	1960	169	0	2113	3492	3655	52	0.955404	MSTRG.6952	Yes
238	MSTRG.7070.1	ENSBTAT00000075954.1	88.511	470	50	4	1	469	606	1072	1.7e-169	590	646	1072	73	0.602612	MSTRG.7070	Yes
239	MSTRG.7147.1	ENSBTAT00000075954.1	79.384	422	63	4	95	492	886	465	7.15e-104	373	563	1072	71	0.525187	MSTRG.7147	Yes
240	MSTRG.7147.2	ENSBTAT00000076990.1	93.75	32	2	0	447	478	694	663	1.33e-06	50	696	1241	70	0.560838	MSTRG.7147	Yes
241	MSTRG.7227.1	ENSBTAT00000077937.1	84.302	172	25	1	4	175	438	269	3e-48	187	297	534	58	0.55618	MSTRG.7227	Yes
242	MSTRG.7229.1	ENSBTAT00000075954.1	85.57	395	55	2	229	621	611	1005	1.25e-126	449	621	1072	63	0.579291	MSTRG.7229	Yes
243	MSTRG.7247.1	ENSBTAT00000084604.1	96.154	52	2	0	774	825	717	768	2.58e-17	86	965	1368	56	0.705409	MSTRG.7247	Yes
244	MSTRG.7261.4	ENSBTAT00000084794.1	91.667	96	7	1	420	515	939	1033	6.37e-32	134	1081	2047	54	0.52809	MSTRG.7261	Yes
245	MSTRG.7268.3	ENSBTAT00000072445.1	83.55	231	32	2	136	363	141	368	5.5e-65	242	363	700	63	0.518571	MSTRG.7268	Yes
246	MSTRG.7270.12	ENSBTAT00000084604.1	96.552	29	1	0	195	223	745	717	7.27e-06	49.1	1079	1368	55	0.788743	MSTRG.7270	No
247	MSTRG.7270.11	ENSBTAT00000079997.1	89.342	760	77	3	544	1303	1388	633	0	996	1303	1549	58	0.841188	MSTRG.7270	No
248	MSTRG.7270.13	ENSBTAT00000084604.1	96.552	29	1	0	266	294	745	717	7.64e-06	49.1	1134	1368	51	0.828947	MSTRG.7270	No
249	MSTRG.7288.1	ENSBTAT00000073383.1	68.947	190	44	6	85	271	370	547	2.44e-11	64.4	294	582	64	0.505155	MSTRG.7288	Yes
250	MSTRG.7334.1	ENSBTAT00000081052.1	90.058	171	17	0	43	213	399	569	9.22e-62	233	337	570	74	0.591228	MSTRG.7334	Yes
251	MSTRG.7350.2	ENSBTAT00000075954.1	84.579	428	59	5	257	680	648	1072	9.48e-130	459	842	1072	50	0.785448	MSTRG.7350	No
252	MSTRG.7365.1	ENSBTAT00000081052.1	98.039	51	1	0	8	58	570	520	2.74e-18	88.7	372	570	77	0.652632	MSTRG.7365	Yes
253	MSTRG.7382.1	ENSBTAT00000077705.1	69.713	558	122	7	2	548	173	694	1.41e-68	256	575	1039	95	0.553417	MSTRG.7382	Yes
254	MSTRG.7528.2	ENSBTAT00000080402.1	90.361	249	24	0	445	693	751	503	1.78e-94	342	819	1429	51	0.573128	MSTRG.7528	Yes
255	MSTRG.7567.1	ENSBTAT00000067952.1	86.765	68	9	0	1	68	736	803	2.84e-16	83.3	875	1185	54	0.738397	MSTRG.7567	Yes
256	MSTRG.7573.8	ENSBTAT00000069829.1	93.248	548	27	3	402	948	1261	723	0	818	977	1407	56	0.694385	MSTRG.7573	No
257	MSTRG.7579.1	ENSBTAT00000085800.1	84.226	672	85	5	1	671	1158	507	0	731	1048	1551	64	0.675693	MSTRG.7579	Yes
258	MSTRG.7589.1	ENSBTAT00000079404.1	85.171	263	37	2	1	261	719	981	2.71e-79	292	787	1294	57	0.608192	MSTRG.7589	Yes
259	MSTRG.7610.1	ENSBTAT00000072445.1	88.571	35	4	0	143	177	110	144	8.54e-06	46.4	378	700	52	0.54	MSTRG.7610	Yes
260	MSTRG.7647.4	ENSBTAT00000075954.1	83.959	293	43	2	257	549	836	548	2.01e-85	312	553	1072	53	0.515858	MSTRG.7647	Yes
261	MSTRG.7647.5	ENSBTAT00000069624.1	80.469	256	38	5	228	481	841	596	1.99e-59	225	481	931	53	0.516649	MSTRG.7647	Yes
262	MSTRG.7664.1	ENSBTAT00000076753.1	82.741	197	32	2	96	292	195	1	6.79e-51	196	344	621	57	0.553945	MSTRG.7664	Yes
263	MSTRG.7678.2	ENSBTAT00000081988.1	72.171	327	71	8	312	626	925	1243	2.64e-40	162	630	1245	50	0.506024	MSTRG.7678	Yes
264	MSTRG.7681.1	ENSBTAT00000068056.1	89.091	55	4	2	19	71	790	736	1.81e-11	66.2	728	1119	76	0.650581	MSTRG.7681	Yes
265	MSTRG.7695.1	ENSBTAT00000077634.1	92.29	428	29	1	1	424	428	1	3.39e-179	623	759	1024	56	0.741211	MSTRG.7695	Yes
266	MSTRG.7748.1	ENSBTAT00000068056.1	84.906	53	7	1	375	426	739	791	8.12e-09	57.2	633	1119	50	0.565684	MSTRG.7748	Yes
267	MSTRG.7781.1	ENSBTAT00000080780.1	83.607	305	44	1	102	400	340	644	6.5e-90	326	400	764	75	0.52356	MSTRG.7781	Yes
268	MSTRG.7825.1	ENSBTAT00000082512.1	82.609	69	11	1	573	641	182	115	4.82e-12	68	678	916	61	0.740175	MSTRG.7825	Yes
269	MSTRG.7914.1	ENSBTAT00000081052.1	90	50	5	0	95	144	569	520	2.22e-12	68.9	323	570	79	0.566667	MSTRG.7914	Yes
270	MSTRG.7937.1	ENSBTAT00000068056.1	81.336	434	63	9	632	1063	531	114	4.42e-110	394	1116	1119	52	0.997319	MSTRG.7937	Yes
271	MSTRG.7946.1	ENSBTAT00000072445.1	87.255	204	25	1	185	387	382	179	1.38e-66	248	387	700	52	0.552857	MSTRG.7946	Yes
272	MSTRG.7955.1	ENSBTAT00000069440.1	88.013	317	38	0	1	317	620	304	1.47e-112	401	563	1007	56	0.559086	MSTRG.7955	Yes
273	MSTRG.7962.1	ENSBTAT00000075237.1	84.397	564	83	3	7	568	1882	1322	3.26e-175	612	3956	3655	53	1.08235	MSTRG.7962	No
274	MSTRG.7958.46	ENSBTAT00000073167.1	90.074	403	27	4	159	555	860	465	2.76e-154	541	661	1182	60	0.559222	MSTRG.7958	No
275	MSTRG.8035.1	ENSBTAT00000068009.1	93.403	288	18	1	292	578	1	288	4.53e-121	431	830	559	53	1.48479	MSTRG.8035	No
276	MSTRG.8130.6	ENSBTAT00000075954.1	87.838	296	33	1	171	463	461	756	2.96e-103	370	664	1072	51	0.619403	MSTRG.8130	No
277	MSTRG.8183.13	ENSBTAT00000084586.1	84.452	283	36	4	170	450	371	95	1.06e-82	302	560	1094	50	0.511883	MSTRG.8183	No
278	MSTRG.8232.1	ENSBTAT00000077555.1	91.429	35	3	0	265	299	1132	1098	1.31e-06	50.9	684	1141	74	0.599474	MSTRG.8232	Yes
279	MSTRG.8238.2	ENSBTAT00000079689.1	80.609	361	61	4	244	603	774	1126	1.07e-89	326	644	1260	56	0.511111	MSTRG.8238	Yes
280	MSTRG.8319.2	ENSBTAT00000072854.1	75.758	231	34	11	165	389	463	249	2.24e-32	135	394	766	57	0.51436	MSTRG.8319	No
281	MSTRG.8346.1	ENSBTAT00000073495.1	88	50	4	2	68	116	647	599	7.84e-09	57.2	612	1203	51	0.508728	MSTRG.8346	Yes
282	MSTRG.8412.43	ENSBTAT00000081052.1	100	48	0	0	272	319	570	523	2.34e-18	87.8	319	570	73	0.559649	MSTRG.8412	No
283	MSTRG.8432.4	ENSBTAT00000082181.1	86.562	573	16	6	62	581	1	565	0	715	586	565	89	1.03717	MSTRG.8432	No
284	MSTRG.8449.1	ENSBTAT00000079374.1	86.635	419	43	6	9	418	1195	781	1.65e-138	489	715	1419	57	0.503876	MSTRG.8449	Yes
285	MSTRG.8501.1	ENSBTAT00000084429.1	92.483	1011	71	3	776	1785	1114	108	0	1472	2069	1114	51	1.85727	MSTRG.8501	Yes
286	MSTRG.8581.1	ENSBTAT00000081052.1	92.727	165	11	1	117	281	541	378	1.92e-64	241	361	570	56	0.633333	MSTRG.8581	Yes
287	MSTRG.8600.1	ENSBTAT00000073731.1	81.928	249	45	0	121	369	686	438	4.62e-66	247	371	686	67	0.540816	MSTRG.8600	Yes
288	MSTRG.8619.1	ENSBTAT00000068826.1	94.238	538	31	0	239	776	1	538	0	831	778	1128	69	0.689716	MSTRG.8619	Yes
289	MSTRG.8627.2	ENSBTAT00000075997.1	78.626	131	24	2	290	417	330	459	1.17e-23	105	422	493	63	0.855984	MSTRG.8627	Yes
290	MSTRG.8714.1	ENSBTAT00000080780.1	78.154	325	65	1	165	483	340	664	1.88e-72	268	486	764	66	0.636126	MSTRG.8714	Yes
291	MSTRG.8880.2	ENSBTAT00000074662.1	94.444	90	4	1	417	506	178	90	8.39e-33	137	508	666	72	0.762763	MSTRG.8880	Yes
292	MSTRG.8924.1	ENSBTAT00000076990.1	93.939	33	2	0	294	326	695	663	5.02e-07	51.8	912	1241	56	0.734891	MSTRG.8924	Yes
293	MSTRG.9030.1	ENSBTAT00000081052.1	93.035	201	13	1	66	265	370	570	4.17e-81	297	521	570	50	0.914035	MSTRG.9030	Yes
294	MSTRG.9036.2	ENSBTAT00000072445.1	96.429	28	1	0	238	265	137	110	9.65e-06	47.3	424	700	51	0.605714	MSTRG.9036	No
295	MSTRG.9079.1	ENSBTAT00000067952.1	93.103	116	8	0	766	881	707	822	7.25e-44	174	1078	1185	57	0.909705	MSTRG.9079	Yes
296	MSTRG.9080.1	ENSBTAT00000070888.1	90.909	66	3	2	35	100	693	755	1.34e-17	86.9	510	1005	79	0.507463	MSTRG.9080	Yes
297	MSTRG.9256.1	ENSBTAT00000074085.1	89.603	731	69	4	149	872	3	733	0	965	881	1238	82	0.711632	MSTRG.9256	Yes
298	MSTRG.9267.1	ENSBTAT00000072072.1	96.667	30	1	0	716	745	1074	1045	2.55e-06	50.9	1318	1367	52	0.964155	MSTRG.9267	Yes
299	MSTRG.9273.3	ENSBTAT00000067952.1	84.848	66	9	1	983	1047	787	722	8.82e-13	71.6	1486	1185	54	1.25401	MSTRG.9273	Yes
300	MSTRG.9304.1	ENSBTAT00000083516.1	90.476	42	4	0	897	938	839	798	4.87e-09	59	1302	1048	75	1.24237	MSTRG.9304	Yes
301	MSTRG.9304.2	ENSBTAT00000083516.1	90.476	42	4	0	810	851	839	798	3.54e-09	59	954	1048	67	0.910305	MSTRG.9304	Yes
302	MSTRG.9424.30	ENSBTAT00000067952.1	91.892	74	6	0	7	80	188	261	5.03e-24	107	623	1185	93	0.525738	MSTRG.9424	No
303	MSTRG.9442.2	ENSBTAT00000080701.1	94.667	225	10	2	111	334	224	1	6.5e-96	345	376	666	71	0.564565	MSTRG.9442	Yes
304	MSTRG.9540.1	ENSBTAT00000069979.1	91.429	35	3	0	46	80	503	469	1.32e-06	50.9	690	1321	59	0.522332	MSTRG.9540	Yes
305	MSTRG.9553.3	ENSBTAT00000075954.1	77.897	466	57	5	1	420	586	1051	8.22e-111	396	731	1072	57	0.681903	MSTRG.9553	No
306	MSTRG.9565.1	ENSBTAT00000075954.1	89.873	79	5	1	1	76	643	565	1.69e-23	105	601	1072	51	0.560634	MSTRG.9565	Yes
307	MSTRG.9583.2	ENSBTAT00000077289.1	94.872	39	2	0	214	252	9	47	9.12e-11	62.6	313	468	71	0.668803	MSTRG.9583	Yes
308	MSTRG.9687.1	ENSBTAT00000085800.1	86.131	411	46	1	1	411	1024	625	6.72e-139	490	1006	1551	51	0.648614	MSTRG.9687	Yes
309	MSTRG.9687.2	ENSBTAT00000075954.1	87.336	229	28	1	1	228	844	1072	1.42e-75	279	655	1072	56	0.611007	MSTRG.9687	Yes
310	MSTRG.9751.15	ENSBTAT00000081052.1	91.608	143	11	1	1	142	428	570	1.43e-52	201	310	570	65	0.54386	MSTRG.9751	No
311	MSTRG.9766.1	ENSBTAT00000081052.1	93.6	125	8	0	59	183	446	570	2.9e-49	190	346	570	68	0.607018	MSTRG.9766	Yes
312	MSTRG.9767.1	ENSBTAT00000086604.1	84.79	835	115	8	646	1475	1306	479	0	909	1475	1382	56	1.06729	MSTRG.9767	Yes
313	MSTRG.9768.1	ENSBTAT00000087398.1	94.444	90	5	0	3	92	1383	1294	1.12e-33	141	812	1531	78	0.530372	MSTRG.9768	Yes
314	MSTRG.9842.1	ENSBTAT00000077555.1	93.75	32	2	0	325	356	1133	1102	1.12e-06	50	589	1141	69	0.516214	MSTRG.9842	Yes
315	MSTRG.9860.3	ENSBTAT00000077289.1	82.114	123	22	0	3	125	406	284	2.47e-29	123	248	468	50	0.529915	MSTRG.9860	No
316	MSTRG.9896.10	ENSBTAT00000076318.1	96.667	30	1	0	1	30	828	857	1.41e-06	50.9	739	1411	52	0.523742	MSTRG.9896	No
317	MSTRG.9946.5	ENSBTAT00000067952.1	86.022	93	13	0	1	93	636	544	1.88e-24	110	806	1185	50	0.680169	MSTRG.9946	Yes
318	MSTRG.10034.1	ENSBTAT00000077289.1	88.06	134	12	3	142	272	271	403	3.79e-40	160	272	468	67	0.581197	MSTRG.10034	Yes
319	MSTRG.10038.1	ENSBTAT00000080701.1	90.351	228	21	1	82	309	2	228	4.8e-85	309	385	666	70	0.578078	MSTRG.10038	Yes
320	MSTRG.10059.1	ENSBTAT00000077634.1	94.618	706	38	0	1	706	706	1	0	1103	1213	1024	58	1.18457	MSTRG.10059	Yes
321	MSTRG.10066.1	ENSBTAT00000077634.1	93.571	560	28	5	362	918	1024	470	0	833	919	1024	61	0.897461	MSTRG.10066	Yes
322	MSTRG.10205.1	ENSBTAT00000075954.1	84.431	501	73	3	1	497	573	1072	3.28e-155	544	951	1072	52	0.887127	MSTRG.10205	No
323	MSTRG.10232.1	ENSBTAT00000075954.1	85.094	530	74	4	5	529	1038	509	3.06e-168	587	946	1072	55	0.882463	MSTRG.10232	Yes
324	MSTRG.10260.4	ENSBTAT00000077634.1	90.244	328	30	1	82	409	10	335	1.62e-125	445	656	1024	50	0.640625	MSTRG.10260	Yes
325	MSTRG.10261.1	ENSBTAT00000084429.1	87.033	455	55	3	4	457	561	110	9.08e-156	545	919	1114	51	0.824955	MSTRG.10261	Yes
326	MSTRG.10263.34	ENSBTAT00000075954.1	81.938	609	103	4	431	1033	1072	465	3.13e-169	591	1174	1072	51	1.09515	MSTRG.10263	No
327	MSTRG.10294.1	ENSBTAT00000075954.1	85.308	422	50	3	3	412	651	1072	9.95e-136	480	828	1072	50	0.772388	MSTRG.10294	Yes
328	MSTRG.10330.2	ENSBTAT00000075954.1	87.879	561	66	2	209	767	1021	461	0	699	912	1072	61	0.850746	MSTRG.10330	No
329	MSTRG.10344.1	ENSBTAT00000075997.1	75.661	189	42	3	86	272	130	316	3.56e-29	124	348	493	54	0.705882	MSTRG.10344	Yes
330	MSTRG.10353.2	ENSBTAT00000079395.1	84.431	167	26	0	91	257	583	749	1.65e-47	185	456	869	50	0.524741	MSTRG.10353	No
331	MSTRG.10400.10	ENSBTAT00000075237.1	84.844	1379	166	10	3	1371	1960	615	0	1539	1854	3655	74	0.50725	MSTRG.10400	No
332	MSTRG.10483.1	ENSBTAT00000069829.1	77.157	1252	220	14	11	1200	1248	1	0	966	2117	1407	56	1.50462	MSTRG.10483	Yes
333	MSTRG.10608.3	ENSBTAT00000075954.1	83.55	614	86	5	28	628	1072	461	0	644	1609	1072	51	1.50093	MSTRG.10608	No
334	MSTRG.10610.1	ENSBTAT00000067952.1	93.103	116	8	0	668	783	822	707	8.52e-44	174	1264	1185	77	1.06667	MSTRG.10610	Yes
335	MSTRG.10654.1	ENSBTAT00000076354.1	84.375	96	6	2	284	372	708	615	1.02e-23	105	372	714	54	0.521008	MSTRG.10654	Yes
336	MSTRG.10770.1	ENSBTAT00000073800.1	93.795	983	51	5	1	976	293	1272	0	1485	976	1327	100	0.735494	MSTRG.10770	Yes
337	MSTRG.10784.3	ENSBTAT00000072445.1	82.895	228	35	2	130	353	368	141	4.12e-61	231	427	700	52	0.61	MSTRG.10784	No
338	MSTRG.10782.56	ENSBTAT00000086604.1	76.364	715	131	10	146	834	592	1294	6.46e-147	517	1335	1382	52	0.965991	MSTRG.10782	No
339	MSTRG.10782.57	ENSBTAT00000075237.1	83.297	455	50	5	1	447	1033	597	2.53e-135	480	2068	3655	55	0.5658	MSTRG.10782	No
340	MSTRG.10788.1	ENSBTAT00000081811.1	79.31	116	23	1	402	517	1002	888	4.47e-21	98.7	1053	2000	79	0.5265	MSTRG.10788	Yes
341	MSTRG.10794.1	ENSBTAT00000073731.1	90.476	252	21	1	76	327	438	686	6.48e-96	345	375	686	67	0.546647	MSTRG.10794	Yes
342	MSTRG.10835.3	ENSBTAT00000069680.1	91.045	67	6	0	1	67	1111	1177	4.13e-20	95.1	804	1179	54	0.681934	MSTRG.10835	Yes
343	MSTRG.10871.1	ENSBTAT00000084990.1	96.667	30	1	0	76	105	229	200	7.9e-07	50.9	423	792	50	0.534091	MSTRG.10871	Yes
344	MSTRG.10880.1	ENSBTAT00000070028.1	87.429	175	22	0	124	298	1	175	5.63e-57	217	899	1024	52	0.87793	MSTRG.10880	Yes
345	MSTRG.10899.1	ENSBTAT00000073731.1	86.905	252	29	2	97	347	686	438	2.41e-82	301	374	686	67	0.54519	MSTRG.10899	Yes
346	MSTRG.10939.8	ENSBTAT00000075997.1	68.58	331	69	7	139	437	132	459	1.1e-30	129	452	493	66	0.916836	MSTRG.10939	No
347	MSTRG.10955.74	ENSBTAT00000075237.1	88.29	427	49	1	1915	2340	1574	1148	3.45e-154	542	2821	3655	74	0.771819	MSTRG.10955	No
348	MSTRG.10957.1	ENSBTAT00000086935.1	96.037	328	12	1	255	581	679	1006	4.69e-151	530	623	1057	52	0.589404	MSTRG.10957	Yes
349	MSTRG.11034.1	ENSBTAT00000068056.1	90.476	63	5	1	161	222	720	782	5.95e-17	84.2	644	1119	51	0.575514	MSTRG.11034	Yes
350	MSTRG.11043.2	ENSBTAT00000077634.1	93.587	421	21	3	345	764	1024	609	0	630	764	1024	55	0.746094	MSTRG.11043	No
351	MSTRG.11136.1	ENSBTAT00000072854.1	77.885	208	33	6	25	230	258	454	8.46e-38	153	399	766	52	0.520888	MSTRG.11136	No
352	MSTRG.11136.5	ENSBTAT00000082668.1	86.29	124	17	0	106	229	1127	1004	1.28e-35	148	1360	1730	51	0.786127	MSTRG.11136	No
353	MSTRG.11160.1	ENSBTAT00000086604.1	83.462	520	79	6	731	1245	764	1281	1.45e-150	530	1888	1382	50	1.36614	MSTRG.11160	Yes
354	MSTRG.11163.1	ENSBTAT00000075954.1	85.366	41	6	0	335	375	469	509	3.62e-06	48.2	548	1072	66	0.511194	MSTRG.11163	Yes
355	MSTRG.11204.1	ENSBTAT00000087504.1	86.784	227	29	1	119	345	849	624	1.39e-73	271	440	849	52	0.518257	MSTRG.11204	Yes
356	MSTRG.11277.1	ENSBTAT00000075237.1	90.741	648	55	4	898	1543	813	169	0	885	2920	3655	57	0.798906	MSTRG.11277	Yes
357	MSTRG.11287.1	ENSBTAT00000072854.1	86.124	209	26	3	134	341	259	465	9.34e-63	236	412	766	51	0.537859	MSTRG.11287	No
358	MSTRG.11324.1	ENSBTAT00000077634.1	95.238	504	24	0	1	504	507	4	0	801	1008	1024	50	0.984375	MSTRG.11324	Yes
359	MSTRG.11341.1	ENSBTAT00000079689.1	84.659	352	50	3	174	525	844	1191	1.69e-106	382	684	1260	51	0.542857	MSTRG.11341	Yes
360	MSTRG.11366.38	ENSBTAT00000081298.1	90.486	967	61	8	1	949	1196	2149	0	1322	1795	2888	53	0.621537	MSTRG.11366	No
361	MSTRG.11366.39	ENSBTAT00000081298.1	90.55	963	60	8	1	945	1197	2146	0	1319	1551	2888	61	0.53705	MSTRG.11366	No
362	MSTRG.11384.3	ENSBTAT00000083166.1	96.19	105	4	0	201	305	1286	1390	1.66e-43	172	715	1390	50	0.514388	MSTRG.11384	No
363	MSTRG.11474.9	ENSBTAT00000071505.1	93.976	166	9	1	516	680	693	858	2.41e-67	251	796	1223	51	0.650859	MSTRG.11474	No
364	MSTRG.11547.1	ENSBTAT00000074543.1	85.047	107	16	0	207	313	278	172	1.96e-28	122	537	997	55	0.538616	MSTRG.11547	Yes
365	MSTRG.11560.1	ENSBTAT00000075954.1	84.937	478	55	6	23	486	461	935	6.38e-150	526	694	1072	67	0.647388	MSTRG.11560	Yes
366	MSTRG.11566.1	ENSBTAT00000067952.1	88.158	152	18	0	577	728	544	695	5.83e-50	194	818	1185	75	0.690295	MSTRG.11566	Yes
367	MSTRG.11637.1	ENSBTAT00000067274.1	81.627	332	56	3	269	600	60	386	1.95e-86	315	648	1015	51	0.638424	MSTRG.11637	Yes
368	MSTRG.11646.2	ENSBTAT00000079395.1	85.876	177	23	1	340	516	757	583	2e-53	205	516	869	52	0.593786	MSTRG.11646	Yes
369	MSTRG.11662.1	ENSBTAT00000075997.1	80.702	57	6	2	140	193	325	379	7.92e-07	50	424	493	57	0.860041	MSTRG.11662	Yes
370	MSTRG.11765.1	ENSBTAT00000077289.1	90.196	102	10	0	111	212	269	370	3.37e-34	140	259	468	53	0.553419	MSTRG.11765	Yes
371	MSTRG.11771.1	ENSBTAT00000083458.1	83.871	217	29	1	208	424	258	468	9.62e-63	235	424	747	51	0.567604	MSTRG.11771	Yes
372	MSTRG.11838.1	ENSBTAT00000079689.1	87.654	81	9	1	1	80	726	806	2.8e-21	98.7	668	1260	50	0.530159	MSTRG.11838	Yes
373	MSTRG.11851.1	ENSBTAT00000075237.1	85.075	67	8	1	744	810	2082	2018	5.97e-13	74.3	3479	3655	66	0.951847	MSTRG.11851	Yes
374	MSTRG.11853.1	ENSBTAT00000073731.1	89.024	246	24	1	85	330	444	686	3.33e-88	321	477	686	52	0.695335	MSTRG.11853	Yes
375	MSTRG.11875.1	ENSBTAT00000068684.1	93.75	48	3	0	647	694	737	690	1.16e-13	74.3	694	1005	57	0.690547	MSTRG.11875	Yes
376	MSTRG.11891.6	ENSBTAT00000076990.1	85	60	9	0	298	357	449	390	5.4e-12	68.9	756	1241	52	0.609186	MSTRG.11891	No
377	MSTRG.11891.7	ENSBTAT00000076990.1	84.848	66	9	1	304	369	449	385	4.14e-13	71.6	708	1241	53	0.570508	MSTRG.11891	No
378	MSTRG.11891.8	ENSBTAT00000076990.1	85	60	9	0	296	355	449	390	4.75e-12	68.9	668	1241	55	0.538276	MSTRG.11891	No
379	MSTRG.11929.1	ENSBTAT00000074662.1	86.364	176	23	1	164	339	175	1	3.8e-54	206	348	666	51	0.522523	MSTRG.11929	Yes
380	MSTRG.11953.1	ENSBTAT00000081052.1	93.407	182	12	0	47	228	389	570	9.15e-75	275	356	570	69	0.624561	MSTRG.11953	Yes
381	MSTRG.11966.36	ENSBTAT00000072445.1	91.429	35	3	0	127	161	144	110	6.95e-07	50.9	375	700	61	0.535714	MSTRG.11966	No
382	MSTRG.11971.1	ENSBTAT00000080780.1	84.979	233	28	1	187	412	340	572	1.92e-71	265	412	764	55	0.539267	MSTRG.11971	Yes
383	MSTRG.11971.2	ENSBTAT00000075954.1	88.787	437	48	1	42	477	894	458	2.05e-161	564	564	1072	77	0.526119	MSTRG.11971	Yes
384	MSTRG.11971.3	ENSBTAT00000083458.1	82.353	221	34	1	213	433	258	473	6.21e-59	224	433	747	51	0.579652	MSTRG.11971	Yes
385	MSTRG.12016.2	ENSBTAT00000072445.1	78.75	160	32	1	6	163	205	364	7.14e-32	133	362	700	51	0.517143	MSTRG.12016	Yes
386	MSTRG.12033.1	ENSBTAT00000072854.1	78.469	209	40	5	100	306	464	259	6.91e-39	157	397	766	52	0.518277	MSTRG.12033	Yes
387	MSTRG.12036.1	ENSBTAT00000079096.1	92.827	237	11	1	356	592	574	804	1.39e-97	352	1147	1689	73	0.6791	MSTRG.12036	No
388	MSTRG.12036.5	ENSBTAT00000079096.1	92.222	90	7	0	271	360	574	663	7.26e-31	132	1012	1689	61	0.599171	MSTRG.12036	No
389	MSTRG.12104.1	ENSBTAT00000086604.1	81.742	356	56	6	153	504	963	1313	2.75e-91	331	701	1382	50	0.507236	MSTRG.12104	Yes
390	MSTRG.12200.1	ENSBTAT00000069624.1	78.947	285	56	4	1	281	646	930	5.12e-61	230	525	931	54	0.56391	MSTRG.12200	Yes
391	MSTRG.12205.1	ENSBTAT00000075237.1	84.295	1439	167	17	783	2191	1580	171	0	1553	5947	3655	51	1.62709	MSTRG.12205	Yes
392	MSTRG.12232.1	ENSBTAT00000075954.1	86.624	314	42	0	1	314	874	561	1.78e-105	378	595	1072	53	0.555037	MSTRG.12232	Yes
393	MSTRG.12295.22	ENSBTAT00000079404.1	93.617	47	3	0	1	47	933	979	3.87e-13	72.5	664	1294	78	0.513138	MSTRG.12295	No
394	MSTRG.12313.2	ENSBTAT00000075954.1	81.418	522	96	1	491	1011	1020	499	3.74e-142	501	1011	1072	52	0.943097	MSTRG.12313	Yes
395	MSTRG.12324.1	ENSBTAT00000081811.1	79.787	94	13	4	1248	1337	95	4	8.06e-13	72.5	1360	2000	50	0.68	MSTRG.12324	Yes
396	MSTRG.12379.2	ENSBTAT00000069624.1	77.431	288	56	5	126	411	766	486	1.22e-55	213	467	931	61	0.501611	MSTRG.12379	No
397	MSTRG.12379.3	ENSBTAT00000068056.1	83.871	124	19	1	76	198	657	780	5.4e-31	131	757	1119	56	0.676497	MSTRG.12379	No
398	MSTRG.12402.1	ENSBTAT00000086278.1	85.333	75	10	1	93	167	226	299	8.46e-17	83.3	275	350	51	0.785714	MSTRG.12402	Yes
399	MSTRG.12487.1	ENSBTAT00000067952.1	91.892	37	2	1	20	55	722	758	1.55e-06	50.9	810	1185	67	0.683544	MSTRG.12487	No
400	MSTRG.12502.1	ENSBTAT00000069440.1	86.294	394	53	1	1	393	359	752	1.45e-131	464	556	1007	71	0.552135	MSTRG.12502	Yes
401	MSTRG.12508.1	ENSBTAT00000081052.1	87.879	165	15	1	91	250	406	570	9.25e-55	208	299	570	70	0.524561	MSTRG.12508	Yes
402	MSTRG.12510.1	ENSBTAT00000081052.1	91.729	133	11	0	192	324	570	438	2.71e-49	191	324	570	59	0.568421	MSTRG.12510	Yes
403	MSTRG.12519.7	ENSBTAT00000073383.1	69.968	313	72	9	197	507	268	560	6.49e-28	121	511	582	61	0.878007	MSTRG.12519	No
404	MSTRG.12555.1	ENSBTAT00000077634.1	93.617	329	15	3	237	564	1024	701	1.06e-139	491	564	1024	58	0.550781	MSTRG.12555	Yes
405	MSTRG.12592.1	ENSBTAT00000077937.1	86.989	269	32	2	84	352	534	269	7.61e-89	322	385	534	70	0.720974	MSTRG.12592	Yes
406	MSTRG.12611.1	ENSBTAT00000082413.1	94.737	38	2	0	1	38	587	550	6e-10	60.8	572	1143	50	0.500437	MSTRG.12611	Yes
407	MSTRG.12660.1	ENSBTAT00000077634.1	93.743	847	42	7	21	863	1024	185	0	1268	863	1024	98	0.842773	MSTRG.12660	Yes
408	MSTRG.12682.1	ENSBTAT00000075997.1	76.761	142	21	5	60	190	138	278	3.81e-21	96.9	273	493	58	0.553753	MSTRG.12682	Yes
409	MSTRG.12745.24	ENSBTAT00000069624.1	85.859	297	39	3	229	522	634	930	4.78e-93	336	524	931	56	0.562836	MSTRG.12745	No
410	MSTRG.12745.28	ENSBTAT00000075997.1	70.13	308	75	10	75	374	174	472	2.82e-25	112	432	493	69	0.876268	MSTRG.12745	No
411	MSTRG.12745.30	ENSBTAT00000075997.1	71.489	235	60	6	152	382	241	472	1.45e-22	102	428	493	54	0.868154	MSTRG.12745	No
412	MSTRG.12745.31	ENSBTAT00000075997.1	69.836	305	75	10	238	534	177	472	1.62e-23	106	577	493	51	1.17039	MSTRG.12745	No
413	MSTRG.12784.1	ENSBTAT00000075183.1	89.806	412	35	2	972	1380	2480	2073	3.24e-157	552	1380	2523	52	0.546968	MSTRG.12784	Yes
414	MSTRG.12801.1	ENSBTAT00000079997.1	70.705	454	109	10	203	645	1386	946	1.66e-50	196	813	1549	54	0.524855	MSTRG.12801	Yes
415	MSTRG.12816.1	ENSBTAT00000068056.1	79.204	226	44	2	108	332	269	46	4.87e-49	190	567	1119	60	0.506702	MSTRG.12816	Yes
416	MSTRG.12820.4	ENSBTAT00000069545.1	94.106	526	25	3	100	622	161	683	0	801	622	704	84	0.883523	MSTRG.12820	No
417	MSTRG.12827.1	ENSBTAT00000086604.1	81.797	857	127	11	509	1350	465	1307	0	820	1636	1382	51	1.18379	MSTRG.12827	Yes
418	MSTRG.12827.2	ENSBTAT00000075954.1	82.759	609	97	3	329	930	1072	465	6.63e-178	619	1207	1072	50	1.12593	MSTRG.12827	Yes
419	MSTRG.12862.1	ENSBTAT00000072445.1	83.482	224	36	1	3	225	358	135	2.99e-62	234	380	700	59	0.542857	MSTRG.12862	Yes
420	MSTRG.12941.1	ENSBTAT00000081657.1	81.081	111	19	2	202	311	485	594	2.28e-21	99.6	548	914	52	0.599562	MSTRG.12941	Yes
421	MSTRG.12948.1	ENSBTAT00000069624.1	76.254	299	47	7	52	335	745	456	5.19e-55	210	566	931	50	0.607948	MSTRG.12948	Yes
422	MSTRG.12948.4	ENSBTAT00000069624.1	76.254	299	47	7	27	310	745	456	4.74e-55	210	519	931	55	0.557465	MSTRG.12948	Yes
423	MSTRG.12948.5	ENSBTAT00000081982.1	72.642	318	60	7	168	470	65	370	4.02e-44	175	607	1005	50	0.60398	MSTRG.12948	Yes
424	MSTRG.12954.1	ENSBTAT00000081052.1	100	26	0	0	235	260	417	392	1.89e-06	48.2	296	570	72	0.519298	MSTRG.12954	Yes
425	MSTRG.12979.1	ENSBTAT00000077289.1	85.039	127	10	2	121	240	462	338	2.54e-35	143	240	468	63	0.512821	MSTRG.12979	Yes
426	MSTRG.13278.2	ENSBTAT00000075954.1	85.714	609	82	3	91	694	463	1071	0	698	930	1072	65	0.867537	MSTRG.13278	Yes
427	MSTRG.13293.1	ENSBTAT00000077634.1	91.304	460	32	4	231	684	569	112	0	639	684	1024	66	0.667969	MSTRG.13293	No
428	MSTRG.13366.3	ENSBTAT00000087336.1	67.316	667	146	28	162	779	611	1254	1.91e-39	159	1286	1528	54	0.841623	MSTRG.13366	Yes
429	MSTRG.13372.1	ENSBTAT00000086604.1	84.582	934	124	9	190	1108	1306	378	0	1013	1744	1382	53	1.26194	MSTRG.13372	Yes
430	MSTRG.13430.1	ENSBTAT00000084749.1	86.561	506	30	4	1	472	119	620	2.07e-179	623	472	827	100	0.570738	MSTRG.13430	Yes
431	MSTRG.13440.1	ENSBTAT00000075954.1	80.89	382	59	4	266	641	838	465	2.52e-98	355	731	1072	51	0.681903	MSTRG.13440	Yes
432	MSTRG.13535.3	ENSBTAT00000069411.1	73.438	256	58	5	101	355	891	1137	2.27e-34	142	582	1138	52	0.511424	MSTRG.13535	Yes
433	MSTRG.13539.1	ENSBTAT00000085800.1	86.538	52	6	1	871	921	1377	1326	4.53e-09	59.9	1212	1551	51	0.781431	MSTRG.13539	No
434	MSTRG.13546.1	ENSBTAT00000077634.1	95.685	394	17	0	1	394	394	1	0	635	659	1024	60	0.643555	MSTRG.13546	Yes
435	MSTRG.13692.1	ENSBTAT00000078134.1	87.755	196	19	2	324	514	969	774	3.35e-64	242	617	1229	50	0.502034	MSTRG.13692	Yes
436	MSTRG.13745.6	ENSBTAT00000067952.1	93.827	81	5	0	1	81	787	707	1.54e-28	124	1436	1185	60	1.21181	MSTRG.13745	No
437	MSTRG.13863.18	ENSBTAT00000081657.1	85.393	89	13	0	6	94	551	639	1.62e-22	103	477	914	63	0.521882	MSTRG.13863	No
438	MSTRG.13882.1	ENSBTAT00000082512.1	66.722	607	146	30	577	1166	683	116	1.86e-21	100	1518	916	53	1.65721	MSTRG.13882	Yes
439	MSTRG.13884.4	ENSBTAT00000073806.1	94.954	436	12	1	1	436	405	830	0	692	671	1184	65	0.566723	MSTRG.13884	No
440	MSTRG.13884.7	ENSBTAT00000073806.1	93.531	371	14	1	1	371	479	839	6.24e-162	566	598	1184	62	0.505068	MSTRG.13884	No
441	MSTRG.13886.1	ENSBTAT00000069624.1	79.245	265	40	6	242	498	783	526	3.06e-57	217	498	931	52	0.534909	MSTRG.13886	Yes
442	MSTRG.13889.16	ENSBTAT00000080780.1	86.432	199	21	1	190	382	340	538	7.07e-64	239	382	764	51	0.5	MSTRG.13889	No
443	MSTRG.14000.1	ENSBTAT00000075997.1	74.219	128	30	2	75	200	132	258	4.38e-15	77	330	493	71	0.669371	MSTRG.14000	Yes
444	MSTRG.14080.1	ENSBTAT00000076753.1	78.723	188	39	1	34	221	187	1	5.92e-39	156	342	621	55	0.550725	MSTRG.14080	Yes
445	MSTRG.14099.1	ENSBTAT00000079891.1	84.783	46	6	1	1	45	345	300	2.06e-06	49.1	320	431	51	0.742459	MSTRG.14099	Yes
446	MSTRG.14186.1	ENSBTAT00000075997.1	68.077	260	51	4	42	269	131	390	7.33e-24	106	272	493	84	0.551724	MSTRG.14186	Yes
447	MSTRG.14193.2	ENSBTAT00000077289.1	86.441	118	15	1	52	168	289	406	1.07e-33	138	237	468	51	0.50641	MSTRG.14193	No
448	MSTRG.14197.4	ENSBTAT00000080200.1	83.439	314	31	5	264	561	129	437	7.66e-91	329	564	1024	53	0.550781	MSTRG.14197	No
449	MSTRG.14200.1	ENSBTAT00000072445.1	93.333	30	2	0	74	103	139	110	8.98e-06	46.4	396	700	53	0.565714	MSTRG.14200	Yes
450	MSTRG.14211.2	ENSBTAT00000073939.1	80	65	13	0	493	557	469	405	2.04e-09	59.9	559	834	50	0.670264	MSTRG.14211	No
451	MSTRG.14233.1	ENSBTAT00000086604.1	80	405	75	5	368	770	913	1313	1.18e-96	349	808	1382	50	0.58466	MSTRG.14233	Yes
452	MSTRG.14255.1	ENSBTAT00000081825.1	89.362	141	15	0	62	202	515	375	2.76e-48	187	275	515	51	0.533981	MSTRG.14255	Yes
453	MSTRG.14282.1	ENSBTAT00000074085.1	96.051	633	25	0	1	633	633	1	0	1030	686	1238	92	0.55412	MSTRG.14282	Yes
454	MSTRG.14298.3	ENSBTAT00000077634.1	94.703	472	22	1	216	684	706	235	0	737	684	1024	69	0.667969	MSTRG.14298	No
455	MSTRG.14339.1	ENSBTAT00000087336.1	78.295	258	47	3	935	1184	1102	846	3.87e-54	208	1184	1528	64	0.774869	MSTRG.14339	Yes
456	MSTRG.14344.1	ENSBTAT00000087336.1	83.333	60	10	0	740	799	1055	1114	6.94e-11	64.4	799	1528	52	0.522906	MSTRG.14344	Yes
457	MSTRG.14392.71	ENSBTAT00000072445.1	78.475	223	37	4	86	298	360	139	1.88e-45	178	354	700	60	0.505714	MSTRG.14392	No
458	MSTRG.14409.10	ENSBTAT00000066892.1	93.023	129	9	0	252	380	1	129	1.06e-49	193	437	839	56	0.520858	MSTRG.14409	No
459	MSTRG.14410.1	ENSBTAT00000086604.1	86.957	46	4	1	710	755	1259	1302	3.26e-07	54.5	2039	1382	51	1.4754	MSTRG.14410	Yes
460	MSTRG.14482.1	ENSBTAT00000069624.1	79.389	262	51	3	209	467	869	608	8.19e-58	219	467	931	55	0.501611	MSTRG.14482	Yes
461	MSTRG.14493.1	ENSBTAT00000079083.1	88.215	577	55	2	256	831	422	986	0	737	831	1244	69	0.668006	MSTRG.14493	Yes
462	MSTRG.14493.2	ENSBTAT00000077652.1	82.482	137	23	1	1	136	54	190	3.2e-33	136	207	204	66	1.01471	MSTRG.14493	Yes
463	MSTRG.14548.15	ENSBTAT00000086604.1	78.333	780	128	15	538	1297	479	1237	3.08e-176	615	1316	1382	58	0.952243	MSTRG.14548	No
464	MSTRG.14572.1	ENSBTAT00000068480.1	95.213	188	8	1	606	792	3	190	4.96e-80	296	1727	1055	54	1.63697	MSTRG.14572	Yes
465	MSTRG.14586.5	ENSBTAT00000067069.1	73.51	151	36	2	1880	2028	913	765	2.22e-17	87.8	2854	1610	66	1.77267	MSTRG.14586	No
466	MSTRG.14586.7	ENSBTAT00000083516.1	77.199	307	58	7	416	716	1017	717	1.22e-56	218	1921	1048	95	1.83302	MSTRG.14586	No
467	MSTRG.14586.8	ENSBTAT00000083516.1	81.579	152	28	0	991	1142	1035	884	3.2e-36	149	1192	1048	85	1.1374	MSTRG.14586	No
468	MSTRG.14586.10	ENSBTAT00000083516.1	82.09	134	24	0	1321	1454	1017	884	8.94e-32	134	1507	1048	62	1.43798	MSTRG.14586	No
469	MSTRG.14588.1	ENSBTAT00000083516.1	75.177	141	35	0	1229	1369	945	805	2.71e-20	97.8	1812	1048	74	1.72901	MSTRG.14588	Yes
470	MSTRG.14605.1	ENSBTAT00000070888.1	93.333	330	20	2	262	591	1005	678	3.89e-139	489	591	1005	56	0.58806	MSTRG.14605	Yes
471	MSTRG.14699.1	ENSBTAT00000082807.1	72.489	458	109	5	40	488	852	1301	2.31e-67	251	766	1462	59	0.52394	MSTRG.14699	Yes
472	MSTRG.14742.3	ENSBTAT00000077937.1	85.393	267	35	3	153	418	269	532	3.31e-81	297	418	534	64	0.782772	MSTRG.14742	No
473	MSTRG.14831.1	ENSBTAT00000083443.1	80.303	264	46	2	1	264	272	15	9.63e-64	239	512	1020	52	0.501961	MSTRG.14831	Yes
474	MSTRG.14853.12	ENSBTAT00000072445.1	97.143	35	1	0	167	201	144	110	1.38e-09	59.9	384	700	51	0.548571	MSTRG.14853	No
475	MSTRG.14878.1	ENSBTAT00000067069.1	78.125	64	13	1	2294	2357	1055	993	5.65e-06	50	2889	1610	55	1.79441	MSTRG.14878	Yes
476	MSTRG.14878.2	ENSBTAT00000067069.1	78.125	64	13	1	2266	2329	1055	993	5.54e-06	50	2835	1610	53	1.76087	MSTRG.14878	Yes
477	MSTRG.14878.3	ENSBTAT00000067069.1	78.125	64	13	1	1975	2038	1055	993	4.86e-06	50	2493	1610	52	1.54845	MSTRG.14878	Yes
478	MSTRG.14878.4	ENSBTAT00000067069.1	78.125	64	13	1	2682	2745	1055	993	6.01e-06	50	3073	1610	54	1.9087	MSTRG.14878	Yes
479	MSTRG.14878.5	ENSBTAT00000067069.1	78.125	64	13	1	2519	2582	1055	993	5.51e-06	50	2822	1610	53	1.7528	MSTRG.14878	Yes
480	MSTRG.14885.1	ENSBTAT00000075183.1	90.698	43	2	1	1087	1127	2480	2522	2.43e-08	58.1	1855	2523	54	0.735236	MSTRG.14885	Yes
481	MSTRG.14898.1	ENSBTAT00000074345.1	91.594	345	27	1	512	856	478	820	5.69e-139	489	856	1254	57	0.682616	MSTRG.14898	Yes
482	MSTRG.14902.1	ENSBTAT00000079404.1	85.441	261	36	2	203	462	995	736	7.21e-80	293	730	1294	55	0.564142	MSTRG.14902	No
483	MSTRG.14912.6	ENSBTAT00000072445.1	81.579	228	41	1	70	296	141	368	6.11e-58	219	353	700	64	0.504286	MSTRG.14912	No
484	MSTRG.14928.1	ENSBTAT00000071505.1	85.366	41	6	0	1015	1055	935	975	8.2e-06	48.2	1215	1223	51	0.993459	MSTRG.14928	Yes
485	MSTRG.15002.1	ENSBTAT00000086646.1	99.087	219	2	0	809	1027	1124	1342	6.32e-108	387	1076	1464	71	0.734973	MSTRG.15002	Yes
486	MSTRG.15010.2	ENSBTAT00000072854.1	77.512	209	34	4	107	314	458	262	5.78e-40	159	404	766	52	0.527415	MSTRG.15010	No
487	MSTRG.15016.1	ENSBTAT00000069411.1	71.077	325	61	14	1	300	1135	819	1.46e-30	130	590	1138	51	0.518453	MSTRG.15016	Yes
488	MSTRG.15044.6	ENSBTAT00000075997.1	75.362	69	14	1	154	219	293	361	6.14e-06	47.3	277	493	58	0.561866	MSTRG.15044	No
489	MSTRG.15059.1	ENSBTAT00000075997.1	69.697	165	23	4	136	275	196	358	1.03e-15	79.7	275	493	51	0.557809	MSTRG.15059	Yes
490	MSTRG.15073.3	ENSBTAT00000075997.1	71.182	347	78	14	103	435	132	470	8.72e-32	132	437	493	76	0.88641	MSTRG.15073	No
491	MSTRG.15086.1	ENSBTAT00000077289.1	87.135	171	15	1	4	167	465	295	6.8e-56	212	270	468	61	0.576923	MSTRG.15086	Yes
492	MSTRG.15186.1	ENSBTAT00000077705.1	88.593	526	52	3	44	566	516	1036	0	673	623	1039	84	0.599615	MSTRG.15186	Yes
493	MSTRG.15192.2	ENSBTAT00000067069.1	74.684	158	36	4	2442	2597	920	765	1.75e-18	91.5	2743	1610	77	1.70373	MSTRG.15192	No
494	MSTRG.15192.6	ENSBTAT00000067069.1	73.869	199	48	4	993	1189	908	712	1.66e-24	111	2441	1610	50	1.51615	MSTRG.15192	No
495	MSTRG.15192.12	ENSBTAT00000083516.1	76.774	155	34	2	521	674	1046	893	4.51e-25	111	678	1048	83	0.646947	MSTRG.15192	No
496	MSTRG.15192.62	ENSBTAT00000083516.1	74.83	147	37	0	1865	2011	1040	894	8.63e-21	99.6	2015	1048	70	1.92271	MSTRG.15192	No
497	MSTRG.15192.65	ENSBTAT00000067069.1	74.468	94	22	2	1558	1650	804	712	9.86e-08	55.4	2152	1610	65	1.33665	MSTRG.15192	No
498	MSTRG.15192.66	ENSBTAT00000067069.1	74.468	94	22	2	1509	1601	804	712	1.19e-07	55.4	2599	1610	60	1.61429	MSTRG.15192	No
499	MSTRG.15192.67	ENSBTAT00000083516.1	76.068	117	26	1	1053	1169	1014	900	3.82e-16	83.3	1169	1048	55	1.11546	MSTRG.15192	No
500	MSTRG.15192.70	ENSBTAT00000067069.1	74.468	94	22	2	832	924	804	712	6.01e-08	55.4	1319	1610	87	0.819255	MSTRG.15192	No
501	MSTRG.15427.38	ENSBTAT00000083516.1	82	50	9	0	1228	1277	1017	968	2.51e-06	50.9	1294	1048	62	1.23473	MSTRG.15427	No
502	MSTRG.15427.35	ENSBTAT00000083516.1	73.913	138	36	0	1199	1336	1046	909	1.14e-17	87.8	1477	1048	66	1.40935	MSTRG.15427	No
503	MSTRG.15439.1	ENSBTAT00000070314.1	78.36	439	86	8	1002	1435	783	1217	1.6e-92	336	1710	1526	60	1.12058	MSTRG.15439	No
504	MSTRG.15463.3	ENSBTAT00000068056.1	84.615	52	7	1	491	541	730	781	2.79e-08	55.4	623	1119	68	0.556747	MSTRG.15463	No
505	MSTRG.15485.1	ENSBTAT00000066482.1	96.805	313	10	0	82	394	250	562	1.98e-148	520	512	565	61	0.906195	MSTRG.15485	No
506	MSTRG.15485.4	ENSBTAT00000066482.1	96.825	315	10	0	339	653	248	562	2.59e-149	524	806	565	54	1.42655	MSTRG.15485	No
507	MSTRG.15485.7	ENSBTAT00000066482.1	96.154	260	9	1	170	429	238	496	1.18e-118	421	429	565	61	0.759292	MSTRG.15485	No
508	MSTRG.15506.1	ENSBTAT00000077289.1	86.957	184	17	1	84	260	274	457	2.99e-60	226	262	468	68	0.559829	MSTRG.15506	Yes
509	MSTRG.15536.14	ENSBTAT00000069829.1	85.542	581	65	7	436	1001	1268	692	0	655	1001	1407	70	0.711443	MSTRG.15536	No
510	MSTRG.15630.1	ENSBTAT00000067069.1	79.032	62	13	0	566	627	901	840	2.47e-07	54.5	1547	1610	59	0.96087	MSTRG.15630	Yes
511	MSTRG.15634.1	ENSBTAT00000075954.1	84.919	431	59	3	36	460	642	1072	3.53e-135	477	841	1072	51	0.784515	MSTRG.15634	Yes
512	MSTRG.15640.2	ENSBTAT00000083516.1	84.444	45	7	0	685	729	850	806	3.17e-06	50.9	1629	1048	57	1.55439	MSTRG.15640	Yes
513	MSTRG.15644.27	ENSBTAT00000069680.1	85.455	55	7	1	207	261	735	788	8.05e-10	60.8	760	1179	69	0.644614	MSTRG.15644	No
514	MSTRG.15647.3	ENSBTAT00000067069.1	78.689	61	13	0	656	716	909	849	6.99e-07	52.7	1261	1610	60	0.78323	MSTRG.15647	Yes
515	MSTRG.15648.3	ENSBTAT00000082668.1	82.517	143	24	1	405	547	1138	997	4.32e-34	142	1086	1730	51	0.627746	MSTRG.15648	Yes
516	MSTRG.15658.2	ENSBTAT00000069089.1	82.474	97	16	1	603	698	2144	2240	6.05e-20	96	1168	2326	51	0.50215	MSTRG.15658	No
517	MSTRG.15669.1	ENSBTAT00000067069.1	78.261	69	15	0	1496	1564	913	845	3.79e-08	58.1	2878	1610	51	1.78758	MSTRG.15669	Yes
518	MSTRG.15689.1	ENSBTAT00000070726.1	75.714	70	10	1	96	158	398	329	1.57e-07	52.7	300	400	53	0.75	MSTRG.15689	Yes
519	MSTRG.15736.1	ENSBTAT00000077634.1	95.376	519	18	3	1	518	1014	501	0	820	518	1024	100	0.505859	MSTRG.15736	Yes
520	MSTRG.15789.1	ENSBTAT00000077634.1	95.194	541	25	1	1	541	745	206	0	856	541	1024	100	0.52832	MSTRG.15789	Yes
521	MSTRG.15807.2	ENSBTAT00000067984.1	73.944	284	67	4	260	536	717	1000	5.24e-42	168	536	1039	52	0.515881	MSTRG.15807	No
522	MSTRG.15807.4	ENSBTAT00000075997.1	80.282	142	26	1	164	303	132	273	3.03e-30	128	360	493	54	0.730223	MSTRG.15807	No
523	MSTRG.15807.6	ENSBTAT00000075997.1	73.446	354	58	9	107	429	132	480	5.6e-54	207	504	493	64	1.02231	MSTRG.15807	No
524	MSTRG.15830.10	ENSBTAT00000067069.1	82.667	75	13	0	1548	1622	913	839	2.29e-14	77.9	1640	1610	80	1.01863	MSTRG.15830	No
525	MSTRG.15830.11	ENSBTAT00000067069.1	79.412	68	14	0	316	383	1044	977	8.87e-10	60.8	837	1610	67	0.519876	MSTRG.15830	No
526	MSTRG.15925.20	ENSBTAT00000072854.1	74.634	205	44	8	8	207	258	459	3.1e-24	107	393	766	51	0.513055	MSTRG.15925	No
527	MSTRG.15928.1	ENSBTAT00000080780.1	85.597	243	29	1	180	416	340	582	7.24e-77	282	416	764	57	0.544503	MSTRG.15928	Yes
528	MSTRG.15960.1	ENSBTAT00000077634.1	93.174	586	34	3	124	708	1024	444	0	869	708	1024	83	0.691406	MSTRG.15960	Yes
529	MSTRG.15974.18	ENSBTAT00000068056.1	83.704	135	20	2	491	623	728	594	4.08e-33	138	848	1119	64	0.757819	MSTRG.15974	No
530	MSTRG.16015.3	ENSBTAT00000086604.1	81.352	429	68	6	126	546	889	1313	2.55e-111	398	792	1382	53	0.573082	MSTRG.16015	No
531	MSTRG.16041.1	ENSBTAT00000067952.1	97.674	43	1	0	1	43	780	822	1.54e-13	74.3	914	1185	57	0.771308	MSTRG.16041	Yes
532	MSTRG.16063.8	ENSBTAT00000083223.1	94.69	113	3	1	1	110	166	278	6.1e-44	176	3125	3122	82	1.00096	MSTRG.16063	No
533	MSTRG.16063.11	ENSBTAT00000083223.1	95.122	41	2	0	1	41	225	265	8.07e-11	66.2	3171	3122	82	1.0157	MSTRG.16063	No
534	MSTRG.16063.12	ENSBTAT00000083223.1	95.089	224	11	0	35	258	954	1177	1.03e-97	355	2934	3122	81	0.939782	MSTRG.16063	No
535	MSTRG.16118.1	ENSBTAT00000083443.1	94.479	163	9	0	4	166	135	297	4.74e-68	254	553	1020	65	0.542157	MSTRG.16118	Yes
536	MSTRG.16136.1	ENSBTAT00000077289.1	83.051	118	17	3	110	225	405	289	4.19e-26	113	234	468	60	0.5	MSTRG.16136	Yes
537	MSTRG.16151.1	ENSBTAT00000077289.1	91.216	148	11	2	1	147	400	254	1.29e-52	202	283	468	52	0.604701	MSTRG.16151	Yes
538	MSTRG.16236.1	ENSBTAT00000087336.1	72.36	322	66	11	1	305	673	988	6.41e-37	151	841	1528	74	0.550393	MSTRG.16236	Yes
539	MSTRG.16353.1	ENSBTAT00000067952.1	87.234	47	6	0	1152	1198	775	729	7.4e-09	59	1969	1185	52	1.6616	MSTRG.16353	Yes
540	MSTRG.16408.1	ENSBTAT00000068054.1	96.319	326	11	1	333	658	1005	681	1.42e-151	531	658	1005	50	0.654726	MSTRG.16408	Yes
541	MSTRG.16429.1	ENSBTAT00000075237.1	87.833	263	29	2	2861	3120	1465	1727	1.86e-88	324	3120	3655	70	0.853625	MSTRG.16429	Yes
542	MSTRG.16456.2	ENSBTAT00000082178.1	92.661	109	8	0	256	364	211	103	1.96e-40	161	474	850	68	0.557647	MSTRG.16456	No
543	MSTRG.16458.3	ENSBTAT00000086985.1	90.323	155	15	0	1	155	4	158	5.18e-56	213	211	270	73	0.781481	MSTRG.16458	No
544	MSTRG.16461.3	ENSBTAT00000074426.1	81.513	238	30	5	194	423	288	519	2.11e-58	222	423	647	55	0.653787	MSTRG.16461	No
545	MSTRG.16492.1	ENSBTAT00000080701.1	91.176	204	17	1	130	333	1	203	1.67e-77	284	337	666	99	0.506006	MSTRG.16492	Yes
546	MSTRG.16465.84	ENSBTAT00000082375.1	93.246	533	30	3	51	583	198	724	0	792	844	1110	63	0.76036	MSTRG.16465	No
547	MSTRG.16514.1	ENSBTAT00000067069.1	89.474	38	4	0	23	60	803	766	7.02e-07	51.8	1266	1610	53	0.786335	MSTRG.16514	Yes
548	MSTRG.16513.35	ENSBTAT00000074345.1	90.995	422	35	2	149	569	479	898	3.25e-167	584	829	1254	51	0.661085	MSTRG.16513	No
549	MSTRG.16513.37	ENSBTAT00000074345.1	90.995	422	35	2	270	690	479	898	3.14e-167	584	802	1254	52	0.639553	MSTRG.16513	No
550	MSTRG.16523.1	ENSBTAT00000083516.1	87.179	39	5	0	405	443	851	813	9.3e-06	49.1	1375	1048	67	1.31202	MSTRG.16523	Yes
551	MSTRG.16527.1	ENSBTAT00000067069.1	85.185	54	7	1	414	467	1045	993	4.39e-09	59	1176	1610	50	0.730435	MSTRG.16527	Yes
552	MSTRG.16559.1	ENSBTAT00000084429.1	90.566	53	5	0	258	310	5	57	9.69e-14	74.3	583	1114	56	0.523339	MSTRG.16559	Yes
553	MSTRG.16576.1	ENSBTAT00000075997.1	76.712	73	12	2	106	173	480	408	2.65e-07	51.8	491	493	58	0.995943	MSTRG.16576	Yes
554	MSTRG.16581.1	ENSBTAT00000087336.1	81.325	166	26	3	771	935	1137	1298	7.19e-37	151	940	1528	54	0.615183	MSTRG.16581	Yes
555	MSTRG.16640.7	ENSBTAT00000084904.1	94.307	527	23	2	766	1290	308	829	0	813	1602	1260	66	1.27143	MSTRG.16640	No
556	MSTRG.16640.12	ENSBTAT00000084904.1	94.872	117	6	0	589	705	1103	1219	2.6e-47	185	705	1260	100	0.559524	MSTRG.16640	No
557	MSTRG.16673.1	ENSBTAT00000084604.1	92.308	52	3	1	1104	1154	717	768	2.13e-13	73.4	1258	1368	52	0.919591	MSTRG.16673	Yes
558	MSTRG.16744.1	ENSBTAT00000068056.1	84.906	53	7	1	6	57	791	739	1.11e-08	57.2	857	1119	72	0.765862	MSTRG.16744	Yes
559	MSTRG.16760.1	ENSBTAT00000067069.1	70.109	184	55	0	870	1053	898	715	1.33e-16	85.1	1410	1610	50	0.875776	MSTRG.16760	Yes
560	MSTRG.16818.2	ENSBTAT00000086604.1	82.514	692	104	9	1	689	628	1305	0	678	1376	1382	50	0.995658	MSTRG.16818	No
561	MSTRG.16839.1	ENSBTAT00000079404.1	84.475	219	34	0	1	219	761	979	1.23e-64	242	785	1294	52	0.606646	MSTRG.16839	Yes
562	MSTRG.16848.5	ENSBTAT00000082412.1	69.802	202	51	6	23	219	297	493	1.85e-13	72.5	328	654	60	0.501529	MSTRG.16848	No
563	MSTRG.16871.6	ENSBTAT00000075237.1	84.737	570	81	3	813	1379	1528	2094	3.07e-180	628	2865	3655	53	0.783858	MSTRG.16871	Yes
564	MSTRG.16924.1	ENSBTAT00000079997.1	92.453	53	2	2	976	1027	1266	1215	6.08e-13	71.6	1031	1549	65	0.665591	MSTRG.16924	Yes
565	MSTRG.16943.1	ENSBTAT00000084429.1	93.103	58	4	0	1305	1362	58	1	1.56e-17	87.8	2012	1114	53	1.8061	MSTRG.16943	Yes
566	MSTRG.16966.1	ENSBTAT00000077289.1	89.222	167	15	2	2	165	435	269	2.11e-56	214	291	468	56	0.621795	MSTRG.16966	Yes
567	MSTRG.16969.1	ENSBTAT00000086278.1	82.353	85	12	3	4	86	226	309	1.3e-14	76.1	284	350	59	0.811429	MSTRG.16969	Yes
568	MSTRG.16981.9	ENSBTAT00000076753.1	82.979	188	31	1	112	299	1	187	7.98e-50	192	333	621	56	0.536232	MSTRG.16981	No
569	MSTRG.16981.12	ENSBTAT00000071505.1	96.721	61	2	0	2	62	753	693	2.68e-22	102	775	1223	51	0.633688	MSTRG.16981	No
570	MSTRG.17028.1	ENSBTAT00000075237.1	86.551	1963	219	13	3310	5264	2094	169	0	2333	5442	3655	59	1.48892	MSTRG.17028	Yes
571	MSTRG.17034.1	ENSBTAT00000077705.1	88.409	509	51	4	1	503	530	1036	0	642	547	1039	92	0.526468	MSTRG.17034	Yes
572	MSTRG.17121.1	ENSBTAT00000073939.1	91.892	37	3	0	589	625	275	311	1.01e-07	54.5	647	834	54	0.775779	MSTRG.17121	Yes
573	MSTRG.17123.1	ENSBTAT00000086604.1	84.16	524	70	5	409	930	612	1124	4.17e-160	561	930	1382	56	0.672938	MSTRG.17123	Yes
574	MSTRG.17171.1	ENSBTAT00000084517.1	76	250	40	2	148	377	489	240	3.85e-49	190	453	866	51	0.523095	MSTRG.17171	Yes
575	MSTRG.17194.1	ENSBTAT00000077937.1	82.803	157	20	3	1	153	485	332	1.83e-38	155	305	534	50	0.571161	MSTRG.17194	Yes
576	MSTRG.17247.1	ENSBTAT00000066892.1	95.455	132	6	0	103	234	132	1	1.15e-55	212	443	839	54	0.52801	MSTRG.17247	Yes
577	MSTRG.17262.1	ENSBTAT00000076990.1	93.75	32	2	0	52	83	694	663	2.1e-06	50	1090	1241	50	0.878324	MSTRG.17262	Yes
578	MSTRG.17582.1	ENSBTAT00000087398.1	93.75	32	2	0	686	717	384	415	3.36e-06	50	1730	1531	53	1.12998	MSTRG.17582	Yes
579	MSTRG.17585.1	ENSBTAT00000075997.1	74.658	146	34	2	77	219	277	132	1.71e-19	91.5	287	493	76	0.58215	MSTRG.17585	Yes
580	MSTRG.17713.2	ENSBTAT00000075237.1	86.646	1288	135	10	2	1284	1842	587	0	1536	2419	3655	53	0.661833	MSTRG.17713	Yes
581	MSTRG.17831.1	ENSBTAT00000077289.1	80.597	67	13	0	179	245	406	340	7.68e-11	63.5	267	468	68	0.570513	MSTRG.17831	Yes
582	MSTRG.17866.6	ENSBTAT00000076295.1	94.195	379	22	0	1	379	27	405	5e-168	585	455	432	83	1.05324	MSTRG.17866	No
583	MSTRG.17878.2	ENSBTAT00000083458.1	82.609	253	43	1	224	475	261	513	1.16e-68	255	477	747	53	0.638554	MSTRG.17878	Yes
584	MSTRG.17906.1	ENSBTAT00000083443.1	89.809	157	16	0	631	787	52	208	2.09e-55	212	787	1020	53	0.771569	MSTRG.17906	Yes
585	MSTRG.17916.2	ENSBTAT00000080780.1	82.514	183	26	1	160	336	406	588	4.8e-48	187	463	764	53	0.606021	MSTRG.17916	No
586	MSTRG.17923.2	ENSBTAT00000077289.1	87.234	94	5	2	149	235	457	364	4.21e-26	113	235	468	78	0.502137	MSTRG.17923	Yes
587	MSTRG.17999.1	ENSBTAT00000085800.1	83.014	730	93	5	1	730	1206	508	0	764	941	1551	78	0.606705	MSTRG.17999	Yes
588	MSTRG.18065.9	ENSBTAT00000079997.1	75.335	746	162	13	655	1388	1368	633	5.97e-135	478	1406	1549	52	0.907682	MSTRG.18065	No
589	MSTRG.18114.10	ENSBTAT00000072854.1	76.667	210	36	7	180	387	457	259	1.84e-33	139	394	766	53	0.51436	MSTRG.18114	No
590	MSTRG.18184.104	ENSBTAT00000074345.1	90.141	426	40	1	57	482	478	901	4.91e-165	577	843	1254	51	0.672249	MSTRG.18184	No
591	MSTRG.18228.1	ENSBTAT00000086604.1	82.774	923	137	12	124	1039	1306	399	0	914	1553	1382	59	1.12373	MSTRG.18228	Yes
592	MSTRG.18299.1	ENSBTAT00000073731.1	88.889	252	25	1	115	366	438	686	1.75e-90	327	377	686	67	0.549563	MSTRG.18299	Yes
593	MSTRG.18337.1	ENSBTAT00000076735.1	94.872	39	1	1	314	351	874	836	2.56e-09	59	694	1301	53	0.533436	MSTRG.18337	Yes
594	MSTRG.18349.2	ENSBTAT00000075997.1	65.598	343	68	9	289	586	135	472	3.73e-19	92.4	601	493	50	1.21907	MSTRG.18349	Yes
595	MSTRG.18349.4	ENSBTAT00000075997.1	65.079	315	64	7	231	502	135	446	1.6e-16	83.3	502	493	54	1.01826	MSTRG.18349	Yes
596	MSTRG.18349.5	ENSBTAT00000075997.1	65.244	328	66	8	108	390	135	459	1.01e-17	86	391	493	72	0.793103	MSTRG.18349	Yes
597	MSTRG.18349.6	ENSBTAT00000075997.1	65.598	343	68	9	229	526	135	472	3.48e-19	92.4	562	493	53	1.13996	MSTRG.18349	Yes
598	MSTRG.18369.1	ENSBTAT00000075997.1	73.913	138	27	3	143	271	132	269	1.42e-16	82.4	447	493	50	0.906694	MSTRG.18369	Yes
599	MSTRG.18381.2	ENSBTAT00000079404.1	84.718	373	56	1	280	652	969	598	9.52e-116	413	653	1294	57	0.504637	MSTRG.18381	Yes
600	MSTRG.18446.1	ENSBTAT00000076753.1	80	180	35	1	1	180	179	1	4.69e-40	159	331	621	54	0.533011	MSTRG.18446	Yes
601	MSTRG.18473.1	ENSBTAT00000082512.1	68.136	295	68	16	153	433	2	284	5.49e-10	60.8	526	916	53	0.574236	MSTRG.18473	Yes
602	MSTRG.18485.1	ENSBTAT00000082512.1	67.347	294	71	14	135	414	2	284	7.28e-09	58.1	570	916	55	0.622271	MSTRG.18485	Yes
603	MSTRG.18527.1	ENSBTAT00000075237.1	87.114	1521	156	10	1	1513	1657	169	0	1851	5112	3655	67	1.39863	MSTRG.18527	Yes
604	MSTRG.18528.1	ENSBTAT00000084851.1	90.517	116	11	0	690	805	766	651	1.43e-39	160	969	1270	52	0.762992	MSTRG.18528	No
605	MSTRG.18712.1	ENSBTAT00000077634.1	95.318	534	25	0	6	539	604	71	0	851	539	1024	99	0.526367	MSTRG.18712	Yes
606	MSTRG.18762.7	ENSBTAT00000075237.1	85	100	15	0	1	100	2003	1904	3.72e-25	113	1912	3655	62	0.523119	MSTRG.18762	No
607	MSTRG.18768.2	ENSBTAT00000068056.1	83.333	186	30	1	123	307	600	785	1.56e-49	193	630	1119	68	0.563003	MSTRG.18768	No
608	MSTRG.18800.1	ENSBTAT00000070888.1	94.638	373	19	1	131	503	1001	630	2.36e-166	580	503	1005	74	0.500498	MSTRG.18800	Yes
609	MSTRG.18811.1	ENSBTAT00000076318.1	94.34	212	12	0	303	514	3	214	1.17e-90	329	849	1411	54	0.601701	MSTRG.18811	Yes
610	MSTRG.18915.1	ENSBTAT00000077937.1	86.989	269	32	2	17	285	534	269	6.42e-89	322	327	534	82	0.61236	MSTRG.18915	Yes
611	MSTRG.19016.1	ENSBTAT00000073004.1	84.314	51	8	0	517	567	1114	1164	1.3e-08	57.2	1000	1362	60	0.734214	MSTRG.19016	Yes
612	MSTRG.19152.1	ENSBTAT00000077937.1	87.361	269	31	2	84	352	534	269	7.07e-90	326	433	534	62	0.810861	MSTRG.19152	Yes
613	MSTRG.19154.5	ENSBTAT00000075237.1	85.99	1556	189	10	166	1717	2094	564	0	1805	4063	3655	58	1.11163	MSTRG.19154	No
614	MSTRG.19155.1	ENSBTAT00000077937.1	87.027	185	23	1	7	191	351	534	4.84e-59	223	341	534	54	0.638577	MSTRG.19155	Yes
615	MSTRG.19154.10	ENSBTAT00000069624.1	80.139	287	54	3	227	510	930	644	5.31e-67	251	510	931	56	0.547798	MSTRG.19154	No
616	MSTRG.19181.40	ENSBTAT00000066892.1	93.182	132	9	0	288	419	1	132	2.76e-51	198	480	839	63	0.57211	MSTRG.19181	No
617	MSTRG.19193.2	ENSBTAT00000078220.1	90.4	125	9	1	412	536	122	1	6.26e-43	170	772	1271	50	0.607396	MSTRG.19193	Yes
618	MSTRG.19217.1	ENSBTAT00000069829.1	93.621	533	34	0	322	854	1261	729	0	809	854	1407	62	0.606965	MSTRG.19217	Yes
619	MSTRG.19229.1	ENSBTAT00000076753.1	79.255	188	38	1	15	202	187	1	4.75e-40	160	335	621	56	0.539452	MSTRG.19229	Yes
620	MSTRG.19266.1	ENSBTAT00000084394.1	94.241	191	10	1	182	372	41	230	1.26e-79	292	377	259	51	1.4556	MSTRG.19266	Yes
621	MSTRG.19292.1	ENSBTAT00000079689.1	91.057	123	10	1	509	630	742	864	1.78e-42	169	633	1260	99	0.502381	MSTRG.19292	Yes
622	MSTRG.19328.1	ENSBTAT00000069829.1	91.667	528	35	4	251	775	90	611	0	745	810	1407	65	0.575693	MSTRG.19328	No
623	MSTRG.19352.1	ENSBTAT00000081052.1	94.083	169	10	0	1	169	402	570	2.37e-70	260	416	570	55	0.729825	MSTRG.19352	Yes
624	MSTRG.19355.1	ENSBTAT00000067952.1	94.565	92	5	0	1	92	807	716	7.41e-35	144	659	1185	63	0.556118	MSTRG.19355	Yes
625	MSTRG.19374.1	ENSBTAT00000075954.1	83.901	323	36	3	50	356	750	1072	8.75e-97	350	602	1072	51	0.561567	MSTRG.19374	Yes
626	MSTRG.19387.2	ENSBTAT00000077289.1	87.234	47	6	0	2	48	49	3	8.4e-10	59	242	468	67	0.517094	MSTRG.19387	Yes
627	MSTRG.19420.3	ENSBTAT00000081852.1	83.077	130	21	1	1	130	131	3	8.79e-32	132	440	859	56	0.512224	MSTRG.19420	No
628	MSTRG.19435.1	ENSBTAT00000086935.1	95.541	314	14	0	252	565	693	1006	1.89e-143	504	632	1057	89	0.597919	MSTRG.19435	Yes
629	MSTRG.19438.2	ENSBTAT00000085002.1	81.176	85	16	0	29	113	852	768	1.99e-16	82.4	619	1139	56	0.543459	MSTRG.19438	Yes
630	MSTRG.19476.1	ENSBTAT00000082807.1	90.769	520	43	3	296	812	1300	783	0	713	812	1462	64	0.555404	MSTRG.19476	Yes
631	MSTRG.19540.1	ENSBTAT00000087124.1	94.03	134	8	0	483	616	1611	1744	1.31e-53	206	1153	2281	50	0.50548	MSTRG.19540	No
632	MSTRG.19540.4	ENSBTAT00000083689.1	92.5	40	2	1	486	525	934	972	5e-08	56.3	1102	1894	51	0.581837	MSTRG.19540	No
633	MSTRG.19542.1	ENSBTAT00000069829.1	81.232	357	51	1	1	341	1243	887	9.03e-98	352	751	1407	51	0.53376	MSTRG.19542	Yes
634	MSTRG.19606.1	ENSBTAT00000079823.1	88.629	299	31	2	43	340	11	307	4.89e-106	380	571	710	52	0.804225	MSTRG.19606	Yes
635	MSTRG.19607.4	ENSBTAT00000079404.1	78.333	60	13	0	61	120	580	639	1.4e-06	50.9	734	1294	50	0.567233	MSTRG.19607	Yes
636	MSTRG.19622.1	ENSBTAT00000086935.1	94.512	328	15	1	124	448	679	1006	4.44e-145	509	630	1057	52	0.596026	MSTRG.19622	Yes
637	MSTRG.19628.3	ENSBTAT00000067952.1	96.774	124	4	0	177	300	822	699	7.07e-54	206	630	1185	50	0.531646	MSTRG.19628	Yes
638	MSTRG.19634.1	ENSBTAT00000086935.1	84.483	116	16	2	3	116	872	987	2.21e-28	122	602	1057	54	0.569536	MSTRG.19634	Yes
639	MSTRG.19645.1	ENSBTAT00000086604.1	83.511	940	143	8	334	1266	1312	378	0	972	1691	1382	55	1.22359	MSTRG.19645	Yes
640	MSTRG.19648.1	ENSBTAT00000082807.1	88.668	653	67	2	1	648	651	1301	0	842	1107	1462	59	0.757182	MSTRG.19648	Yes
641	MSTRG.19642.8	ENSBTAT00000069680.1	88.125	320	36	2	347	664	1155	836	6.6e-112	399	715	1179	57	0.606446	MSTRG.19642	No
642	MSTRG.19752.2	ENSBTAT00000075997.1	77.465	142	27	3	5	142	132	272	2.83e-23	104	299	493	76	0.606491	MSTRG.19752	Yes
643	MSTRG.19854.1	ENSBTAT00000077705.1	84.156	486	59	5	2	483	538	1009	2.02e-149	524	630	1039	77	0.606352	MSTRG.19854	Yes
644	MSTRG.19908.1	ENSBTAT00000087336.1	77.174	460	71	9	1	432	649	1102	4.25e-96	347	830	1528	52	0.543194	MSTRG.19908	Yes
645	MSTRG.19918.1	ENSBTAT00000071505.1	92.771	166	12	0	335	500	858	693	7.88e-66	246	617	1223	59	0.504497	MSTRG.19918	Yes
646	MSTRG.19932.3	ENSBTAT00000068056.1	79.412	68	13	1	342	408	728	795	1.59e-08	57.2	1222	1119	51	1.09205	MSTRG.19932	Yes
647	MSTRG.19968.1	ENSBTAT00000074662.1	83.24	179	22	2	31	202	178	1	3.43e-48	187	336	666	51	0.504505	MSTRG.19968	Yes
648	MSTRG.19969.1	ENSBTAT00000083458.1	81.951	205	37	0	127	331	517	313	5.01e-53	204	376	747	55	0.503347	MSTRG.19969	Yes
649	MSTRG.20118.21	ENSBTAT00000087118.1	87.224	407	47	4	157	559	1116	1521	6.59e-138	487	814	1521	50	0.535174	MSTRG.20118	No
650	MSTRG.20129.2	ENSBTAT00000085800.1	87.97	266	30	2	1	266	763	500	1.55e-90	329	1117	1551	64	0.720181	MSTRG.20129	Yes
651	MSTRG.20148.1	ENSBTAT00000069680.1	85.507	414	55	4	176	585	1177	765	6.36e-131	463	691	1179	59	0.58609	MSTRG.20148	Yes
652	MSTRG.20162.1	ENSBTAT00000070888.1	93.36	497	32	1	1	497	500	5	0	745	504	1005	99	0.501493	MSTRG.20162	Yes
653	MSTRG.20178.1	ENSBTAT00000074095.1	79.167	264	52	2	204	464	671	408	7.27e-59	223	503	682	52	0.737537	MSTRG.20178	Yes
654	MSTRG.20248.1	ENSBTAT00000077634.1	89.782	1057	66	7	106	1160	1024	8	0	1426	1700	1024	62	1.66016	MSTRG.20248	Yes
655	MSTRG.20295.1	ENSBTAT00000068056.1	85.484	62	8	1	535	595	791	730	7.57e-12	68.9	1054	1119	50	0.941912	MSTRG.20295	Yes
656	MSTRG.20311.1	ENSBTAT00000067952.1	94.393	107	6	0	6	112	716	822	1.11e-41	167	1113	1185	52	0.939241	MSTRG.20311	Yes
657	MSTRG.20357.1	ENSBTAT00000075954.1	75.932	295	27	3	182	451	740	465	1.02e-63	239	542	1072	50	0.505597	MSTRG.20357	No
658	MSTRG.20357.13	ENSBTAT00000081037.1	81.25	96	18	0	211	306	657	752	1.16e-19	93.3	653	1077	50	0.606314	MSTRG.20357	No
659	MSTRG.20368.1	ENSBTAT00000076753.1	83.511	188	30	1	33	220	1	187	6.34e-51	196	323	621	58	0.520129	MSTRG.20368	Yes
660	MSTRG.20469.1	ENSBTAT00000071182.1	85.714	77	11	0	149	225	313	389	4.58e-19	90.6	225	427	68	0.526932	MSTRG.20469	Yes
661	MSTRG.20485.29	ENSBTAT00000085002.1	95.652	46	2	0	312	357	813	768	3.28e-14	75.2	684	1139	53	0.600527	MSTRG.20485	No
662	MSTRG.20521.17	ENSBTAT00000071422.1	79.661	177	31	4	226	399	626	800	5.7e-35	144	512	981	50	0.521916	MSTRG.20521	No
663	MSTRG.20529.3	ENSBTAT00000077634.1	89.297	327	33	1	1	325	688	362	2.76e-121	430	513	1024	63	0.500977	MSTRG.20529	Yes
664	MSTRG.20529.5	ENSBTAT00000077634.1	88.591	298	31	2	1	295	651	354	1.66e-105	379	557	1024	53	0.543945	MSTRG.20529	Yes
665	MSTRG.20586.2	ENSBTAT00000067952.1	90.909	99	8	1	198	296	708	805	4.37e-32	135	747	1185	62	0.63038	MSTRG.20586	Yes
666	MSTRG.20641.1	ENSBTAT00000076461.1	89.313	393	31	7	1	384	113	503	8.68e-142	499	679	1212	57	0.560231	MSTRG.20641	Yes
667	MSTRG.20641.2	ENSBTAT00000083771.1	96.787	249	7	1	1	248	157	405	5.18e-115	410	1007	1398	52	0.720315	MSTRG.20641	Yes
668	MSTRG.20704.2	ENSBTAT00000075183.1	89.189	111	8	2	1256	1366	2008	2114	5.45e-34	141	1366	2523	57	0.541419	MSTRG.20704	Yes
669	MSTRG.20780.1	ENSBTAT00000072445.1	93.939	33	2	0	123	155	142	110	2.03e-07	51.8	382	700	56	0.545714	MSTRG.20780	Yes
670	MSTRG.20812.1	ENSBTAT00000077289.1	92	150	12	0	3	152	272	421	1.48e-57	217	251	468	60	0.536325	MSTRG.20812	Yes
671	MSTRG.20821.9	ENSBTAT00000080780.1	82.906	351	49	3	35	374	352	702	4.96e-100	360	616	764	55	0.806283	MSTRG.20821	No
672	MSTRG.20838.1	ENSBTAT00000073731.1	87.273	220	23	2	142	359	686	470	4.78e-72	267	359	686	61	0.523324	MSTRG.20838	Yes
673	MSTRG.20857.78	ENSBTAT00000067952.1	86.486	111	15	0	465	575	710	820	2.78e-31	133	1343	1185	61	1.13333	MSTRG.20857	No
674	MSTRG.20937.1	ENSBTAT00000081825.1	89.362	141	15	0	3	143	515	375	2.84e-48	187	282	515	50	0.547573	MSTRG.20937	Yes
675	MSTRG.21025.8	ENSBTAT00000074345.1	87.324	426	49	3	238	660	478	901	3.58e-147	517	750	1254	56	0.598086	MSTRG.21025	No
676	MSTRG.21038.1	ENSBTAT00000086604.1	83.636	770	111	7	565	1332	1306	550	0	803	1460	1382	53	1.05644	MSTRG.21038	Yes
677	MSTRG.21214.1	ENSBTAT00000086604.1	85.498	462	64	3	235	695	754	1213	2.72e-148	521	695	1382	66	0.502894	MSTRG.21214	Yes
678	MSTRG.21292.1	ENSBTAT00000075997.1	71.942	278	53	4	73	326	136	412	2.57e-38	155	421	493	60	0.853955	MSTRG.21292	Yes
679	MSTRG.21306.1	ENSBTAT00000070028.1	88	175	21	0	65	239	1	175	6.39e-58	222	1234	1024	53	1.20508	MSTRG.21306	Yes
680	MSTRG.21307.2	ENSBTAT00000067952.1	93.388	121	8	0	1222	1342	700	820	2e-46	183	1528	1185	62	1.28945	MSTRG.21307	No
681	MSTRG.21369.1	ENSBTAT00000086604.1	85.255	373	49	4	692	1062	1306	938	1.57e-115	413	1062	1382	65	0.768452	MSTRG.21369	Yes
682	MSTRG.21437.3	ENSBTAT00000069624.1	81.23	309	42	6	68	367	861	560	2.74e-77	284	541	931	55	0.581096	MSTRG.21437	No
683	MSTRG.21437.5	ENSBTAT00000086604.1	81.907	409	63	5	32	434	904	1307	9.8e-110	392	716	1382	56	0.51809	MSTRG.21437	No
684	MSTRG.21438.1	ENSBTAT00000086604.1	83.853	706	101	6	616	1320	1306	613	0	745	1366	1382	52	0.988423	MSTRG.21438	Yes
685	MSTRG.21438.2	ENSBTAT00000075954.1	85.761	611	84	3	335	943	461	1070	0	700	1099	1072	55	1.02519	MSTRG.21438	Yes
686	MSTRG.21441.9	ENSBTAT00000080402.1	94.952	416	18	2	831	1244	1015	1429	0	650	2129	1429	54	1.48985	MSTRG.21441	No
687	MSTRG.21442.8	ENSBTAT00000080402.1	94.451	901	45	4	657	1555	1429	532	0	1387	1590	1429	57	1.11267	MSTRG.21442	No
688	MSTRG.21613.5	ENSBTAT00000077289.1	84.328	134	17	4	22	152	405	273	4.56e-32	133	238	468	55	0.508547	MSTRG.21613	No
689	MSTRG.21744.1	ENSBTAT00000067274.1	86.469	303	36	4	221	522	34	332	7.54e-97	349	522	1015	58	0.514286	MSTRG.21744	Yes
690	MSTRG.21751.1	ENSBTAT00000080701.1	91.441	222	17	2	139	360	1	220	2.36e-84	308	532	666	51	0.798799	MSTRG.21751	Yes
691	MSTRG.21935.5	ENSBTAT00000086604.1	81.582	923	129	12	425	1319	1306	397	0	882	1666	1382	54	1.2055	MSTRG.21935	No
692	MSTRG.22078.1	ENSBTAT00000077705.1	70.098	612	127	12	2	593	174	749	1.61e-74	276	612	1039	97	0.589028	MSTRG.22078	Yes
693	MSTRG.22126.1	ENSBTAT00000077937.1	79.926	269	49	3	109	375	269	534	3.01e-62	233	382	534	70	0.715356	MSTRG.22126	Yes
694	MSTRG.22218.1	ENSBTAT00000075997.1	74.834	151	35	2	31	178	132	282	1.34e-20	96	275	493	54	0.557809	MSTRG.22218	Yes
695	MSTRG.22225.9	ENSBTAT00000079395.1	83.453	139	23	0	26	164	614	752	4.19e-36	148	461	869	57	0.530495	MSTRG.22225	No
696	MSTRG.22225.10	ENSBTAT00000079395.1	83.453	139	23	0	24	162	614	752	3.96e-36	148	437	869	56	0.502877	MSTRG.22225	No
697	MSTRG.22247.1	ENSBTAT00000075997.1	74.059	239	52	5	65	298	365	132	1.53e-33	139	330	493	71	0.669371	MSTRG.22247	Yes
698	MSTRG.22378.5	ENSBTAT00000075997.1	67.941	340	63	10	53	350	132	467	1.63e-27	119	375	493	79	0.760649	MSTRG.22378	No
699	MSTRG.22397.1	ENSBTAT00000081052.1	93.75	192	12	0	217	408	379	570	4.32e-80	293	447	570	51	0.784211	MSTRG.22397	Yes
700	MSTRG.22417.13	ENSBTAT00000069812.1	80.658	486	18	6	126	608	217	629	9.43e-141	495	608	952	79	0.638655	MSTRG.22417	No
701	MSTRG.22417.18	ENSBTAT00000070028.1	85.714	175	25	0	326	500	1	175	2.26e-52	204	1619	1024	61	1.58105	MSTRG.22417	No
702	MSTRG.22439.1	ENSBTAT00000067790.1	92.683	205	15	0	1	205	1483	1279	2.03e-82	303	1056	1840	55	0.573913	MSTRG.22439	Yes
703	MSTRG.22557.2	ENSBTAT00000075997.1	71.324	136	33	3	118	251	131	262	8.33e-11	62.6	288	493	59	0.584178	MSTRG.22557	No
704	MSTRG.22566.3	ENSBTAT00000085800.1	86.252	531	66	3	530	1056	1027	500	2.05e-178	622	1302	1551	61	0.839458	MSTRG.22566	No
705	MSTRG.22574.4	ENSBTAT00000080701.1	93.233	133	8	1	1	133	145	14	7.12e-51	196	360	666	50	0.540541	MSTRG.22574	No
706	MSTRG.22597.1	ENSBTAT00000075954.1	80.822	438	66	3	1	423	638	1072	3.49e-116	415	831	1072	51	0.775187	MSTRG.22597	Yes
707	MSTRG.22600.1	ENSBTAT00000075954.1	87.227	321	34	3	265	581	755	1072	4.42e-108	388	757	1072	68	0.706157	MSTRG.22600	Yes
708	MSTRG.22657.2	ENSBTAT00000080701.1	91.339	127	10	1	174	300	221	96	6.74e-45	177	365	666	54	0.548048	MSTRG.22657	Yes
709	MSTRG.22705.4	ENSBTAT00000070888.1	92.623	488	35	1	116	602	265	752	0	715	612	1005	80	0.608955	MSTRG.22705	Yes
710	MSTRG.22829.1	ENSBTAT00000084604.1	96.154	52	2	0	735	786	717	768	2.24e-17	86	843	1368	59	0.616228	MSTRG.22829	Yes
711	MSTRG.22831.1	ENSBTAT00000077634.1	96.911	518	15	1	1	517	723	206	0	859	517	1024	100	0.504883	MSTRG.22831	Yes
712	MSTRG.22897.1	ENSBTAT00000072500.1	81.176	85	13	3	90	173	981	1063	5.81e-13	71.6	986	1321	50	0.746404	MSTRG.22897	Yes
713	MSTRG.22939.3	ENSBTAT00000080780.1	78.351	291	41	5	268	543	351	634	1.03e-63	239	548	764	50	0.717277	MSTRG.22939	Yes
714	MSTRG.22964.6	ENSBTAT00000081988.1	74.493	345	56	8	260	597	925	1244	1.12e-57	219	631	1245	54	0.506827	MSTRG.22964	No
715	MSTRG.23025.1	ENSBTAT00000068056.1	85.965	57	7	1	374	429	730	786	8.39e-11	64.4	961	1119	52	0.858803	MSTRG.23025	Yes
716	MSTRG.23062.1	ENSBTAT00000073731.1	88.889	252	25	1	112	363	438	686	2.4e-90	327	509	686	50	0.741983	MSTRG.23062	Yes
717	MSTRG.23063.1	ENSBTAT00000079997.1	87.632	760	71	7	34	782	1334	587	0	937	1280	1549	59	0.82634	MSTRG.23063	Yes
718	MSTRG.23066.1	ENSBTAT00000077289.1	88.571	175	13	1	1	168	455	281	8.91e-61	228	272	468	62	0.581197	MSTRG.23066	No
719	MSTRG.23080.1	ENSBTAT00000086935.1	91.538	130	10	1	13	141	878	1007	3.55e-46	182	791	1057	56	0.748344	MSTRG.23080	Yes
720	MSTRG.23115.3	ENSBTAT00000087118.1	89.713	418	41	2	203	619	1098	1514	5.25e-158	554	792	1521	53	0.52071	MSTRG.23115	Yes
721	MSTRG.23128.1	ENSBTAT00000067952.1	94.595	37	1	1	159	194	722	758	5.06e-08	55.4	1114	1185	58	0.940084	MSTRG.23128	Yes
722	MSTRG.23131.1	ENSBTAT00000073731.1	89.286	224	21	1	1	224	461	681	1.11e-80	295	402	686	56	0.586006	MSTRG.23131	Yes
723	MSTRG.23180.1	ENSBTAT00000067952.1	92.857	42	2	1	516	556	568	527	7.13e-09	59.9	1898	1185	55	1.60169	MSTRG.23180	Yes
724	MSTRG.23180.2	ENSBTAT00000080780.1	83.691	233	32	1	219	445	340	572	4.6e-67	251	445	764	51	0.582461	MSTRG.23180	Yes
725	MSTRG.23194.2	ENSBTAT00000086935.1	93.598	328	19	1	123	448	679	1006	8.52e-141	495	552	1057	59	0.522233	MSTRG.23194	Yes
726	MSTRG.23246.1	ENSBTAT00000087398.1	91.213	239	20	1	326	564	1531	1294	1.85e-91	334	1621	1531	50	1.05879	MSTRG.23246	Yes
727	MSTRG.23326.2	ENSBTAT00000068696.1	73.272	217	51	5	183	394	398	612	2.45e-26	114	456	759	54	0.600791	MSTRG.23326	Yes
728	MSTRG.23341.1	ENSBTAT00000077289.1	90.722	97	8	1	15	110	276	372	2.14e-31	132	313	468	51	0.668803	MSTRG.23341	Yes
729	MSTRG.23361.1	ENSBTAT00000084655.1	87.799	795	71	5	176	968	1	771	0	998	1331	1154	60	1.15338	MSTRG.23361	Yes
730	MSTRG.23371.28	ENSBTAT00000078220.1	89.61	154	13	1	513	666	1	151	2.8e-53	205	713	1271	52	0.560976	MSTRG.23371	No
731	MSTRG.23434.9	ENSBTAT00000081052.1	91.139	158	14	0	57	214	570	413	4.53e-59	223	321	570	67	0.563158	MSTRG.23434	No
732	MSTRG.23512.1	ENSBTAT00000067952.1	87.931	58	6	1	356	412	592	535	1.54e-12	70.7	755	1185	53	0.637131	MSTRG.23512	No
733	MSTRG.23592.3	ENSBTAT00000080701.1	92.92	226	15	1	139	364	225	1	5.27e-92	333	476	666	58	0.714715	MSTRG.23592	No
734	MSTRG.23592.8	ENSBTAT00000085002.1	91.489	47	4	0	308	354	768	814	5.97e-12	68	836	1139	52	0.733977	MSTRG.23592	No
735	MSTRG.23602.1	ENSBTAT00000082907.1	85.326	552	46	7	434	974	1	528	0	631	974	1023	56	0.952102	MSTRG.23602	Yes
736	MSTRG.23641.1	ENSBTAT00000074085.1	94.712	416	22	0	1	416	416	1	0	652	636	1238	65	0.513732	MSTRG.23641	Yes
737	MSTRG.23669.1	ENSBTAT00000085800.1	80.615	423	54	6	381	789	738	1146	1.08e-109	392	789	1551	52	0.508704	MSTRG.23669	Yes
738	MSTRG.23720.30	ENSBTAT00000074085.1	90.548	529	46	2	199	723	100	628	0	724	777	1238	68	0.627625	MSTRG.23720	No
739	MSTRG.23720.31	ENSBTAT00000074085.1	90.548	529	46	2	114	638	100	628	0	724	681	1238	77	0.550081	MSTRG.23720	No
740	MSTRG.23740.1	ENSBTAT00000081825.1	87.234	141	18	0	81	221	375	515	1.8e-44	174	284	515	50	0.551456	MSTRG.23740	Yes
741	MSTRG.23788.1	ENSBTAT00000072726.1	95.425	459	21	0	1149	1607	1739	2197	0	734	1607	2906	57	0.552994	MSTRG.23788	Yes
742	MSTRG.23839.37	ENSBTAT00000086604.1	81.524	866	141	11	482	1334	444	1303	0	809	1502	1382	57	1.08683	MSTRG.23839	No
743	MSTRG.23872.1	ENSBTAT00000072445.1	93.939	33	2	0	34	66	142	110	3.56e-07	51.8	652	700	56	0.931429	MSTRG.23872	Yes
744	MSTRG.23920.1	ENSBTAT00000077634.1	90.059	1016	86	7	986	1995	1016	10	0	1360	1995	1024	51	1.94824	MSTRG.23920	Yes
745	MSTRG.23943.1	ENSBTAT00000077634.1	93.81	420	19	4	137	555	1024	611	0	629	555	1024	75	0.541992	MSTRG.23943	Yes
746	MSTRG.23952.1	ENSBTAT00000067952.1	89.362	94	8	1	118	209	709	802	2.27e-28	123	620	1185	58	0.523207	MSTRG.23952	Yes
747	MSTRG.23958.1	ENSBTAT00000077289.1	85.455	55	8	0	164	218	57	3	2.25e-11	64.4	273	468	79	0.583333	MSTRG.23958	Yes
748	MSTRG.23989.4	ENSBTAT00000068054.1	92.236	322	22	2	283	602	1004	684	5.75e-131	462	627	1005	55	0.623881	MSTRG.23989	No
749	MSTRG.24036.7	ENSBTAT00000075237.1	85.088	1026	137	5	439	1462	1912	901	0	1153	2388	3655	60	0.653352	MSTRG.24036	No
750	MSTRG.24073.1	ENSBTAT00000077937.1	85.047	214	26	3	8	218	324	534	3.08e-62	234	391	534	54	0.73221	MSTRG.24073	Yes
751	MSTRG.24092.1	ENSBTAT00000075954.1	86.775	431	56	1	1	430	1058	628	3.28e-147	517	688	1072	63	0.641791	MSTRG.24092	Yes
752	MSTRG.24130.2	ENSBTAT00000067069.1	79.71	69	14	0	1516	1584	916	848	5.05e-10	62.6	1643	1610	63	1.0205	MSTRG.24130	Yes
753	MSTRG.24149.3	ENSBTAT00000073939.1	85.841	113	16	0	246	358	483	595	9.65e-32	132	481	834	52	0.576739	MSTRG.24149	No
754	MSTRG.24181.2	ENSBTAT00000086604.1	81.998	861	120	9	788	1626	1306	459	0	846	1688	1382	50	1.22142	MSTRG.24181	No
755	MSTRG.24219.1	ENSBTAT00000074662.1	89.189	37	4	0	64	100	142	178	7.66e-07	50	411	666	59	0.617117	MSTRG.24219	Yes
756	MSTRG.24244.1	ENSBTAT00000079891.1	75.373	134	31	2	73	204	297	430	5.79e-18	86.9	233	431	57	0.540603	MSTRG.24244	Yes
757	MSTRG.24353.1	ENSBTAT00000073731.1	82.564	195	23	2	134	320	495	686	5.86e-52	200	361	686	52	0.526239	MSTRG.24353	Yes
758	MSTRG.24440.1	ENSBTAT00000069829.1	94.271	384	21	1	50	432	1261	878	2.33e-169	590	881	1407	58	0.626155	MSTRG.24440	Yes
759	MSTRG.24470.1	ENSBTAT00000077937.1	80.224	268	36	4	31	283	269	534	4.92e-65	242	326	534	78	0.610487	MSTRG.24470	Yes
760	MSTRG.24602.2	ENSBTAT00000086604.1	78.897	417	69	9	83	484	901	1313	9.15e-92	333	812	1382	50	0.587554	MSTRG.24602	Yes
761	MSTRG.24605.8	ENSBTAT00000070888.1	83.63	617	92	5	503	1112	334	948	0	644	1112	1005	55	1.10647	MSTRG.24605	No
762	MSTRG.24620.1	ENSBTAT00000067952.1	93.578	109	7	0	1091	1199	712	820	4.21e-41	166	1207	1185	58	1.01857	MSTRG.24620	Yes
763	MSTRG.24632.7	ENSBTAT00000086935.1	85.266	319	34	2	23	328	687	1005	3.09e-102	367	572	1057	53	0.541154	MSTRG.24632	No
764	MSTRG.24632.8	ENSBTAT00000067274.1	79.18	317	53	3	82	386	62	377	5.66e-74	273	616	1015	50	0.606897	MSTRG.24632	No
765	MSTRG.24644.1	ENSBTAT00000077937.1	86.008	243	30	3	46	287	534	295	7.26e-75	276	287	534	84	0.537453	MSTRG.24644	Yes
766	MSTRG.24774.1	ENSBTAT00000082101.1	78.462	65	13	1	172	235	28	92	1.71e-07	51.8	324	496	56	0.653226	MSTRG.24774	Yes
767	MSTRG.24909.1	ENSBTAT00000079689.1	76.673	523	97	7	147	655	303	814	1.33e-107	385	655	1260	78	0.519841	MSTRG.24909	No
768	MSTRG.24959.1	ENSBTAT00000086350.1	90.972	144	10	2	171	311	284	141	8.06e-51	196	406	786	50	0.516539	MSTRG.24959	Yes
769	MSTRG.24975.1	ENSBTAT00000080701.1	83.019	53	8	1	215	266	67	15	1.8e-07	52.7	340	666	53	0.510511	MSTRG.24975	Yes
770	MSTRG.24977.1	ENSBTAT00000086604.1	85.714	42	6	0	470	511	1208	1249	3.22e-06	50	1658	1382	54	1.19971	MSTRG.24977	Yes
771	MSTRG.25038.1	ENSBTAT00000077634.1	89.165	563	55	3	150	711	1019	462	0	733	712	1024	79	0.695312	MSTRG.25038	Yes
772	MSTRG.25054.1	ENSBTAT00000081052.1	95.536	112	5	0	206	317	570	459	4.78e-46	180	317	570	56	0.55614	MSTRG.25054	Yes
773	MSTRG.25093.1	ENSBTAT00000077289.1	92.857	42	1	1	132	173	462	423	2.47e-10	60.8	248	468	70	0.529915	MSTRG.25093	Yes
774	MSTRG.25178.1	ENSBTAT00000077289.1	94.667	75	4	0	181	255	421	347	1.08e-27	118	255	468	74	0.544872	MSTRG.25178	Yes
775	MSTRG.25216.4	ENSBTAT00000074085.1	92.779	637	36	2	202	828	1	637	0	942	828	1238	76	0.668821	MSTRG.25216	No
776	MSTRG.25287.1	ENSBTAT00000079997.1	88.567	586	63	2	441	1024	1350	767	0	750	1024	1549	57	0.661072	MSTRG.25287	Yes
777	MSTRG.25292.1	ENSBTAT00000072854.1	81.818	77	14	0	454	530	258	334	7.23e-15	77	532	766	50	0.694517	MSTRG.25292	Yes
778	MSTRG.25340.1	ENSBTAT00000080780.1	80.184	217	37	1	213	423	621	405	6.93e-52	199	424	764	64	0.554974	MSTRG.25340	Yes
779	MSTRG.25357.46	ENSBTAT00000072445.1	100	28	0	0	144	171	137	110	1.91e-07	51.8	359	700	62	0.512857	MSTRG.25357	No
780	MSTRG.25423.1	ENSBTAT00000086935.1	94.19	327	18	1	271	597	1006	681	2.38e-142	501	652	1057	50	0.61684	MSTRG.25423	Yes
781	MSTRG.25424.1	ENSBTAT00000075954.1	89.347	291	31	0	81	371	461	751	1.27e-107	386	630	1072	58	0.587687	MSTRG.25424	Yes
782	MSTRG.25426.1	ENSBTAT00000087336.1	82.09	67	12	0	539	605	1121	1055	1.33e-11	68	1842	1528	51	1.2055	MSTRG.25426	Yes
783	MSTRG.25429.1	ENSBTAT00000067952.1	91.892	37	2	1	295	330	722	758	1.58e-06	50.9	823	1185	65	0.694515	MSTRG.25429	Yes
784	MSTRG.25471.2	ENSBTAT00000072389.1	97.268	183	5	0	78	260	68	250	1.1e-84	308	260	402	70	0.646766	MSTRG.25471	Yes
785	MSTRG.25510.1	ENSBTAT00000077289.1	93.333	30	2	0	205	234	407	378	5.15e-06	46.4	236	468	60	0.504274	MSTRG.25510	Yes
786	MSTRG.25511.2	ENSBTAT00000066537.1	83.985	1099	141	13	642	1712	1	1092	0	1162	1712	1460	63	1.1726	MSTRG.25511	No
787	MSTRG.25535.1	ENSBTAT00000072445.1	85.075	201	30	0	7	207	172	372	1.19e-60	228	356	700	58	0.508571	MSTRG.25535	Yes
788	MSTRG.25672.1	ENSBTAT00000068696.1	73.611	216	38	6	25	233	468	671	4.3e-29	123	417	759	50	0.549407	MSTRG.25672	Yes
789	MSTRG.25694.1	ENSBTAT00000077289.1	79.268	82	14	3	15	94	289	369	2.69e-10	61.7	268	468	50	0.57265	MSTRG.25694	Yes
790	MSTRG.25730.1	ENSBTAT00000069624.1	75.602	332	36	7	1	297	763	442	7.31e-65	243	475	931	63	0.510204	MSTRG.25730	Yes
791	MSTRG.25835.17	ENSBTAT00000075183.1	86.555	238	25	2	1410	1647	2182	1952	3.32e-76	283	1830	2523	50	0.725327	MSTRG.25835	No
792	MSTRG.25835.18	ENSBTAT00000075183.1	86.555	238	25	2	1270	1507	2182	1952	3.03e-76	283	1670	2523	53	0.66191	MSTRG.25835	No
793	MSTRG.25883.1	ENSBTAT00000077289.1	89.109	101	8	1	29	126	270	370	1.74e-31	132	258	468	68	0.551282	MSTRG.25883	Yes
794	MSTRG.25901.1	ENSBTAT00000074345.1	88.967	426	44	2	197	621	478	901	2.35e-157	551	1008	1254	52	0.803828	MSTRG.25901	Yes
795	MSTRG.25906.1	ENSBTAT00000077937.1	85.279	197	27	1	3	199	463	269	4.02e-59	223	287	534	69	0.537453	MSTRG.25906	Yes
796	MSTRG.25912.1	ENSBTAT00000073731.1	89.778	225	20	1	1	225	659	438	2.28e-82	301	353	686	64	0.514577	MSTRG.25912	Yes
797	MSTRG.25924.1	ENSBTAT00000087504.1	91.63	227	18	1	50	276	849	624	2.98e-88	321	429	849	53	0.5053	MSTRG.25924	Yes
798	MSTRG.25947.1	ENSBTAT00000075997.1	80.808	99	18	1	121	218	327	425	5.18e-19	90.6	252	493	62	0.511156	MSTRG.25947	Yes
799	MSTRG.25985.1	ENSBTAT00000079689.1	86.08	352	46	3	1	351	736	1085	4.86e-113	404	644	1260	55	0.511111	MSTRG.25985	Yes
800	MSTRG.26081.1	ENSBTAT00000068948.1	93.223	1210	64	5	1	1193	944	2152	0	1807	1757	2152	68	0.81645	MSTRG.26081	Yes
801	MSTRG.26168.1	ENSBTAT00000084851.1	90.351	114	10	1	580	693	766	654	1.51e-37	153	693	1270	55	0.545669	MSTRG.26168	Yes
802	MSTRG.26200.3	ENSBTAT00000075954.1	87.616	323	40	0	123	445	1072	750	4.76e-113	403	632	1072	51	0.589552	MSTRG.26200	No
803	MSTRG.26226.1	ENSBTAT00000073731.1	86.508	252	26	2	61	307	438	686	2.3e-82	300	356	686	69	0.51895	MSTRG.26226	Yes
804	MSTRG.26238.1	ENSBTAT00000073731.1	85	200	24	3	186	383	686	491	2.32e-57	218	384	686	52	0.559767	MSTRG.26238	Yes
805	MSTRG.26264.1	ENSBTAT00000075997.1	80.851	94	17	1	279	371	334	427	9.57e-18	86	372	493	58	0.754564	MSTRG.26264	Yes
806	MSTRG.26302.3	ENSBTAT00000066537.1	90.673	1040	78	5	1	1025	1425	390	0	1434	2093	1460	62	1.43356	MSTRG.26302	No
807	MSTRG.26420.5	ENSBTAT00000077289.1	83.333	138	21	2	4	140	404	268	1.15e-33	139	253	468	54	0.540598	MSTRG.26420	Yes
808	MSTRG.26454.4	ENSBTAT00000083458.1	79.757	247	50	0	50	296	262	508	2.49e-58	221	494	747	50	0.661312	MSTRG.26454	No
809	MSTRG.26482.2	ENSBTAT00000074345.1	89.311	421	43	1	228	648	901	483	1.37e-158	554	719	1254	59	0.573365	MSTRG.26482	No
810	MSTRG.26482.3	ENSBTAT00000074345.1	89.311	421	43	1	234	654	901	483	1.29e-158	554	682	1254	62	0.54386	MSTRG.26482	No
811	MSTRG.26494.1	ENSBTAT00000072445.1	80.672	238	33	3	40	264	372	135	1.96e-58	221	394	700	57	0.562857	MSTRG.26494	Yes
812	MSTRG.26510.1	ENSBTAT00000074085.1	87.097	651	70	6	463	1103	1	647	0	782	1103	1238	58	0.890953	MSTRG.26510	Yes
813	MSTRG.26545.1	ENSBTAT00000077937.1	84.302	172	25	1	166	337	269	438	3.45e-48	187	338	534	51	0.632959	MSTRG.26545	Yes
814	MSTRG.26551.1	ENSBTAT00000075954.1	83.306	617	93	8	155	766	1072	461	1.72e-178	622	1094	1072	56	1.02052	MSTRG.26551	Yes
815	MSTRG.26607.1	ENSBTAT00000073331.1	94.231	52	3	0	968	1019	1279	1228	1.16e-15	81.5	1019	1367	50	0.745428	MSTRG.26607	Yes
816	MSTRG.26605.27	ENSBTAT00000079823.1	97.674	43	1	0	8	50	192	150	1.06e-13	74.3	637	710	51	0.897183	MSTRG.26605	No
817	MSTRG.26615.1	ENSBTAT00000074662.1	86.719	128	17	0	259	386	1	128	2.43e-38	155	400	666	61	0.600601	MSTRG.26615	Yes
818	MSTRG.26624.1	ENSBTAT00000086935.1	96	325	13	0	237	561	679	1003	1.47e-150	528	561	1057	58	0.530747	MSTRG.26624	Yes
819	MSTRG.26629.1	ENSBTAT00000077705.1	86.378	624	69	7	1	610	415	1036	0	726	798	1039	76	0.768046	MSTRG.26629	Yes
820	MSTRG.26706.1	ENSBTAT00000074345.1	89.474	57	6	0	491	547	751	807	9.62e-15	77	700	1254	60	0.558214	MSTRG.26706	Yes
821	MSTRG.26754.1	ENSBTAT00000069829.1	76.306	1034	230	9	223	1244	1268	238	0	734	1713	1407	61	1.21748	MSTRG.26754	Yes
822	MSTRG.26760.1	ENSBTAT00000076753.1	78.191	188	36	2	55	238	187	1	2.37e-37	150	323	621	57	0.520129	MSTRG.26760	Yes
823	MSTRG.26771.1	ENSBTAT00000079689.1	84.959	605	80	5	2	604	891	296	0	669	666	1260	91	0.528571	MSTRG.26771	Yes
824	MSTRG.26807.1	ENSBTAT00000067952.1	93.75	112	7	0	40	151	822	711	7.7e-43	171	943	1185	65	0.795781	MSTRG.26807	Yes
825	MSTRG.26823.1	ENSBTAT00000073939.1	87.755	49	5	1	220	267	510	558	1.99e-09	59	546	834	61	0.654676	MSTRG.26823	Yes
826	MSTRG.26827.9	ENSBTAT00000068150.1	95.211	355	12	2	95	449	1	350	1.96e-160	560	449	661	79	0.679274	MSTRG.26827	No
827	MSTRG.26875.1	ENSBTAT00000077705.1	84.841	409	43	4	1	397	540	941	2.25e-129	458	579	1039	69	0.557267	MSTRG.26875	Yes
828	MSTRG.26902.1	ENSBTAT00000085800.1	84.474	599	60	7	1	589	1075	500	0	660	912	1551	65	0.588008	MSTRG.26902	Yes
829	MSTRG.26930.1	ENSBTAT00000075815.1	80.556	108	20	1	102	209	163	57	2.96e-21	97.8	217	229	50	0.947598	MSTRG.26930	Yes
830	MSTRG.26942.1	ENSBTAT00000073731.1	88.889	252	25	1	67	318	686	438	1.63e-90	327	352	686	72	0.51312	MSTRG.26942	Yes
831	MSTRG.26942.2	ENSBTAT00000075237.1	86.468	1611	158	11	1	1583	1747	169	0	1928	2823	3655	58	0.772367	MSTRG.26942	Yes
832	MSTRG.26973.1	ENSBTAT00000086604.1	86.713	429	53	3	198	626	882	1306	2.13e-144	508	859	1382	50	0.621563	MSTRG.26973	Yes
833	MSTRG.27000.1	ENSBTAT00000073731.1	88.492	252	26	1	75	326	438	686	8.15e-89	323	411	686	61	0.599125	MSTRG.27000	Yes
834	MSTRG.27126.1	ENSBTAT00000077937.1	86.62	142	18	1	1	142	394	534	2.65e-42	168	281	534	51	0.526217	MSTRG.27126	Yes
835	MSTRG.27131.1	ENSBTAT00000069440.1	87.082	449	58	0	21	469	752	304	4.15e-157	549	521	1007	86	0.517378	MSTRG.27131	Yes
836	MSTRG.27166.1	ENSBTAT00000077289.1	89.005	191	14	2	1	184	455	265	9.06e-67	248	260	468	71	0.555556	MSTRG.27166	Yes
837	MSTRG.27182.1	ENSBTAT00000081052.1	92.486	173	13	0	1	173	398	570	2.9e-68	254	346	570	67	0.607018	MSTRG.27182	Yes
838	MSTRG.27319.4	ENSBTAT00000081052.1	91.71	193	15	1	137	328	378	570	4.53e-74	273	497	570	51	0.87193	MSTRG.27319	No
839	MSTRG.27357.1	ENSBTAT00000077937.1	83.621	232	31	4	1	229	496	269	6.73e-63	236	302	534	76	0.565543	MSTRG.27357	Yes
840	MSTRG.27372.3	ENSBTAT00000077289.1	86.207	58	8	0	326	383	2	59	7.63e-13	69.8	385	468	59	0.82265	MSTRG.27372	No
841	MSTRG.27430.1	ENSBTAT00000070028.1	84.946	93	14	0	822	914	184	92	2.61e-23	105	915	1024	58	0.893555	MSTRG.27430	Yes
842	MSTRG.27434.2	ENSBTAT00000067952.1	89.13	92	10	0	2	93	729	820	2.37e-28	122	646	1185	56	0.545148	MSTRG.27434	No
843	MSTRG.27454.1	ENSBTAT00000077705.1	70.714	700	158	8	172	860	1	664	2.4e-95	345	1330	1039	52	1.28008	MSTRG.27454	Yes
844	MSTRG.27487.1	ENSBTAT00000083458.1	75.368	272	47	5	219	482	517	258	1.77e-47	185	489	747	54	0.654618	MSTRG.27487	Yes
845	MSTRG.27537.1	ENSBTAT00000077705.1	83.333	492	66	8	1	481	548	1034	2.93e-141	497	657	1039	73	0.632339	MSTRG.27537	Yes
846	MSTRG.27565.1	ENSBTAT00000081052.1	88	50	6	0	498	547	569	520	4.8e-11	64.4	558	570	50	0.978947	MSTRG.27565	Yes
847	MSTRG.27620.7	ENSBTAT00000085002.1	83.051	118	19	1	75	192	184	300	9.23e-28	120	717	1139	50	0.6295	MSTRG.27620	No
848	MSTRG.27623.1	ENSBTAT00000079404.1	83.673	392	54	4	100	485	587	974	4.73e-115	410	922	1294	60	0.712519	MSTRG.27623	Yes
849	MSTRG.27628.1	ENSBTAT00000077289.1	90.78	141	13	0	18	158	406	266	4.72e-51	196	246	468	57	0.525641	MSTRG.27628	Yes
850	MSTRG.27640.1	ENSBTAT00000079997.1	91.753	485	38	1	478	962	1378	896	0	692	970	1549	50	0.62621	MSTRG.27640	Yes
851	MSTRG.27674.1	ENSBTAT00000081052.1	93.182	176	12	0	175	350	390	565	2.23e-71	264	474	570	52	0.831579	MSTRG.27674	No
852	MSTRG.27742.1	ENSBTAT00000069624.1	83.835	266	40	3	3	266	741	477	1.21e-74	276	466	931	57	0.500537	MSTRG.27742	Yes
853	MSTRG.27746.5	ENSBTAT00000084990.1	86.957	92	11	1	321	412	68	158	9.38e-25	109	413	792	57	0.521465	MSTRG.27746	No
854	MSTRG.27762.1	ENSBTAT00000075954.1	85.973	442	54	5	457	893	1072	634	9.45e-143	503	895	1072	56	0.834888	MSTRG.27762	Yes
855	MSTRG.27772.1	ENSBTAT00000079404.1	83.459	266	38	4	171	432	996	733	8.41e-73	269	746	1294	57	0.576507	MSTRG.27772	Yes
856	MSTRG.27773.7	ENSBTAT00000067450.1	90.239	502	21	4	255	755	1	475	0	692	1178	762	54	1.54593	MSTRG.27773	No
857	MSTRG.27840.1	ENSBTAT00000084459.1	93.13	131	9	0	113	243	131	1	7.35e-51	196	372	731	55	0.508892	MSTRG.27840	Yes
858	MSTRG.27860.2	ENSBTAT00000075237.1	87.755	49	4	1	4732	4780	2076	2030	1.84e-08	59.9	4869	3655	56	1.33215	MSTRG.27860	Yes
859	MSTRG.27889.1	ENSBTAT00000072854.1	80.435	138	24	3	177	312	316	452	6.54e-27	117	427	766	52	0.557441	MSTRG.27889	Yes
860	MSTRG.27922.1	ENSBTAT00000074345.1	89.101	367	33	4	144	505	842	478	4.06e-133	471	656	1254	55	0.523126	MSTRG.27922	Yes
861	MSTRG.27992.1	ENSBTAT00000081988.1	74.691	324	69	6	593	912	925	1239	1.6e-51	200	949	1245	57	0.762249	MSTRG.27992	Yes
862	MSTRG.27995.1	ENSBTAT00000077634.1	95.122	574	27	1	1	573	689	116	0	906	573	1024	100	0.55957	MSTRG.27995	Yes
863	MSTRG.27998.1	ENSBTAT00000073731.1	92.5	80	6	0	307	386	543	464	1.81e-27	118	412	686	61	0.600583	MSTRG.27998	Yes
864	MSTRG.28015.2	ENSBTAT00000069680.1	83.168	303	44	4	221	517	1123	822	1.14e-83	306	729	1179	56	0.618321	MSTRG.28015	Yes
865	MSTRG.28185.1	ENSBTAT00000086935.1	93.902	328	20	0	382	709	679	1006	8.28e-143	502	787	1057	65	0.74456	MSTRG.28185	Yes
866	MSTRG.28202.1	ENSBTAT00000077634.1	93.731	335	21	0	1	335	335	1	4.76e-145	510	674	1024	50	0.658203	MSTRG.28202	Yes
867	MSTRG.28278.4	ENSBTAT00000074345.1	89.71	379	37	1	269	647	478	854	5.56e-144	506	647	1254	59	0.515949	MSTRG.28278	No
868	MSTRG.28343.5	ENSBTAT00000069829.1	93.75	32	2	0	314	345	1220	1251	2.12e-06	50	1098	1407	92	0.780384	MSTRG.28343	No
869	MSTRG.28373.1	ENSBTAT00000075954.1	85.833	360	47	3	195	551	819	461	2.84e-115	410	562	1072	64	0.524254	MSTRG.28373	Yes
870	MSTRG.28393.1	ENSBTAT00000077289.1	90.741	108	9	1	168	274	328	435	2.51e-36	147	284	468	74	0.606838	MSTRG.28393	Yes
871	MSTRG.28412.1	ENSBTAT00000086935.1	93.009	329	22	1	173	501	1006	679	4.67e-138	487	583	1057	56	0.551561	MSTRG.28412	Yes
872	MSTRG.28426.1	ENSBTAT00000076753.1	77.174	184	39	2	132	313	187	5	5.07e-33	137	315	621	58	0.507246	MSTRG.28426	Yes
873	MSTRG.28494.1	ENSBTAT00000074345.1	88.193	415	42	3	117	526	892	480	2.68e-148	521	686	1254	60	0.547049	MSTRG.28494	Yes
874	MSTRG.28501.1	ENSBTAT00000073731.1	86.905	252	30	1	124	375	438	686	2.26e-83	305	423	686	60	0.616618	MSTRG.28501	Yes
875	MSTRG.28596.1	ENSBTAT00000077289.1	80.556	144	19	1	24	167	404	270	1.18e-33	138	260	468	55	0.555556	MSTRG.28596	Yes
876	MSTRG.28603.1	ENSBTAT00000073731.1	90.873	252	20	1	90	341	686	438	7.01e-97	350	487	686	52	0.709913	MSTRG.28603	Yes
877	MSTRG.28794.1	ENSBTAT00000069212.1	87.234	47	6	0	88	134	941	987	2.73e-09	59	739	1457	51	0.507207	MSTRG.28794	Yes
878	MSTRG.28923.1	ENSBTAT00000080701.1	90.698	215	17	3	124	336	227	14	1.36e-78	288	336	666	63	0.504505	MSTRG.28923	Yes
879	MSTRG.28956.1	ENSBTAT00000086604.1	84.028	432	48	7	154	576	887	1306	9.71e-129	456	710	1382	60	0.513748	MSTRG.28956	Yes
880	MSTRG.28979.1	ENSBTAT00000075954.1	85.941	441	61	1	1	440	590	1030	5.06e-146	513	867	1072	51	0.808769	MSTRG.28979	Yes
881	MSTRG.28988.1	ENSBTAT00000066537.1	87.5	616	66	5	205	811	1	614	0	752	813	1460	75	0.556849	MSTRG.28988	Yes
882	MSTRG.29045.6	ENSBTAT00000074345.1	88.991	436	46	1	277	712	478	911	2.59e-162	568	858	1254	51	0.684211	MSTRG.29045	No
883	MSTRG.29067.1	ENSBTAT00000083443.1	92.593	297	22	0	41	337	1	297	1.88e-123	437	520	1020	57	0.509804	MSTRG.29067	Yes
884	MSTRG.29080.2	ENSBTAT00000072072.1	94.444	36	2	0	663	698	1074	1039	9.3e-09	57.2	722	1367	71	0.528164	MSTRG.29080	Yes
885	MSTRG.29081.10	ENSBTAT00000074086.1	98.98	98	1	0	51	148	103	200	1.97e-43	173	846	803	83	1.05355	MSTRG.29081	No
886	MSTRG.29081.15	ENSBTAT00000074086.1	98.641	368	4	1	237	603	200	567	0	638	948	803	50	1.18057	MSTRG.29081	No
887	MSTRG.29081.20	ENSBTAT00000074086.1	90.377	478	15	3	1	476	355	803	0	670	919	803	52	1.14446	MSTRG.29081	No
888	MSTRG.29120.1	ENSBTAT00000073703.1	97.5	40	1	0	742	781	799	760	6.82e-12	68.9	951	1045	64	0.910048	MSTRG.29120	Yes
889	MSTRG.29134.1	ENSBTAT00000087336.1	74.3	393	65	18	6	384	611	981	3.63e-53	205	917	1528	57	0.600131	MSTRG.29134	Yes
890	MSTRG.29147.58	ENSBTAT00000077634.1	93.902	656	37	2	12	664	1	656	0	997	664	1024	98	0.648438	MSTRG.29147	No
891	MSTRG.29185.1	ENSBTAT00000077261.1	92.949	156	11	0	201	356	896	1051	2.12e-61	233	748	1425	51	0.524912	MSTRG.29185	Yes
892	MSTRG.29189.1	ENSBTAT00000067952.1	89.474	95	9	1	607	700	708	802	1.63e-28	123	1515	1185	56	1.27848	MSTRG.29189	Yes
893	MSTRG.29237.1	ENSBTAT00000079404.1	92.308	39	2	1	503	541	985	948	1.15e-07	54.5	734	1294	74	0.567233	MSTRG.29237	Yes
894	MSTRG.29408.1	ENSBTAT00000084851.1	84.848	99	15	0	1	99	668	766	4.42e-25	112	665	1270	54	0.523622	MSTRG.29408	Yes
895	MSTRG.29410.1	ENSBTAT00000069829.1	94.648	766	40	1	1	766	1256	492	0	1194	1712	1407	50	1.21677	MSTRG.29410	Yes
896	MSTRG.29434.1	ENSBTAT00000075237.1	87.014	1286	127	11	6	1287	1609	360	0	1553	3398	3655	61	0.929685	MSTRG.29434	Yes
897	MSTRG.29440.1	ENSBTAT00000074662.1	85.263	95	13	1	1	95	83	176	9.76e-24	105	355	666	53	0.533033	MSTRG.29440	Yes
898	MSTRG.29496.5	ENSBTAT00000075954.1	83.571	420	60	4	109	520	883	465	2.23e-123	437	610	1072	68	0.56903	MSTRG.29496	No
899	MSTRG.29535.1	ENSBTAT00000068056.1	80.645	62	11	1	678	738	730	791	4.59e-08	55.4	1013	1119	53	0.905273	MSTRG.29535	Yes
900	MSTRG.29552.1	ENSBTAT00000071624.1	86.486	74	9	1	29	102	342	270	8.48e-18	86	331	619	51	0.534733	MSTRG.29552	Yes
901	MSTRG.29580.4	ENSBTAT00000072445.1	87.288	236	27	2	180	412	135	370	2.24e-77	285	447	700	52	0.638571	MSTRG.29580	No
902	MSTRG.29603.1	ENSBTAT00000077634.1	94.507	983	49	5	1	981	980	1	0	1512	1451	1024	68	1.41699	MSTRG.29603	Yes
903	MSTRG.29615.11	ENSBTAT00000069680.1	90	40	4	0	1102	1141	774	735	6.83e-08	55.4	1495	1179	50	1.26802	MSTRG.29615	No
904	MSTRG.29726.2	ENSBTAT00000069624.1	79.882	338	49	5	32	353	893	559	1.07e-81	298	471	931	68	0.505908	MSTRG.29726	No
905	MSTRG.29726.4	ENSBTAT00000069624.1	79.882	338	49	5	15	336	893	559	1.16e-81	298	506	931	64	0.543502	MSTRG.29726	No
906	MSTRG.29732.1	ENSBTAT00000066892.1	94.697	132	7	0	263	394	132	1	6.15e-54	207	551	839	51	0.656734	MSTRG.29732	Yes
907	MSTRG.29797.1	ENSBTAT00000086604.1	82.671	831	101	15	152	954	491	1306	0	821	1591	1382	55	1.15123	MSTRG.29797	Yes
908	MSTRG.29892.1	ENSBTAT00000074662.1	80.791	177	31	3	15	190	175	1	5.9e-39	156	341	666	52	0.512012	MSTRG.29892	Yes
909	MSTRG.29943.1	ENSBTAT00000069624.1	78.125	256	46	5	3	255	518	766	9.39e-51	196	469	931	54	0.503759	MSTRG.29943	Yes
910	MSTRG.29955.1	ENSBTAT00000075954.1	84.426	610	92	2	147	753	461	1070	0	666	1201	1072	51	1.12034	MSTRG.29955	Yes
911	MSTRG.29996.9	ENSBTAT00000079233.1	91.589	214	18	0	6	219	2	215	1.11e-83	306	708	1231	92	0.575142	MSTRG.29996	No
912	MSTRG.29996.11	ENSBTAT00000079233.1	93.073	895	61	1	6	899	2	896	0	1332	914	1231	98	0.742486	MSTRG.29996	No
913	MSTRG.29996.13	ENSBTAT00000079233.1	94	550	32	1	1	549	337	886	0	840	755	1231	73	0.613323	MSTRG.29996	No
914	MSTRG.30061.2	ENSBTAT00000077634.1	83.692	558	83	7	305	855	434	990	6.07e-164	572	855	1024	64	0.834961	MSTRG.30061	Yes
915	MSTRG.30069.1	ENSBTAT00000072854.1	73.958	96	24	1	282	377	377	283	4.9e-09	58.1	391	766	58	0.510444	MSTRG.30069	Yes
916	MSTRG.30081.1	ENSBTAT00000075954.1	84.15	612	86	3	311	911	461	1072	0	664	1019	1072	59	0.95056	MSTRG.30081	Yes
917	MSTRG.30087.9	ENSBTAT00000075954.1	87.529	433	48	2	337	763	893	461	1.52e-152	535	854	1072	50	0.796642	MSTRG.30087	Yes
918	MSTRG.30087.10	ENSBTAT00000069624.1	83.333	264	37	4	248	504	877	614	6.86e-72	267	507	931	51	0.544576	MSTRG.30087	Yes
919	MSTRG.30093.1	ENSBTAT00000075954.1	87.814	558	66	2	532	1087	1018	461	0	693	1111	1072	50	1.03638	MSTRG.30093	Yes
920	MSTRG.30222.2	ENSBTAT00000071736.1	85	240	35	1	388	626	978	1217	3.53e-72	268	895	1518	51	0.589592	MSTRG.30222	No
921	MSTRG.30250.8	ENSBTAT00000084604.1	98.78	82	1	0	1	82	850	769	7.84e-35	144	696	1368	75	0.508772	MSTRG.30250	No
922	MSTRG.30260.1	ENSBTAT00000075237.1	83.749	1403	184	11	612	2007	2094	729	0	1493	2201	3655	65	0.602189	MSTRG.30260	Yes
923	MSTRG.30279.1	ENSBTAT00000077705.1	74.583	480	106	5	2	468	132	608	2.41e-84	308	544	1039	93	0.52358	MSTRG.30279	Yes
924	MSTRG.30295.3	ENSBTAT00000086604.1	87.557	442	50	5	137	574	866	1306	1.78e-151	532	821	1382	53	0.594067	MSTRG.30295	No
925	MSTRG.30338.1	ENSBTAT00000077634.1	94.93	572	23	3	101	671	1024	458	0	893	672	1024	85	0.65625	MSTRG.30338	Yes
926	MSTRG.30377.4	ENSBTAT00000070028.1	90.164	61	6	0	48	108	115	175	5.91e-17	84.2	640	1024	53	0.625	MSTRG.30377	No
927	MSTRG.30391.1	ENSBTAT00000075237.1	85.032	1236	141	9	1029	2259	1997	801	0	1395	2295	3655	54	0.627907	MSTRG.30391	Yes
928	MSTRG.30483.9	ENSBTAT00000075072.1	90.566	53	5	0	131	183	903	851	8.83e-14	74.3	533	907	58	0.587652	MSTRG.30483	No
929	MSTRG.30494.1	ENSBTAT00000068056.1	79.245	212	36	3	203	408	801	592	3.36e-45	178	617	1119	62	0.551385	MSTRG.30494	Yes
930	MSTRG.30498.1	ENSBTAT00000077289.1	88.971	136	14	1	55	190	271	405	1.52e-44	175	242	468	56	0.517094	MSTRG.30498	Yes
931	MSTRG.30556.2	ENSBTAT00000076735.1	84.034	119	19	0	334	452	960	842	2.28e-30	130	914	1301	57	0.702537	MSTRG.30556	No
932	MSTRG.30581.1	ENSBTAT00000068056.1	85	60	9	0	1037	1096	525	584	9.9e-12	68.9	1371	1119	59	1.2252	MSTRG.30581	Yes
933	MSTRG.30639.1	ENSBTAT00000082512.1	82.609	69	11	1	571	639	182	115	5.11e-12	68	717	916	56	0.782751	MSTRG.30639	Yes
934	MSTRG.30742.1	ENSBTAT00000081052.1	93.939	66	4	0	1	66	505	570	1.08e-22	102	323	570	56	0.566667	MSTRG.30742	Yes
935	MSTRG.30743.1	ENSBTAT00000077289.1	92.308	39	3	0	254	292	286	324	3.6e-09	58.1	292	468	55	0.623932	MSTRG.30743	Yes
936	MSTRG.30769.2	ENSBTAT00000077313.1	89.815	432	28	4	1	421	435	9	1.4e-165	578	842	1495	50	0.563211	MSTRG.30769	No
937	MSTRG.30839.1	ENSBTAT00000069440.1	86.548	394	53	0	1	394	697	304	1.26e-133	472	711	1007	55	0.706058	MSTRG.30839	Yes
938	MSTRG.30950.1	ENSBTAT00000073731.1	87.698	252	28	1	156	407	686	438	4.33e-86	314	421	686	60	0.613703	MSTRG.30950	Yes
939	MSTRG.30990.2	ENSBTAT00000080780.1	83.106	367	47	3	174	525	706	340	3.74e-107	383	534	764	66	0.698953	MSTRG.30990	Yes
940	MSTRG.31237.3	ENSBTAT00000067069.1	74.324	74	19	0	1129	1202	927	854	9.76e-06	49.1	1441	1610	54	0.895031	MSTRG.31237	No
941	MSTRG.31237.4	ENSBTAT00000067069.1	71.823	181	43	4	676	852	925	749	2.29e-17	86.9	860	1610	51	0.534161	MSTRG.31237	No
942	MSTRG.31276.3	ENSBTAT00000066707.1	94.023	435	25	1	1	435	5	438	0	664	777	473	56	1.64271	MSTRG.31276	Yes
943	MSTRG.31285.4	ENSBTAT00000083516.1	71.311	122	29	3	327	445	1000	882	3.68e-08	55.4	817	1048	58	0.77958	MSTRG.31285	No
944	MSTRG.31311.1	ENSBTAT00000077289.1	81.356	118	19	2	113	227	406	289	2.07e-24	108	268	468	51	0.57265	MSTRG.31311	Yes
945	MSTRG.31422.14	ENSBTAT00000075954.1	80.363	331	50	5	259	574	1021	691	1.62e-80	296	576	1072	55	0.537313	MSTRG.31422	No
946	MSTRG.31502.1	ENSBTAT00000077289.1	86.207	145	11	2	1	138	320	462	1.78e-43	171	234	468	80	0.5	MSTRG.31502	Yes
947	MSTRG.31510.1	ENSBTAT00000073731.1	84.694	196	22	2	12	199	643	448	2.24e-57	217	371	686	51	0.540816	MSTRG.31510	Yes
948	MSTRG.31528.1	ENSBTAT00000081052.1	91.237	194	14	2	232	423	378	570	1.98e-72	268	511	570	50	0.896491	MSTRG.31528	Yes
949	MSTRG.31564.1	ENSBTAT00000073939.1	85.047	107	16	0	297	403	485	591	1.96e-28	122	537	834	51	0.643885	MSTRG.31564	Yes
950	MSTRG.31579.1	ENSBTAT00000075954.1	88.399	612	66	3	281	887	1072	461	0	775	1223	1072	50	1.14086	MSTRG.31579	Yes
951	MSTRG.31585.1	ENSBTAT00000077937.1	84.615	195	27	2	1	195	343	534	3.24e-55	211	362	534	54	0.677903	MSTRG.31585	Yes
952	MSTRG.31653.1	ENSBTAT00000071832.1	96.273	161	6	0	14	174	162	2	1.25e-71	264	274	319	59	0.858934	MSTRG.31653	Yes
953	MSTRG.31686.2	ENSBTAT00000075954.1	89.076	357	38	1	61	416	912	556	1.59e-131	465	605	1072	59	0.564366	MSTRG.31686	Yes
954	MSTRG.31718.2	ENSBTAT00000072445.1	84.071	226	30	3	191	410	143	368	2.66e-63	238	410	700	54	0.585714	MSTRG.31718	Yes
955	MSTRG.31731.1	ENSBTAT00000073731.1	88.306	248	26	1	1	248	442	686	1.06e-86	315	363	686	68	0.529155	MSTRG.31731	Yes
956	MSTRG.31752.1	ENSBTAT00000069680.1	86.207	58	7	1	62	118	231	288	1.7e-11	66.2	683	1179	68	0.579304	MSTRG.31752	Yes
957	MSTRG.31826.1	ENSBTAT00000087148.1	88.454	485	30	6	297	760	990	1469	5.27e-178	619	964	1470	50	0.655782	MSTRG.31826	No
958	MSTRG.31826.4	ENSBTAT00000072445.1	96.429	28	1	0	353	380	110	137	9.7e-06	47.3	426	700	51	0.608571	MSTRG.31826	No
959	MSTRG.31896.1	ENSBTAT00000077634.1	94.86	856	42	2	1	854	858	3	0	1339	865	1024	99	0.844727	MSTRG.31896	Yes
960	MSTRG.31924.10	ENSBTAT00000074345.1	90.284	422	36	2	191	609	478	897	5.01e-164	572	709	1254	59	0.565391	MSTRG.31924	No
961	MSTRG.31958.1	ENSBTAT00000081052.1	93.007	143	10	0	1	143	428	570	2.51e-56	214	342	570	59	0.6	MSTRG.31958	Yes
962	MSTRG.31979.2	ENSBTAT00000083068.1	86.486	74	10	0	1	74	53	126	9.37e-19	89.7	439	640	54	0.685937	MSTRG.31979	No
963	MSTRG.31986.1	ENSBTAT00000082512.1	68.475	295	66	17	95	374	284	2	5.63e-10	61.7	538	916	52	0.587336	MSTRG.31986	Yes
964	MSTRG.32023.1	ENSBTAT00000087398.1	94.366	71	2	1	1357	1427	621	689	1.18e-23	108	1429	1531	61	0.933377	MSTRG.32023	Yes
965	MSTRG.32025.1	ENSBTAT00000086935.1	90.854	328	25	2	87	409	679	1006	9.35e-128	453	566	1057	57	0.535478	MSTRG.32025	Yes
966	MSTRG.32074.12	ENSBTAT00000074345.1	89.882	425	37	2	311	731	478	900	6.93e-163	570	803	1254	52	0.640351	MSTRG.32074	No
967	MSTRG.32074.14	ENSBTAT00000080780.1	82	300	43	2	195	483	340	639	1.11e-81	299	486	764	59	0.636126	MSTRG.32074	No
968	MSTRG.32089.1	ENSBTAT00000081052.1	87.179	39	5	0	173	211	387	425	2.5e-06	49.1	386	570	56	0.677193	MSTRG.32089	Yes
969	MSTRG.32090.1	ENSBTAT00000086604.1	81.366	644	93	5	1	620	1018	378	3.41e-179	623	764	1382	81	0.552822	MSTRG.32090	Yes
970	MSTRG.32142.1	ENSBTAT00000072445.1	96.667	30	1	0	402	431	110	139	1.64e-06	50.9	853	700	54	1.21857	MSTRG.32142	Yes
971	MSTRG.32172.2	ENSBTAT00000067952.1	86.316	95	13	0	28	122	822	728	1.89e-25	113	984	1185	52	0.83038	MSTRG.32172	No
972	MSTRG.32172.7	ENSBTAT00000086935.1	92.988	328	21	2	241	566	679	1006	2.34e-136	481	681	1057	67	0.644276	MSTRG.32172	No
973	MSTRG.32183.1	ENSBTAT00000080402.1	95.327	107	5	0	1	107	522	628	6.19e-43	171	761	1429	50	0.53254	MSTRG.32183	Yes
974	MSTRG.32198.1	ENSBTAT00000072445.1	88.571	35	4	0	200	234	110	144	8.64e-06	46.4	382	700	59	0.545714	MSTRG.32198	Yes
975	MSTRG.32199.1	ENSBTAT00000077634.1	94.877	488	22	2	1	485	887	400	0	762	740	1024	66	0.722656	MSTRG.32199	Yes
976	MSTRG.32259.1	ENSBTAT00000072445.1	90.909	33	3	0	160	192	113	145	8.35e-06	47.3	370	700	55	0.528571	MSTRG.32259	Yes
977	MSTRG.32316.1	ENSBTAT00000083516.1	85.246	61	9	0	1429	1489	944	884	3.4e-12	70.7	1638	1048	59	1.56298	MSTRG.32316	Yes
978	MSTRG.32444.2	ENSBTAT00000075997.1	69.196	224	50	5	46	250	137	360	1.93e-18	88.7	267	493	77	0.541582	MSTRG.32444	Yes
979	MSTRG.32465.11	ENSBTAT00000085800.1	92.105	38	3	0	335	372	950	987	6.28e-08	56.3	1378	1551	51	0.888459	MSTRG.32465	No
980	MSTRG.32540.2	ENSBTAT00000075997.1	78.571	126	24	3	152	276	302	425	1.44e-20	96	294	493	67	0.596349	MSTRG.32540	Yes
981	MSTRG.32592.1	ENSBTAT00000071505.1	94.66	206	4	1	232	437	496	694	4.49e-89	324	770	1223	70	0.629599	MSTRG.32592	Yes
982	MSTRG.32606.24	ENSBTAT00000075237.1	84.591	1921	232	18	1834	3741	2094	225	0	2107	4798	3655	52	1.31272	MSTRG.32606	No
983	MSTRG.32614.2	ENSBTAT00000074662.1	81.667	180	31	2	73	252	178	1	9.84e-43	169	358	666	50	0.537538	MSTRG.32614	Yes
984	MSTRG.32623.8	ENSBTAT00000086390.1	91.544	272	14	2	45	312	149	415	2.24e-108	387	395	416	68	0.949519	MSTRG.32623	No
985	MSTRG.32729.1	ENSBTAT00000081988.1	73.333	120	22	4	450	564	1119	1233	6.87e-11	64.4	791	1245	51	0.635341	MSTRG.32729	Yes
986	MSTRG.32792.1	ENSBTAT00000070028.1	87.429	175	22	0	59	233	1	175	5.02e-57	217	805	1024	55	0.786133	MSTRG.32792	Yes
987	MSTRG.32841.1	ENSBTAT00000068056.1	82.143	56	8	2	786	839	806	751	1.93e-06	50	1003	1119	51	0.896336	MSTRG.32841	Yes
988	MSTRG.32863.1	ENSBTAT00000080701.1	90	210	20	1	165	374	209	1	2.8e-76	281	458	666	54	0.687688	MSTRG.32863	No
989	MSTRG.32880.1	ENSBTAT00000073703.1	89.247	93	9	1	438	530	760	851	6.74e-28	120	530	1045	52	0.507177	MSTRG.32880	Yes
990	MSTRG.32925.1	ENSBTAT00000080780.1	80.139	287	50	2	118	397	340	626	7.99e-70	259	403	764	69	0.527487	MSTRG.32925	Yes
991	MSTRG.33077.1	ENSBTAT00000071505.1	95.181	166	8	0	280	445	858	693	3.44e-71	264	718	1223	58	0.587081	MSTRG.33077	Yes
992	MSTRG.33183.6	ENSBTAT00000081052.1	90.244	123	12	0	1	123	448	570	7.94e-43	168	293	570	56	0.514035	MSTRG.33183	No
993	MSTRG.33397.4	ENSBTAT00000084851.1	86.667	75	9	1	165	238	274	200	5.67e-18	87.8	745	1270	50	0.586614	MSTRG.33397	No
994	MSTRG.33419.1	ENSBTAT00000076753.1	77.66	188	40	2	5	191	187	1	3.39e-35	143	313	621	60	0.504026	MSTRG.33419	Yes
995	MSTRG.33429.1	ENSBTAT00000086278.1	83.077	65	10	1	167	231	214	277	1.97e-11	65.3	241	350	57	0.688571	MSTRG.33429	Yes
996	MSTRG.33464.1	ENSBTAT00000077634.1	92.688	930	66	2	1	928	933	4	0	1364	1797	1024	52	1.75488	MSTRG.33464	Yes
997	MSTRG.33492.1	ENSBTAT00000077634.1	93.279	491	21	7	13	497	1024	540	0	717	906	1024	54	0.884766	MSTRG.33492	Yes
998	MSTRG.33506.1	ENSBTAT00000069829.1	92.808	584	35	2	498	1074	725	142	0	862	1074	1407	81	0.763326	MSTRG.33506	Yes
999	MSTRG.33507.2	ENSBTAT00000079997.1	91.874	763	55	4	702	1463	1388	632	0	1086	1713	1549	51	1.10587	MSTRG.33507	No
1000	MSTRG.33543.4	ENSBTAT00000067952.1	92.174	115	9	0	870	984	708	822	1.08e-41	168	1083	1185	58	0.913924	MSTRG.33543	Yes
1001	MSTRG.33548.4	ENSBTAT00000072854.1	79.452	146	28	2	1	146	324	467	1.61e-28	122	445	766	51	0.58094	MSTRG.33548	No
1002	MSTRG.33733.1	ENSBTAT00000074748.1	87.273	55	7	0	1006	1060	521	575	1.08e-11	68.9	1497	2072	56	0.72249	MSTRG.33733	Yes
1003	MSTRG.33807.1	ENSBTAT00000072445.1	94.286	35	2	0	136	170	144	110	1.6e-08	55.4	367	700	50	0.524286	MSTRG.33807	Yes
1004	MSTRG.33836.1	ENSBTAT00000085800.1	79.644	786	108	13	778	1558	1391	653	0	685	1558	1551	53	1.00451	MSTRG.33836	Yes
1005	MSTRG.33904.1	ENSBTAT00000087336.1	78.27	497	79	7	461	933	1102	611	2.04e-113	405	936	1528	55	0.612565	MSTRG.33904	Yes
1006	MSTRG.33917.1	ENSBTAT00000074345.1	88.194	432	47	2	127	556	478	907	2.42e-155	545	705	1254	61	0.562201	MSTRG.33917	Yes
1007	MSTRG.33927.1	ENSBTAT00000081988.1	83.333	60	8	2	2	60	983	925	8.28e-09	57.2	645	1245	56	0.518072	MSTRG.33927	Yes
1008	MSTRG.33974.1	ENSBTAT00000081052.1	92.973	185	13	0	69	253	386	570	7.45e-75	276	294	570	75	0.515789	MSTRG.33974	Yes
1009	MSTRG.33974.4	ENSBTAT00000075997.1	67.967	359	68	11	226	542	131	484	2.35e-28	123	640	493	50	1.29817	MSTRG.33974	Yes
1010	MSTRG.33979.1	ENSBTAT00000075954.1	86.305	387	52	1	1	386	686	1072	8.76e-129	456	643	1072	60	0.599813	MSTRG.33979	Yes
1011	MSTRG.34023.5	ENSBTAT00000068056.1	86.207	58	7	1	667	723	733	790	1.94e-11	66.2	781	1119	61	0.697945	MSTRG.34023	Yes
1012	MSTRG.34036.1	ENSBTAT00000077937.1	85.13	269	37	2	29	297	534	269	7.2e-82	299	322	534	84	0.602996	MSTRG.34036	Yes
1013	MSTRG.34036.2	ENSBTAT00000077634.1	95.612	866	31	4	135	998	1024	164	0	1379	998	1024	87	0.974609	MSTRG.34036	Yes
1014	MSTRG.34127.1	ENSBTAT00000070336.1	94.8	250	13	0	79	328	246	495	4.4e-110	393	333	575	75	0.57913	MSTRG.34127	Yes
1015	MSTRG.34149.1	ENSBTAT00000077289.1	90.11	91	9	0	181	271	359	269	3.08e-29	124	304	468	60	0.649573	MSTRG.34149	Yes
1016	MSTRG.34160.33	ENSBTAT00000079823.1	91.912	272	18	2	47	314	288	17	2.01e-108	387	355	710	75	0.5	MSTRG.34160	No
1017	MSTRG.34162.1	ENSBTAT00000083458.1	80.18	222	43	1	119	340	261	481	6.24e-52	199	384	747	58	0.514056	MSTRG.34162	Yes
1018	MSTRG.34180.1	ENSBTAT00000077634.1	94.374	551	22	5	377	923	1024	479	0	840	923	1024	59	0.901367	MSTRG.34180	Yes
1019	MSTRG.34219.5	ENSBTAT00000067952.1	94.118	34	2	0	721	754	707	740	1.19e-07	53.6	754	1185	61	0.636287	MSTRG.34219	No
1020	MSTRG.34219.7	ENSBTAT00000075954.1	85.714	56	8	0	522	577	469	524	1.59e-11	66.2	643	1072	59	0.599813	MSTRG.34219	No
1021	MSTRG.34307.20	ENSBTAT00000083443.1	92.035	113	9	0	3	115	74	186	6.84e-41	164	573	1020	56	0.561765	MSTRG.34307	No
1022	MSTRG.34310.1	ENSBTAT00000066892.1	92.424	132	10	0	113	244	132	1	3.09e-50	194	443	839	56	0.52801	MSTRG.34310	Yes
1023	MSTRG.34323.1	ENSBTAT00000080200.1	87.973	291	31	1	1	287	291	1	2.99e-102	367	554	1024	52	0.541016	MSTRG.34323	Yes
1024	MSTRG.34340.1	ENSBTAT00000083443.1	88.339	283	32	1	249	531	297	16	1.48e-99	359	531	1020	53	0.520588	MSTRG.34340	Yes
1025	MSTRG.34387.5	ENSBTAT00000075237.1	87.068	1013	111	8	2020	3021	2096	1093	0	1219	3629	3655	58	0.992886	MSTRG.34387	No
1026	MSTRG.34387.8	ENSBTAT00000075237.1	87.068	1013	111	8	1989	2990	2096	1093	0	1219	3614	3655	58	0.988782	MSTRG.34387	No
1027	MSTRG.34387.17	ENSBTAT00000073731.1	86.508	252	28	3	52	300	438	686	4.64e-80	294	478	686	52	0.696793	MSTRG.34387	No
1028	MSTRG.34399.2	ENSBTAT00000086604.1	84.524	504	67	4	265	759	1306	805	1.05e-156	550	1282	1382	51	0.927641	MSTRG.34399	No
1029	MSTRG.34409.1	ENSBTAT00000073731.1	87.975	158	16	1	130	287	524	678	2.23e-51	198	393	686	73	0.572886	MSTRG.34409	Yes
1030	MSTRG.34444.5	ENSBTAT00000077634.1	94.34	159	7	2	5	162	761	918	1.16e-63	240	612	1024	80	0.597656	MSTRG.34444	No
1031	MSTRG.34448.8	ENSBTAT00000067274.1	96.774	31	1	0	252	282	63	93	3.12e-07	52.7	574	1015	77	0.565517	MSTRG.34448	No
1032	MSTRG.34534.4	ENSBTAT00000069680.1	86.957	46	6	0	807	852	780	735	1.14e-08	57.2	885	1179	61	0.750636	MSTRG.34534	No
1033	MSTRG.34547.1	ENSBTAT00000069624.1	81.111	270	42	3	1	269	738	477	1.43e-67	252	480	931	56	0.515575	MSTRG.34547	Yes
1034	MSTRG.34591.1	ENSBTAT00000084368.1	96.667	120	4	0	323	442	503	622	1.61e-51	199	956	1211	50	0.78943	MSTRG.34591	Yes
1035	MSTRG.34620.2	ENSBTAT00000072854.1	78.855	227	41	6	93	315	248	471	8.94e-44	173	395	766	56	0.515666	MSTRG.34620	Yes
1036	MSTRG.34621.1	ENSBTAT00000083807.1	69.748	238	67	1	224	461	694	926	1.29e-23	105	464	926	51	0.50108	MSTRG.34621	Yes
1037	MSTRG.34704.1	ENSBTAT00000077937.1	80.498	241	44	2	102	342	534	297	2.49e-57	217	409	534	59	0.765918	MSTRG.34704	Yes
1038	MSTRG.34846.15	ENSBTAT00000067069.1	82.692	104	15	1	2612	2712	938	835	7.88e-23	105	2722	1610	51	1.69068	MSTRG.34846	No
1039	MSTRG.34849.2	ENSBTAT00000070888.1	81.973	294	45	2	2	288	818	526	6.07e-79	290	512	1005	56	0.509453	MSTRG.34849	Yes
1040	MSTRG.34850.1	ENSBTAT00000069624.1	79.683	315	55	4	195	506	898	590	5.62e-73	270	506	931	62	0.543502	MSTRG.34850	Yes
1041	MSTRG.34900.2	ENSBTAT00000075954.1	86.842	380	48	2	1	378	651	1030	2.55e-128	453	540	1072	70	0.503731	MSTRG.34900	Yes
1042	MSTRG.34901.1	ENSBTAT00000086604.1	80.28	857	105	15	154	962	464	1304	0	774	1310	1382	62	0.947902	MSTRG.34901	Yes
1043	MSTRG.34914.2	ENSBTAT00000085002.1	87.719	57	7	0	446	502	824	768	3.77e-13	72.5	647	1139	50	0.568042	MSTRG.34914	No
1044	MSTRG.34964.1	ENSBTAT00000083689.1	92.683	41	2	1	464	504	973	934	1.24e-08	58.1	958	1894	50	0.505808	MSTRG.34964	Yes
1045	MSTRG.35064.4	ENSBTAT00000085002.1	87.356	87	11	0	164	250	767	853	4.59e-24	108	570	1139	55	0.500439	MSTRG.35064	No
1046	MSTRG.35072.1	ENSBTAT00000077634.1	93.939	297	12	3	246	541	1024	733	3.79e-126	447	541	1024	55	0.52832	MSTRG.35072	Yes
1047	MSTRG.35081.1	ENSBTAT00000067952.1	83.051	59	10	0	176	234	729	787	1.79e-10	62.6	596	1185	52	0.502954	MSTRG.35081	Yes
1048	MSTRG.35099.1	ENSBTAT00000075954.1	87.255	612	64	6	52	649	461	1072	0	738	1157	1072	52	1.07929	MSTRG.35099	Yes
1049	MSTRG.35176.1	ENSBTAT00000083458.1	83	200	34	0	1	200	461	262	1.17e-54	208	375	747	53	0.502008	MSTRG.35176	Yes
1050	MSTRG.35195.1	ENSBTAT00000075997.1	78.992	119	22	2	145	261	145	262	6.93e-21	96.9	480	493	55	0.973631	MSTRG.35195	Yes
1051	MSTRG.35279.1	ENSBTAT00000085800.1	84.728	681	91	5	5	683	1169	500	0	749	834	1551	81	0.537718	MSTRG.35279	Yes
1052	MSTRG.35304.4	ENSBTAT00000075954.1	80.57	386	52	3	59	421	850	465	1.09e-101	366	578	1072	63	0.539179	MSTRG.35304	No
1053	MSTRG.35304.5	ENSBTAT00000079689.1	81.33	391	48	6	217	585	798	1185	8.2e-104	372	642	1260	57	0.509524	MSTRG.35304	No
1054	MSTRG.35330.5	ENSBTAT00000072854.1	77.679	224	37	5	130	351	253	465	1.21e-42	168	437	766	51	0.570496	MSTRG.35330	No
1055	MSTRG.35330.4	ENSBTAT00000072854.1	76.639	244	43	6	130	371	253	484	1.18e-42	169	426	766	57	0.556136	MSTRG.35330	No
1056	MSTRG.35369.2	ENSBTAT00000069440.1	87.135	342	44	0	230	571	303	644	5.59e-118	419	572	1007	60	0.568024	MSTRG.35369	No
1057	MSTRG.35374.2	ENSBTAT00000068056.1	81.667	60	10	1	12	70	728	787	2.81e-08	56.3	628	1119	58	0.561215	MSTRG.35374	No
1058	MSTRG.35408.1	ENSBTAT00000074085.1	94.872	429	21	1	1	428	429	1	0	672	621	1238	69	0.501616	MSTRG.35408	Yes
1059	MSTRG.35526.1	ENSBTAT00000068056.1	88.636	44	3	1	48	91	764	723	3.24e-08	55.4	721	1119	50	0.644325	MSTRG.35526	Yes
1060	MSTRG.35525.2	ENSBTAT00000072854.1	85.507	69	9	1	331	399	303	370	5.36e-15	77	400	766	56	0.522193	MSTRG.35525	Yes
1061	MSTRG.35560.1	ENSBTAT00000086479.1	95.62	137	6	0	51	187	283	419	2.76e-58	221	546	624	62	0.875	MSTRG.35560	Yes
1062	MSTRG.35597.2	ENSBTAT00000074345.1	88.205	390	42	3	265	652	478	865	5.25e-138	487	652	1254	60	0.519936	MSTRG.35597	Yes
1063	MSTRG.35611.7	ENSBTAT00000082178.1	89.831	59	6	0	414	472	80	138	5.24e-16	80.6	472	850	51	0.555294	MSTRG.35611	No
1064	MSTRG.35614.1	ENSBTAT00000067274.1	87.5	368	40	3	358	722	3	367	1.47e-126	449	722	1015	51	0.71133	MSTRG.35614	Yes
1065	MSTRG.35650.1	ENSBTAT00000081825.1	87.234	141	18	0	173	313	515	375	2.76e-44	174	424	515	54	0.823301	MSTRG.35650	Yes
1066	MSTRG.35654.1	ENSBTAT00000067952.1	90.678	118	11	0	611	728	704	821	8.88e-41	164	737	1185	50	0.621941	MSTRG.35654	Yes
1067	MSTRG.35747.4	ENSBTAT00000075954.1	84.967	612	87	3	511	1117	461	1072	0	681	1123	1072	55	1.04757	MSTRG.35747	No
1068	MSTRG.35868.5	ENSBTAT00000075954.1	88.91	523	55	3	327	847	1041	520	0	672	881	1072	62	0.821828	MSTRG.35868	No
1069	MSTRG.35878.1	ENSBTAT00000081052.1	92	50	4	0	192	241	520	569	5.32e-14	73.4	329	570	59	0.577193	MSTRG.35878	Yes
1070	MSTRG.35895.66	ENSBTAT00000084038.1	96.552	29	1	0	1	29	141	169	6.14e-06	49.1	916	774	61	1.18346	MSTRG.35895	No
1071	MSTRG.36062.1	ENSBTAT00000077705.1	88.531	497	44	5	1	487	543	1036	0	629	611	1039	80	0.588065	MSTRG.36062	Yes
1072	MSTRG.36107.1	ENSBTAT00000068684.1	90.361	83	8	0	303	385	655	737	2.77e-26	114	513	1005	61	0.510448	MSTRG.36107	Yes
1073	MSTRG.36104.33	ENSBTAT00000069680.1	82.353	68	10	2	126	192	801	735	3.09e-10	62.6	1012	1179	57	0.858355	MSTRG.36104	No
1074	MSTRG.36129.1	ENSBTAT00000068056.1	87.037	54	5	2	248	300	738	790	4.08e-09	59.9	1096	1119	50	0.979446	MSTRG.36129	Yes
1075	MSTRG.36154.1	ENSBTAT00000080701.1	87.288	118	13	2	216	332	211	95	1.99e-33	139	424	666	53	0.636637	MSTRG.36154	Yes
1076	MSTRG.36156.1	ENSBTAT00000087336.1	82.09	67	12	0	686	752	1121	1055	5.59e-12	68	784	1528	59	0.513089	MSTRG.36156	Yes
1077	MSTRG.36165.1	ENSBTAT00000072445.1	87.981	208	24	1	132	339	370	164	6.95e-70	260	352	700	59	0.502857	MSTRG.36165	No
1078	MSTRG.36177.1	ENSBTAT00000075983.1	87.328	363	45	1	298	660	1205	1566	2.71e-125	444	1085	1850	52	0.586486	MSTRG.36177	Yes
1079	MSTRG.36186.1	ENSBTAT00000077289.1	79.464	112	17	5	157	263	390	280	8.73e-17	82.4	283	468	54	0.604701	MSTRG.36186	Yes
1080	MSTRG.36199.1	ENSBTAT00000079170.1	93.478	46	3	0	481	526	3	48	2e-12	70.7	975	1564	53	0.623402	MSTRG.36199	Yes
1081	MSTRG.36210.1	ENSBTAT00000069680.1	81.232	357	64	2	283	637	731	1086	8.05e-93	336	869	1179	52	0.737065	MSTRG.36210	Yes
1082	MSTRG.36227.7	ENSBTAT00000085800.1	85.193	466	57	2	1	466	953	500	1.93e-151	532	887	1551	53	0.571889	MSTRG.36227	No
1083	MSTRG.36250.1	ENSBTAT00000075954.1	95	40	2	0	192	231	508	469	6.36e-11	64.4	732	1072	56	0.682836	MSTRG.36250	Yes
1084	MSTRG.36319.1	ENSBTAT00000074085.1	95.448	659	30	0	12	670	1	659	0	1054	670	1238	98	0.541195	MSTRG.36319	Yes
1085	MSTRG.36331.3	ENSBTAT00000075237.1	84.423	520	75	5	6	523	2081	1566	1.69e-158	556	3039	3655	53	0.831464	MSTRG.36331	Yes
1086	MSTRG.36391.1	ENSBTAT00000081052.1	95.604	182	8	0	1	182	389	570	4.27e-80	293	442	570	55	0.775439	MSTRG.36391	No
1087	MSTRG.36391.3	ENSBTAT00000081052.1	95.48	177	8	0	1	177	394	570	1.73e-77	284	350	570	67	0.614035	MSTRG.36391	No
1088	MSTRG.36407.1	ENSBTAT00000071624.1	88.776	98	10	1	16	113	347	251	3.61e-29	124	352	619	56	0.568659	MSTRG.36407	Yes
1089	MSTRG.36430.1	ENSBTAT00000068458.1	80.233	86	17	0	289	374	914	829	6.23e-15	79.7	1556	2941	50	0.529072	MSTRG.36430	Yes
1090	MSTRG.36503.2	ENSBTAT00000075997.1	69.565	138	29	3	25	160	132	258	8.7e-10	59	250	493	82	0.507099	MSTRG.36503	Yes
1091	MSTRG.36538.3	ENSBTAT00000073004.1	85.714	49	7	0	170	218	1115	1163	9.78e-09	58.1	758	1362	64	0.556535	MSTRG.36538	No
1092	MSTRG.36538.4	ENSBTAT00000075997.1	76.984	126	21	6	254	374	346	468	8.88e-15	77.9	648	493	53	1.3144	MSTRG.36538	No
1093	MSTRG.36594.1	ENSBTAT00000077289.1	92	75	6	0	36	110	272	346	6.81e-25	109	305	468	78	0.651709	MSTRG.36594	Yes
1094	MSTRG.36666.4	ENSBTAT00000082413.1	92.225	373	28	1	168	539	1120	748	1.06e-153	539	727	1143	51	0.636045	MSTRG.36666	No
1095	MSTRG.36691.2	ENSBTAT00000069440.1	88.103	311	37	0	69	379	442	752	2.07e-110	395	534	1007	58	0.530288	MSTRG.36691	Yes
1096	MSTRG.36731.2	ENSBTAT00000072445.1	100	25	0	0	339	363	110	134	9.46e-06	46.4	416	700	52	0.594286	MSTRG.36731	No
1097	MSTRG.36784.5	ENSBTAT00000073521.1	91.618	513	30	1	19	518	36	548	0	739	680	1300	74	0.523077	MSTRG.36784	Yes
1098	MSTRG.36808.1	ENSBTAT00000073939.1	79.71	69	14	0	9	77	481	549	1.29e-10	62.6	436	834	51	0.522782	MSTRG.36808	Yes
1099	MSTRG.36815.7	ENSBTAT00000074662.1	82.278	79	13	1	285	363	176	99	4.83e-15	77	363	666	52	0.545045	MSTRG.36815	No
1100	MSTRG.36926.1	ENSBTAT00000073082.1	84.472	161	22	2	316	474	10	169	1.22e-43	172	533	1041	62	0.512008	MSTRG.36926	Yes
1101	MSTRG.36947.1	ENSBTAT00000075954.1	85.621	153	20	1	1	151	613	461	3.87e-44	175	585	1072	64	0.545709	MSTRG.36947	Yes
1102	MSTRG.37037.1	ENSBTAT00000081052.1	91.083	157	12	1	69	223	570	414	1.95e-57	218	325	570	64	0.570175	MSTRG.37037	Yes
1103	MSTRG.37178.20	ENSBTAT00000080780.1	85.771	253	30	1	211	457	340	592	1.28e-80	296	461	764	54	0.603403	MSTRG.37178	No
1104	MSTRG.37184.1	ENSBTAT00000077705.1	85.164	519	60	7	1	510	526	1036	5.45e-164	573	770	1039	66	0.741097	MSTRG.37184	Yes
1105	MSTRG.37227.1	ENSBTAT00000077705.1	88.616	571	46	5	4	556	398	967	0	732	599	1039	95	0.576516	MSTRG.37227	Yes
1106	MSTRG.37229.1	ENSBTAT00000081052.1	94.4	125	7	0	105	229	446	570	2e-50	195	294	570	86	0.515789	MSTRG.37229	Yes
1107	MSTRG.37238.10	ENSBTAT00000070888.1	83.438	320	51	1	245	562	228	547	5.59e-93	336	609	1005	52	0.60597	MSTRG.37238	No
1108	MSTRG.37322.1	ENSBTAT00000074085.1	82.353	935	118	7	133	1059	896	1	0	954	1259	1238	75	1.01696	MSTRG.37322	Yes
1109	MSTRG.37339.2	ENSBTAT00000069440.1	88.026	309	36	1	127	434	444	752	3.41e-108	388	590	1007	52	0.585899	MSTRG.37339	No
1110	MSTRG.37339.8	ENSBTAT00000074085.1	91.994	712	51	3	147	852	1	712	0	1020	852	1238	83	0.688207	MSTRG.37339	No
1111	MSTRG.37343.1	ENSBTAT00000083313.1	87.64	89	11	0	185	273	947	859	3.92e-25	112	592	1082	51	0.547135	MSTRG.37343	No
1112	MSTRG.37376.1	ENSBTAT00000075183.1	90.614	277	19	1	3	272	2206	2482	2.91e-107	385	1413	2523	54	0.560048	MSTRG.37376	Yes
1113	MSTRG.37377.1	ENSBTAT00000082807.1	88.345	695	78	2	2	695	625	1317	0	883	737	1462	94	0.504104	MSTRG.37377	Yes
1114	MSTRG.37472.1	ENSBTAT00000073731.1	88.095	252	27	1	6	257	438	686	9.19e-88	318	382	686	66	0.556851	MSTRG.37472	Yes
1115	MSTRG.37503.1	ENSBTAT00000079689.1	82.965	452	68	3	3	454	698	256	6.26e-131	463	680	1260	66	0.539683	MSTRG.37503	Yes
1116	MSTRG.37525.1	ENSBTAT00000075997.1	71.538	130	34	2	30	157	132	260	1.07e-10	62.6	365	493	51	0.740365	MSTRG.37525	Yes
1117	MSTRG.37594.1	ENSBTAT00000075997.1	78.095	105	17	5	21	122	467	366	8.58e-13	69.8	430	493	53	0.872211	MSTRG.37594	Yes
1118	MSTRG.37642.1	ENSBTAT00000074345.1	89.906	426	37	3	65	486	478	901	2.21e-162	567	735	1254	57	0.586124	MSTRG.37642	Yes
1119	MSTRG.37720.14	ENSBTAT00000069624.1	82.239	259	41	5	244	498	930	673	7.68e-65	242	498	931	51	0.534909	MSTRG.37720	No
1120	MSTRG.37778.1	ENSBTAT00000067952.1	92.241	116	9	0	7	122	707	822	2.58e-42	169	905	1185	71	0.763713	MSTRG.37778	Yes
1121	MSTRG.37823.2	ENSBTAT00000075954.1	86.232	414	41	6	184	581	883	470	2.41e-135	478	581	1072	69	0.541978	MSTRG.37823	Yes
1122	MSTRG.37839.1	ENSBTAT00000075954.1	85.366	615	83	5	13	623	1072	461	0	688	657	1072	93	0.612873	MSTRG.37839	Yes
1123	MSTRG.37928.1	ENSBTAT00000084685.1	94.138	290	17	0	514	803	1089	1378	5.7e-126	447	803	1405	69	0.57153	MSTRG.37928	Yes
1124	MSTRG.38007.1	ENSBTAT00000086423.1	92.208	231	18	0	3	233	546	776	3.59e-93	336	399	776	58	0.514175	MSTRG.38007	Yes
1125	MSTRG.38014.1	ENSBTAT00000077634.1	96.178	314	11	1	1	314	674	362	3.89e-145	509	555	1024	57	0.541992	MSTRG.38014	Yes
1126	MSTRG.38172.3	ENSBTAT00000074345.1	86.998	423	44	2	322	735	478	898	3.8e-147	517	796	1254	52	0.634769	MSTRG.38172	No
1127	MSTRG.38172.5	ENSBTAT00000074345.1	86.998	423	44	2	202	615	478	898	3.24e-147	517	681	1254	61	0.543062	MSTRG.38172	No
1128	MSTRG.38172.9	ENSBTAT00000086604.1	85.009	547	67	6	344	879	764	1306	4.39e-173	604	1043	1382	51	0.754703	MSTRG.38172	No
1129	MSTRG.38225.1	ENSBTAT00000087336.1	82.09	67	12	0	634	700	1121	1055	1.22e-11	68	1681	1528	56	1.10013	MSTRG.38225	Yes
1130	MSTRG.38286.3	ENSBTAT00000076215.1	96.61	236	7	1	1	235	8	243	1.38e-108	387	252	406	93	0.62069	MSTRG.38286	No
1131	MSTRG.38286.6	ENSBTAT00000076215.1	92.701	137	9	1	65	200	107	243	3.72e-52	199	237	406	57	0.583744	MSTRG.38286	No
1132	MSTRG.38331.1	ENSBTAT00000075237.1	84.297	1159	151	6	1	1159	1902	775	0	1271	2057	3655	56	0.562791	MSTRG.38331	Yes
1133	MSTRG.38331.2	ENSBTAT00000075237.1	84.057	1060	138	6	3	1062	1803	775	0	1151	2028	3655	52	0.554856	MSTRG.38331	Yes
1134	MSTRG.38394.1	ENSBTAT00000081052.1	89	200	18	1	98	297	570	375	1.7e-70	261	304	570	98	0.533333	MSTRG.38394	Yes
1135	MSTRG.38473.1	ENSBTAT00000071624.1	84.112	107	15	2	238	344	243	347	7.77e-25	110	345	619	57	0.557351	MSTRG.38473	Yes
1136	MSTRG.38483.1	ENSBTAT00000072445.1	96.429	28	1	0	184	211	110	137	8.33e-06	47.3	369	700	64	0.527143	MSTRG.38483	Yes
1137	MSTRG.38708.1	ENSBTAT00000067952.1	90.517	116	11	0	625	740	705	820	1.21e-39	160	820	1185	78	0.691983	MSTRG.38708	Yes
1138	MSTRG.38708.2	ENSBTAT00000067952.1	94.068	118	7	0	552	669	705	822	3.67e-46	182	816	1185	82	0.688608	MSTRG.38708	Yes
1139	MSTRG.38751.3	ENSBTAT00000079374.1	83.18	434	64	6	240	668	817	1246	1.11e-122	435	860	1419	50	0.606061	MSTRG.38751	No
1140	MSTRG.38755.1	ENSBTAT00000081825.1	85.106	141	21	0	25	165	515	375	3.87e-40	160	277	515	51	0.537864	MSTRG.38755	Yes
1141	MSTRG.38909.5	ENSBTAT00000073383.1	68.142	226	57	7	54	276	335	548	7.64e-12	66.2	319	582	70	0.54811	MSTRG.38909	No
1142	MSTRG.38919.11	ENSBTAT00000068056.1	81.818	143	19	5	445	582	366	506	1.77e-29	125	589	1119	51	0.526363	MSTRG.38919	No
1143	MSTRG.38926.1	ENSBTAT00000074345.1	90.93	430	35	2	354	781	478	905	1.78e-170	595	819	1254	52	0.65311	MSTRG.38926	Yes
1144	MSTRG.38944.1	ENSBTAT00000087336.1	78.632	117	22	3	798	911	727	611	6.99e-18	88.7	914	1528	54	0.598168	MSTRG.38944	Yes
1145	MSTRG.39088.3	ENSBTAT00000069680.1	83.784	74	11	1	492	565	146	218	1.29e-14	77	933	1179	51	0.791349	MSTRG.39088	No
1146	MSTRG.39091.2	ENSBTAT00000069680.1	80.952	63	10	2	106	167	801	740	1.76e-07	53.6	1113	1179	54	0.94402	MSTRG.39091	No
1147	MSTRG.39157.1	ENSBTAT00000080780.1	89.744	78	7	1	384	461	447	371	1.56e-22	102	461	764	56	0.603403	MSTRG.39157	Yes
1148	MSTRG.39161.29	ENSBTAT00000086604.1	84.335	549	67	7	363	904	1132	596	9.39e-169	589	1013	1382	54	0.732996	MSTRG.39161	No
1149	MSTRG.39166.18	ENSBTAT00000086604.1	84.012	344	44	5	85	421	968	1307	7.82e-100	361	960	1382	68	0.694645	MSTRG.39166	No
1150	MSTRG.39166.20	ENSBTAT00000080780.1	80.114	352	57	3	101	439	349	700	1.17e-87	318	481	764	70	0.629581	MSTRG.39166	No
1151	MSTRG.39166.21	ENSBTAT00000075954.1	83.14	344	49	4	101	436	807	465	8.03e-97	350	554	1072	61	0.516791	MSTRG.39166	No
1152	MSTRG.39254.14	ENSBTAT00000075183.1	89.403	519	47	3	1	514	2473	1958	0	682	1513	2523	50	0.599683	MSTRG.39254	No
1153	MSTRG.39272.2	ENSBTAT00000075237.1	84.564	1950	222	27	215	2120	2082	168	0	2110	3734	3655	72	1.02161	MSTRG.39272	No
1154	MSTRG.39277.1	ENSBTAT00000079891.1	76.562	128	24	5	112	237	285	408	8.8e-16	79.7	238	431	53	0.552204	MSTRG.39277	Yes
1155	MSTRG.39391.1	ENSBTAT00000075237.1	85.546	339	45	4	1018	1354	2094	1758	3.56e-104	377	3307	3655	58	0.904788	MSTRG.39391	Yes
1156	MSTRG.39400.4	ENSBTAT00000075954.1	88.189	381	39	4	198	573	841	462	1.15e-133	472	651	1072	58	0.607276	MSTRG.39400	No
1157	MSTRG.39441.5	ENSBTAT00000077937.1	82.946	258	38	3	162	416	269	523	8.27e-70	260	416	534	61	0.779026	MSTRG.39441	No
1158	MSTRG.39510.1	ENSBTAT00000069680.1	89.143	350	37	1	273	621	1177	828	2.42e-129	457	621	1179	56	0.526718	MSTRG.39510	Yes
1159	MSTRG.39570.1	ENSBTAT00000087504.1	84.141	227	35	1	61	287	849	624	1.89e-65	244	431	849	53	0.507656	MSTRG.39570	Yes
1160	MSTRG.39612.1	ENSBTAT00000077289.1	88.571	35	4	0	155	189	57	23	6.33e-06	46.4	285	468	83	0.608974	MSTRG.39612	Yes
1161	MSTRG.39670.1	ENSBTAT00000075954.1	87.832	452	54	1	346	796	1072	621	2.94e-161	564	800	1072	56	0.746269	MSTRG.39670	Yes
1162	MSTRG.39750.1	ENSBTAT00000083443.1	88.215	297	32	1	233	526	297	1	5.93e-105	377	568	1020	52	0.556863	MSTRG.39750	Yes
1163	MSTRG.39752.11	ENSBTAT00000075954.1	89.387	424	41	2	98	517	884	461	3.16e-159	557	585	1072	72	0.545709	MSTRG.39752	No
1164	MSTRG.39752.12	ENSBTAT00000067274.1	87.798	336	34	4	178	509	1	333	2.56e-115	410	509	1015	65	0.501478	MSTRG.39752	No
1165	MSTRG.39773.1	ENSBTAT00000077289.1	90	190	10	2	70	252	462	275	2.01e-69	257	295	468	85	0.630342	MSTRG.39773	Yes
1166	MSTRG.39778.1	ENSBTAT00000086935.1	92.683	328	24	0	139	466	679	1006	1.56e-137	484	560	1057	59	0.529801	MSTRG.39778	Yes
1167	MSTRG.39792.1	ENSBTAT00000076753.1	78.392	199	41	2	106	303	1	198	1.6e-39	159	325	621	61	0.523349	MSTRG.39792	Yes
1168	MSTRG.39809.1	ENSBTAT00000077937.1	88.125	160	18	1	2	161	376	534	5.12e-52	200	318	534	50	0.595506	MSTRG.39809	Yes
1169	MSTRG.39859.1	ENSBTAT00000080780.1	83.462	260	37	1	131	384	340	599	2.88e-75	277	391	764	65	0.51178	MSTRG.39859	Yes
1170	MSTRG.39892.5	ENSBTAT00000077937.1	84.758	269	38	2	77	345	534	269	1.26e-80	295	456	534	59	0.853933	MSTRG.39892	No
1171	MSTRG.39907.11	ENSBTAT00000067305.1	67.302	367	69	24	347	686	558	900	2.62e-09	59.9	711	1008	51	0.705357	MSTRG.39907	No
1172	MSTRG.39907.12	ENSBTAT00000067305.1	68.814	388	75	25	30	395	106	469	5.23e-17	84.2	569	1008	64	0.564484	MSTRG.39907	No
1173	MSTRG.40006.1	ENSBTAT00000073331.1	88.542	96	4	2	750	843	1153	1243	3.2e-28	122	864	1367	54	0.632041	MSTRG.40006	Yes
1174	MSTRG.40130.1	ENSBTAT00000086935.1	92.073	328	26	0	270	597	679	1006	9.55e-135	475	656	1057	50	0.620624	MSTRG.40130	Yes
1175	MSTRG.40166.2	ENSBTAT00000075954.1	88.189	381	44	1	215	594	1021	641	2.21e-136	481	647	1072	59	0.603545	MSTRG.40166	No
1176	MSTRG.40169.1	ENSBTAT00000079689.1	80.119	503	75	5	1	487	749	256	2.53e-129	457	647	1260	75	0.513492	MSTRG.40169	Yes
1177	MSTRG.40268.1	ENSBTAT00000087504.1	92.511	227	16	1	214	440	849	624	5.96e-91	330	444	849	51	0.522968	MSTRG.40268	Yes
1178	MSTRG.40279.2	ENSBTAT00000072854.1	76.389	216	42	7	190	398	471	258	8.44e-33	137	511	766	52	0.667102	MSTRG.40279	Yes
1179	MSTRG.40334.1	ENSBTAT00000074345.1	90.499	421	36	3	121	539	896	478	7.1e-163	570	822	1254	51	0.655502	MSTRG.40334	Yes
1180	MSTRG.40336.1	ENSBTAT00000077937.1	81.675	191	27	4	7	196	351	534	6.51e-45	177	352	534	54	0.659176	MSTRG.40336	Yes
1181	MSTRG.40454.2	ENSBTAT00000073495.1	93.491	1229	53	6	107	1334	1	1203	0	1854	1976	1203	62	1.64256	MSTRG.40454	No
1182	MSTRG.40454.4	ENSBTAT00000073495.1	93	100	7	0	793	892	462	561	2.38e-36	150	892	1203	84	0.74148	MSTRG.40454	No
1183	MSTRG.40454.21	ENSBTAT00000068056.1	89.796	49	4	1	1275	1322	739	787	5.16e-10	63.5	1676	1119	52	1.49777	MSTRG.40454	No
1184	MSTRG.40493.1	ENSBTAT00000084851.1	93.182	44	3	0	59	102	232	189	1.68e-11	67.1	677	1270	61	0.533071	MSTRG.40493	No
1185	MSTRG.40509.2	ENSBTAT00000072500.1	78.889	90	9	3	244	333	984	1063	1.13e-13	73.4	674	1321	53	0.51022	MSTRG.40509	Yes
1186	MSTRG.40555.1	ENSBTAT00000074085.1	94.263	1133	60	3	835	1962	1237	105	0	1742	1962	1238	57	1.58481	MSTRG.40555	Yes
1187	MSTRG.40612.1	ENSBTAT00000081982.1	83.146	267	43	2	1	267	294	30	1.68e-73	272	528	1005	51	0.525373	MSTRG.40612	Yes
1188	MSTRG.40642.4	ENSBTAT00000085800.1	82.264	795	119	10	720	1505	1386	605	0	774	1582	1551	50	1.01999	MSTRG.40642	Yes
1189	MSTRG.40642.7	ENSBTAT00000068056.1	85.849	106	11	2	83	186	749	646	3.86e-27	119	856	1119	75	0.764969	MSTRG.40642	Yes
1190	MSTRG.40642.8	ENSBTAT00000075954.1	84.35	492	62	5	416	892	464	955	1.94e-151	532	894	1072	53	0.833955	MSTRG.40642	Yes
1191	MSTRG.40648.1	ENSBTAT00000066892.1	91.603	131	11	0	52	182	133	3	5.03e-48	187	484	839	51	0.576877	MSTRG.40648	Yes
1192	MSTRG.40665.1	ENSBTAT00000077634.1	95.961	619	25	0	3	621	693	75	0	1004	621	1024	99	0.606445	MSTRG.40665	Yes
1193	MSTRG.40667.1	ENSBTAT00000074345.1	90.821	414	33	3	237	648	897	487	1.94e-162	567	648	1254	64	0.516746	MSTRG.40667	Yes
1194	MSTRG.40676.16	ENSBTAT00000075997.1	74.074	108	26	1	170	275	131	238	1.26e-11	67.1	514	493	53	1.0426	MSTRG.40676	No
1195	MSTRG.40682.4	ENSBTAT00000075997.1	87.5	48	6	0	289	336	327	374	3.8e-10	60.8	371	493	50	0.752535	MSTRG.40682	Yes
1196	MSTRG.40682.5	ENSBTAT00000080800.1	75.445	281	53	12	249	519	752	1026	9.68e-39	157	547	1056	50	0.517992	MSTRG.40682	Yes
1197	MSTRG.40732.1	ENSBTAT00000077705.1	77.546	383	81	2	1	378	103	485	1.23e-81	299	536	1039	71	0.515881	MSTRG.40732	Yes
1198	MSTRG.40749.1	ENSBTAT00000079404.1	83.071	254	43	0	231	484	925	672	3.89e-71	265	812	1294	52	0.627512	MSTRG.40749	No
1199	MSTRG.40775.2	ENSBTAT00000079689.1	81.633	490	69	7	175	660	344	816	4.98e-132	466	660	1260	79	0.52381	MSTRG.40775	No
1200	MSTRG.40803.27	ENSBTAT00000073939.1	86.154	65	6	3	11	73	378	441	1.02e-11	67.1	419	834	53	0.502398	MSTRG.40803	No
1201	MSTRG.40805.1	ENSBTAT00000077634.1	94.776	402	21	0	65	466	402	1	0	631	695	1024	58	0.678711	MSTRG.40805	Yes
1202	MSTRG.40826.3	ENSBTAT00000077634.1	92.14	458	36	0	385	842	801	344	0	664	844	1024	56	0.824219	MSTRG.40826	No
1203	MSTRG.40988.1	ENSBTAT00000068056.1	85.455	55	8	0	376	430	525	579	5.25e-11	64.4	608	1119	57	0.543342	MSTRG.40988	Yes
1204	MSTRG.40993.1	ENSBTAT00000081052.1	92.063	189	15	0	87	275	570	382	3.23e-74	274	360	570	69	0.631579	MSTRG.40993	Yes
1205	MSTRG.41004.6	ENSBTAT00000077289.1	90.625	160	12	2	79	236	269	427	4.81e-57	215	236	468	67	0.504274	MSTRG.41004	No
1206	MSTRG.41030.1	ENSBTAT00000075997.1	70.124	241	65	5	167	402	187	425	2.11e-20	95.1	421	493	56	0.853955	MSTRG.41030	Yes
1207	MSTRG.41073.1	ENSBTAT00000067274.1	94.805	77	4	0	343	419	80	4	2.59e-28	122	702	1015	56	0.691626	MSTRG.41073	Yes
1208	MSTRG.41138.5	ENSBTAT00000067952.1	89.916	119	12	0	198	316	822	704	4.31e-40	161	1017	1185	66	0.858228	MSTRG.41138	No
1209	MSTRG.41151.2	ENSBTAT00000073731.1	92.056	214	16	1	144	356	438	651	5.51e-84	306	364	686	59	0.530612	MSTRG.41151	Yes
1210	MSTRG.41165.13	ENSBTAT00000067952.1	96.667	30	1	0	225	254	729	758	1.54e-06	50.9	802	1185	72	0.676793	MSTRG.41165	No
1211	MSTRG.41235.1	ENSBTAT00000075237.1	86.994	346	32	3	3	348	1177	845	1.94e-117	420	1938	3655	71	0.530233	MSTRG.41235	Yes
1212	MSTRG.41238.1	ENSBTAT00000074748.1	90.244	41	4	0	775	815	1447	1407	1.67e-08	57.2	1283	2072	51	0.619208	MSTRG.41238	Yes
1213	MSTRG.41281.1	ENSBTAT00000067952.1	97.674	129	3	0	301	429	694	822	2.03e-57	220	1127	1185	50	0.951055	MSTRG.41281	Yes
1214	MSTRG.41283.1	ENSBTAT00000072854.1	84.483	58	9	0	341	398	452	395	4.13e-11	65.3	484	766	51	0.631854	MSTRG.41283	Yes
1215	MSTRG.41290.1	ENSBTAT00000075954.1	86.964	606	74	3	1	601	1066	461	0	728	893	1072	67	0.833022	MSTRG.41290	Yes
1216	MSTRG.41332.1	ENSBTAT00000086604.1	83.405	934	140	10	399	1324	1304	378	0	955	1338	1382	69	0.968162	MSTRG.41332	Yes
1217	MSTRG.41383.7	ENSBTAT00000081982.1	91.429	35	3	0	104	138	13	47	1.04e-06	50.9	548	1005	59	0.545274	MSTRG.41383	No
1218	MSTRG.41416.1	ENSBTAT00000083443.1	85.473	296	41	1	248	541	296	1	1.44e-93	338	551	1020	53	0.540196	MSTRG.41416	Yes
1219	MSTRG.41454.1	ENSBTAT00000067790.1	91.209	91	7	1	814	903	1563	1653	3.14e-29	125	1028	1840	53	0.558696	MSTRG.41454	Yes
1220	MSTRG.41461.1	ENSBTAT00000087118.1	89.647	425	42	2	48	471	1521	1098	1.02e-160	562	799	1521	53	0.525312	MSTRG.41461	Yes
1221	MSTRG.41548.1	ENSBTAT00000074085.1	92.314	1236	86	3	257	1483	1238	3	0	1796	2365	1238	52	1.91034	MSTRG.41548	Yes
1222	MSTRG.41558.2	ENSBTAT00000083398.1	89.542	459	48	0	1	459	930	1388	7.63e-176	612	941	1660	52	0.566867	MSTRG.41558	No
1223	MSTRG.41622.1	ENSBTAT00000075997.1	75.368	272	58	8	31	295	134	403	1.4e-40	161	343	493	77	0.69574	MSTRG.41622	Yes
1224	MSTRG.41665.1	ENSBTAT00000075954.1	84.884	430	52	5	24	446	884	461	9.52e-134	472	541	1072	78	0.504664	MSTRG.41665	Yes
1225	MSTRG.41696.1	ENSBTAT00000086935.1	96.358	302	11	0	283	584	679	980	9.04e-141	496	584	1057	52	0.552507	MSTRG.41696	Yes
1226	MSTRG.41719.1	ENSBTAT00000069440.1	86.463	458	50	4	110	556	296	752	3.25e-154	540	778	1007	57	0.772592	MSTRG.41719	Yes
1227	MSTRG.41810.3	ENSBTAT00000075072.1	85.714	49	7	0	284	332	173	125	5.99e-09	58.1	473	907	57	0.521499	MSTRG.41810	No
1228	MSTRG.41820.1	ENSBTAT00000077705.1	88.123	522	57	5	420	937	1036	516	0	645	952	1039	54	0.916266	MSTRG.41820	Yes
1229	MSTRG.41848.1	ENSBTAT00000073731.1	87.747	253	27	2	145	397	686	438	1.55e-85	312	431	686	59	0.62828	MSTRG.41848	Yes
1230	MSTRG.41894.1	ENSBTAT00000081052.1	93.407	182	12	0	38	219	389	570	7.48e-75	275	295	570	85	0.517544	MSTRG.41894	Yes
1231	MSTRG.41905.174	ENSBTAT00000079374.1	82.456	456	61	8	353	802	728	1170	6.95e-125	444	804	1419	56	0.566596	MSTRG.41905	No
1232	MSTRG.41927.3	ENSBTAT00000077571.1	84.314	408	37	5	25	432	1	381	3.82e-127	450	658	1145	62	0.574672	MSTRG.41927	Yes
1233	MSTRG.41967.1	ENSBTAT00000082413.1	83.819	309	37	2	304	601	1120	814	1.93e-92	335	602	1143	50	0.526684	MSTRG.41967	Yes
1234	MSTRG.42085.4	ENSBTAT00000069624.1	74.083	409	57	10	21	389	880	481	1.01e-69	260	502	931	74	0.539205	MSTRG.42085	No
1235	MSTRG.42086.1	ENSBTAT00000069829.1	94.286	35	2	0	123	157	960	994	4.26e-08	55.4	943	1407	87	0.67022	MSTRG.42086	Yes
1236	MSTRG.42104.5	ENSBTAT00000083197.1	96.364	220	8	0	377	596	359	578	1.37e-100	361	596	651	67	0.915515	MSTRG.42104	No
1237	MSTRG.42124.1	ENSBTAT00000080701.1	93.571	140	8	1	1	140	84	222	1.18e-54	209	378	666	50	0.567568	MSTRG.42124	Yes
1238	MSTRG.42126.1	ENSBTAT00000086604.1	82.705	451	57	8	183	623	1130	691	2.14e-125	445	862	1382	51	0.623734	MSTRG.42126	Yes
1239	MSTRG.42282.25	ENSBTAT00000072445.1	78.629	248	25	5	114	351	135	364	9.21e-56	212	358	700	66	0.511429	MSTRG.42282	No
1240	MSTRG.42322.2	ENSBTAT00000069680.1	83.275	287	47	1	146	431	1012	726	1.42e-81	298	614	1179	56	0.52078	MSTRG.42322	No
1241	MSTRG.42345.2	ENSBTAT00000079689.1	87.692	130	16	0	561	690	1184	1055	8.3e-41	163	690	1260	90	0.547619	MSTRG.42345	No
1242	MSTRG.42344.7	ENSBTAT00000075237.1	85.841	565	80	0	659	1223	1530	2094	0	659	2503	3655	62	0.684815	MSTRG.42344	No
1243	MSTRG.42344.8	ENSBTAT00000075954.1	87.24	384	47	2	348	729	1021	638	1.93e-131	465	731	1072	52	0.681903	MSTRG.42344	No
1244	MSTRG.42363.3	ENSBTAT00000077289.1	74.615	130	32	1	98	226	406	277	7.12e-17	83.3	235	468	55	0.502137	MSTRG.42363	No
1245	MSTRG.42433.1	ENSBTAT00000077289.1	85.95	121	14	3	41	159	289	408	1.86e-31	132	275	468	58	0.587607	MSTRG.42433	Yes
1246	MSTRG.42479.1	ENSBTAT00000087398.1	91.346	416	35	1	247	662	753	1167	9.11e-168	585	811	1531	70	0.529719	MSTRG.42479	Yes
1247	MSTRG.42480.2	ENSBTAT00000077634.1	94.96	377	16	2	1	374	882	506	5.84e-169	589	637	1024	59	0.62207	MSTRG.42480	Yes
1248	MSTRG.42532.57	ENSBTAT00000077289.1	88.587	184	12	2	34	210	281	462	1.63e-63	237	259	468	68	0.553419	MSTRG.42532	No
1249	MSTRG.42663.1	ENSBTAT00000077937.1	81.818	165	27	2	143	307	324	485	5.27e-39	157	307	534	54	0.574906	MSTRG.42663	Yes
1250	MSTRG.42674.4	ENSBTAT00000066892.1	96.094	128	5	0	199	326	1	128	2.13e-54	209	662	839	52	0.789035	MSTRG.42674	Yes
1251	MSTRG.42705.1	ENSBTAT00000077634.1	90.991	444	39	1	387	829	161	604	1.58e-177	618	829	1024	53	0.80957	MSTRG.42705	Yes
1252	MSTRG.42717.14	ENSBTAT00000080780.1	93.333	75	5	0	83	157	414	340	8.52e-26	113	455	764	75	0.59555	MSTRG.42717	No
1253	MSTRG.42731.4	ENSBTAT00000072854.1	70.513	234	27	7	10	242	453	261	1.83e-27	118	417	766	56	0.544386	MSTRG.42731	No
1254	MSTRG.42759.4	ENSBTAT00000086604.1	84.165	581	74	7	1	573	667	1237	1.56e-177	618	821	1382	70	0.594067	MSTRG.42759	No
1255	MSTRG.42771.1	ENSBTAT00000080780.1	79.751	321	55	2	132	442	340	660	6.34e-78	287	442	764	70	0.578534	MSTRG.42771	Yes
1256	MSTRG.42850.1	ENSBTAT00000068056.1	83.708	178	19	7	1278	1447	806	631	4.19e-42	168	1456	1119	52	1.30116	MSTRG.42850	Yes
1257	MSTRG.42875.3	ENSBTAT00000074345.1	90.33	424	37	2	51	472	478	899	1.38e-164	575	684	1254	62	0.545455	MSTRG.42875	No
1258	MSTRG.42948.1	ENSBTAT00000086752.1	95.522	67	2	1	1	66	124	190	2.9e-23	104	305	377	74	0.809019	MSTRG.42948	Yes
1259	MSTRG.42990.1	ENSBTAT00000077705.1	67.399	592	144	7	1	580	198	752	6.11e-55	211	662	1039	88	0.637151	MSTRG.42990	Yes
1260	MSTRG.43022.1	ENSBTAT00000073731.1	86.508	252	31	1	81	332	438	686	2.46e-82	300	381	686	66	0.555394	MSTRG.43022	Yes
1261	MSTRG.43063.1	ENSBTAT00000080780.1	84.762	210	26	1	207	410	340	549	9.29e-63	236	410	764	50	0.536649	MSTRG.43063	Yes
1262	MSTRG.43063.2	ENSBTAT00000069624.1	80.989	263	47	3	228	487	880	618	9.16e-64	239	488	931	53	0.524168	MSTRG.43063	Yes
1263	MSTRG.43187.5	ENSBTAT00000069680.1	89.13	46	5	0	435	480	735	780	8.94e-10	61.7	843	1179	54	0.715013	MSTRG.43187	No
1264	MSTRG.43217.1	ENSBTAT00000073383.1	67.582	182	30	5	118	287	274	438	6.99e-12	67.1	294	582	58	0.505155	MSTRG.43217	Yes
1265	MSTRG.43248.1	ENSBTAT00000086604.1	83.562	365	55	4	15	376	845	1207	2.93e-104	375	797	1382	50	0.5767	MSTRG.43248	Yes
1266	MSTRG.43374.1	ENSBTAT00000066661.1	79.188	197	32	2	653	849	1212	1399	7.48e-43	170	917	1685	61	0.544214	MSTRG.43374	Yes
1267	MSTRG.43399.1	ENSBTAT00000077705.1	71.429	462	97	10	14	470	516	947	2.67e-59	225	638	1039	79	0.614052	MSTRG.43399	Yes
1268	MSTRG.43433.2	ENSBTAT00000085800.1	87.85	107	12	1	395	501	605	500	5.96e-31	132	835	1551	60	0.538362	MSTRG.43433	Yes
1269	MSTRG.43445.1	ENSBTAT00000069624.1	81.373	408	67	4	65	469	878	477	3.31e-107	384	475	931	85	0.510204	MSTRG.43445	Yes
1270	MSTRG.43533.1	ENSBTAT00000077289.1	92.593	81	6	0	178	258	350	270	3.22e-28	120	264	468	67	0.564103	MSTRG.43533	Yes
1271	MSTRG.43546.1	ENSBTAT00000075954.1	82.488	611	96	6	375	978	1071	465	4.32e-173	603	1026	1072	59	0.95709	MSTRG.43546	No
1272	MSTRG.43555.3	ENSBTAT00000072726.1	93.128	422	22	5	286	701	2158	1738	3.45e-176	615	1469	2906	61	0.505506	MSTRG.43555	Yes
1273	MSTRG.43555.4	ENSBTAT00000078159.1	85	60	8	1	264	323	128	186	3.32e-11	65.3	393	770	53	0.51039	MSTRG.43555	Yes
1274	MSTRG.43587.1	ENSBTAT00000081052.1	95.2	125	6	0	60	184	446	570	4.62e-52	199	289	570	64	0.507018	MSTRG.43587	Yes
1275	MSTRG.43703.1	ENSBTAT00000077289.1	81.081	111	20	1	158	267	406	296	9.43e-23	103	286	468	60	0.611111	MSTRG.43703	Yes
1276	MSTRG.43721.1	ENSBTAT00000086935.1	85.358	321	46	1	97	416	686	1006	4.06e-101	364	615	1057	52	0.581835	MSTRG.43721	Yes
1277	MSTRG.43722.2	ENSBTAT00000083443.1	89.078	293	32	0	60	352	293	1	1.09e-107	385	542	1020	54	0.531373	MSTRG.43722	Yes
1278	MSTRG.43742.1	ENSBTAT00000072854.1	84.906	53	6	2	8	59	310	259	6.83e-08	53.6	444	766	52	0.579634	MSTRG.43742	Yes
1279	MSTRG.43816.9	ENSBTAT00000081856.1	92.308	195	15	0	167	361	1	195	1.79e-77	285	361	300	54	1.20333	MSTRG.43816	No
1280	MSTRG.43857.118	ENSBTAT00000086604.1	91.489	47	4	0	297	343	1251	1297	7.15e-12	68	996	1382	71	0.720695	MSTRG.43857	No
1281	MSTRG.43873.14	ENSBTAT00000068056.1	80	65	9	2	1	61	528	592	1.02e-07	54.5	655	1119	52	0.585344	MSTRG.43873	No
1282	MSTRG.43935.1	ENSBTAT00000067984.1	71.787	319	71	8	148	456	710	1019	3.91e-37	151	521	1039	59	0.501444	MSTRG.43935	Yes
1283	MSTRG.43938.2	ENSBTAT00000069680.1	86.031	451	61	2	531	979	1177	727	1.27e-148	523	1120	1179	61	0.949958	MSTRG.43938	No
1284	MSTRG.43958.1	ENSBTAT00000077571.1	91.138	1151	63	9	443	1560	1	1145	0	1611	1968	1145	57	1.71878	MSTRG.43958	Yes
1285	MSTRG.43959.1	ENSBTAT00000077571.1	79.066	621	61	11	18	636	3	556	2.64e-156	547	932	1145	66	0.813974	MSTRG.43959	Yes
1286	MSTRG.43959.4	ENSBTAT00000077571.1	77.186	469	40	10	1	467	153	556	5.92e-106	379	686	1145	68	0.599127	MSTRG.43959	Yes
1287	MSTRG.43963.4	ENSBTAT00000075997.1	75.377	199	38	8	123	314	231	425	6.16e-26	113	334	493	57	0.677485	MSTRG.43963	Yes
1288	MSTRG.43974.1	ENSBTAT00000075954.1	86.842	570	71	4	171	737	461	1029	0	676	1053	1072	54	0.982276	MSTRG.43974	Yes
1289	MSTRG.43977.1	ENSBTAT00000072445.1	81.933	238	38	3	102	334	372	135	4.17e-60	227	357	700	65	0.51	MSTRG.43977	Yes
1290	MSTRG.44034.3	ENSBTAT00000068056.1	87.097	62	7	1	18	78	791	730	1.56e-13	73.4	924	1119	86	0.825737	MSTRG.44034	No
1291	MSTRG.44104.8	ENSBTAT00000086278.1	83.516	91	13	2	225	314	309	220	6.58e-19	90.6	314	350	59	0.897143	MSTRG.44104	No
1292	MSTRG.44200.2	ENSBTAT00000075954.1	84.715	615	61	9	259	843	1072	461	0	675	1033	1072	57	0.963619	MSTRG.44200	Yes
1293	MSTRG.44207.12	ENSBTAT00000075997.1	79.675	123	22	2	166	286	142	263	3.97e-23	104	411	493	60	0.833671	MSTRG.44207	No
1294	MSTRG.44338.1	ENSBTAT00000077289.1	90.909	176	15	1	1	175	441	266	3.95e-65	242	266	468	89	0.568376	MSTRG.44338	Yes
1295	MSTRG.44349.1	ENSBTAT00000075997.1	75.806	124	26	2	112	233	133	254	2.84e-17	84.2	318	493	64	0.64503	MSTRG.44349	Yes
1296	MSTRG.44402.1	ENSBTAT00000067790.1	95.954	173	7	0	1328	1500	1279	1451	9.5e-76	281	1502	1840	50	0.816304	MSTRG.44402	Yes
1297	MSTRG.44404.1	ENSBTAT00000075997.1	80	130	20	3	72	197	134	261	6.5e-25	110	292	493	76	0.592292	MSTRG.44404	Yes
1298	MSTRG.44410.2	ENSBTAT00000075237.1	86.504	1845	206	14	495	2332	2098	290	0	2181	6393	3655	54	1.74911	MSTRG.44410	No
1299	MSTRG.44410.3	ENSBTAT00000075237.1	86.504	1845	206	14	689	2526	2098	290	0	2181	6565	3655	53	1.79617	MSTRG.44410	No
1300	MSTRG.44410.4	ENSBTAT00000075237.1	86.504	1845	206	14	751	2588	2098	290	0	2181	6635	3655	52	1.81532	MSTRG.44410	No
1301	MSTRG.44435.1	ENSBTAT00000077289.1	88.372	43	5	0	132	174	23	65	1.11e-08	56.3	261	468	50	0.557692	MSTRG.44435	Yes
1302	MSTRG.44473.3	ENSBTAT00000084604.1	91.273	550	48	0	423	972	769	1318	0	776	972	1368	57	0.710526	MSTRG.44473	Yes
1303	MSTRG.44591.2	ENSBTAT00000069680.1	84.783	46	7	0	703	748	785	740	5.98e-07	52.7	1082	1179	56	0.917727	MSTRG.44591	Yes
1304	MSTRG.44758.1	ENSBTAT00000077937.1	88.108	185	21	1	84	268	534	351	7.26e-62	232	270	534	69	0.505618	MSTRG.44758	Yes
1305	MSTRG.44803.1	ENSBTAT00000080780.1	81.855	248	32	3	212	446	345	592	6.86e-65	243	447	764	53	0.585079	MSTRG.44803	Yes
1306	MSTRG.44843.1	ENSBTAT00000074345.1	91.667	48	3	1	583	629	535	488	1.56e-11	66.2	629	1254	68	0.501595	MSTRG.44843	Yes
1307	MSTRG.44846.1	ENSBTAT00000069829.1	97.778	45	1	0	970	1014	764	720	1.77e-14	77.9	1272	1407	58	0.904051	MSTRG.44846	Yes
1308	MSTRG.44882.1	ENSBTAT00000075983.1	89.235	353	36	2	1025	1376	1560	1209	1.57e-129	459	1376	1850	50	0.743784	MSTRG.44882	Yes
1309	MSTRG.44958.1	ENSBTAT00000081052.1	94.595	185	10	0	3	187	386	570	4.57e-79	289	391	570	64	0.685965	MSTRG.44958	Yes
1310	MSTRG.45061.1	ENSBTAT00000077289.1	91.489	141	12	0	73	213	270	410	1.15e-52	201	254	468	56	0.542735	MSTRG.45061	Yes
1311	MSTRG.45124.11	ENSBTAT00000076753.1	77.049	183	41	1	89	271	187	6	1.49e-33	138	323	621	57	0.520129	MSTRG.45124	No
1312	MSTRG.45168.1	ENSBTAT00000077937.1	84.387	269	38	3	89	356	269	534	5.34e-78	287	376	534	71	0.70412	MSTRG.45168	Yes
1313	MSTRG.45179.2	ENSBTAT00000074662.1	91.579	95	7	1	374	468	175	82	1.09e-31	132	540	666	52	0.810811	MSTRG.45179	No
1314	MSTRG.45180.1	ENSBTAT00000086604.1	86.087	575	72	7	401	972	1306	737	0	653	972	1382	59	0.703329	MSTRG.45180	Yes
1315	MSTRG.45277.1	ENSBTAT00000071624.1	83.019	106	17	1	220	325	244	348	2.6e-24	107	332	619	51	0.536349	MSTRG.45277	Yes
1316	MSTRG.45280.1	ENSBTAT00000077906.1	97.087	206	5	1	1	206	25	229	4.18e-95	342	208	326	99	0.638037	MSTRG.45280	Yes
1317	MSTRG.45303.1	ENSBTAT00000084990.1	87.308	260	25	3	232	484	65	323	1.44e-86	315	484	792	55	0.611111	MSTRG.45303	Yes
1318	MSTRG.45333.1	ENSBTAT00000073731.1	90	210	18	1	3	212	480	686	5.92e-77	283	343	686	61	0.5	MSTRG.45333	Yes
1319	MSTRG.45370.1	ENSBTAT00000073731.1	88.095	252	27	1	12	263	438	686	8.25e-88	318	344	686	73	0.501458	MSTRG.45370	Yes
1320	MSTRG.45408.1	ENSBTAT00000077937.1	86.339	183	23	2	1	182	353	534	3.22e-55	211	359	534	51	0.672285	MSTRG.45408	Yes
1321	MSTRG.45420.5	ENSBTAT00000068537.1	96.104	77	3	0	250	326	872	948	1.74e-29	126	581	1124	84	0.516904	MSTRG.45420	No
1322	MSTRG.45450.1	ENSBTAT00000072445.1	87.931	232	26	2	2	231	372	141	6.14e-78	286	429	700	54	0.612857	MSTRG.45450	Yes
1323	MSTRG.45552.4	ENSBTAT00000072445.1	96.97	33	1	0	251	283	142	110	2.03e-08	56.3	461	700	50	0.658571	MSTRG.45552	No
1324	MSTRG.45577.1	ENSBTAT00000075954.1	87.293	362	45	1	3	363	711	1072	5.06e-125	443	590	1072	61	0.550373	MSTRG.45577	Yes
1325	MSTRG.45588.1	ENSBTAT00000081052.1	94.194	155	9	0	136	290	569	415	5.4e-64	240	296	570	73	0.519298	MSTRG.45588	Yes
1326	MSTRG.45597.3	ENSBTAT00000077565.1	95.062	243	12	0	210	452	14	256	9.01e-108	385	452	327	57	1.38226	MSTRG.45597	No
1327	MSTRG.45597.8	ENSBTAT00000075954.1	87.959	490	52	3	237	719	1071	582	2.02e-175	611	719	1072	67	0.670709	MSTRG.45597	No
1328	MSTRG.45642.1	ENSBTAT00000074085.1	92.381	525	40	0	262	786	106	630	0	767	894	1238	59	0.722132	MSTRG.45642	Yes
1329	MSTRG.45644.1	ENSBTAT00000069680.1	83.778	450	55	3	270	701	1177	728	6.66e-138	486	823	1179	52	0.698049	MSTRG.45644	Yes
1330	MSTRG.45716.1	ENSBTAT00000073731.1	86.561	253	30	2	77	329	686	438	8.56e-82	298	380	686	67	0.553936	MSTRG.45716	Yes
1331	MSTRG.45747.1	ENSBTAT00000086604.1	84.199	943	122	10	93	1022	1306	378	0	1009	1447	1382	64	1.04703	MSTRG.45747	Yes
1332	MSTRG.45753.1	ENSBTAT00000075954.1	87.172	343	42	1	1	341	803	461	1.86e-117	418	547	1072	62	0.510261	MSTRG.45753	Yes
1333	MSTRG.45825.1	ENSBTAT00000080701.1	88.78	205	14	1	130	325	21	225	5.5e-73	270	496	666	50	0.744745	MSTRG.45825	Yes
1334	MSTRG.45836.1	ENSBTAT00000077634.1	95.615	821	35	1	1	820	882	62	0	1315	820	1024	100	0.800781	MSTRG.45836	Yes
1335	MSTRG.45856.1	ENSBTAT00000073731.1	83.264	239	26	3	75	312	461	686	4.13e-67	251	402	686	59	0.586006	MSTRG.45856	Yes
1336	MSTRG.45867.1	ENSBTAT00000077937.1	83.643	269	40	3	15	282	269	534	2.55e-75	278	347	534	77	0.649813	MSTRG.45867	No
1337	MSTRG.45946.2	ENSBTAT00000084604.1	87.473	463	55	2	214	673	875	1337	2.53e-162	568	838	1368	55	0.612573	MSTRG.45946	Yes
1338	MSTRG.46010.1	ENSBTAT00000075237.1	86.5	200	20	3	145	339	1897	2094	6.11e-61	233	2118	3655	55	0.57948	MSTRG.46010	Yes
1339	MSTRG.46025.1	ENSBTAT00000067764.1	96.61	295	9	1	240	534	630	923	1.49e-137	484	534	1018	100	0.524558	MSTRG.46025	Yes
1340	MSTRG.46101.1	ENSBTAT00000083398.1	89.545	660	60	5	3	655	978	1635	0	866	1146	1660	57	0.690361	MSTRG.46101	Yes
1341	MSTRG.46103.1	ENSBTAT00000074085.1	89.737	760	73	3	485	1239	1	760	0	1011	1239	1238	61	1.00081	MSTRG.46103	Yes
1342	MSTRG.46111.1	ENSBTAT00000077289.1	89.231	130	5	2	150	272	462	335	2.1e-43	171	272	468	57	0.581197	MSTRG.46111	Yes
1343	MSTRG.46190.1	ENSBTAT00000081052.1	91.837	49	4	0	65	113	521	569	3.85e-13	71.6	661	570	52	1.15965	MSTRG.46190	No
1344	MSTRG.46190.4	ENSBTAT00000073703.1	94.872	39	0	2	403	439	760	798	2.43e-08	55.4	546	1045	54	0.522488	MSTRG.46190	No
1345	MSTRG.46194.1	ENSBTAT00000079823.1	95.652	46	2	0	91	136	239	284	2.15e-14	75.2	456	710	56	0.642254	MSTRG.46194	Yes
1346	MSTRG.46199.1	ENSBTAT00000073731.1	88.538	253	24	2	53	303	437	686	8.7e-89	322	437	686	57	0.637026	MSTRG.46199	Yes
1347	MSTRG.46226.1	ENSBTAT00000075237.1	78.398	412	65	6	763	1161	813	413	1.89e-92	337	2008	3655	50	0.549384	MSTRG.46226	Yes
1348	MSTRG.46275.1	ENSBTAT00000077634.1	96.917	519	14	2	6	523	1003	486	0	857	523	1024	99	0.510742	MSTRG.46275	Yes
1349	MSTRG.46366.1	ENSBTAT00000077289.1	88.462	130	12	2	34	160	306	435	1e-40	161	252	468	97	0.538462	MSTRG.46366	Yes
1350	MSTRG.46431.4	ENSBTAT00000068834.1	95.506	267	10	1	1	267	72	336	7e-120	425	314	620	85	0.506452	MSTRG.46431	No
1351	MSTRG.46431.5	ENSBTAT00000070882.1	95.397	239	9	1	1	239	97	333	2.69e-106	379	323	643	74	0.502333	MSTRG.46431	No
1352	MSTRG.46432.1	ENSBTAT00000081825.1	87.234	141	18	0	23	163	375	515	1.7e-44	174	269	515	52	0.52233	MSTRG.46432	Yes
1353	MSTRG.46442.1	ENSBTAT00000073731.1	90.514	253	20	2	67	319	686	438	3.03e-95	343	494	686	51	0.720117	MSTRG.46442	Yes
1354	MSTRG.46474.1	ENSBTAT00000067274.1	86.4	375	36	7	237	599	1	372	1.13e-120	429	599	1015	61	0.590148	MSTRG.46474	Yes
1355	MSTRG.46519.2	ENSBTAT00000075954.1	86.853	502	54	3	306	797	461	960	1.08e-173	606	897	1072	55	0.836754	MSTRG.46519	Yes
1356	MSTRG.46520.1	ENSBTAT00000085800.1	78.059	474	60	5	1	431	972	500	5.89e-113	404	778	1551	55	0.501612	MSTRG.46520	Yes
1357	MSTRG.46522.1	ENSBTAT00000086935.1	94.138	290	17	0	244	533	1003	714	3.73e-126	447	533	1057	54	0.504257	MSTRG.46522	Yes
1358	MSTRG.46571.3	ENSBTAT00000082413.1	91.365	359	29	1	275	633	184	540	5.44e-144	506	633	1143	57	0.553806	MSTRG.46571	No
1359	MSTRG.46577.4	ENSBTAT00000080780.1	77.165	254	40	4	168	403	648	395	8.67e-51	196	435	764	54	0.569372	MSTRG.46577	No
1360	MSTRG.46583.1	ENSBTAT00000079157.1	82.716	162	26	2	36	196	861	1021	8.11e-40	159	558	1022	53	0.545988	MSTRG.46583	Yes
1361	MSTRG.46608.1	ENSBTAT00000075954.1	84.615	611	87	4	60	663	461	1071	0	667	1042	1072	58	0.972015	MSTRG.46608	No
1362	MSTRG.46608.6	ENSBTAT00000075954.1	83.524	437	59	3	212	647	889	465	7.34e-131	462	795	1072	55	0.741604	MSTRG.46608	No
1363	MSTRG.46631.1	ENSBTAT00000077634.1	94.379	338	13	3	236	572	1024	692	2.71e-147	517	572	1024	59	0.558594	MSTRG.46631	Yes
1364	MSTRG.46635.1	ENSBTAT00000072445.1	86.134	238	32	1	152	388	372	135	3.36e-75	278	452	700	52	0.645714	MSTRG.46635	Yes
1365	MSTRG.46723.38	ENSBTAT00000075954.1	85.34	573	68	3	142	698	1072	500	0	656	698	1072	80	0.651119	MSTRG.46723	No
1366	MSTRG.46849.1	ENSBTAT00000082101.1	73.913	115	26	4	155	267	2	114	1.08e-09	59	305	496	67	0.614919	MSTRG.46849	Yes
1367	MSTRG.46891.1	ENSBTAT00000067952.1	96.491	114	3	1	238	350	709	822	2.33e-47	185	636	1185	55	0.536709	MSTRG.46891	Yes
1368	MSTRG.46918.1	ENSBTAT00000074085.1	94.842	698	31	2	1	693	698	1	0	1093	1368	1238	51	1.10501	MSTRG.46918	Yes
1369	MSTRG.46979.1	ENSBTAT00000072854.1	81.579	190	32	3	30	218	259	446	2.6e-44	175	401	766	51	0.523499	MSTRG.46979	Yes
1370	MSTRG.47044.2	ENSBTAT00000073731.1	87.251	251	27	3	57	305	686	439	2.98e-82	300	457	686	54	0.666181	MSTRG.47044	No
1371	MSTRG.47069.1	ENSBTAT00000066537.1	87.883	1469	126	10	716	2141	1460	1	0	1849	2672	1460	53	1.83014	MSTRG.47069	Yes
1372	MSTRG.47167.1	ENSBTAT00000072445.1	87.395	238	29	1	192	428	372	135	1.48e-79	291	438	700	54	0.625714	MSTRG.47167	Yes
1373	MSTRG.47192.2	ENSBTAT00000073731.1	89.683	252	23	1	86	337	686	438	3.8e-93	336	421	686	60	0.613703	MSTRG.47192	Yes
1374	MSTRG.47235.1	ENSBTAT00000072445.1	82.051	234	41	1	179	411	135	368	3.96e-61	230	411	700	57	0.587143	MSTRG.47235	Yes
1375	MSTRG.47270.1	ENSBTAT00000081587.1	95.261	211	8	1	263	471	525	735	9.14e-92	334	811	1372	51	0.591108	MSTRG.47270	Yes
1376	MSTRG.47375.4	ENSBTAT00000077289.1	87.395	119	11	4	130	245	289	406	4.96e-32	133	257	468	95	0.549145	MSTRG.47375	No
1377	MSTRG.47384.3	ENSBTAT00000079891.1	76.378	127	28	1	117	241	423	297	1.42e-19	92.4	242	431	52	0.561485	MSTRG.47384	Yes
1378	MSTRG.47388.1	ENSBTAT00000069680.1	86.957	46	6	0	847	892	780	735	1.39e-08	57.2	1072	1179	50	0.909245	MSTRG.47388	Yes
1379	MSTRG.47469.1	ENSBTAT00000073383.1	71.545	123	30	4	372	492	404	523	2.67e-07	51.8	495	582	57	0.850515	MSTRG.47469	Yes
1380	MSTRG.47479.1	ENSBTAT00000081587.1	94.048	84	3	1	478	559	607	524	7.27e-30	127	836	1372	56	0.609329	MSTRG.47479	Yes
1381	MSTRG.47567.1	ENSBTAT00000069440.1	87.166	374	46	1	1	372	379	752	7.36e-129	456	544	1007	68	0.540218	MSTRG.47567	Yes
1382	MSTRG.47640.1	ENSBTAT00000068056.1	84.783	46	6	1	573	617	731	776	5.24e-06	49.1	785	1119	60	0.701519	MSTRG.47640	Yes
1383	MSTRG.47642.1	ENSBTAT00000075954.1	77	600	89	5	336	929	1021	465	1.17e-136	482	1179	1072	50	1.09981	MSTRG.47642	Yes
1384	MSTRG.47643.1	ENSBTAT00000081037.1	84.173	139	22	0	233	371	787	649	1.75e-37	152	804	1077	50	0.746518	MSTRG.47643	Yes
1385	MSTRG.47714.2	ENSBTAT00000079374.1	87.5	504	54	5	213	711	747	1246	2.84e-175	611	1000	1419	50	0.704722	MSTRG.47714	No
1386	MSTRG.47791.5	ENSBTAT00000073731.1	86.585	246	30	1	168	413	438	680	4.53e-80	294	467	686	53	0.680758	MSTRG.47791	No
1387	MSTRG.47903.2	ENSBTAT00000081052.1	96	50	2	0	83	132	567	518	1.11e-16	82.4	355	570	67	0.622807	MSTRG.47903	Yes
1388	MSTRG.47908.1	ENSBTAT00000081988.1	85.484	62	8	1	596	656	948	1009	5.93e-12	68.9	831	1245	63	0.66747	MSTRG.47908	No
1389	MSTRG.47926.3	ENSBTAT00000072854.1	76.355	203	34	2	1	203	270	458	2.36e-38	154	389	766	52	0.507833	MSTRG.47926	Yes
1390	MSTRG.47998.2	ENSBTAT00000086604.1	83.756	788	112	8	1	783	1205	429	0	823	1546	1382	51	1.11867	MSTRG.47998	No
1391	MSTRG.48081.19	ENSBTAT00000077289.1	87.597	129	16	0	35	163	412	284	1.11e-40	161	277	468	79	0.59188	MSTRG.48081	No
1392	MSTRG.48088.1	ENSBTAT00000072445.1	94.286	35	2	0	164	198	144	110	1.53e-08	55.4	350	700	58	0.5	MSTRG.48088	Yes
1393	MSTRG.48091.1	ENSBTAT00000074085.1	80.699	601	73	9	279	843	852	259	4.47e-160	560	994	1238	57	0.802908	MSTRG.48091	Yes
1394	MSTRG.48093.4	ENSBTAT00000077289.1	95.062	81	4	0	110	190	421	341	5.68e-31	129	243	468	78	0.519231	MSTRG.48093	Yes
1395	MSTRG.48097.1	ENSBTAT00000077289.1	91.139	79	7	0	96	174	351	273	1.81e-25	112	285	468	58	0.608974	MSTRG.48097	Yes
1396	MSTRG.48142.1	ENSBTAT00000076753.1	80.556	180	34	1	2	181	180	2	3.85e-41	164	331	621	54	0.533011	MSTRG.48142	Yes
1397	MSTRG.48159.1	ENSBTAT00000077289.1	89.189	37	4	0	91	127	421	457	4.84e-07	50	267	468	51	0.570513	MSTRG.48159	Yes
1398	MSTRG.48178.1	ENSBTAT00000078848.1	79.121	273	50	1	1	273	909	644	3.33e-63	238	507	1014	54	0.5	MSTRG.48178	Yes
1399	MSTRG.48196.1	ENSBTAT00000066537.1	89.344	122	13	0	354	475	1460	1339	9.45e-40	162	2206	1460	51	1.51096	MSTRG.48196	Yes
1400	MSTRG.48217.1	ENSBTAT00000075237.1	89.006	473	48	3	3146	3616	638	168	3.84e-174	609	3822	3655	58	1.04569	MSTRG.48217	Yes
1401	MSTRG.48223.1	ENSBTAT00000077705.1	84.848	363	39	4	1	356	683	1036	4.26e-113	404	567	1039	63	0.545717	MSTRG.48223	Yes
1402	MSTRG.48263.1	ENSBTAT00000077705.1	80.07	572	66	6	1	561	407	941	9.88e-153	535	561	1039	100	0.539942	MSTRG.48263	Yes
1403	MSTRG.48280.33	ENSBTAT00000075997.1	74.412	340	78	8	108	441	132	468	3.07e-50	194	441	493	76	0.894523	MSTRG.48280	No
1404	MSTRG.48280.34	ENSBTAT00000075954.1	88.518	479	42	6	363	837	1072	603	1.22e-172	601	837	1072	57	0.780784	MSTRG.48280	No
1405	MSTRG.48334.1	ENSBTAT00000076097.1	89.474	76	6	2	172	246	598	524	1.55e-20	95.1	314	619	55	0.50727	MSTRG.48334	Yes
1406	MSTRG.48360.6	ENSBTAT00000082425.1	87	100	13	0	443	542	1033	934	1.98e-28	123	542	1073	54	0.505126	MSTRG.48360	Yes
1407	MSTRG.48411.7	ENSBTAT00000076753.1	78.061	196	42	1	72	267	1	195	6.08e-39	157	351	621	56	0.565217	MSTRG.48411	No
1408	MSTRG.48416.11	ENSBTAT00000068056.1	76.075	372	74	7	258	627	427	69	2.26e-67	252	747	1119	50	0.66756	MSTRG.48416	No
1409	MSTRG.48492.1	ENSBTAT00000069440.1	87.528	449	56	0	101	549	752	304	9.1e-160	558	588	1007	76	0.583913	MSTRG.48492	Yes
1410	MSTRG.48582.7	ENSBTAT00000077289.1	86.4	125	8	3	1	118	340	462	2.99e-35	144	278	468	54	0.594017	MSTRG.48582	No
1411	MSTRG.48734.5	ENSBTAT00000084298.1	92.623	244	14	2	10	253	1	240	3.78e-98	354	1087	1869	51	0.581594	MSTRG.48734	No
1412	MSTRG.48792.1	ENSBTAT00000081657.1	86.093	151	20	1	3	153	524	673	2.99e-44	175	458	914	58	0.501094	MSTRG.48792	Yes
1413	MSTRG.48814.1	ENSBTAT00000075841.1	89.118	340	19	4	3	326	91	428	1.13e-125	445	465	729	70	0.63786	MSTRG.48814	No
1414	MSTRG.49109.3	ENSBTAT00000086604.1	84.892	556	72	7	261	807	754	1306	4.2e-173	604	998	1382	55	0.722142	MSTRG.49109	No
1415	MSTRG.49115.1	ENSBTAT00000067069.1	79.104	67	14	0	788	854	915	849	3.47e-09	59	935	1610	61	0.580745	MSTRG.49115	Yes
1416	MSTRG.49189.1	ENSBTAT00000069680.1	88.372	43	4	1	266	308	145	104	3.36e-07	52.7	616	1179	50	0.522477	MSTRG.49189	Yes
1417	MSTRG.49191.11	ENSBTAT00000069680.1	89.316	234	25	0	488	721	944	1177	9.51e-85	310	740	1179	51	0.627651	MSTRG.49191	No
1418	MSTRG.49209.1	ENSBTAT00000077937.1	84.946	186	26	1	1	186	452	269	3.3e-54	207	305	534	61	0.571161	MSTRG.49209	Yes
1419	MSTRG.49225.18	ENSBTAT00000071652.1	95.812	573	24	0	72	644	127	699	0	926	1080	1871	57	0.577231	MSTRG.49225	No
1420	MSTRG.49225.27	ENSBTAT00000071652.1	94.635	1752	76	3	914	2665	127	1860	0	2739	2665	1871	66	1.42437	MSTRG.49225	No
1421	MSTRG.49225.28	ENSBTAT00000071652.1	96.364	110	4	0	42	151	127	236	6.63e-46	181	1455	1871	97	0.777659	MSTRG.49225	No
1422	MSTRG.49225.32	ENSBTAT00000082413.1	91.346	312	27	0	5	316	1058	747	1.82e-124	442	609	1143	51	0.532808	MSTRG.49225	No
1423	MSTRG.49259.1	ENSBTAT00000080780.1	85.652	230	27	1	179	402	340	569	1.69e-72	268	439	764	51	0.574607	MSTRG.49259	Yes
1424	MSTRG.49266.1	ENSBTAT00000070351.1	67.373	236	54	10	64	286	468	693	1.97e-08	55.4	448	724	50	0.618785	MSTRG.49266	Yes
1425	MSTRG.49299.2	ENSBTAT00000067952.1	94.958	119	5	1	1004	1121	704	822	4.71e-47	185	1264	1185	63	1.06667	MSTRG.49299	No
1426	MSTRG.49336.1	ENSBTAT00000070028.1	84.571	175	27	0	130	304	1	175	7.91e-50	195	1102	1024	58	1.07617	MSTRG.49336	Yes
1427	MSTRG.49414.1	ENSBTAT00000077289.1	95.082	61	3	0	3	63	269	329	3.37e-21	97.8	244	468	55	0.521368	MSTRG.49414	Yes
1428	MSTRG.49415.1	ENSBTAT00000069680.1	85.398	452	62	3	295	742	1177	726	2.13e-144	508	859	1179	52	0.728584	MSTRG.49415	Yes
1429	MSTRG.49435.1	ENSBTAT00000074085.1	91.176	272	24	0	1	272	1153	882	6.65e-107	383	933	1238	83	0.753635	MSTRG.49435	Yes
1430	MSTRG.49448.1	ENSBTAT00000080780.1	85.057	174	20	1	418	585	368	541	3.93e-51	198	675	764	50	0.883508	MSTRG.49448	Yes
1431	MSTRG.49533.1	ENSBTAT00000075954.1	87.244	439	54	2	1	437	634	1072	3.68e-152	533	597	1072	73	0.556903	MSTRG.49533	Yes
1432	MSTRG.49602.6	ENSBTAT00000068056.1	76.613	744	129	16	189	914	66	782	1.2e-149	526	1285	1119	56	1.14835	MSTRG.49602	No
1433	MSTRG.49619.1	ENSBTAT00000074085.1	93.594	921	55	2	1	920	920	3	0	1390	999	1238	92	0.806947	MSTRG.49619	Yes
1434	MSTRG.49622.1	ENSBTAT00000081052.1	91.304	46	4	0	275	320	569	524	7.66e-12	66.2	320	570	83	0.561404	MSTRG.49622	Yes
1435	MSTRG.49625.1	ENSBTAT00000086604.1	83.333	54	7	1	1381	1432	694	747	6.58e-08	55.4	1443	1382	69	1.04414	MSTRG.49625	Yes
1436	MSTRG.49645.1	ENSBTAT00000068056.1	93.75	32	2	0	479	510	581	550	1.44e-06	50	751	1119	97	0.671135	MSTRG.49645	Yes
1437	MSTRG.49650.9	ENSBTAT00000084429.1	95.238	42	2	0	272	313	17	58	4.41e-12	68	622	1114	56	0.558348	MSTRG.49650	No
1438	MSTRG.49671.6	ENSBTAT00000069411.1	66.883	308	87	7	199	495	829	1132	2.28e-15	78.8	583	1138	54	0.512302	MSTRG.49671	Yes
1439	MSTRG.49674.1	ENSBTAT00000068054.1	91.247	377	28	1	330	701	1	377	1.52e-151	532	701	1005	53	0.697512	MSTRG.49674	Yes
1440	MSTRG.49726.1	ENSBTAT00000077937.1	83.806	247	37	2	1	247	512	269	6.27e-70	260	320	534	77	0.599251	MSTRG.49726	Yes
1441	MSTRG.49738.9	ENSBTAT00000069624.1	79.47	302	53	5	179	477	878	583	1.42e-67	251	477	931	63	0.512352	MSTRG.49738	No
1442	MSTRG.49849.1	ENSBTAT00000075954.1	86.239	545	65	5	1	540	1000	461	0	632	556	1072	97	0.518657	MSTRG.49849	Yes
1443	MSTRG.49959.2	ENSBTAT00000071736.1	87.5	256	28	1	316	567	1271	1016	8.86e-87	317	1016	1518	50	0.669302	MSTRG.49959	No
1444	MSTRG.50152.2	ENSBTAT00000072675.1	72.046	694	104	11	122	739	2278	1599	2.23e-114	409	1238	2278	50	0.543459	MSTRG.50152	Yes
1445	MSTRG.50315.1	ENSBTAT00000077518.1	89.908	109	11	0	279	387	820	928	9.64e-36	148	1033	1402	51	0.736805	MSTRG.50315	Yes
1446	MSTRG.50385.2	ENSBTAT00000073383.1	69.62	237	50	10	129	358	331	552	1.46e-15	78.8	382	582	60	0.656357	MSTRG.50385	No
1447	MSTRG.50415.37	ENSBTAT00000075954.1	85.908	369	50	2	254	620	1039	671	1.44e-119	425	626	1072	59	0.583955	MSTRG.50415	No
1448	MSTRG.50441.1	ENSBTAT00000077634.1	94.737	627	32	1	196	822	1	626	0	979	822	1024	76	0.802734	MSTRG.50441	Yes
1449	MSTRG.50443.4	ENSBTAT00000075173.1	84.116	277	31	2	193	456	242	518	3.09e-83	305	571	1091	50	0.523373	MSTRG.50443	Yes
1450	MSTRG.50445.1	ENSBTAT00000074662.1	80.556	180	25	3	8	179	178	1	3.91e-41	163	336	666	51	0.504505	MSTRG.50445	Yes
1451	MSTRG.50515.22	ENSBTAT00000069624.1	81.443	388	58	6	87	465	873	491	1.08e-100	361	472	931	80	0.506982	MSTRG.50515	No
1452	MSTRG.50622.7	ENSBTAT00000068056.1	84.211	76	11	1	885	959	791	716	1.63e-15	80.6	1420	1119	56	1.26899	MSTRG.50622	No
1453	MSTRG.50622.8	ENSBTAT00000069680.1	83.186	452	72	2	259	706	1177	726	2.88e-132	468	1311	1179	51	1.11196	MSTRG.50622	No
1454	MSTRG.50635.1	ENSBTAT00000087398.1	88.991	109	11	1	783	891	1294	1401	1.23e-33	140	891	1531	53	0.581973	MSTRG.50635	Yes
1455	MSTRG.50694.1	ENSBTAT00000084604.1	96.154	52	2	0	596	647	717	768	1.85e-17	86	696	1368	51	0.508772	MSTRG.50694	Yes
1456	MSTRG.50705.1	ENSBTAT00000077937.1	86.528	193	23	2	1	193	345	534	1.12e-59	225	281	534	69	0.526217	MSTRG.50705	Yes
1457	MSTRG.50769.1	ENSBTAT00000073731.1	89.262	149	14	1	494	640	463	611	4.53e-50	195	640	686	62	0.932945	MSTRG.50769	Yes
1458	MSTRG.50912.1	ENSBTAT00000087336.1	78.229	271	44	6	18	283	612	872	1.11e-54	210	1183	1528	60	0.774215	MSTRG.50912	Yes
1459	MSTRG.50976.3	ENSBTAT00000080701.1	91.855	221	17	1	165	385	228	9	1.19e-86	315	403	666	55	0.605105	MSTRG.50976	Yes
1460	MSTRG.50994.1	ENSBTAT00000072854.1	91.667	48	4	0	471	518	314	361	1.04e-12	69.8	518	766	50	0.67624	MSTRG.50994	Yes
1461	MSTRG.51028.1	ENSBTAT00000070028.1	85.143	175	25	1	2	175	1	175	1.94e-50	196	946	1024	55	0.923828	MSTRG.51028	Yes
1462	MSTRG.51043.1	ENSBTAT00000077705.1	64.754	366	81	5	2	355	366	695	7.66e-22	100	638	1039	55	0.614052	MSTRG.51043	Yes
1463	MSTRG.51098.1	ENSBTAT00000081825.1	90.071	141	14	0	36	176	515	375	6.21e-50	192	264	515	53	0.512621	MSTRG.51098	Yes
1464	MSTRG.51110.1	ENSBTAT00000068696.1	80.405	148	26	3	317	463	467	612	1.43e-29	126	479	759	55	0.631094	MSTRG.51110	Yes
1465	MSTRG.51111.1	ENSBTAT00000073731.1	88.095	252	24	3	34	282	686	438	1.81e-85	312	500	686	50	0.728863	MSTRG.51111	Yes
1466	MSTRG.51193.6	ENSBTAT00000086604.1	85.32	579	75	4	4	581	1028	459	0	653	1000	1382	58	0.723589	MSTRG.51193	No
1467	MSTRG.51207.2	ENSBTAT00000075954.1	86.391	507	66	2	62	565	1072	566	1.15e-171	598	651	1072	77	0.607276	MSTRG.51207	Yes
1468	MSTRG.51214.1	ENSBTAT00000081052.1	90.052	191	19	0	39	229	570	380	6.23e-70	260	318	570	68	0.557895	MSTRG.51214	Yes
1469	MSTRG.51246.1	ENSBTAT00000075997.1	71.835	316	67	11	78	374	147	459	5.01e-34	140	376	493	79	0.762677	MSTRG.51246	No
1470	MSTRG.51274.1	ENSBTAT00000069680.1	76	325	72	4	1	319	766	1090	1.34e-58	223	908	1179	52	0.770144	MSTRG.51274	No
1471	MSTRG.51274.3	ENSBTAT00000069680.1	75.904	332	74	4	1	326	766	1097	1.1e-59	226	910	1179	53	0.771841	MSTRG.51274	No
1472	MSTRG.51335.2	ENSBTAT00000069680.1	86.622	299	36	2	495	789	1151	853	2.72e-98	354	789	1179	55	0.669211	MSTRG.51335	No
1473	MSTRG.51335.5	ENSBTAT00000069680.1	86.986	292	34	2	474	761	1151	860	3.2e-97	351	762	1179	56	0.64631	MSTRG.51335	No
1474	MSTRG.51335.6	ENSBTAT00000068056.1	82.069	290	40	5	871	1158	187	466	8.89e-75	278	1159	1119	52	1.03575	MSTRG.51335	No
1475	MSTRG.51335.3	ENSBTAT00000069680.1	85.142	424	59	2	491	910	1151	728	1.49e-134	476	1013	1179	55	0.859203	MSTRG.51335	No
1476	MSTRG.51335.7	ENSBTAT00000069680.1	85.176	425	58	3	489	909	1151	728	5.38e-134	474	1046	1179	54	0.887193	MSTRG.51335	No
1477	MSTRG.51335.12	ENSBTAT00000080780.1	94.643	56	3	0	1	56	503	558	4.42e-18	88.7	585	764	60	0.765707	MSTRG.51335	No
1478	MSTRG.51340.1	ENSBTAT00000068054.1	87.603	968	110	7	451	1410	969	4	0	1183	1937	1005	50	1.92736	MSTRG.51340	Yes
1479	MSTRG.51371.1	ENSBTAT00000079689.1	83.902	410	60	3	1	406	880	473	3.04e-122	434	681	1260	60	0.540476	MSTRG.51371	Yes
1480	MSTRG.51373.5	ENSBTAT00000075954.1	88.128	438	50	2	36	472	634	1070	4.59e-157	549	574	1072	76	0.535448	MSTRG.51373	Yes
1481	MSTRG.51432.2	ENSBTAT00000075237.1	84.797	1059	131	10	141	1188	2094	1055	0	1167	2071	3655	52	0.566621	MSTRG.51432	No
1482	MSTRG.51456.1	ENSBTAT00000073731.1	91.27	252	19	1	64	315	438	686	1.31e-98	354	391	686	64	0.569971	MSTRG.51456	Yes
1483	MSTRG.51502.3	ENSBTAT00000080701.1	89.956	229	22	1	161	389	228	1	8.06e-84	306	522	666	53	0.783784	MSTRG.51502	No
1484	MSTRG.51537.1	ENSBTAT00000077772.1	93.617	94	6	0	265	358	713	620	3.92e-35	143	358	713	53	0.502104	MSTRG.51537	Yes
1485	MSTRG.51585.1	ENSBTAT00000081587.1	90.452	199	19	0	3	201	598	796	6.33e-74	274	686	1372	51	0.5	MSTRG.51585	Yes
1486	MSTRG.51587.1	ENSBTAT00000068054.1	82.443	393	54	2	55	436	848	460	3.96e-113	403	529	1005	72	0.526368	MSTRG.51587	Yes
1487	MSTRG.51594.1	ENSBTAT00000075954.1	87.5	384	47	1	214	596	1072	689	3.02e-134	473	596	1072	64	0.55597	MSTRG.51594	Yes
1488	MSTRG.51614.1	ENSBTAT00000075954.1	86.957	460	59	1	1	459	613	1072	5.02e-159	556	919	1072	50	0.857276	MSTRG.51614	Yes
1489	MSTRG.51676.1	ENSBTAT00000084604.1	95.455	44	2	0	689	732	717	760	4.28e-13	71.6	732	1368	61	0.535088	MSTRG.51676	Yes
1490	MSTRG.51681.1	ENSBTAT00000072445.1	94.286	35	2	0	115	149	144	110	1.9e-08	55.4	433	700	52	0.618571	MSTRG.51681	Yes
1491	MSTRG.51749.1	ENSBTAT00000086604.1	83.102	935	139	10	739	1667	1306	385	0	947	1757	1382	53	1.27135	MSTRG.51749	Yes
1492	MSTRG.51754.1	ENSBTAT00000070028.1	85.714	77	11	0	1	77	99	175	1.59e-18	90.6	728	1024	52	0.710938	MSTRG.51754	No
1493	MSTRG.51772.1	ENSBTAT00000082512.1	75.556	90	20	2	20	108	618	530	8.54e-09	57.2	665	916	55	0.725983	MSTRG.51772	Yes
1494	MSTRG.51839.1	ENSBTAT00000073731.1	91.121	214	19	0	112	325	651	438	2.27e-82	301	352	686	61	0.51312	MSTRG.51839	Yes
1495	MSTRG.51877.7	ENSBTAT00000069829.1	91.099	382	33	1	382	763	272	652	4.74e-152	533	763	1407	50	0.542289	MSTRG.51877	No
1496	MSTRG.51888.1	ENSBTAT00000077289.1	87.037	54	6	1	83	136	4	56	6.96e-11	63.5	244	468	82	0.521368	MSTRG.51888	Yes
1497	MSTRG.51898.2	ENSBTAT00000075237.1	84.389	1800	200	18	209	1990	2094	358	0	1972	2248	3655	81	0.615048	MSTRG.51898	No
1498	MSTRG.51919.1	ENSBTAT00000075954.1	83.641	434	45	1	382	789	461	894	7.79e-137	482	791	1072	52	0.737873	MSTRG.51919	Yes
1499	MSTRG.51922.2	ENSBTAT00000071505.1	94.118	136	8	0	1	136	828	693	5.83e-55	210	633	1223	70	0.51758	MSTRG.51922	Yes
1500	MSTRG.51936.3	ENSBTAT00000073731.1	85.992	257	20	4	134	382	686	438	9.52e-82	298	420	686	59	0.612245	MSTRG.51936	No
1501	MSTRG.51958.42	ENSBTAT00000068696.1	75.472	212	48	3	191	400	467	676	1.89e-33	139	404	759	52	0.532279	MSTRG.51958	No
1502	MSTRG.52035.1	ENSBTAT00000074543.1	86.598	97	13	0	2	98	182	278	7.76e-27	117	502	997	58	0.503511	MSTRG.52035	Yes
1503	MSTRG.52106.1	ENSBTAT00000072854.1	77.465	213	34	3	115	326	259	458	3.96e-42	168	411	766	54	0.536554	MSTRG.52106	Yes
1504	MSTRG.52119.3	ENSBTAT00000075954.1	85.017	594	70	7	472	1049	1072	482	0	656	1129	1072	51	1.05317	MSTRG.52119	No
1505	MSTRG.52126.1	ENSBTAT00000075237.1	87.147	1945	207	17	1329	3249	2094	169	0	2343	4863	3655	54	1.33051	MSTRG.52126	Yes
1506	MSTRG.52126.2	ENSBTAT00000069829.1	91.651	539	27	2	226	746	1261	723	0	777	1342	1407	58	0.953802	MSTRG.52126	Yes
1507	MSTRG.52150.1	ENSBTAT00000067274.1	89.167	360	35	3	60	419	12	367	1.42e-131	464	543	1015	66	0.534975	MSTRG.52150	No
1508	MSTRG.52285.1	ENSBTAT00000081052.1	91.795	195	16	0	121	315	570	376	2.52e-76	280	415	570	73	0.72807	MSTRG.52285	Yes
1509	MSTRG.52293.1	ENSBTAT00000074662.1	90.805	87	8	0	179	265	2	88	1.29e-28	122	359	666	70	0.539039	MSTRG.52293	Yes
1510	MSTRG.52349.1	ENSBTAT00000086935.1	94.444	198	7	1	438	635	715	908	2.83e-84	307	635	1057	71	0.600757	MSTRG.52349	Yes
1511	MSTRG.52374.2	ENSBTAT00000075183.1	89.888	534	51	1	604	1137	2482	1952	0	719	1295	2523	57	0.513278	MSTRG.52374	No
1512	MSTRG.52374.3	ENSBTAT00000075183.1	89.956	458	43	1	900	1357	2482	2028	2.61e-177	618	1357	2523	51	0.537852	MSTRG.52374	No
1513	MSTRG.52374.4	ENSBTAT00000086604.1	83.373	415	58	5	333	745	466	871	1.73e-119	425	746	1382	64	0.539797	MSTRG.52374	No
1514	MSTRG.52414.1	ENSBTAT00000077289.1	87.5	136	17	0	51	186	273	408	7e-43	169	261	468	52	0.557692	MSTRG.52414	Yes
1515	MSTRG.52475.3	ENSBTAT00000069829.1	86.207	87	10	1	181	267	1309	1393	9e-22	101	746	1407	55	0.530206	MSTRG.52475	Yes
1516	MSTRG.52593.1	ENSBTAT00000073731.1	90.11	182	17	1	171	351	438	619	1.53e-65	244	351	686	52	0.511662	MSTRG.52593	Yes
1517	MSTRG.52656.1	ENSBTAT00000069411.1	73.633	311	57	7	254	547	1122	820	7.45e-47	183	584	1138	50	0.513181	MSTRG.52656	Yes
1518	MSTRG.52724.2	ENSBTAT00000075997.1	72.932	133	34	1	55	185	131	263	1.42e-14	76.1	308	493	52	0.624746	MSTRG.52724	No
1519	MSTRG.52749.11	ENSBTAT00000081988.1	77.632	76	16	1	101	176	1133	1059	8.46e-09	58.1	659	1245	54	0.529317	MSTRG.52749	No
1520	MSTRG.52873.2	ENSBTAT00000077937.1	85.792	183	23	2	138	320	324	503	3.5e-54	207	322	534	57	0.602996	MSTRG.52873	No
1521	MSTRG.52873.3	ENSBTAT00000077937.1	86.275	153	19	1	130	282	324	474	4.33e-46	179	289	534	53	0.541199	MSTRG.52873	No
1522	MSTRG.52891.4	ENSBTAT00000075997.1	86.957	46	6	0	200	245	327	372	4.26e-09	57.2	342	493	52	0.693712	MSTRG.52891	Yes
1523	MSTRG.52952.1	ENSBTAT00000077634.1	91.9	321	26	0	1	321	461	141	4.91e-131	462	539	1024	60	0.526367	MSTRG.52952	Yes
1524	MSTRG.52951.4	ENSBTAT00000075954.1	86.041	437	51	5	163	595	642	1072	2.47e-142	500	676	1072	64	0.630597	MSTRG.52951	No
1525	MSTRG.52970.1	ENSBTAT00000075954.1	85.948	612	79	4	1203	1807	461	1072	0	705	1868	1072	51	1.74254	MSTRG.52970	Yes
1526	MSTRG.52975.1	ENSBTAT00000066892.1	94.697	132	7	0	105	236	132	1	5.46e-54	207	492	839	51	0.586412	MSTRG.52975	Yes
1527	MSTRG.52990.2	ENSBTAT00000080780.1	85.167	209	25	1	183	385	418	626	7.21e-64	239	389	764	52	0.509162	MSTRG.52990	No
1528	MSTRG.53000.1	ENSBTAT00000080780.1	80	285	48	2	54	329	418	702	3.28e-69	257	470	764	59	0.615183	MSTRG.53000	Yes
1529	MSTRG.53025.19	ENSBTAT00000077634.1	90	670	56	8	301	965	1024	361	0	881	1185	1024	56	1.15723	MSTRG.53025	No
1530	MSTRG.53110.1	ENSBTAT00000073731.1	89.542	153	14	1	1	151	612	460	3.74e-52	202	780	686	50	1.13703	MSTRG.53110	Yes
1531	MSTRG.53111.1	ENSBTAT00000067274.1	82.353	272	43	3	255	524	380	112	7.1e-72	266	524	1015	52	0.516256	MSTRG.53111	Yes
1532	MSTRG.53112.2	ENSBTAT00000067274.1	84.983	293	38	3	266	555	380	91	1.12e-88	323	557	1015	52	0.548768	MSTRG.53112	No
1533	MSTRG.53176.1	ENSBTAT00000080200.1	89.639	415	39	1	1	415	411	1	9.75e-159	554	520	1024	80	0.507812	MSTRG.53176	Yes
1534	MSTRG.53185.1	ENSBTAT00000085394.1	94.737	152	4	3	1	151	415	563	5.3e-60	229	1513	1948	54	0.776694	MSTRG.53185	No
1535	MSTRG.53185.8	ENSBTAT00000085394.1	94.618	353	14	2	741	1088	1450	1802	4.15e-156	547	1450	1948	52	0.744353	MSTRG.53185	No
1536	MSTRG.53185.6	ENSBTAT00000085394.1	95.161	124	4	2	1	123	415	537	1.19e-48	190	1354	1948	58	0.695072	MSTRG.53185	No
1537	MSTRG.53268.1	ENSBTAT00000068056.1	83.146	89	15	0	133	221	595	683	2.73e-19	94.2	1503	1119	50	1.34316	MSTRG.53268	Yes
1538	MSTRG.53289.1	ENSBTAT00000080701.1	90.393	229	21	1	222	450	1	228	2.08e-85	311	571	666	50	0.857357	MSTRG.53289	Yes
1539	MSTRG.53396.1	ENSBTAT00000074085.1	87.762	907	92	5	498	1386	81	986	0	1131	1386	1238	64	1.11955	MSTRG.53396	Yes
1540	MSTRG.53430.3	ENSBTAT00000074662.1	81.287	171	31	1	111	281	1	170	1.4e-40	161	343	666	50	0.515015	MSTRG.53430	No
1541	MSTRG.53445.1	ENSBTAT00000070888.1	94.902	510	25	1	1	509	510	1	0	800	581	1005	88	0.578109	MSTRG.53445	Yes
1542	MSTRG.53463.2	ENSBTAT00000086278.1	83.333	48	7	1	146	193	223	269	1.27e-06	48.2	206	350	56	0.588571	MSTRG.53463	Yes
1543	MSTRG.53496.1	ENSBTAT00000073004.1	71.892	370	80	12	223	586	1358	1007	6.99e-42	167	707	1362	51	0.51909	MSTRG.53496	Yes
1544	MSTRG.53517.3	ENSBTAT00000078098.1	93.548	31	2	0	3	33	112	142	2.36e-06	48.2	366	677	50	0.54062	MSTRG.53517	No
1545	MSTRG.53547.1	ENSBTAT00000072445.1	84.689	209	31	1	129	336	135	343	3.91e-61	230	406	700	51	0.58	MSTRG.53547	Yes
1546	MSTRG.53592.1	ENSBTAT00000073731.1	88.492	252	26	1	166	417	438	686	9.77e-89	323	488	686	52	0.71137	MSTRG.53592	Yes
1547	MSTRG.53601.1	ENSBTAT00000077937.1	84.758	269	35	3	46	311	269	534	4.07e-80	293	422	534	63	0.790262	MSTRG.53601	Yes
1548	MSTRG.53618.1	ENSBTAT00000073731.1	89.286	252	24	1	86	337	686	438	1.69e-91	332	440	686	57	0.641399	MSTRG.53618	Yes
1549	MSTRG.53648.32	ENSBTAT00000075954.1	92.982	57	4	0	374	430	623	567	2.38e-17	86	893	1072	54	0.833022	MSTRG.53648	No
1550	MSTRG.53742.2	ENSBTAT00000075954.1	87.283	346	43	1	15	359	806	461	4.44e-119	423	555	1072	62	0.517724	MSTRG.53742	No
1551	MSTRG.53742.3	ENSBTAT00000076753.1	84.091	176	27	1	1	176	12	186	9.19e-49	188	316	621	56	0.508857	MSTRG.53742	No
1552	MSTRG.53751.1	ENSBTAT00000074085.1	97.368	38	1	0	1181	1218	38	1	1.13e-10	65.3	1289	1238	66	1.0412	MSTRG.53751	Yes
1553	MSTRG.53753.1	ENSBTAT00000072854.1	83.41	217	35	1	185	400	136	352	4.69e-60	226	400	766	54	0.522193	MSTRG.53753	Yes
1554	MSTRG.53762.1	ENSBTAT00000077634.1	95.775	426	16	2	1	425	1001	577	0	681	819	1024	52	0.799805	MSTRG.53762	Yes
1555	MSTRG.53798.1	ENSBTAT00000072445.1	88.571	35	4	0	171	205	144	110	9.1e-06	46.4	401	700	59	0.572857	MSTRG.53798	Yes
1556	MSTRG.53907.1	ENSBTAT00000085800.1	83.144	528	67	5	4	521	1016	501	7.11e-157	549	878	1551	59	0.566086	MSTRG.53907	Yes
1557	MSTRG.53950.1	ENSBTAT00000072445.1	90.517	232	21	1	80	310	372	141	3.69e-87	316	436	700	53	0.622857	MSTRG.53950	Yes
1558	MSTRG.53976.1	ENSBTAT00000075954.1	87.5	40	5	0	6	45	471	510	1.11e-06	50.9	585	1072	73	0.545709	MSTRG.53976	Yes
1559	MSTRG.53989.1	ENSBTAT00000079823.1	83.099	71	10	1	100	168	202	272	3.15e-13	72.5	545	710	52	0.767606	MSTRG.53989	Yes
1560	MSTRG.54053.2	ENSBTAT00000075263.1	95.91	929	26	7	1	923	478	1400	0	1484	923	1813	100	0.509101	MSTRG.54053	Yes
1561	MSTRG.54062.1	ENSBTAT00000075954.1	83.577	615	76	11	30	622	1072	461	3.41e-180	627	926	1072	64	0.863806	MSTRG.54062	Yes
1562	MSTRG.54115.6	ENSBTAT00000075237.1	84.31	1109	127	11	970	2048	2094	1003	0	1209	2076	3655	71	0.567989	MSTRG.54115	No
1563	MSTRG.54115.10	ENSBTAT00000079404.1	86.047	43	6	0	891	933	1099	1141	5.14e-07	51.8	934	1294	61	0.721793	MSTRG.54115	No
1564	MSTRG.54149.1	ENSBTAT00000083443.1	79.461	297	36	1	177	448	297	1	1.1e-75	279	511	1020	53	0.50098	MSTRG.54149	Yes
1565	MSTRG.54220.1	ENSBTAT00000076765.1	91.667	36	3	0	635	670	1366	1401	5.02e-07	52.7	912	1789	50	0.509782	MSTRG.54220	Yes
1566	MSTRG.54236.2	ENSBTAT00000077289.1	85.366	123	16	1	29	151	275	395	1.08e-33	139	240	468	51	0.512821	MSTRG.54236	Yes
1567	MSTRG.54269.1	ENSBTAT00000068056.1	83.871	62	9	1	955	1015	730	791	9.37e-11	64.4	1070	1119	54	0.956211	MSTRG.54269	Yes
1568	MSTRG.54273.1	ENSBTAT00000068056.1	83.871	62	9	1	955	1015	730	791	9.37e-11	64.4	1070	1119	54	0.956211	MSTRG.54273	Yes
1569	MSTRG.54276.1	ENSBTAT00000075237.1	84.713	785	94	7	1	761	2024	1242	0	867	2078	3655	58	0.568536	MSTRG.54276	Yes
1570	MSTRG.54331.1	ENSBTAT00000086935.1	92.988	328	23	0	224	551	1006	679	1.41e-138	489	614	1057	80	0.580889	MSTRG.54331	Yes
1571	MSTRG.54423.1	ENSBTAT00000067790.1	89.548	354	36	1	866	1218	1279	1632	2.68e-132	469	1220	1840	58	0.663043	MSTRG.54423	Yes
1572	MSTRG.54423.2	ENSBTAT00000067274.1	93.182	132	9	0	840	971	3	134	5.71e-51	198	971	1015	51	0.95665	MSTRG.54423	Yes
1573	MSTRG.54423.3	ENSBTAT00000068056.1	83.803	142	18	2	799	935	806	665	2.5e-36	149	936	1119	52	0.836461	MSTRG.54423	Yes
1574	MSTRG.54486.1	ENSBTAT00000076753.1	82.222	180	31	1	1	180	179	1	1.74e-45	178	329	621	55	0.529791	MSTRG.54486	No
1575	MSTRG.54516.1	ENSBTAT00000077289.1	92.949	156	9	2	81	234	280	435	9.25e-60	225	235	468	66	0.502137	MSTRG.54516	Yes
1576	MSTRG.54519.1	ENSBTAT00000077289.1	79.167	72	15	0	123	194	74	3	7.43e-11	63.5	259	468	52	0.553419	MSTRG.54519	Yes
1577	MSTRG.54573.1	ENSBTAT00000077705.1	82.058	379	67	1	280	658	1	378	2.42e-104	374	661	1039	57	0.636189	MSTRG.54573	Yes
1578	MSTRG.54614.1	ENSBTAT00000077289.1	88.966	145	16	0	188	332	416	272	4.14e-49	190	485	468	51	1.03632	MSTRG.54614	Yes
1579	MSTRG.54618.8	ENSBTAT00000076753.1	79.532	171	32	2	111	279	1	170	9.76e-36	145	314	621	54	0.505636	MSTRG.54618	No
1580	MSTRG.54636.1	ENSBTAT00000081052.1	92.053	151	10	1	9	157	570	420	6.7e-57	216	320	570	57	0.561404	MSTRG.54636	Yes
1581	MSTRG.54642.1	ENSBTAT00000077937.1	82.105	190	28	3	154	339	272	459	1.47e-46	182	339	534	55	0.634831	MSTRG.54642	Yes
1582	MSTRG.54669.3	ENSBTAT00000087118.1	88.782	312	34	1	1	311	1441	1130	2.45e-112	402	921	1521	52	0.605523	MSTRG.54669	No
1583	MSTRG.54669.7	ENSBTAT00000086935.1	94.495	327	18	0	216	542	679	1005	4.48e-145	509	635	1057	51	0.600757	MSTRG.54669	No
1584	MSTRG.54685.4	ENSBTAT00000075997.1	66.535	254	71	9	93	334	174	425	2.25e-06	48.2	348	493	70	0.705882	MSTRG.54685	Yes
1585	MSTRG.54728.10	ENSBTAT00000068056.1	87.805	41	5	0	1469	1509	549	589	8.83e-07	52.7	1586	1119	50	1.41734	MSTRG.54728	No
1586	MSTRG.54740.8	ENSBTAT00000069829.1	89.091	275	23	1	171	438	1066	792	5.46e-101	363	820	1407	51	0.5828	MSTRG.54740	No
1587	MSTRG.54773.3	ENSBTAT00000075954.1	85.082	610	88	2	429	1035	461	1070	0	684	1137	1072	53	1.06063	MSTRG.54773	Yes
1588	MSTRG.54803.1	ENSBTAT00000082807.1	90.874	515	44	2	5	518	805	1317	0	711	763	1462	67	0.521888	MSTRG.54803	Yes
1589	MSTRG.54817.1	ENSBTAT00000077289.1	90.756	119	4	1	33	144	338	456	2.42e-42	168	259	468	80	0.553419	MSTRG.54817	Yes
1590	MSTRG.54826.1	ENSBTAT00000086935.1	93.902	328	19	1	254	580	679	1006	7.43e-142	499	585	1057	56	0.553453	MSTRG.54826	Yes
1591	MSTRG.54842.1	ENSBTAT00000083458.1	84.585	253	38	1	218	469	513	261	3.53e-75	278	474	747	53	0.634538	MSTRG.54842	Yes
1592	MSTRG.54946.2	ENSBTAT00000077289.1	92.899	169	11	1	62	229	266	434	9.55e-67	248	273	468	62	0.583333	MSTRG.54946	No
1593	MSTRG.54968.32	ENSBTAT00000068056.1	80.24	334	43	9	403	725	272	593	1.28e-77	286	869	1119	51	0.776586	MSTRG.54968	No
1594	MSTRG.55158.1	ENSBTAT00000070028.1	77.352	287	64	1	266	552	1022	737	2.8e-58	222	553	1024	52	0.540039	MSTRG.55158	Yes
1595	MSTRG.55237.1	ENSBTAT00000066537.1	92.589	958	68	3	1	957	956	1	0	1397	1738	1460	55	1.19041	MSTRG.55237	Yes
1596	MSTRG.55248.1	ENSBTAT00000077634.1	94.572	479	24	2	1	478	478	1	0	740	852	1024	56	0.832031	MSTRG.55248	Yes
1597	MSTRG.55303.1	ENSBTAT00000080701.1	88.333	60	6	1	213	272	10	68	5.44e-14	74.3	336	666	57	0.504505	MSTRG.55303	Yes
1598	MSTRG.55315.1	ENSBTAT00000077289.1	88.496	113	13	0	90	202	384	272	8.62e-36	146	280	468	66	0.598291	MSTRG.55315	Yes
1599	MSTRG.55327.1	ENSBTAT00000078159.1	72.683	205	44	5	56	256	1	197	1.08e-23	106	392	770	51	0.509091	MSTRG.55327	Yes
1600	MSTRG.55355.1	ENSBTAT00000072854.1	76.879	173	33	6	1	169	422	253	2.55e-25	112	393	766	76	0.513055	MSTRG.55355	Yes
1601	MSTRG.55359.1	ENSBTAT00000082807.1	90.521	749	68	2	341	1088	1290	544	0	1025	1388	1462	54	0.949384	MSTRG.55359	Yes
1602	MSTRG.55382.13	ENSBTAT00000082101.1	80.822	73	12	2	152	223	94	23	7.49e-11	62.6	261	496	70	0.52621	MSTRG.55382	No
1603	MSTRG.55394.2	ENSBTAT00000075954.1	88.079	151	17	1	206	355	1020	870	1.7e-48	188	567	1072	68	0.528918	MSTRG.55394	No
1604	MSTRG.55468.4	ENSBTAT00000075072.1	89.412	85	7	1	459	543	93	175	3.72e-25	111	563	907	56	0.620728	MSTRG.55468	Yes
1605	MSTRG.55511.1	ENSBTAT00000080780.1	81.992	261	40	2	226	479	340	600	3.46e-69	257	494	764	51	0.646597	MSTRG.55511	Yes
1606	MSTRG.55572.1	ENSBTAT00000077289.1	90.58	138	13	0	1	138	409	272	1.97e-49	191	242	468	68	0.517094	MSTRG.55572	Yes
1607	MSTRG.55592.2	ENSBTAT00000075954.1	87.411	421	51	2	77	495	882	462	3.37e-146	514	584	1072	72	0.544776	MSTRG.55592	No
1608	MSTRG.55599.1	ENSBTAT00000075954.1	87.137	482	61	1	56	536	946	465	2.98e-168	587	924	1072	52	0.86194	MSTRG.55599	Yes
1609	MSTRG.55599.4	ENSBTAT00000075954.1	87.137	482	61	1	45	525	946	465	2.92e-168	587	906	1072	53	0.845149	MSTRG.55599	Yes
1610	MSTRG.55612.1	ENSBTAT00000077937.1	86.449	214	26	2	118	331	534	324	3.37e-67	250	331	534	65	0.61985	MSTRG.55612	Yes
1611	MSTRG.55615.1	ENSBTAT00000080200.1	88.889	279	27	1	238	512	1	279	3.36e-101	363	512	1024	54	0.5	MSTRG.55615	Yes
1612	MSTRG.55681.1	ENSBTAT00000086604.1	82.821	943	143	9	437	1374	1306	378	0	948	1561	1382	60	1.12952	MSTRG.55681	Yes
1613	MSTRG.55689.2	ENSBTAT00000087398.1	94.475	181	9	1	408	588	1531	1352	2.12e-75	279	967	1531	56	0.631613	MSTRG.55689	No
1614	MSTRG.55763.1	ENSBTAT00000075954.1	85.421	487	66	2	1	486	590	1072	1.35e-158	554	709	1072	69	0.661381	MSTRG.55763	Yes
1615	MSTRG.55767.7	ENSBTAT00000074662.1	78.531	177	36	2	36	212	1	175	1.28e-34	141	337	666	53	0.506006	MSTRG.55767	No
1616	MSTRG.55772.1	ENSBTAT00000076753.1	82.199	191	30	4	7	194	1	190	1.74e-45	178	330	621	57	0.531401	MSTRG.55772	Yes
1617	MSTRG.55843.3	ENSBTAT00000071505.1	90.909	165	13	1	98	260	857	693	2.39e-60	228	695	1223	54	0.568275	MSTRG.55843	Yes
1618	MSTRG.55844.1	ENSBTAT00000072854.1	78.571	98	20	1	313	409	380	283	1.62e-15	79.7	420	766	57	0.548303	MSTRG.55844	Yes
1619	MSTRG.55850.2	ENSBTAT00000084459.1	93.939	132	8	0	9	140	132	1	5.56e-53	203	415	731	58	0.567715	MSTRG.55850	No
1620	MSTRG.55865.1	ENSBTAT00000075954.1	81.686	344	52	5	153	489	804	465	3.09e-89	324	536	1072	63	0.5	MSTRG.55865	Yes
1621	MSTRG.55868.1	ENSBTAT00000069624.1	81.373	306	52	4	3	306	628	930	9.29e-77	282	527	931	58	0.566058	MSTRG.55868	Yes
1622	MSTRG.55879.1	ENSBTAT00000070028.1	86.471	170	23	0	95	264	6	175	1.14e-52	204	826	1024	51	0.806641	MSTRG.55879	Yes
1623	MSTRG.55932.1	ENSBTAT00000086935.1	92.378	328	25	0	234	561	1006	679	7.56e-136	480	633	1057	52	0.598865	MSTRG.55932	Yes
1624	MSTRG.55939.1	ENSBTAT00000079170.1	88.889	45	5	0	66	110	45	1	3.21e-09	59.9	866	1564	64	0.553708	MSTRG.55939	Yes
1625	MSTRG.55999.1	ENSBTAT00000077289.1	87.591	137	17	0	128	264	269	405	2.34e-43	171	301	468	57	0.643162	MSTRG.55999	Yes
1626	MSTRG.56038.1	ENSBTAT00000077634.1	94.021	669	37	2	1	666	921	253	0	1021	666	1024	100	0.650391	MSTRG.56038	Yes
1627	MSTRG.56072.4	ENSBTAT00000078848.1	82.524	103	16	2	169	271	316	416	2.17e-21	98.7	522	1014	54	0.514793	MSTRG.56072	No
1628	MSTRG.56086.1	ENSBTAT00000081052.1	92.228	193	14	1	50	241	570	378	2.48e-75	278	338	570	71	0.592982	MSTRG.56086	Yes
1629	MSTRG.56108.1	ENSBTAT00000070569.1	67.674	430	100	11	324	748	1533	1138	5.02e-32	135	856	1696	50	0.504717	MSTRG.56108	Yes
1630	MSTRG.56112.1	ENSBTAT00000083398.1	85.947	491	63	4	343	832	470	955	1.07e-160	563	832	1660	60	0.501205	MSTRG.56112	Yes
1631	MSTRG.56117.1	ENSBTAT00000070569.1	67.421	442	109	11	166	604	1533	1124	6.22e-31	131	871	1696	50	0.513561	MSTRG.56117	Yes
1632	MSTRG.56128.1	ENSBTAT00000073731.1	86.508	252	31	1	129	380	438	686	3.3e-82	300	503	686	50	0.733236	MSTRG.56128	Yes
1633	MSTRG.56140.3	ENSBTAT00000073383.1	70.066	304	57	11	77	377	273	545	4.72e-28	120	378	582	80	0.649485	MSTRG.56140	No
1634	MSTRG.56166.14	ENSBTAT00000084586.1	85.449	323	40	4	283	605	411	96	4.88e-100	360	607	1094	53	0.554845	MSTRG.56166	No
1635	MSTRG.56166.15	ENSBTAT00000075954.1	85.574	305	44	0	289	593	888	584	7.07e-98	352	593	1072	51	0.553172	MSTRG.56166	No
1636	MSTRG.56222.1	ENSBTAT00000073731.1	87.302	252	29	1	12	263	686	438	5.09e-85	309	407	686	62	0.593294	MSTRG.56222	Yes
1637	MSTRG.56245.1	ENSBTAT00000073939.1	86.842	114	15	0	627	740	594	481	4.93e-33	139	1019	834	52	1.22182	MSTRG.56245	Yes
1638	MSTRG.56265.13	ENSBTAT00000067952.1	91.597	119	9	1	633	750	822	704	1.38e-41	167	1381	1185	52	1.1654	MSTRG.56265	No
1639	MSTRG.56286.2	ENSBTAT00000068056.1	87.805	41	5	0	527	567	589	549	5.69e-07	52.7	1031	1119	50	0.921358	MSTRG.56286	No
1640	MSTRG.56288.3	ENSBTAT00000075954.1	84.711	484	57	3	218	685	1009	527	8.24e-155	542	689	1072	68	0.642724	MSTRG.56288	No
1641	MSTRG.56346.1	ENSBTAT00000079395.1	83.529	85	12	1	366	448	548	632	3.82e-18	88.7	509	869	54	0.585731	MSTRG.56346	Yes
1642	MSTRG.56347.1	ENSBTAT00000075954.1	87.413	286	35	1	217	501	787	1072	2.26e-97	351	545	1072	73	0.508396	MSTRG.56347	Yes
1643	MSTRG.56374.1	ENSBTAT00000072445.1	84.444	225	31	2	1	221	359	135	6.6e-65	243	431	700	51	0.615714	MSTRG.56374	Yes
1644	MSTRG.56473.1	ENSBTAT00000077937.1	84.091	220	32	2	214	433	534	318	3.43e-62	233	433	534	51	0.810861	MSTRG.56473	Yes
1645	MSTRG.56493.3	ENSBTAT00000067952.1	94.215	121	7	0	886	1006	822	702	1.09e-47	187	1025	1185	59	0.864979	MSTRG.56493	Yes
1646	MSTRG.56497.2	ENSBTAT00000072445.1	80.603	232	36	2	29	251	141	372	8.47e-57	215	400	700	56	0.571429	MSTRG.56497	No
1647	MSTRG.56502.2	ENSBTAT00000066537.1	78.515	377	72	2	535	902	384	760	2.74e-86	315	903	1460	72	0.618493	MSTRG.56502	Yes
1648	MSTRG.56519.4	ENSBTAT00000070028.1	87.5	80	10	0	1	80	96	175	9.52e-22	100	789	1024	57	0.770508	MSTRG.56519	No
1649	MSTRG.56532.4	ENSBTAT00000075237.1	83.419	1761	227	22	1503	3239	2095	376	0	1819	3239	3655	55	0.886183	MSTRG.56532	Yes
1650	MSTRG.56591.1	ENSBTAT00000084604.1	96.154	52	2	0	45	96	768	717	1.83e-17	86	691	1368	52	0.505117	MSTRG.56591	Yes
1651	MSTRG.56614.1	ENSBTAT00000077705.1	74.487	439	102	3	1	437	55	485	1e-76	283	566	1039	77	0.544755	MSTRG.56614	Yes
1652	MSTRG.56641.1	ENSBTAT00000077705.1	86.275	51	5	1	547	595	603	653	2.18e-09	59	595	1039	76	0.572666	MSTRG.56641	Yes
1653	MSTRG.56657.7	ENSBTAT00000066537.1	88.454	537	58	3	352	885	19	554	0	680	885	1460	60	0.606164	MSTRG.56657	No
1654	MSTRG.56825.1	ENSBTAT00000087336.1	74.537	216	38	4	1	201	891	1104	1.54e-33	140	1108	1528	64	0.725131	MSTRG.56825	Yes
1655	MSTRG.56904.7	ENSBTAT00000075954.1	86.514	393	52	1	316	707	1016	624	5.35e-132	467	707	1072	55	0.659515	MSTRG.56904	No
1656	MSTRG.56920.3	ENSBTAT00000074345.1	91.521	401	32	1	392	792	480	878	2.4e-162	568	796	1254	50	0.634769	MSTRG.56920	Yes
1657	MSTRG.56957.1	ENSBTAT00000086935.1	91.693	313	24	2	274	585	679	990	1.75e-124	441	585	1057	53	0.553453	MSTRG.56957	Yes
1658	MSTRG.57065.1	ENSBTAT00000074662.1	65.025	203	35	3	41	242	175	8	8.23e-12	66.2	342	666	59	0.513514	MSTRG.57065	Yes
1659	MSTRG.57067.1	ENSBTAT00000074377.1	92.268	388	22	2	267	650	43	426	2.38e-161	563	652	437	59	1.49199	MSTRG.57067	Yes
1660	MSTRG.57067.2	ENSBTAT00000085666.1	92.857	364	22	1	125	488	92	451	7.03e-154	539	489	485	74	1.00825	MSTRG.57067	Yes
1661	MSTRG.57067.3	ENSBTAT00000074377.1	93.195	338	19	1	177	514	45	378	4.38e-144	506	514	437	66	1.1762	MSTRG.57067	Yes
1662	MSTRG.57067.4	ENSBTAT00000074377.1	95.367	259	12	0	45	303	44	302	1.22e-116	414	303	437	85	0.693364	MSTRG.57067	Yes
1663	MSTRG.57067.5	ENSBTAT00000074377.1	93.923	181	11	0	88	268	46	226	1.93e-75	278	268	437	68	0.613272	MSTRG.57067	Yes
1664	MSTRG.57067.6	ENSBTAT00000070774.1	94.271	192	11	0	102	293	1	192	2.33e-81	297	300	193	64	1.5544	MSTRG.57067	Yes
1665	MSTRG.57098.1	ENSBTAT00000075954.1	86.631	374	47	3	1	372	700	1072	6.47e-124	439	618	1072	60	0.576493	MSTRG.57098	Yes
1666	MSTRG.57107.1	ENSBTAT00000071505.1	93.75	160	10	0	721	880	852	693	4.36e-65	244	965	1223	53	0.789043	MSTRG.57107	Yes
1667	MSTRG.57116.1	ENSBTAT00000077634.1	94.27	925	40	6	188	1104	1024	105	0	1415	1431	1024	64	1.39746	MSTRG.57116	Yes
1668	MSTRG.57172.3	ENSBTAT00000079823.1	87.097	217	22	2	24	234	280	64	6.32e-71	262	389	710	54	0.547887	MSTRG.57172	Yes
1669	MSTRG.57172.4	ENSBTAT00000078098.1	89.216	102	9	1	25	124	104	3	6.98e-32	132	353	677	58	0.521418	MSTRG.57172	Yes
1670	MSTRG.57172.6	ENSBTAT00000087118.1	88.967	426	43	3	117	541	1098	1520	2.33e-156	547	826	1521	51	0.543064	MSTRG.57172	Yes
1671	MSTRG.57181.3	ENSBTAT00000076775.1	99.318	440	3	0	1	440	9	448	0	781	587	644	75	0.911491	MSTRG.57181	No
1672	MSTRG.57181.4	ENSBTAT00000082059.1	99.299	428	3	0	1	428	22	449	0	759	460	723	93	0.636238	MSTRG.57181	No
1673	MSTRG.57181.5	ENSBTAT00000076775.1	99.598	249	1	0	1	249	107	355	8.84e-126	445	369	644	79	0.572981	MSTRG.57181	No
1674	MSTRG.57181.6	ENSBTAT00000082059.1	98.333	60	1	0	1	60	295	354	6.03e-23	104	613	723	70	0.847856	MSTRG.57181	No
1675	MSTRG.57271.1	ENSBTAT00000075954.1	89.143	175	19	0	1102	1276	473	647	1.3e-60	231	1295	1072	50	1.20802	MSTRG.57271	Yes
1676	MSTRG.57304.1	ENSBTAT00000082413.1	92.162	421	27	2	3	423	415	1	1.97e-174	608	580	1143	73	0.507437	MSTRG.57304	Yes
1677	MSTRG.57336.4	ENSBTAT00000078343.1	95.216	439	18	3	89	526	153	589	0	687	526	605	83	0.869421	MSTRG.57336	Yes
1678	MSTRG.57336.5	ENSBTAT00000078343.1	95.285	403	16	3	54	455	160	560	0	631	455	605	88	0.752066	MSTRG.57336	Yes
1679	MSTRG.57336.7	ENSBTAT00000078343.1	95.274	402	16	3	113	513	159	558	0	629	513	605	78	0.847934	MSTRG.57336	Yes
1680	MSTRG.57336.9	ENSBTAT00000078343.1	93.95	595	28	5	595	1187	1	589	0	896	1187	605	50	1.96198	MSTRG.57336	Yes
1681	MSTRG.57422.1	ENSBTAT00000077289.1	76.744	86	18	1	121	204	384	299	8.05e-11	63.5	279	468	58	0.596154	MSTRG.57422	Yes
1682	MSTRG.57469.1	ENSBTAT00000076753.1	79.545	176	35	1	1	176	175	1	6.78e-38	152	323	621	54	0.520129	MSTRG.57469	Yes
1683	MSTRG.57489.2	ENSBTAT00000074345.1	91.123	383	29	2	363	745	524	901	6.4e-152	534	1023	1254	51	0.815789	MSTRG.57489	No
1684	MSTRG.57520.6	ENSBTAT00000080701.1	90	50	5	0	30	79	61	12	3.47e-12	68.9	495	666	65	0.743243	MSTRG.57520	No
1685	MSTRG.57532.1	ENSBTAT00000073731.1	86.508	252	31	1	88	339	686	438	2.66e-82	300	410	686	61	0.597668	MSTRG.57532	No
1686	MSTRG.57546.56	ENSBTAT00000071272.1	65.528	644	170	22	196	806	773	1397	2.89e-24	109	1226	1742	50	0.703789	MSTRG.57546	No
1687	MSTRG.57617.1	ENSBTAT00000086935.1	85.656	244	18	2	2	241	1006	776	6.98e-79	289	585	1057	59	0.553453	MSTRG.57617	Yes
1688	MSTRG.57629.1	ENSBTAT00000087336.1	71.655	441	60	11	185	602	1055	1453	4.36e-64	242	798	1528	58	0.522251	MSTRG.57629	Yes
1689	MSTRG.57699.1	ENSBTAT00000077634.1	94.253	783	44	1	1	782	943	161	0	1206	782	1024	100	0.763672	MSTRG.57699	Yes
1690	MSTRG.57707.23	ENSBTAT00000068056.1	81.457	151	18	2	288	429	791	642	5.17e-36	147	563	1119	68	0.503128	MSTRG.57707	No
1691	MSTRG.57750.1	ENSBTAT00000077937.1	84.932	219	30	2	8	226	474	259	1.91e-64	241	360	534	61	0.674157	MSTRG.57750	Yes
1692	MSTRG.57821.1	ENSBTAT00000074085.1	79.238	814	147	10	170	964	812	2	0	682	1592	1238	50	1.28595	MSTRG.57821	Yes
1693	MSTRG.57822.1	ENSBTAT00000086604.1	74.074	378	79	8	352	727	860	500	3.81e-58	222	743	1382	56	0.537627	MSTRG.57822	Yes
1694	MSTRG.57833.7	ENSBTAT00000081052.1	93.75	192	12	0	414	605	570	379	6.32e-80	293	643	570	57	1.12807	MSTRG.57833	No
1695	MSTRG.57871.1	ENSBTAT00000068056.1	89.474	38	4	0	1026	1063	544	581	6.34e-07	51.8	1145	1119	64	1.02324	MSTRG.57871	Yes
1696	MSTRG.57871.2	ENSBTAT00000083525.1	83.333	60	7	1	256	312	1315	1374	2.88e-10	62.6	945	1777	52	0.531795	MSTRG.57871	Yes
1697	MSTRG.57871.7	ENSBTAT00000068056.1	89.474	38	4	0	902	939	544	581	5.99e-07	51.8	1083	1119	68	0.967828	MSTRG.57871	Yes
1698	MSTRG.57871.8	ENSBTAT00000069680.1	82.62	374	64	1	200	572	1104	731	1.85e-105	379	618	1179	60	0.524173	MSTRG.57871	Yes
1699	MSTRG.57916.4	ENSBTAT00000073383.1	76.86	121	20	4	59	178	444	331	1.82e-16	82.4	568	582	58	0.975945	MSTRG.57916	Yes
1700	MSTRG.57916.2	ENSBTAT00000073383.1	76.86	121	20	4	59	178	444	331	1.8e-16	82.4	562	582	61	0.965636	MSTRG.57916	Yes
1701	MSTRG.57916.3	ENSBTAT00000081988.1	78.142	183	35	2	315	495	1060	1239	2.01e-35	146	626	1245	58	0.502811	MSTRG.57916	Yes
1702	MSTRG.57938.1	ENSBTAT00000081825.1	87.943	141	16	1	1	140	515	375	3.18e-44	175	485	515	57	0.941748	MSTRG.57938	Yes
1703	MSTRG.57941.1	ENSBTAT00000072854.1	77.901	181	28	5	242	421	452	283	2.48e-32	135	433	766	58	0.565274	MSTRG.57941	Yes
1704	MSTRG.58029.3	ENSBTAT00000075954.1	86.275	561	76	1	87	646	1021	461	0	662	871	1072	64	0.8125	MSTRG.58029	No
1705	MSTRG.58068.1	ENSBTAT00000080780.1	87.234	47	6	0	552	598	659	705	2.36e-09	59	642	764	57	0.840314	MSTRG.58068	Yes
1706	MSTRG.58080.1	ENSBTAT00000087504.1	92.511	227	16	1	216	442	849	624	6.02e-91	330	448	849	51	0.52768	MSTRG.58080	Yes
1707	MSTRG.58118.2	ENSBTAT00000069680.1	94.444	36	2	0	89	124	146	181	1.15e-08	57.2	891	1179	52	0.755725	MSTRG.58118	No
1708	MSTRG.58118.3	ENSBTAT00000069680.1	94.286	35	2	0	60	94	146	180	3.28e-08	55.4	729	1179	63	0.618321	MSTRG.58118	No
1709	MSTRG.58128.1	ENSBTAT00000068056.1	82.258	62	11	0	821	882	674	735	2.9e-10	63.5	953	1119	51	0.851653	MSTRG.58128	Yes
1710	MSTRG.58139.1	ENSBTAT00000070028.1	78.193	321	69	1	287	607	1022	703	3.52e-70	260	607	1024	53	0.592773	MSTRG.58139	Yes
1711	MSTRG.58173.1	ENSBTAT00000076753.1	83.077	195	32	1	25	219	1	194	5.15e-52	200	320	621	61	0.515298	MSTRG.58173	Yes
1712	MSTRG.58219.1	ENSBTAT00000086935.1	90.476	105	10	0	957	1061	1006	902	3.46e-35	145	1061	1057	53	1.00378	MSTRG.58219	Yes
1713	MSTRG.58284.1	ENSBTAT00000070028.1	84.848	99	15	0	1	99	77	175	5.04e-25	112	755	1024	59	0.737305	MSTRG.58284	Yes
1714	MSTRG.58297.1	ENSBTAT00000067274.1	85.121	289	36	4	198	482	85	370	4.79e-87	316	559	1015	51	0.550739	MSTRG.58297	Yes
1715	MSTRG.58309.4	ENSBTAT00000075237.1	89.206	315	33	1	1838	2152	1251	1564	3.21e-115	412	2152	3655	63	0.588782	MSTRG.58309	No
1716	MSTRG.58318.1	ENSBTAT00000077634.1	90.573	1029	75	7	156	1167	1024	1	0	1407	1440	1024	70	1.40625	MSTRG.58318	Yes
1717	MSTRG.58322.1	ENSBTAT00000084604.1	96.154	52	2	0	11	62	768	717	2.13e-17	86	803	1368	63	0.586988	MSTRG.58322	Yes
1718	MSTRG.58352.1	ENSBTAT00000074602.1	94.118	51	3	0	271	321	738	688	1.67e-15	79.7	432	751	50	0.575233	MSTRG.58352	Yes
1719	MSTRG.58413.12	ENSBTAT00000081052.1	100	49	0	0	333	381	570	522	9.61e-19	89.7	450	570	57	0.789474	MSTRG.58413	No
1720	MSTRG.58429.7	ENSBTAT00000077651.1	92.727	55	4	0	788	842	67	121	2.87e-16	82.4	884	1695	56	0.521534	MSTRG.58429	No
1721	MSTRG.58493.1	ENSBTAT00000077705.1	72.34	376	76	9	31	399	137	491	4.09e-50	195	580	1039	74	0.558229	MSTRG.58493	Yes
1722	MSTRG.58505.1	ENSBTAT00000074085.1	77.923	915	186	5	579	1485	1	907	0	732	1487	1238	61	1.20113	MSTRG.58505	Yes
1723	MSTRG.58626.2	ENSBTAT00000069428.1	94.872	39	2	0	1046	1084	712	674	3.56e-10	62.6	1164	2296	92	0.506969	MSTRG.58626	Yes
1724	MSTRG.58664.1	ENSBTAT00000083638.1	73.485	132	31	4	807	936	1051	922	2.34e-11	67.1	937	1070	71	0.875701	MSTRG.58664	Yes
1725	MSTRG.58694.2	ENSBTAT00000077703.1	83.051	118	20	0	3	120	31	148	2.25e-29	123	228	255	52	0.894118	MSTRG.58694	Yes
1726	MSTRG.58758.1	ENSBTAT00000083638.1	70.079	381	101	12	207	580	1051	677	4.93e-31	132	694	1070	57	0.648598	MSTRG.58758	Yes
1727	MSTRG.58852.1	ENSBTAT00000068056.1	88.636	44	4	1	471	513	728	771	9.11e-08	54.5	585	1119	51	0.522788	MSTRG.58852	Yes
1728	MSTRG.58899.2	ENSBTAT00000079689.1	84.33	351	42	6	46	387	745	1091	2.89e-103	370	647	1260	53	0.513492	MSTRG.58899	Yes
1729	MSTRG.58920.1	ENSBTAT00000066892.1	89.394	132	14	0	313	444	1	132	1.13e-44	176	594	839	53	0.707986	MSTRG.58920	Yes
1730	MSTRG.59001.1	ENSBTAT00000075237.1	83.333	1722	199	20	316	1996	2094	420	0	1801	2519	3655	72	0.689193	MSTRG.59001	Yes
1731	MSTRG.59175.2	ENSBTAT00000075954.1	84.746	236	34	2	667	900	1072	837	6.42e-69	257	900	1072	87	0.839552	MSTRG.59175	No
1732	MSTRG.59177.1	ENSBTAT00000083638.1	70.341	381	99	13	752	1124	1051	677	3.24e-31	132	1563	1070	56	1.46075	MSTRG.59177	Yes
1733	MSTRG.59211.1	ENSBTAT00000077634.1	94.933	671	30	3	34	702	1	669	0	1048	702	1024	95	0.685547	MSTRG.59211	Yes
1734	MSTRG.59219.1	ENSBTAT00000084604.1	83.742	449	65	1	250	698	1365	925	1.97e-137	484	698	1368	64	0.510234	MSTRG.59219	Yes
1735	MSTRG.59243.1	ENSBTAT00000070028.1	84.615	130	18	2	691	820	894	1021	4.1e-33	138	852	1024	88	0.832031	MSTRG.59243	Yes
1736	MSTRG.59244.2	ENSBTAT00000080780.1	84.549	233	28	3	201	425	340	572	1.25e-67	252	425	764	53	0.556283	MSTRG.59244	Yes
1737	MSTRG.59343.1	ENSBTAT00000083638.1	69.816	381	102	12	41	414	1051	677	6.92e-30	127	797	1070	50	0.74486	MSTRG.59343	No
1738	MSTRG.59434.1	ENSBTAT00000069680.1	89.189	37	4	0	278	314	144	108	1.32e-06	50	690	1179	62	0.585242	MSTRG.59434	Yes
1739	MSTRG.59438.4	ENSBTAT00000083443.1	91.065	291	24	2	127	415	291	1	1.34e-112	401	512	1020	56	0.501961	MSTRG.59438	No
1740	MSTRG.59442.1	ENSBTAT00000075237.1	86.646	1595	166	14	1	1582	1817	257	0	1896	2208	3655	72	0.604104	MSTRG.59442	Yes
1741	MSTRG.59485.1	ENSBTAT00000086604.1	82.671	277	43	3	8	281	1033	1307	5.59e-74	275	2074	1382	58	1.50072	MSTRG.59485	Yes
1742	MSTRG.59524.3	ENSBTAT00000069428.1	82.477	1090	90	24	10	1021	880	1946	0	1088	1813	2296	56	0.789634	MSTRG.59524	No
1743	MSTRG.59524.5	ENSBTAT00000069428.1	82.689	1294	112	28	15	1219	880	2150	0	1299	1965	2296	61	0.855836	MSTRG.59524	No
1744	MSTRG.59613.1	ENSBTAT00000075237.1	86.099	1115	134	8	2880	3988	2094	995	0	1296	5476	3655	52	1.49822	MSTRG.59613	Yes
1745	MSTRG.59651.1	ENSBTAT00000068056.1	76.744	172	39	1	429	599	789	618	8.53e-30	127	977	1119	54	0.873101	MSTRG.59651	Yes
1746	MSTRG.59730.1	ENSBTAT00000086604.1	84.067	659	84	10	8	653	1028	378	0	690	1264	1382	51	0.914616	MSTRG.59730	Yes
1747	MSTRG.59779.1	ENSBTAT00000072675.1	77.762	697	113	20	333	1006	1601	2278	1.08e-143	507	1232	2278	55	0.540825	MSTRG.59779	Yes
1748	MSTRG.59793.1	ENSBTAT00000073939.1	72.477	109	27	1	397	505	275	380	5.29e-10	60.8	507	834	56	0.607914	MSTRG.59793	Yes
1749	MSTRG.59803.1	ENSBTAT00000067952.1	94.69	113	6	0	394	506	822	710	4.27e-45	178	781	1185	72	0.659072	MSTRG.59803	Yes
1750	MSTRG.59812.3	ENSBTAT00000069680.1	84.046	351	42	8	44	382	1174	826	1.9e-99	358	674	1179	50	0.571671	MSTRG.59812	No
1751	MSTRG.59813.1	ENSBTAT00000083638.1	70.341	381	100	12	9	382	1051	677	1.38e-32	136	823	1070	67	0.769159	MSTRG.59813	Yes
1752	MSTRG.59844.1	ENSBTAT00000072675.1	75.072	694	111	14	249	894	2278	1599	3.45e-131	465	1291	2278	50	0.566725	MSTRG.59844	Yes
1753	MSTRG.59860.1	ENSBTAT00000084604.1	79.035	539	94	9	272	794	1337	802	8.73e-124	440	828	1368	66	0.605263	MSTRG.59860	Yes
1754	MSTRG.59927.1	ENSBTAT00000081540.1	80.952	63	11	1	201	263	56	117	1.71e-08	57.2	1313	2221	83	0.591175	MSTRG.59927	Yes
1755	MSTRG.59989.1	ENSBTAT00000074085.1	90.229	655	40	3	1	641	56	700	0	902	641	1238	100	0.517771	MSTRG.59989	Yes
1756	MSTRG.60006.1	ENSBTAT00000086604.1	86.034	179	22	2	1833	2011	1305	1130	8.05e-53	205	2011	1382	51	1.45514	MSTRG.60006	Yes
1757	MSTRG.60009.1	ENSBTAT00000069829.1	92.233	103	7	1	190	291	1065	963	8.47e-36	147	910	1407	54	0.646766	MSTRG.60009	Yes
1758	MSTRG.60096.1	ENSBTAT00000067274.1	84.615	312	39	3	306	611	3	311	1.32e-94	342	611	1015	50	0.60197	MSTRG.60096	Yes
1759	MSTRG.60100.3	ENSBTAT00000072854.1	76.695	236	44	7	49	277	146	377	6.76e-39	157	389	766	88	0.507833	MSTRG.60100	No
1760	MSTRG.60114.1	ENSBTAT00000081587.1	91.941	273	18	2	563	833	527	797	2.2e-108	389	1300	1372	56	0.947522	MSTRG.60114	Yes
1761	MSTRG.60118.17	ENSBTAT00000076749.1	91.892	37	3	0	367	403	251	287	2e-07	54.5	1256	1606	57	0.782067	MSTRG.60118	No
1762	MSTRG.60130.1	ENSBTAT00000068056.1	79.926	269	45	3	238	506	318	577	3.76e-63	237	570	1119	57	0.509383	MSTRG.60130	Yes
1763	MSTRG.60131.4	ENSBTAT00000067274.1	96.721	61	2	0	11	71	102	42	2.84e-22	102	822	1015	53	0.809852	MSTRG.60131	No
1764	MSTRG.60135.2	ENSBTAT00000086604.1	83.168	101	17	0	616	716	478	378	3.76e-23	106	1308	1382	50	0.946454	MSTRG.60135	No
1765	MSTRG.60135.9	ENSBTAT00000084604.1	88.041	393	45	1	398	788	768	1160	1.23e-140	495	788	1368	50	0.576023	MSTRG.60135	No
1766	MSTRG.60135.12	ENSBTAT00000083458.1	84.337	249	38	1	7	254	261	509	5.3e-73	270	479	747	52	0.641232	MSTRG.60135	No
1767	MSTRG.60135.11	ENSBTAT00000075954.1	87.984	258	30	1	1	257	718	461	1.1e-88	323	547	1072	73	0.510261	MSTRG.60135	No
1768	MSTRG.60135.15	ENSBTAT00000075954.1	84.337	332	50	2	115	446	794	465	1.56e-99	358	558	1072	59	0.520522	MSTRG.60135	No
1769	MSTRG.60171.1	ENSBTAT00000073731.1	83.929	224	31	2	99	322	468	686	2.65e-63	238	409	686	55	0.59621	MSTRG.60171	Yes
1770	MSTRG.60172.1	ENSBTAT00000081037.1	90	90	9	0	245	334	763	852	2.07e-28	123	566	1077	54	0.525534	MSTRG.60172	Yes
1771	MSTRG.60175.1	ENSBTAT00000069680.1	91.489	47	3	1	900	946	780	735	8.93e-11	64.4	1021	1179	60	0.865988	MSTRG.60175	Yes
1772	MSTRG.60176.5	ENSBTAT00000083516.1	73.077	156	36	2	763	915	952	800	3.03e-18	89.7	1369	1048	61	1.3063	MSTRG.60176	Yes
1773	MSTRG.60176.6	ENSBTAT00000083516.1	74.528	106	27	0	880	985	1000	895	2.14e-12	70.7	1039	1048	55	0.991412	MSTRG.60176	Yes
1774	MSTRG.60176.7	ENSBTAT00000083516.1	73.171	123	33	0	1017	1139	1017	895	2.37e-13	74.3	1397	1048	55	1.33302	MSTRG.60176	Yes
1775	MSTRG.60224.1	ENSBTAT00000074028.1	76.289	97	22	1	471	566	1464	1368	6.4e-12	68.9	894	1579	50	0.566181	MSTRG.60224	Yes
1776	MSTRG.60264.1	ENSBTAT00000086604.1	84.73	943	124	10	348	1285	1305	378	0	1025	1406	1382	67	1.01737	MSTRG.60264	Yes
1777	MSTRG.60264.2	ENSBTAT00000068056.1	81.818	77	13	1	504	579	679	755	9.62e-14	73.4	579	1119	57	0.517426	MSTRG.60264	Yes
1778	MSTRG.60309.1	ENSBTAT00000069440.1	89.286	308	32	1	194	501	752	446	3.76e-113	404	504	1007	61	0.500497	MSTRG.60309	Yes
1779	MSTRG.60318.1	ENSBTAT00000087336.1	82.09	67	12	0	588	654	1055	1121	7.54e-12	68	1050	1528	53	0.687173	MSTRG.60318	Yes
1780	MSTRG.60357.1	ENSBTAT00000076753.1	76.374	182	41	1	57	236	182	1	6.31e-32	132	321	621	56	0.516908	MSTRG.60357	Yes
1781	MSTRG.60368.1	ENSBTAT00000073731.1	88.601	193	19	1	131	323	497	686	1.29e-66	248	362	686	53	0.527697	MSTRG.60368	Yes
1782	MSTRG.60382.2	ENSBTAT00000068458.1	76.176	319	59	3	1080	1397	943	1245	4.19e-62	235	1773	2941	54	0.602856	MSTRG.60382	Yes
1783	MSTRG.60445.1	ENSBTAT00000082425.1	79.31	87	16	2	484	568	943	1029	1.17e-12	69.8	577	1073	56	0.537745	MSTRG.60445	Yes
1784	MSTRG.60559.1	ENSBTAT00000066537.1	90.385	104	9	1	238	340	1371	1268	3.58e-33	140	2551	1460	51	1.74726	MSTRG.60559	No
1785	MSTRG.60711.1	ENSBTAT00000077705.1	88.43	484	48	4	1	477	554	1036	1.88e-175	610	670	1039	71	0.644851	MSTRG.60711	Yes
1786	MSTRG.60717.1	ENSBTAT00000077705.1	70.635	630	134	9	4	616	101	696	2.84e-84	308	637	1039	96	0.61309	MSTRG.60717	Yes
1787	MSTRG.60763.3	ENSBTAT00000082413.1	87.444	446	53	1	989	1434	678	1120	3.76e-157	551	1601	1143	55	1.4007	MSTRG.60763	No
1788	MSTRG.60816.3	ENSBTAT00000081811.1	84.81	79	11	1	243	320	83	5	3.47e-17	86	1291	2000	54	0.6455	MSTRG.60816	Yes
1789	MSTRG.60832.1	ENSBTAT00000087398.1	92.469	239	17	1	148	386	1531	1294	5.49e-96	347	1066	1531	63	0.696277	MSTRG.60832	Yes
1790	MSTRG.60835.1	ENSBTAT00000077937.1	83.55	231	35	2	92	322	534	307	5.92e-64	240	322	534	72	0.602996	MSTRG.60835	Yes
1791	MSTRG.60842.1	ENSBTAT00000081825.1	85.816	141	19	1	68	207	515	375	1.07e-40	161	269	515	52	0.52233	MSTRG.60842	Yes
1792	MSTRG.60850.1	ENSBTAT00000077937.1	84.091	220	29	3	1	217	485	269	7.76e-62	232	287	534	76	0.537453	MSTRG.60850	Yes
1793	MSTRG.60944.1	ENSBTAT00000079997.1	91.043	815	65	5	418	1229	1388	579	0	1126	1634	1549	50	1.05487	MSTRG.60944	No
1794	MSTRG.60944.5	ENSBTAT00000077634.1	94.574	940	46	3	1	935	940	1	0	1457	1599	1024	58	1.56152	MSTRG.60944	No
1795	MSTRG.60956.1	ENSBTAT00000075954.1	87.842	329	38	1	1	327	621	949	2.91e-115	411	575	1072	57	0.536381	MSTRG.60956	Yes
1796	MSTRG.61016.28	ENSBTAT00000086828.1	97.851	605	13	0	13	617	1	605	0	1033	1007	1433	60	0.702722	MSTRG.61016	No
1797	MSTRG.61016.29	ENSBTAT00000086828.1	97.595	582	14	0	1	582	27	608	0	987	915	1433	64	0.638521	MSTRG.61016	No
1798	MSTRG.61016.32	ENSBTAT00000086828.1	97.848	604	13	0	200	803	1	604	0	1031	909	1433	66	0.634334	MSTRG.61016	No
1799	MSTRG.61022.4	ENSBTAT00000080780.1	83.986	281	38	2	211	484	340	620	9.31e-83	302	496	764	55	0.649215	MSTRG.61022	No
1800	MSTRG.61085.4	ENSBTAT00000084459.1	92.661	109	7	1	77	184	111	3	1.83e-39	158	369	731	59	0.504788	MSTRG.61085	No
1801	MSTRG.61096.3	ENSBTAT00000075997.1	75.862	87	19	1	37	121	177	263	2.66e-10	60.8	265	493	78	0.537525	MSTRG.61096	Yes
1802	MSTRG.61116.2	ENSBTAT00000070684.1	79.73	518	85	6	163	664	29	542	1.2e-127	453	721	1399	70	0.515368	MSTRG.61116	No
1803	MSTRG.61123.1	ENSBTAT00000082639.1	92.886	492	31	2	196	686	195	683	0	725	686	1339	72	0.512323	MSTRG.61123	Yes
1804	MSTRG.61142.1	ENSBTAT00000073731.1	89.286	252	24	1	72	323	686	438	1.36e-91	332	357	686	71	0.520408	MSTRG.61142	Yes
1805	MSTRG.61194.4	ENSBTAT00000074662.1	84.831	178	24	3	44	220	1	176	1.02e-48	189	348	666	51	0.522523	MSTRG.61194	No
1806	MSTRG.61194.7	ENSBTAT00000077559.1	88.889	54	4	1	649	700	6	59	5.12e-12	68.9	718	1363	53	0.526779	MSTRG.61194	No
1807	MSTRG.61220.1	ENSBTAT00000087336.1	76.724	116	24	3	32	144	612	727	1.13e-14	77.9	817	1528	50	0.534686	MSTRG.61220	Yes
1808	MSTRG.61222.1	ENSBTAT00000085484.1	84.906	212	30	1	847	1056	1693	1482	2.48e-62	236	1057	2008	52	0.526394	MSTRG.61222	Yes
1809	MSTRG.61225.1	ENSBTAT00000081052.1	95.337	193	8	1	37	228	570	378	2.27e-83	305	425	570	51	0.745614	MSTRG.61225	Yes
1810	MSTRG.61239.1	ENSBTAT00000074662.1	84.496	129	19	1	181	308	1	129	5.14e-34	140	385	666	63	0.578078	MSTRG.61239	Yes
1811	MSTRG.61251.1	ENSBTAT00000077289.1	92.157	51	3	1	57	107	272	321	1.4e-13	71.6	253	468	53	0.540598	MSTRG.61251	Yes
1812	MSTRG.61350.1	ENSBTAT00000077705.1	78.558	527	67	5	3	523	545	1031	2.33e-130	461	725	1039	72	0.697786	MSTRG.61350	Yes
1813	MSTRG.61392.9	ENSBTAT00000069624.1	79.795	292	50	4	218	506	851	566	1.51e-67	251	507	931	57	0.544576	MSTRG.61392	No
1814	MSTRG.61430.1	ENSBTAT00000082413.1	81.065	338	42	2	292	629	854	539	7.04e-92	333	629	1143	54	0.550306	MSTRG.61430	Yes
1815	MSTRG.61433.1	ENSBTAT00000081052.1	92.347	196	15	0	52	247	570	375	4.85e-78	287	342	570	72	0.6	MSTRG.61433	Yes
1816	MSTRG.61466.2	ENSBTAT00000067952.1	93.578	109	7	0	603	711	714	822	3.2e-41	166	923	1185	58	0.778903	MSTRG.61466	Yes
1817	MSTRG.61475.1	ENSBTAT00000076318.1	84.932	73	11	0	91	163	75	3	2.85e-16	83.3	877	1411	55	0.621545	MSTRG.61475	Yes
1818	MSTRG.61512.2	ENSBTAT00000075954.1	87.954	606	72	1	335	939	467	1072	0	761	1034	1072	59	0.964552	MSTRG.61512	Yes
1819	MSTRG.61515.2	ENSBTAT00000077289.1	90.083	121	12	0	69	189	285	405	7.92e-42	165	244	468	50	0.521368	MSTRG.61515	Yes
1820	MSTRG.61553.4	ENSBTAT00000074345.1	88.235	408	42	2	58	465	500	901	3.82e-147	517	800	1254	51	0.637959	MSTRG.61553	No
1821	MSTRG.61569.1	ENSBTAT00000075237.1	84.917	1558	192	10	259	1813	2098	581	0	1745	3076	3655	52	0.841587	MSTRG.61569	Yes
1822	MSTRG.61585.1	ENSBTAT00000081811.1	71.733	750	154	12	395	1100	1957	1222	1.38e-110	396	1212	2000	61	0.606	MSTRG.61585	Yes
1823	MSTRG.61595.1	ENSBTAT00000075997.1	71.429	182	48	3	115	293	181	361	2.6e-17	85.1	293	493	61	0.59432	MSTRG.61595	Yes
1824	MSTRG.61599.1	ENSBTAT00000072854.1	85.354	198	28	1	188	385	269	465	5.51e-59	224	387	766	55	0.505222	MSTRG.61599	Yes
1825	MSTRG.61609.1	ENSBTAT00000077705.1	72.912	491	113	7	1	475	140	626	4.98e-74	273	545	1039	87	0.524543	MSTRG.61609	Yes
1826	MSTRG.61667.1	ENSBTAT00000086935.1	94.071	253	13	2	721	971	719	971	2.42e-106	382	971	1057	58	0.918638	MSTRG.61667	Yes
1827	MSTRG.61699.1	ENSBTAT00000077705.1	73.431	685	171	8	21	704	1	675	1.17e-108	389	704	1039	97	0.677575	MSTRG.61699	Yes
1828	MSTRG.61727.1	ENSBTAT00000079997.1	85.652	460	58	6	447	904	1055	602	5.31e-146	513	909	1549	50	0.58683	MSTRG.61727	Yes
1829	MSTRG.61728.1	ENSBTAT00000082413.1	92.857	42	3	0	8	49	73	114	1.84e-10	63.5	612	1143	90	0.535433	MSTRG.61728	Yes
1830	MSTRG.61812.1	ENSBTAT00000082807.1	88.602	658	70	3	1	655	662	1317	0	840	750	1462	87	0.512996	MSTRG.61812	Yes
1831	MSTRG.61819.1	ENSBTAT00000086604.1	82.863	531	78	6	1	530	634	1152	6.13e-152	533	981	1382	54	0.709841	MSTRG.61819	Yes
1832	MSTRG.61861.1	ENSBTAT00000081052.1	100	44	0	0	335	378	570	527	4.14e-16	80.6	378	570	60	0.663158	MSTRG.61861	Yes
1833	MSTRG.62002.2	ENSBTAT00000075954.1	86.242	298	39	2	92	388	761	465	1.05e-95	346	594	1072	50	0.554104	MSTRG.62002	Yes
1834	MSTRG.62055.8	ENSBTAT00000077937.1	72.781	169	24	4	138	303	269	418	3.5e-22	100	303	534	55	0.567416	MSTRG.62055	Yes
1835	MSTRG.62085.1	ENSBTAT00000079997.1	93.362	467	30	1	2	467	938	1404	0	700	865	1549	54	0.558425	MSTRG.62085	Yes
1836	MSTRG.62113.1	ENSBTAT00000077705.1	78.488	344	69	2	2	343	137	477	1.02e-76	283	576	1039	75	0.554379	MSTRG.62113	Yes
1837	MSTRG.62190.1	ENSBTAT00000075954.1	83.411	428	55	7	1	420	653	1072	8.06e-123	435	632	1072	66	0.589552	MSTRG.62190	Yes
1838	MSTRG.62213.1	ENSBTAT00000080200.1	89.247	279	30	0	1	279	279	1	7.99e-103	369	518	1024	54	0.505859	MSTRG.62213	Yes
1839	MSTRG.62254.1	ENSBTAT00000068054.1	95.152	495	24	0	1	495	495	1	0	785	521	1005	95	0.518408	MSTRG.62254	Yes
1840	MSTRG.62283.1	ENSBTAT00000077555.1	97.143	35	1	0	545	579	1133	1099	2.34e-09	59.9	638	1141	53	0.559159	MSTRG.62283	Yes
1841	MSTRG.62290.1	ENSBTAT00000080780.1	84.412	340	39	4	177	502	340	679	7.73e-103	370	502	764	65	0.657068	MSTRG.62290	Yes
1842	MSTRG.62369.1	ENSBTAT00000068056.1	84.615	169	23	2	1250	1417	395	561	7.62e-46	182	1672	1119	51	1.49419	MSTRG.62369	Yes
1843	MSTRG.62370.1	ENSBTAT00000067952.1	82.353	102	17	1	1005	1105	721	822	1.36e-21	100	1114	1185	51	0.940084	MSTRG.62370	Yes
1844	MSTRG.62390.1	ENSBTAT00000074662.1	77.419	186	30	5	95	279	176	2	1.99e-32	135	351	666	53	0.527027	MSTRG.62390	Yes
1845	MSTRG.62391.1	ENSBTAT00000074662.1	82.911	158	24	3	64	221	1	155	7.45e-38	153	353	666	55	0.53003	MSTRG.62391	Yes
1846	MSTRG.62425.1	ENSBTAT00000077289.1	92.105	38	2	1	1	37	398	435	1.3e-07	52.7	252	468	58	0.538462	MSTRG.62425	Yes
1847	MSTRG.62454.8	ENSBTAT00000077289.1	78.626	131	19	2	89	219	285	406	5.22e-25	110	239	468	55	0.510684	MSTRG.62454	No
1848	MSTRG.62562.3	ENSBTAT00000075997.1	72.76	279	54	8	171	434	143	414	1.37e-35	145	434	493	61	0.880325	MSTRG.62562	Yes
1849	MSTRG.62567.1	ENSBTAT00000074662.1	86.592	179	23	1	2	180	178	1	8.83e-56	212	344	666	52	0.516517	MSTRG.62567	Yes
1850	MSTRG.62575.1	ENSBTAT00000081052.1	90.055	181	18	0	164	344	570	390	4.28e-66	246	344	570	70	0.603509	MSTRG.62575	Yes
1851	MSTRG.62631.1	ENSBTAT00000083458.1	79.204	226	44	1	4	226	485	260	3.03e-50	195	436	747	51	0.583668	MSTRG.62631	Yes
1852	MSTRG.62636.1	ENSBTAT00000068056.1	85.106	47	6	1	337	382	730	776	1.4e-06	50.9	734	1119	55	0.655943	MSTRG.62636	Yes
1853	MSTRG.62663.7	ENSBTAT00000074085.1	95.909	220	9	0	1809	2028	220	1	2.05e-98	357	2044	1238	60	1.65105	MSTRG.62663	No
1854	MSTRG.62675.8	ENSBTAT00000086604.1	85.033	755	97	9	215	966	564	1305	0	827	1479	1382	51	1.07019	MSTRG.62675	No
1855	MSTRG.62675.9	ENSBTAT00000072854.1	78.5	200	41	2	193	391	262	460	5.79e-40	160	405	766	50	0.528721	MSTRG.62675	No
1856	MSTRG.62675.11	ENSBTAT00000087118.1	88.471	425	48	1	391	815	1098	1521	1.03e-154	543	857	1521	50	0.563445	MSTRG.62675	No
1857	MSTRG.62722.16	ENSBTAT00000085905.1	93.664	363	13	4	653	1010	217	574	1.22e-154	543	1010	1082	65	0.933457	MSTRG.62722	No
1858	MSTRG.62764.1	ENSBTAT00000077937.1	85.567	194	22	3	130	320	534	344	6.7e-57	216	320	534	60	0.599251	MSTRG.62764	Yes
1859	MSTRG.62801.2	ENSBTAT00000073731.1	87.698	252	28	1	124	375	686	438	4.02e-86	314	392	686	64	0.571429	MSTRG.62801	No
1860	MSTRG.62802.2	ENSBTAT00000072854.1	77.273	88	16	3	146	232	144	228	1.39e-09	59.9	388	766	50	0.506527	MSTRG.62802	Yes
1861	MSTRG.62839.1	ENSBTAT00000076753.1	80.663	181	34	1	140	320	187	8	1.06e-41	166	320	621	57	0.515298	MSTRG.62839	Yes
1862	MSTRG.62856.1	ENSBTAT00000084429.1	93.103	58	4	0	787	844	58	1	1.05e-17	87.8	1362	1114	62	1.22262	MSTRG.62856	Yes
1863	MSTRG.62879.1	ENSBTAT00000074095.1	79.147	211	41	2	171	378	400	610	7.04e-45	177	380	682	55	0.557185	MSTRG.62879	Yes
1864	MSTRG.62894.12	ENSBTAT00000079823.1	90.65	246	19	3	61	304	289	46	1.69e-91	331	439	710	56	0.61831	MSTRG.62894	No
1865	MSTRG.62925.1	ENSBTAT00000086604.1	82.696	942	123	11	571	1485	1306	378	0	951	1783	1382	56	1.29016	MSTRG.62925	Yes
1866	MSTRG.62943.1	ENSBTAT00000077634.1	95.304	724	27	4	431	1152	1024	306	0	1141	1180	1024	61	1.15234	MSTRG.62943	Yes
1867	MSTRG.63008.8	ENSBTAT00000074759.1	95.62	274	11	1	1	273	37	310	9.53e-124	437	273	517	100	0.528046	MSTRG.63008	No
1868	MSTRG.63029.35	ENSBTAT00000076990.1	80.342	234	37	4	128	355	607	377	2.47e-53	205	632	1241	76	0.509267	MSTRG.63029	No
1869	MSTRG.63038.2	ENSBTAT00000070888.1	89.667	600	56	2	1	595	995	397	0	800	1007	1005	59	1.00199	MSTRG.63038	No
1870	MSTRG.63071.1	ENSBTAT00000070888.1	93.891	311	18	1	66	376	1005	696	9.05e-134	472	515	1005	60	0.512438	MSTRG.63071	Yes
1871	MSTRG.63072.1	ENSBTAT00000077634.1	92.611	406	24	3	124	528	1024	624	6.99e-169	590	758	1024	53	0.740234	MSTRG.63072	Yes
1872	MSTRG.63141.2	ENSBTAT00000077289.1	87.755	49	6	0	19	67	4	52	7.68e-11	62.6	267	468	60	0.570513	MSTRG.63141	Yes
1873	MSTRG.63166.1	ENSBTAT00000077705.1	89.755	449	40	2	1	444	554	1001	3.92e-172	600	770	1039	62	0.741097	MSTRG.63166	Yes
1874	MSTRG.63191.1	ENSBTAT00000077705.1	71.318	645	155	9	4	644	132	750	5.55e-87	316	644	1039	99	0.619827	MSTRG.63191	Yes
1875	MSTRG.63202.1	ENSBTAT00000077705.1	78.797	316	62	3	30	343	137	449	1.11e-69	260	549	1039	60	0.528393	MSTRG.63202	Yes
1876	MSTRG.63215.1	ENSBTAT00000077937.1	85.502	269	36	2	44	312	534	269	1.88e-83	304	355	534	76	0.664794	MSTRG.63215	Yes

## Sheet: Mouse
	qaccver	saccver	pident	length	mismatch	gapopen	qstart	qend	sstart	send	evalue	bitscore	qlen	slen	qcovs	qlen/slen	lncid	complete	name
0	MSTRG.453.1	ENSMUST00000228430.2	92.308	221	17	0	2	222	273	493	6.12e-88	323	368	496	60	0.741935	MSTRG.453	Yes	Gm49164
1	MSTRG.998.1	ENSMUST00000208775.2	76.923	403	88	4	318	716	1148	747	1.93e-79	295	806	1148	50	0.702091	MSTRG.998	Yes	Gm45090
2	MSTRG.1245.1	ENSMUST00000221855.2	73.118	186	47	2	33	215	3	188	2.97e-22	104	367	584	50	0.628425	MSTRG.1245	Yes	Gm47408
3	MSTRG.1306.1	ENSMUST00000149990.2	80.769	156	28	2	38	192	71	225	3.07e-33	140	280	394	55	0.71066	MSTRG.1306	Yes	Gm16349
4	MSTRG.1393.1	ENSMUST00000209274.2	74.286	280	63	7	41	314	550	274	2.15e-38	158	505	823	54	0.613609	MSTRG.1393	Yes	Gm45356
5	MSTRG.1569.1	ENSMUST00000149990.2	81.481	135	23	2	1	134	92	225	1.73e-28	124	211	394	64	0.535533	MSTRG.1569	Yes	Gm16349
6	MSTRG.1942.1	ENSMUST00000070085.6	77.737	539	77	15	4448	4955	1188	662	3.26e-111	403	4955	5569	69	0.889747	MSTRG.1942	Yes	AI504432
7	MSTRG.1963.2	ENSMUST00000147425.2	64.117	719	154	30	21	693	21	681	1.06e-18	93.3	700	1381	96	0.506879	MSTRG.1963	No	Oip5os1
8	MSTRG.2114.1	ENSMUST00000221855.2	71.875	224	60	3	112	333	501	279	6.31e-24	110	334	584	66	0.571918	MSTRG.2114	Yes	Gm47408
9	MSTRG.2162.1	ENSMUST00000208775.2	78.102	411	85	4	223	629	1148	739	1.08e-87	323	631	1148	65	0.549652	MSTRG.2162	Yes	Gm45090
10	MSTRG.2443.5	ENSMUST00000219521.2	68.857	1111	321	13	745	1844	463	1559	3.02e-113	408	1967	2282	56	0.861963	MSTRG.2443	No	Gm47031
11	MSTRG.2613.1	ENSMUST00000145400.8	75	428	68	11	1	421	262	657	1.51e-73	276	677	923	62	0.733478	MSTRG.2613	No	Gm15417
12	MSTRG.2794.1	ENSMUST00000219521.2	73.414	662	154	12	135	781	1586	932	5.35e-101	367	1147	2282	56	0.502629	MSTRG.2794	Yes	Gm47031
13	MSTRG.2939.1	ENSMUST00000223888.2	70.657	2314	629	29	345	2626	15	2310	0	1027	3525	2313	65	1.52399	MSTRG.2939	Yes	Gm48765
14	MSTRG.3366.1	ENSMUST00000196262.2	72.115	208	52	3	66	271	649	446	7.86e-23	106	341	665	60	0.512782	MSTRG.3366	Yes	A430073D23Rik
15	MSTRG.3485.1	ENSMUST00000223888.2	75.563	577	133	7	678	1249	621	48	3e-105	381	1410	2313	82	0.609598	MSTRG.3485	Yes	Gm48765
16	MSTRG.3534.1	ENSMUST00000209274.2	73.929	280	64	7	24	297	274	550	9.75e-37	153	537	823	51	0.652491	MSTRG.3534	Yes	Gm45356
17	MSTRG.3631.1	ENSMUST00000209274.2	74.286	280	63	7	143	416	550	274	2.33e-38	158	545	823	50	0.662211	MSTRG.3631	Yes	Gm45356
18	MSTRG.3690.1	ENSMUST00000211727.2	74.342	304	75	3	273	575	316	617	5.35e-47	187	605	618	50	0.978964	MSTRG.3690	Yes	Gm45425
19	MSTRG.3812.1	ENSMUST00000223498.2	70	300	81	4	26	323	516	224	1.37e-28	126	543	522	55	1.04023	MSTRG.3812	Yes	Gm39473
20	MSTRG.3857.1	ENSMUST00000213142.2	65.591	372	124	4	78	446	1	371	6.65e-15	80.6	698	832	53	0.838942	MSTRG.3857	Yes	Gm47106
21	MSTRG.4106.1	ENSMUST00000219521.2	68.204	1431	392	26	1253	2636	1557	143	1.42e-131	470	2640	2282	52	1.15688	MSTRG.4106	Yes	Gm47031
22	MSTRG.4375.129	ENSMUST00000209274.2	74.517	259	55	7	113	364	296	550	1.04e-35	149	473	823	53	0.574727	MSTRG.4375	No	Gm45356
23	MSTRG.4668.1	ENSMUST00000236204.2	74.132	317	73	5	287	599	861	550	1.52e-47	188	601	1069	52	0.562208	MSTRG.4668	Yes	Gm50386
24	MSTRG.5201.1	ENSMUST00000233101.2	69.536	151	40	2	2	146	386	236	6.48e-10	62.6	269	464	54	0.579741	MSTRG.5201	Yes	Gm41541
25	MSTRG.5453.1	ENSMUST00000208775.2	74.514	514	126	4	1	510	1120	608	3.3e-88	324	672	1148	76	0.585366	MSTRG.5453	Yes	Gm45090
26	MSTRG.6419.1	ENSMUST00000227472.2	65.331	499	143	10	48	521	854	361	2.29e-21	103	782	866	61	0.903002	MSTRG.6419	Yes	Gm31282
27	MSTRG.6706.123	ENSMUST00000183054.8	82.673	202	33	1	32	231	1	202	1.97e-52	205	597	722	59	0.82687	MSTRG.6706	No	Dleu2
28	MSTRG.6855.1	ENSMUST00000213142.2	65.976	676	204	14	490	1149	1	666	1.16e-33	143	1197	832	55	1.4387	MSTRG.6855	Yes	Gm47106
29	MSTRG.7111.1	ENSMUST00000148610.2	65.11	364	102	10	280	639	943	601	1.63e-09	62.6	640	1203	56	0.532003	MSTRG.7111	Yes	Gm10660
30	MSTRG.7153.1	ENSMUST00000149990.2	77.57	214	46	2	11	223	13	225	2.26e-40	163	239	394	89	0.606599	MSTRG.7153	Yes	Gm16349
31	MSTRG.7247.1	ENSMUST00000208775.2	75.322	543	127	6	379	916	1148	608	2.83e-97	355	965	1148	56	0.840592	MSTRG.7247	Yes	Gm45090
32	MSTRG.7393.1	ENSMUST00000221855.2	73.118	186	47	2	56	238	3	188	2.66e-22	104	332	584	55	0.568493	MSTRG.7393	Yes	Gm47408
33	MSTRG.7463.1	ENSMUST00000149990.2	75.814	215	49	3	57	270	225	13	2.93e-34	143	321	394	67	0.814721	MSTRG.7463	Yes	Gm16349
34	MSTRG.7581.1	ENSMUST00000148610.2	67.22	482	128	14	294	767	1103	644	2.45e-27	122	783	1203	61	0.650873	MSTRG.7581	Yes	Gm10660
35	MSTRG.8186.1	ENSMUST00000228502.2	74.556	169	34	3	1	167	486	647	8.95e-23	106	385	704	88	0.546875	MSTRG.8186	Yes	Gm49151
36	MSTRG.8568.1	ENSMUST00000222959.2	83.146	89	13	2	168	255	597	684	1.56e-15	86.9	6739	6046	53	1.11462	MSTRG.8568	Yes	Gm47578
37	MSTRG.9304.1	ENSMUST00000054947.8	89.286	56	6	0	1216	1271	1107	1052	5.36e-13	75.2	1302	1166	82	1.11664	MSTRG.9304	Yes	Fbxl12os
38	MSTRG.9304.2	ENSMUST00000209344.3	88.372	43	5	0	548	590	1384	1342	3.65e-07	56.3	954	1432	78	0.666201	MSTRG.9304	Yes	Gm36445
39	MSTRG.10998.1	ENSMUST00000208775.2	65.2	977	309	13	1	953	970	1	1.38e-50	199	971	1148	98	0.845819	MSTRG.10998	Yes	Gm45090
40	MSTRG.12220.1	ENSMUST00000221855.2	73.707	232	59	2	102	332	271	501	5.65e-32	137	410	584	80	0.702055	MSTRG.12220	Yes	Gm47408
41	MSTRG.12311.1	ENSMUST00000155976.2	69.635	438	120	8	285	716	1272	842	6.45e-41	167	771	1537	56	0.501627	MSTRG.12311	Yes	Gm15614
42	MSTRG.12554.1	ENSMUST00000223888.2	68.164	2315	640	37	1214	3483	48	2310	0	774	4489	2313	51	1.94077	MSTRG.12554	Yes	Gm48765
43	MSTRG.12584.8	ENSMUST00000125173.2	77.193	171	32	4	49	216	239	405	8.05e-28	122	274	487	61	0.562628	MSTRG.12584	No	1810059C17Rik
44	MSTRG.12584.10	ENSMUST00000125173.2	77.326	172	32	4	107	275	239	406	2.77e-28	123	324	487	52	0.665298	MSTRG.12584	No	1810059C17Rik
45	MSTRG.13245.1	ENSMUST00000221855.2	73.86	329	82	3	36	360	377	49	5.99e-50	196	360	584	90	0.616438	MSTRG.13245	Yes	Gm47408
46	MSTRG.13812.1	ENSMUST00000192863.3	85.981	107	12	2	3024	3128	1428	1323	6.09e-26	120	5444	4915	61	1.10763	MSTRG.13812	No	Norad
47	MSTRG.13812.3	ENSMUST00000192863.3	85.981	107	12	2	3023	3127	1428	1323	5.78e-26	120	5172	4915	64	1.05229	MSTRG.13812	No	Norad
48	MSTRG.13812.4	ENSMUST00000192863.3	85.981	107	12	2	2984	3088	1428	1323	5.69e-26	120	5085	4915	63	1.03459	MSTRG.13812	No	Norad
49	MSTRG.14586.3	ENSMUST00000214957.2	73.5	200	51	2	2285	2483	1409	1211	1.71e-24	115	3606	5650	55	0.63823	MSTRG.14586	No	Zfp660
50	MSTRG.14586.5	ENSMUST00000206405.2	83.673	49	8	0	960	1008	863	815	3.88e-06	53.6	2854	1428	69	1.9986	MSTRG.14586	No	EU599041
51	MSTRG.14586.7	ENSMUST00000122926.2	85.417	48	7	0	1173	1220	1600	1647	7.45e-07	56.3	1921	2447	51	0.785043	MSTRG.14586	No	4930470G03Rik
52	MSTRG.14586.8	ENSMUST00000163106.2	85.714	49	7	0	997	1045	754	706	1.31e-07	58.1	1192	810	68	1.4716	MSTRG.14586	No	EU599041
53	MSTRG.14586.10	ENSMUST00000163106.2	87.755	49	6	0	1225	1273	754	706	3.93e-09	62.6	1507	810	50	1.86049	MSTRG.14586	No	EU599041
54	MSTRG.14588.1	ENSMUST00000180877.2	81.356	59	11	0	722	780	850	908	2.01e-07	58.1	1812	1022	50	1.77299	MSTRG.14588	Yes	A530083I20Rik
55	MSTRG.14588.2	ENSMUST00000163106.2	95.833	48	2	0	285	332	753	706	1.53e-14	78.8	469	810	87	0.579012	MSTRG.14588	Yes	EU599041
56	MSTRG.14699.1	ENSMUST00000208775.2	67.012	482	143	8	200	674	1131	659	4.62e-30	132	766	1148	62	0.667247	MSTRG.14699	Yes	Gm45090
57	MSTRG.14878.1	ENSMUST00000214957.2	85.965	57	8	0	1212	1268	748	692	1.78e-10	68	2889	5650	60	0.511327	MSTRG.14878	Yes	Zfp660
58	MSTRG.14878.2	ENSMUST00000214957.2	85.965	57	8	0	1268	1324	748	692	1.75e-10	68	2835	5650	58	0.50177	MSTRG.14878	Yes	Zfp660
59	MSTRG.14878.3	ENSMUST00000221506.2	82.692	52	9	0	2238	2289	1254	1203	3.38e-06	54.5	2493	1288	55	1.93556	MSTRG.14878	Yes	Gm46430
60	MSTRG.14878.4	ENSMUST00000214957.2	85.965	57	8	0	1516	1572	748	692	1.9e-10	68	3073	5650	55	0.543894	MSTRG.14878	Yes	Zfp660
61	MSTRG.14878.5	ENSMUST00000136376.2	86	50	7	0	2533	2582	899	850	9.02e-08	59.9	2822	2349	57	1.20136	MSTRG.14878	Yes	Fbxl12os
62	MSTRG.14878.6	ENSMUST00000108007.5	76.259	139	28	3	1190	1326	501	366	3.73e-18	94.2	2409	1572	53	1.53244	MSTRG.14878	Yes	Gm20939
63	MSTRG.15192.2	ENSMUST00000234295.2	92.105	38	3	0	2644	2681	2254	2217	1.07e-06	56.3	2743	3079	81	0.890874	MSTRG.15192	No	Gm20939
64	MSTRG.15192.6	ENSMUST00000234295.2	72.857	140	32	4	1518	1656	2669	2535	4.31e-11	69.8	2441	3079	50	0.79279	MSTRG.15192	No	Gm20939
65	MSTRG.15192.12	ENSMUST00000221832.2	89.744	39	4	0	634	672	284	322	8.96e-07	53.6	678	1268	90	0.5347	MSTRG.15192	No	Gm48221
66	MSTRG.15192.62	ENSMUST00000108007.5	100	28	0	0	1066	1093	1571	1544	9.52e-06	51.8	2015	1572	76	1.28181	MSTRG.15192	No	Gm20939
67	MSTRG.15192.65	ENSMUST00000221832.2	85.714	49	7	0	2053	2101	284	332	2.39e-07	58.1	2152	1268	83	1.69716	MSTRG.15192	No	Gm48221
68	MSTRG.15192.66	ENSMUST00000221408.2	85.417	48	7	0	992	1039	1408	1361	1.01e-06	56.3	2599	1428	62	1.82003	MSTRG.15192	No	Gm47469
69	MSTRG.15192.67	ENSMUST00000108007.5	100	28	0	0	1063	1090	1571	1544	5.48e-06	51.8	1169	1572	66	0.743639	MSTRG.15192	No	Gm20939
70	MSTRG.15192.70	ENSMUST00000108007.5	100	28	0	0	337	364	1571	1544	6.2e-06	51.8	1319	1572	99	0.839059	MSTRG.15192	No	Gm20939
71	MSTRG.15325.1	ENSMUST00000223498.2	70.164	305	81	5	47	349	224	520	3.72e-29	127	516	522	63	0.988506	MSTRG.15325	Yes	Gm39473
72	MSTRG.15427.4	ENSMUST00000234295.2	92.105	38	3	0	2101	2138	2254	2217	9.11e-07	56.3	2345	3079	59	0.761611	MSTRG.15427	No	Gm20939
73	MSTRG.15427.38	ENSMUST00000108007.5	92.105	38	3	0	1239	1276	1571	1534	4.99e-07	56.3	1294	1572	58	0.823155	MSTRG.15427	No	Gm20939
74	MSTRG.15427.35	ENSMUST00000108007.5	92.105	38	3	0	1239	1276	1571	1534	5.71e-07	56.3	1477	1572	54	0.939567	MSTRG.15427	No	Gm20939
75	MSTRG.15630.1	ENSMUST00000054947.8	84.127	63	10	0	1369	1431	1104	1042	2.72e-11	69.8	1547	1166	53	1.32676	MSTRG.15630	Yes	Fbxl12os
76	MSTRG.15635.1	ENSMUST00000232472.2	80.769	52	10	0	29	80	146	95	3.05e-06	50	206	393	61	0.524173	MSTRG.15635	Yes	Gm29737
77	MSTRG.15640.2	ENSMUST00000231355.2	87.234	47	6	0	675	721	628	582	5.18e-08	59	1629	2194	62	0.742479	MSTRG.15640	Yes	Gm5165
78	MSTRG.15647.3	ENSMUST00000071374.6	87.755	49	5	1	239	287	59	12	3.99e-08	59	1261	861	56	1.46458	MSTRG.15647	Yes	BC002059
79	MSTRG.15669.1	ENSMUST00000222348.3	89.744	39	4	0	2761	2799	588	550	3.91e-06	53.6	2878	1546	51	1.86158	MSTRG.15669	Yes	Gm49700
80	MSTRG.15669.2	ENSMUST00000136376.2	86.364	44	6	0	2398	2441	1394	1351	3.32e-06	53.6	2448	2349	50	1.04215	MSTRG.15669	Yes	Fbxl12os
81	MSTRG.15671.2	ENSMUST00000108007.5	83.333	54	9	0	1936	1989	1502	1449	2.33e-07	58.1	2095	1572	60	1.3327	MSTRG.15671	Yes	Gm20939
82	MSTRG.15671.3	ENSMUST00000190415.2	85.714	49	6	1	1918	1965	1621	1573	2.72e-06	54.5	2007	1964	58	1.02189	MSTRG.15671	Yes	BC002059
83	MSTRG.15675.4	ENSMUST00000231376.2	89.744	39	4	0	472	510	941	903	6.65e-07	53.6	510	975	59	0.523077	MSTRG.15675	No	Gm5165
84	MSTRG.15830.10	ENSMUST00000136376.2	88.372	43	5	0	545	587	1756	1714	6.35e-07	56.3	1640	2349	85	0.698169	MSTRG.15830	No	Fbxl12os
85	MSTRG.15830.11	ENSMUST00000054947.8	83.019	53	9	0	238	290	1104	1052	3.19e-07	56.3	837	1166	74	0.717839	MSTRG.15830	No	Fbxl12os
86	MSTRG.16000.2	ENSMUST00000190415.2	85.714	49	6	1	2274	2321	1621	1573	3.31e-06	54.5	2443	1964	51	1.24389	MSTRG.16000	No	BC002059
87	MSTRG.16000.8	ENSMUST00000180877.2	73.191	235	57	2	1671	1902	347	578	2.9e-31	137	2009	1022	50	1.96575	MSTRG.16000	No	A530083I20Rik
88	MSTRG.16442.9	ENSMUST00000211727.2	68.07	285	86	4	196	477	326	608	2.8e-18	91.5	538	618	52	0.87055	MSTRG.16442	No	Gm45425
89	MSTRG.16514.1	ENSMUST00000220478.2	91.667	36	3	0	446	481	1068	1033	5.94e-06	52.7	1266	1989	68	0.636501	MSTRG.16514	Yes	Gm46430
90	MSTRG.16523.1	ENSMUST00000054947.8	88.636	44	5	0	959	1002	769	726	1.52e-07	58.1	1375	1166	68	1.17925	MSTRG.16523	Yes	Fbxl12os
91	MSTRG.16527.1	ENSMUST00000071374.6	85.185	54	8	0	162	215	60	7	3.05e-09	62.6	1176	861	54	1.36585	MSTRG.16527	Yes	BC002059
92	MSTRG.16673.1	ENSMUST00000219521.2	72.152	632	166	7	621	1245	1559	931	6.28e-88	324	1258	2282	50	0.551271	MSTRG.16673	Yes	Gm47031
93	MSTRG.16760.1	ENSMUST00000054947.8	84.615	52	8	0	870	921	605	554	4.47e-08	59	1410	1166	50	1.20926	MSTRG.16760	Yes	Fbxl12os
94	MSTRG.16801.1	ENSMUST00000180877.2	78.431	102	20	2	312	412	874	974	2.79e-14	78.8	833	1022	63	0.815068	MSTRG.16801	Yes	A530083I20Rik
95	MSTRG.16837.1	ENSMUST00000220478.2	72.483	149	39	2	412	559	1435	1288	1.65e-13	77.9	1395	1989	50	0.701357	MSTRG.16837	No	Gm46430
96	MSTRG.16924.1	ENSMUST00000187850.2	70.713	519	147	4	228	742	712	1229	5.85e-62	238	1031	1779	50	0.579539	MSTRG.16924	Yes	Gm43190
97	MSTRG.17168.1	ENSMUST00000208775.2	65.847	691	226	9	6	691	796	111	4.45e-36	151	695	1148	99	0.605401	MSTRG.17168	Yes	Gm45090
98	MSTRG.17355.1	ENSMUST00000149990.2	77.103	214	47	2	135	347	13	225	1.51e-38	159	362	394	59	0.918782	MSTRG.17355	Yes	Gm16349
99	MSTRG.17994.1	ENSMUST00000219521.2	68.687	396	116	5	918	1306	813	1207	1.73e-32	141	1467	2282	64	0.642857	MSTRG.17994	Yes	Gm47031
100	MSTRG.18211.1	ENSMUST00000223498.2	69.799	298	81	4	98	393	226	516	1.62e-27	123	527	522	61	1.00958	MSTRG.18211	Yes	Gm39473
101	MSTRG.18516.1	ENSMUST00000221855.2	69.283	293	80	6	1	288	224	511	1.12e-22	105	476	584	61	0.815068	MSTRG.18516	Yes	Gm47408
102	MSTRG.19476.1	ENSMUST00000208775.2	72.709	502	129	7	97	593	650	1148	3.3e-70	264	812	1148	61	0.707317	MSTRG.19476	Yes	Gm45090
103	MSTRG.19623.1	ENSMUST00000208775.2	66.244	394	114	10	99	476	740	1130	5.33e-16	84.2	683	1148	55	0.594948	MSTRG.19623	Yes	Gm45090
104	MSTRG.19648.1	ENSMUST00000155976.2	69.195	646	172	13	250	884	1348	719	7.67e-61	234	1107	1537	57	0.720234	MSTRG.19648	Yes	Gm15614
105	MSTRG.19823.2	ENSMUST00000174728.3	66.334	401	66	13	50	404	722	345	1.97e-26	119	526	978	67	0.537832	MSTRG.19823	Yes	BC023719
106	MSTRG.19981.1	ENSMUST00000213142.2	68.293	369	104	6	72	433	1	363	4.04e-28	123	463	832	78	0.55649	MSTRG.19981	Yes	Gm47106
107	MSTRG.20236.1	ENSMUST00000213142.2	65.889	343	108	8	149	488	1	337	3.7e-10	64.4	512	832	66	0.615385	MSTRG.20236	Yes	Gm47106
108	MSTRG.20601.1	ENSMUST00000149990.2	77.103	214	47	2	23	235	13	225	1.24e-38	159	301	394	71	0.763959	MSTRG.20601	Yes	Gm16349
109	MSTRG.20676.1	ENSMUST00000208775.2	75.234	428	100	5	14	437	723	1148	3.68e-74	278	580	1148	73	0.505226	MSTRG.20676	Yes	Gm45090
110	MSTRG.20755.1	ENSMUST00000218784.2	68.928	1194	358	10	1	1188	1067	2253	2.09e-125	448	1205	2287	99	0.526891	MSTRG.20755	Yes	Gm47221
111	MSTRG.20832.1	ENSMUST00000227472.2	65.462	498	143	9	233	705	854	361	1.39e-23	109	708	866	67	0.817552	MSTRG.20832	Yes	Gm31282
112	MSTRG.20895.1	ENSMUST00000194002.2	69.048	210	50	5	3	206	41	241	3.77e-14	77.9	338	546	60	0.619048	MSTRG.20895	Yes	4930448I06Rik
113	MSTRG.21018.1	ENSMUST00000232472.2	84.444	45	7	0	365	409	142	98	6.45e-06	50.9	410	393	55	1.04326	MSTRG.21018	Yes	Gm29737
114	MSTRG.21033.1	ENSMUST00000220478.2	85.417	48	7	0	1186	1233	1184	1137	9.97e-07	56.3	2564	1989	56	1.28909	MSTRG.21033	Yes	Gm46430
115	MSTRG.21169.1	ENSMUST00000221474.2	67.598	179	42	5	84	258	246	412	6.27e-07	54.5	482	486	61	0.99177	MSTRG.21169	Yes	Gm47925
116	MSTRG.22059.1	ENSMUST00000227472.2	64.286	308	90	4	243	530	824	517	4.71e-09	60.8	534	866	54	0.616628	MSTRG.22059	Yes	Gm31282
117	MSTRG.22273.1	ENSMUST00000208775.2	70.009	1067	306	10	7	1064	1127	66	5.28e-126	450	1064	1148	99	0.926829	MSTRG.22273	Yes	Gm45090
118	MSTRG.22829.1	ENSMUST00000208775.2	76.048	501	113	6	340	835	1148	650	1.55e-93	343	843	1148	59	0.734321	MSTRG.22829	Yes	Gm45090
119	MSTRG.22833.1	ENSMUST00000221855.2	75.815	368	86	2	203	567	3	370	3.38e-68	257	569	584	64	0.974315	MSTRG.22833	Yes	Gm47408
120	MSTRG.23801.1	ENSMUST00000213142.2	68.966	406	116	8	13	412	402	1	2.38e-32	138	592	832	68	0.711538	MSTRG.23801	Yes	Gm47106
121	MSTRG.23827.1	ENSMUST00000148610.2	65.032	469	145	8	69	535	1096	645	4.83e-17	88.7	750	1203	62	0.623441	MSTRG.23827	Yes	Gm10660
122	MSTRG.24130.2	ENSMUST00000221832.2	91.892	37	3	0	1535	1571	284	320	2.22e-06	54.5	1643	1268	75	1.29574	MSTRG.24130	Yes	Gm48221
123	MSTRG.24583.1	ENSMUST00000221855.2	66.393	244	73	6	191	428	337	97	2.08e-06	52.7	460	584	52	0.787671	MSTRG.24583	Yes	Gm47408
124	MSTRG.24981.27	ENSMUST00000125198.2	78.378	74	16	0	362	435	296	369	1.33e-09	62.6	528	797	72	0.662484	MSTRG.24981	No	Gm13562
125	MSTRG.25928.6	ENSMUST00000149990.2	76.636	214	48	2	92	304	225	13	2.21e-37	154	429	394	50	1.08883	MSTRG.25928	No	Gm16349
126	MSTRG.26171.1	ENSMUST00000209274.2	74.286	280	63	7	268	541	550	274	2.34e-38	158	548	823	50	0.665857	MSTRG.26171	Yes	Gm45356
127	MSTRG.26191.1	ENSMUST00000213142.2	66.064	498	151	11	1	488	59	548	4.14e-22	104	504	832	97	0.605769	MSTRG.26191	Yes	Gm47106
128	MSTRG.26197.1	ENSMUST00000211727.2	74.013	304	76	3	190	492	617	316	1.97e-45	182	528	618	57	0.854369	MSTRG.26197	Yes	Gm45425
129	MSTRG.26284.1	ENSMUST00000213142.2	66.275	255	74	5	29	274	418	669	4.28e-09	61.7	488	832	50	0.586538	MSTRG.26284	Yes	Gm47106
130	MSTRG.26478.1	ENSMUST00000213142.2	65.347	404	124	4	120	509	402	1	2.27e-19	95.1	531	832	73	0.638221	MSTRG.26478	Yes	Gm47106
131	MSTRG.26839.1	ENSMUST00000209274.2	74.021	281	62	7	73	346	550	274	7.64e-38	157	514	823	53	0.624544	MSTRG.26839	Yes	Gm45356
132	MSTRG.26872.1	ENSMUST00000209274.2	74.643	280	62	7	136	409	550	274	1.93e-39	162	549	823	50	0.667072	MSTRG.26872	Yes	Gm45356
133	MSTRG.26959.1	ENSMUST00000213142.2	67.486	366	105	9	7	365	418	776	8.11e-20	96.9	656	832	55	0.788462	MSTRG.26959	Yes	Gm47106
134	MSTRG.27139.1	ENSMUST00000149990.2	76.636	214	48	2	80	292	13	225	1.52e-37	154	302	394	71	0.766497	MSTRG.27139	Yes	Gm16349
135	MSTRG.27534.1	ENSMUST00000221855.2	75	256	61	2	8	260	258	3	4.14e-41	168	504	584	50	0.863014	MSTRG.27534	Yes	Gm47408
136	MSTRG.27654.1	ENSMUST00000213142.2	68.642	405	120	5	50	450	1	402	1.65e-33	142	503	832	80	0.604567	MSTRG.27654	Yes	Gm47106
137	MSTRG.27898.1	ENSMUST00000123613.2	83.819	309	36	4	179	474	102	409	1.9e-89	327	479	636	62	0.753145	MSTRG.27898	Yes	Chn1os1
138	MSTRG.28116.1	ENSMUST00000194002.2	69.82	222	52	5	3	218	41	253	5.92e-18	90.6	335	546	64	0.613553	MSTRG.28116	Yes	4930448I06Rik
139	MSTRG.28433.1	ENSMUST00000194002.2	70.27	222	51	5	49	264	41	253	1.49e-19	95.1	356	546	61	0.652015	MSTRG.28433	Yes	4930448I06Rik
140	MSTRG.28433.2	ENSMUST00000208775.2	68.165	801	249	5	1	798	937	140	1.48e-74	279	804	1148	99	0.700348	MSTRG.28433	Yes	Gm45090
141	MSTRG.28475.1	ENSMUST00000223498.2	69.333	300	82	5	188	484	516	224	9.57e-25	113	598	522	54	1.14559	MSTRG.28475	Yes	Gm39473
142	MSTRG.28633.1	ENSMUST00000223498.2	70	300	81	4	254	551	516	224	1.53e-28	126	602	522	53	1.15326	MSTRG.28633	Yes	Gm39473
143	MSTRG.29081.10	ENSMUST00000186786.2	83.094	556	47	8	55	603	360	875	8.05e-167	586	846	1236	76	0.684466	MSTRG.29081	No	Ino80dos
144	MSTRG.29081.15	ENSMUST00000186436.2	82.967	546	46	8	57	595	147	652	5.7e-163	572	948	652	57	1.45399	MSTRG.29081	No	Ino80dos
145	MSTRG.29081.20	ENSMUST00000186786.2	69.585	217	28	4	1	212	690	873	5.22e-24	111	919	1236	53	0.743528	MSTRG.29081	No	Ino80dos
146	MSTRG.29131.1	ENSMUST00000221855.2	75.194	387	93	2	59	442	3	389	7.88e-69	260	468	584	82	0.80137	MSTRG.29131	Yes	Gm47408
147	MSTRG.30250.8	ENSMUST00000209274.2	76.684	193	38	5	266	454	361	550	1.46e-29	130	696	823	50	0.845687	MSTRG.30250	No	Gm45356
148	MSTRG.30442.1	ENSMUST00000208775.2	75.322	543	127	6	135	672	1148	608	2.12e-97	355	730	1148	74	0.635889	MSTRG.30442	Yes	Gm45090
149	MSTRG.30984.1	ENSMUST00000221855.2	75.391	256	60	2	1	253	258	3	9.74e-43	172	504	584	50	0.863014	MSTRG.30984	Yes	Gm47408
150	MSTRG.31237.2	ENSMUST00000180877.2	76.699	103	18	2	508	607	876	975	3.7e-13	75.2	905	1022	51	0.885519	MSTRG.31237	No	A530083I20Rik
151	MSTRG.31237.3	ENSMUST00000232328.2	85.455	55	8	0	1154	1208	799	745	1.07e-09	64.4	1441	1598	51	0.901752	MSTRG.31237	No	BC002059
152	MSTRG.31237.4	ENSMUST00000180877.2	76.699	103	18	2	463	562	876	975	3.51e-13	75.2	860	1022	54	0.841487	MSTRG.31237	No	A530083I20Rik
153	MSTRG.31285.4	ENSMUST00000231376.2	85.106	47	7	0	720	766	940	894	1.09e-06	54.5	817	975	70	0.837949	MSTRG.31285	No	Gm5165
154	MSTRG.32018.1	ENSMUST00000233101.2	70.833	192	50	2	1	186	418	227	1.16e-18	91.5	237	464	78	0.510776	MSTRG.32018	Yes	Gm41541
155	MSTRG.32158.1	ENSMUST00000222959.2	66.387	2261	672	35	4	2217	2076	4295	2.06e-162	573	3360	6046	66	0.555739	MSTRG.32158	Yes	Gm47578
156	MSTRG.32314.1	ENSMUST00000149990.2	75.701	214	50	2	44	256	13	225	1.12e-34	145	419	394	51	1.06345	MSTRG.32314	Yes	Gm16349
157	MSTRG.32316.1	ENSMUST00000234295.2	100	28	0	0	1451	1478	2254	2227	7.72e-06	51.8	1638	3079	53	0.531991	MSTRG.32316	Yes	Gm20939
158	MSTRG.32316.2	ENSMUST00000150529.2	73.171	82	22	0	273	354	486	405	5.95e-06	50	380	545	62	0.697248	MSTRG.32316	Yes	Platr16
159	MSTRG.32316.3	ENSMUST00000221828.2	85.417	48	7	0	429	476	441	394	1.86e-07	56.3	497	569	61	0.873462	MSTRG.32316	Yes	Gm48222
160	MSTRG.32419.1	ENSMUST00000213142.2	68.627	408	114	7	8	407	1	402	5.17e-33	141	455	832	88	0.546875	MSTRG.32419	Yes	Gm47106
161	MSTRG.32888.3	ENSMUST00000172812.3	84.109	258	29	7	6371	6626	6040	6287	3.59e-68	260	7062	6983	70	1.01131	MSTRG.32888	No	Malat1
162	MSTRG.32890.1	ENSMUST00000172812.3	84.859	284	19	5	1841	2118	6759	6494	1.77e-85	318	8186	6983	55	1.17228	MSTRG.32890	Yes	Malat1
163	MSTRG.33311.1	ENSMUST00000149990.2	75.701	214	46	4	64	272	13	225	3.1e-33	140	282	394	74	0.715736	MSTRG.33311	Yes	Gm16349
164	MSTRG.33345.1	ENSMUST00000149990.2	81.757	148	25	2	1	147	79	225	1.04e-32	139	273	394	54	0.692893	MSTRG.33345	Yes	Gm16349
165	MSTRG.33356.1	ENSMUST00000211727.2	75.758	264	61	3	97	359	617	356	1.7e-44	178	379	618	69	0.613269	MSTRG.33356	Yes	Gm45425
166	MSTRG.33899.1	ENSMUST00000211727.2	74.013	304	76	3	47	349	617	316	2.01e-45	182	538	618	56	0.87055	MSTRG.33899	Yes	Gm45425
167	MSTRG.33913.1	ENSMUST00000225061.2	74.576	177	42	2	90	263	637	461	1.74e-24	111	322	637	54	0.505495	MSTRG.33913	Yes	Gm31600
168	MSTRG.34883.5	ENSMUST00000139804.2	75.037	1350	219	29	75	1367	362	1650	0	892	2485	1650	52	1.50606	MSTRG.34883	No	4930426D05Rik
169	MSTRG.34883.7	ENSMUST00000139804.2	75.494	1416	228	30	18	1377	298	1650	0	962	2485	1650	55	1.50606	MSTRG.34883	No	4930426D05Rik
170	MSTRG.34926.1	ENSMUST00000221855.2	71.2	500	122	5	277	755	501	3	6.94e-66	251	777	584	62	1.33048	MSTRG.34926	No	Gm47408
171	MSTRG.35095.1	ENSMUST00000149990.2	76.498	217	43	4	64	276	13	225	2.7e-36	151	430	394	50	1.09137	MSTRG.35095	Yes	Gm16349
172	MSTRG.36392.1	ENSMUST00000211170.2	75.083	301	38	7	1	282	19	301	2.54e-53	207	282	446	100	0.632287	MSTRG.36392	Yes	Gm45846
173	MSTRG.37231.1	ENSMUST00000232806.2	67.907	2714	786	48	222	2886	5799	3122	0	829	5741	7600	56	0.755395	MSTRG.37231	Yes
174	MSTRG.37377.1	ENSMUST00000236204.2	73.958	384	91	5	355	734	861	483	2.15e-59	228	737	1069	52	0.689429	MSTRG.37377	Yes	Gm50386
175	MSTRG.37539.1	ENSMUST00000219521.2	68.472	720	208	8	389	1096	1563	851	6.99e-68	257	1151	2282	62	0.504382	MSTRG.37539	Yes	Gm47031
176	MSTRG.37549.1	ENSMUST00000195771.2	78.462	65	14	0	101	165	1705	1769	6.9e-07	55.4	1781	2773	50	0.642265	MSTRG.37549	Yes	Gm37323
177	MSTRG.37550.1	ENSMUST00000213142.2	66.011	356	94	11	198	542	1	340	2.71e-12	72.5	555	832	62	0.667067	MSTRG.37550	Yes	Gm47106
178	MSTRG.37952.1	ENSMUST00000219521.2	66.547	1390	436	20	183	1553	1499	120	1.03e-94	347	2340	2282	59	1.02542	MSTRG.37952	Yes	Gm47031
179	MSTRG.38729.1	ENSMUST00000149990.2	74.219	128	32	1	1	127	23	150	7.08e-15	79.7	230	394	55	0.583756	MSTRG.38729	Yes	Gm16349
180	MSTRG.38995.1	ENSMUST00000195193.2	79.806	926	133	23	1	891	58	964	0	773	1450	2051	77	0.706972	MSTRG.38995	Yes	Gm38287
181	MSTRG.38995.2	ENSMUST00000195193.2	74.964	1378	215	42	1	1305	62	1382	0	858	1472	2051	89	0.717699	MSTRG.38995	Yes	Gm38287
182	MSTRG.38995.3	ENSMUST00000195193.2	86.25	80	7	3	1021	1099	1306	1382	2.87e-16	86	1263	2051	74	0.615797	MSTRG.38995	Yes	Gm38287
183	MSTRG.39760.1	ENSMUST00000228502.2	70.803	137	19	6	275	410	283	399	1.29e-08	59.9	425	704	72	0.603693	MSTRG.39760	Yes	Gm49151
184	MSTRG.40213.1	ENSMUST00000221855.2	73.656	186	46	2	84	266	3	188	6.84e-24	109	360	584	51	0.616438	MSTRG.40213	Yes	Gm47408
185	MSTRG.41765.1	ENSMUST00000236204.2	73.976	415	99	5	6	416	845	436	2.23e-65	248	718	1069	57	0.671656	MSTRG.41765	Yes	Gm50386
186	MSTRG.41918.1	ENSMUST00000221855.2	75	296	71	2	2	294	21	316	1.68e-49	195	294	584	99	0.503425	MSTRG.41918	Yes	Gm47408
187	MSTRG.42528.1	ENSMUST00000209274.2	72.464	276	65	7	138	406	550	279	2.51e-31	134	516	823	52	0.626974	MSTRG.42528	Yes	Gm45356
188	MSTRG.42569.1	ENSMUST00000211727.2	74.436	266	65	3	60	324	354	617	3.19e-40	163	327	618	81	0.529126	MSTRG.42569	Yes	Gm45425
189	MSTRG.42788.1	ENSMUST00000223888.2	76.923	715	163	2	15	728	1597	2310	1.45e-152	539	1165	2313	61	0.503675	MSTRG.42788	Yes	Gm48765
190	MSTRG.43613.1	ENSMUST00000223498.2	73.333	210	53	3	182	389	434	226	5e-26	116	389	522	53	0.745211	MSTRG.43613	Yes	Gm39473
191	MSTRG.43648.1	ENSMUST00000221855.2	74.177	395	100	2	311	704	501	108	7.8e-65	246	719	584	55	1.23116	MSTRG.43648	Yes	Gm47408
192	MSTRG.43826.1	ENSMUST00000221855.2	71.041	221	60	4	13	231	358	140	3.71e-20	96.9	313	584	70	0.535959	MSTRG.43826	Yes	Gm47408
193	MSTRG.45099.1	ENSMUST00000222959.2	72.956	318	86	0	4040	4357	1170	853	4e-46	187	4357	6046	52	0.720642	MSTRG.45099	Yes	Gm47578
194	MSTRG.45100.1	ENSMUST00000223888.2	84.127	126	18	2	90	214	48	172	1.04e-29	131	1702	2313	64	0.735841	MSTRG.45100	Yes	Gm48765
195	MSTRG.45119.1	ENSMUST00000190633.2	75.96	599	119	13	108	702	5	582	7.89e-110	396	827	679	72	1.21797	MSTRG.45119	Yes	Gm29007
196	MSTRG.45266.2	ENSMUST00000208775.2	71.558	661	180	7	423	1077	490	1148	6.92e-87	321	1140	1148	57	0.993031	MSTRG.45266	Yes	Gm45090
197	MSTRG.45344.1	ENSMUST00000211727.2	74.013	304	76	3	10	312	617	316	2.21e-45	182	589	618	51	0.953074	MSTRG.45344	Yes	Gm45425
198	MSTRG.45416.1	ENSMUST00000221855.2	75.452	387	92	2	44	427	3	389	1.73e-70	264	437	584	88	0.748288	MSTRG.45416	Yes	Gm47408
199	MSTRG.45582.1	ENSMUST00000218784.2	67.248	1548	452	29	54	1565	2242	714	3.23e-118	425	1618	2287	93	0.707477	MSTRG.45582	Yes	Gm47221
200	MSTRG.45726.1	ENSMUST00000213142.2	66.576	368	112	7	208	569	1	363	3.67e-17	88.7	576	832	63	0.692308	MSTRG.45726	Yes	Gm47106
201	MSTRG.46197.1	ENSMUST00000208775.2	77.446	368	78	3	261	624	1148	782	3.26e-75	281	624	1148	58	0.543554	MSTRG.46197	Yes	Gm45090
202	MSTRG.46431.4	ENSMUST00000146778.8	80	165	27	4	42	206	1	159	4.24e-32	137	314	579	53	0.542314	MSTRG.46431	No	2210408F21Rik
203	MSTRG.46431.5	ENSMUST00000146778.8	80	165	27	4	17	181	1	159	4.37e-32	137	323	579	51	0.557858	MSTRG.46431	No	2210408F21Rik
204	MSTRG.46782.1	ENSMUST00000221855.2	74.935	387	94	2	22	405	3	389	8.46e-68	255	414	584	93	0.708904	MSTRG.46782	Yes	Gm47408
205	MSTRG.47557.2	ENSMUST00000209344.3	90	40	4	0	1792	1831	1376	1337	7.1e-07	55.4	1831	1432	54	1.27863	MSTRG.47557	No	Gm36445
206	MSTRG.47559.1	ENSMUST00000054947.8	89.286	56	6	0	906	961	1107	1052	5.72e-13	75.2	1387	1166	61	1.18954	MSTRG.47559	Yes	Fbxl12os
207	MSTRG.47559.2	ENSMUST00000222377.2	90.909	44	4	0	603	646	579	536	1.78e-09	62.6	695	631	71	1.10143	MSTRG.47559	Yes	Gm46430
208	MSTRG.47597.1	ENSMUST00000232472.2	85.106	47	7	0	402	448	141	95	6.21e-07	54.5	478	393	56	1.21628	MSTRG.47597	Yes	Gm29737
209	MSTRG.47597.2	ENSMUST00000232472.2	83.051	59	8	1	223	279	150	92	8.41e-09	59.9	285	393	51	0.725191	MSTRG.47597	Yes	Gm29737
210	MSTRG.47598.1	ENSMUST00000221828.2	82.692	52	9	0	393	444	440	389	6.27e-07	54.5	482	569	81	0.8471	MSTRG.47598	Yes	Gm48222
211	MSTRG.48765.1	ENSMUST00000221855.2	73.878	490	123	4	1	486	13	501	5.7e-79	294	685	584	71	1.17295	MSTRG.48765	Yes	Gm47408
212	MSTRG.49033.2	ENSMUST00000073238.7	82.609	184	21	6	171	347	180	1	2.29e-42	171	347	384	73	0.903646	MSTRG.49033	Yes	Gm10076
213	MSTRG.49115.1	ENSMUST00000054947.8	84.615	52	8	0	713	764	771	720	2.94e-08	59	935	1166	62	0.801887	MSTRG.49115	Yes	Fbxl12os
214	MSTRG.49279.1	ENSMUST00000209274.2	74.806	258	56	7	95	346	296	550	1e-35	150	458	823	55	0.556501	MSTRG.49279	Yes	Gm45356
215	MSTRG.49454.2	ENSMUST00000186931.2	73.184	179	36	3	2	180	558	392	2.4e-22	104	302	578	59	0.522491	MSTRG.49454	Yes	2010308F09Rik
216	MSTRG.49494.1	ENSMUST00000227472.2	65.669	501	137	11	150	622	854	361	3.83e-24	111	682	866	69	0.787529	MSTRG.49494	Yes	Gm31282
217	MSTRG.49820.1	ENSMUST00000227472.2	65.385	468	136	7	10	455	824	361	1.46e-22	106	612	866	73	0.706697	MSTRG.49820	Yes	Gm31282
218	MSTRG.50522.1	ENSMUST00000209274.2	73.929	280	64	7	236	509	550	274	9.21e-37	153	509	823	54	0.618469	MSTRG.50522	Yes	Gm45356
219	MSTRG.50522.2	ENSMUST00000149990.2	74.766	214	52	2	160	372	13	225	5.24e-32	136	382	394	56	0.969543	MSTRG.50522	Yes	Gm16349
220	MSTRG.50523.1	ENSMUST00000223498.2	73.039	204	52	3	69	270	434	232	5.04e-24	110	272	522	74	0.521073	MSTRG.50523	Yes	Gm39473
221	MSTRG.50694.1	ENSMUST00000208775.2	75.449	501	116	6	201	696	1148	650	8.05e-90	329	696	1148	71	0.606272	MSTRG.50694	Yes	Gm45090
222	MSTRG.50846.1	ENSMUST00000221855.2	75.159	314	75	2	156	466	3	316	1.26e-53	209	472	584	66	0.808219	MSTRG.50846	Yes	Gm47408
223	MSTRG.50847.1	ENSMUST00000149990.2	76.636	214	48	2	17	229	13	225	1.58e-37	154	314	394	68	0.796954	MSTRG.50847	Yes	Gm16349
224	MSTRG.50893.1	ENSMUST00000208775.2	77.834	397	83	4	220	612	1148	753	8.03e-83	306	612	1148	64	0.533101	MSTRG.50893	Yes	Gm45090
225	MSTRG.51298.1	ENSMUST00000209274.2	73.929	280	64	7	128	401	274	550	9.62e-37	153	530	823	52	0.643985	MSTRG.51298	Yes	Gm45356
226	MSTRG.51360.1	ENSMUST00000149990.2	76.636	214	48	2	155	367	13	225	2.02e-37	154	394	394	54	1	MSTRG.51360	Yes	Gm16349
227	MSTRG.51651.1	ENSMUST00000213142.2	67.347	343	105	5	161	499	1	340	1.77e-20	98.7	506	832	67	0.608173	MSTRG.51651	Yes	Gm47106
228	MSTRG.51661.1	ENSMUST00000197527.2	80.829	386	67	5	285	668	219	599	2.9e-95	347	673	634	57	1.06151	MSTRG.51661	Yes	A730035I17Rik
229	MSTRG.51676.1	ENSMUST00000208775.2	76.224	429	99	2	294	719	1148	720	2.77e-83	308	732	1148	58	0.637631	MSTRG.51676	Yes	Gm45090
230	MSTRG.51930.1	ENSMUST00000149990.2	77.103	214	47	2	28	240	13	225	1.37e-38	159	329	394	65	0.835025	MSTRG.51930	Yes	Gm16349
231	MSTRG.51930.2	ENSMUST00000149990.2	76.812	207	46	2	1	206	20	225	1.79e-36	150	294	394	70	0.746193	MSTRG.51930	Yes	Gm16349
232	MSTRG.51974.1	ENSMUST00000222959.2	68.995	3522	1027	37	442	3935	811	4295	0	1321	6231	6046	62	1.0306	MSTRG.51974	Yes	Gm47578
233	MSTRG.52394.1	ENSMUST00000223498.2	69.333	300	83	4	13	310	516	224	7.46e-26	117	569	522	52	1.09004	MSTRG.52394	Yes	Gm39473
234	MSTRG.52395.1	ENSMUST00000213142.2	67.647	408	119	6	23	423	1	402	1.26e-28	126	502	832	80	0.603365	MSTRG.52395	Yes	Gm47106
235	MSTRG.53163.1	ENSMUST00000209274.2	73.929	280	64	7	149	422	550	274	9.52e-37	153	525	823	52	0.63791	MSTRG.53163	Yes	Gm45356
236	MSTRG.53304.1	ENSMUST00000149990.2	77.57	214	46	2	87	299	13	225	3.19e-40	163	327	394	65	0.829949	MSTRG.53304	Yes	Gm16349
237	MSTRG.54182.1	ENSMUST00000208775.2	75.649	501	111	10	3	497	653	1148	1.35e-86	319	647	1148	77	0.563589	MSTRG.54182	Yes	Gm45090
238	MSTRG.54547.1	ENSMUST00000223498.2	69.333	300	83	4	89	386	516	224	6.55e-26	117	503	522	59	0.963602	MSTRG.54547	Yes	Gm39473
239	MSTRG.54557.1	ENSMUST00000227472.2	64.706	374	98	10	256	601	854	487	1.36e-10	66.2	652	866	53	0.752887	MSTRG.54557	Yes	Gm31282
240	MSTRG.54702.1	ENSMUST00000235148.2	66.522	230	50	8	1171	1390	1573	1785	1.62e-07	57.2	1464	2705	65	0.54122	MSTRG.54702	No	Gm50216
241	MSTRG.54803.1	ENSMUST00000208775.2	75.322	543	127	6	205	742	1148	608	2.22e-97	355	763	1148	71	0.664634	MSTRG.54803	Yes	Gm45090
242	MSTRG.55350.1	ENSMUST00000149990.2	75.936	187	44	1	58	243	207	21	1.44e-30	132	255	394	73	0.647208	MSTRG.55350	Yes	Gm16349
243	MSTRG.55364.1	ENSMUST00000213142.2	64.833	418	124	5	25	440	1	397	1.06e-17	90.6	580	832	72	0.697115	MSTRG.55364	Yes	Gm47106
244	MSTRG.55371.1	ENSMUST00000211727.2	74.342	304	75	3	122	424	617	316	5.35e-47	187	605	618	50	0.978964	MSTRG.55371	Yes	Gm45425
245	MSTRG.55532.1	ENSMUST00000208775.2	65.478	617	201	7	1	611	787	177	1.05e-30	132	611	1148	100	0.53223	MSTRG.55532	Yes	Gm45090
246	MSTRG.55665.1	ENSMUST00000194002.2	70.27	222	51	5	112	327	41	253	1.64e-19	95.1	391	546	55	0.716117	MSTRG.55665	Yes	4930448I06Rik
247	MSTRG.56591.1	ENSMUST00000208775.2	76.2	479	107	6	18	491	672	1148	7.99e-90	330	691	1148	69	0.601916	MSTRG.56591	Yes	Gm45090
248	MSTRG.56606.1	ENSMUST00000208775.2	70.098	408	118	2	313	718	414	9	3.11e-45	181	818	1148	50	0.712544	MSTRG.56606	Yes	Gm45090
249	MSTRG.56651.1	ENSMUST00000208775.2	68.072	332	106	0	282	613	490	821	1.9e-27	122	613	1148	54	0.533972	MSTRG.56651	Yes	Gm45090
250	MSTRG.58228.1	ENSMUST00000221855.2	74.933	375	91	2	154	525	3	377	5.7e-65	247	532	584	70	0.910959	MSTRG.58228	Yes	Gm47408
251	MSTRG.58233.1	ENSMUST00000208775.2	71.193	545	149	7	14	553	607	1148	1.79e-66	251	704	1148	77	0.61324	MSTRG.58233	Yes	Gm45090
252	MSTRG.58322.1	ENSMUST00000208775.2	77.674	430	90	5	32	456	720	1148	1.14e-88	326	803	1148	53	0.699477	MSTRG.58322	Yes	Gm45090
253	MSTRG.58369.1	ENSMUST00000223888.2	76.106	113	27	0	1282	1394	506	394	3.87e-15	83.3	1395	2313	71	0.603113	MSTRG.58369	Yes	Gm48765
254	MSTRG.58460.1	ENSMUST00000227472.2	65.261	498	144	9	149	621	854	361	5.57e-22	104	668	866	71	0.771363	MSTRG.58460	Yes	Gm31282
255	MSTRG.58474.1	ENSMUST00000221855.2	77.723	202	45	0	108	309	309	108	1.2e-39	162	350	584	58	0.599315	MSTRG.58474	Yes	Gm47408
256	MSTRG.58495.1	ENSMUST00000221855.2	80	65	13	0	259	323	386	322	9.64e-09	59.9	323	584	60	0.553082	MSTRG.58495	Yes	Gm47408
257	MSTRG.58645.1	ENSMUST00000225061.2	74.216	287	70	3	157	439	351	637	3.11e-43	175	559	637	51	0.877551	MSTRG.58645	Yes	Gm31600
258	MSTRG.58694.3	ENSMUST00000149990.2	67.725	189	58	2	62	247	17	205	2.16e-09	60.8	258	394	72	0.654822	MSTRG.58694	Yes	Gm16349
259	MSTRG.58865.1	ENSMUST00000209274.2	71.972	289	70	7	74	355	563	279	2.63e-31	135	540	823	52	0.656136	MSTRG.58865	Yes	Gm45356
260	MSTRG.59159.5	ENSMUST00000191867.2	67.577	293	95	0	168	460	416	124	5.47e-21	101	544	620	54	0.877419	MSTRG.59159	No	Gm49885
261	MSTRG.59608.1	ENSMUST00000223888.2	69.388	882	260	5	638	1510	1423	2303	1.18e-98	361	1699	2313	51	0.734544	MSTRG.59608	Yes	Gm48765
262	MSTRG.59751.1	ENSMUST00000221855.2	74.832	298	72	2	1	295	300	3	3.3e-49	194	556	584	53	0.952055	MSTRG.59751	Yes	Gm47408
263	MSTRG.60176.5	ENSMUST00000108007.5	100	28	0	0	961	988	1571	1544	6.43e-06	51.8	1369	1572	61	0.870865	MSTRG.60176	Yes	Gm20939
264	MSTRG.60176.6	ENSMUST00000221832.2	72.458	236	57	6	682	911	675	908	1.69e-24	113	1039	1268	52	0.819401	MSTRG.60176	Yes	Gm48221
265	MSTRG.60176.7	ENSMUST00000108007.5	100	28	0	0	1028	1055	1571	1544	6.57e-06	51.8	1397	1572	56	0.888677	MSTRG.60176	Yes	Gm20939
266	MSTRG.60545.1	ENSMUST00000211727.2	76.336	262	59	3	1	261	358	617	3.7e-46	183	353	618	74	0.571197	MSTRG.60545	Yes	Gm45425
267	MSTRG.60649.1	ENSMUST00000221855.2	73.116	491	126	5	157	643	501	13	5e-73	274	643	584	76	1.10103	MSTRG.60649	Yes	Gm47408
268	MSTRG.60690.1	ENSMUST00000222959.2	68.662	2205	633	32	1	2168	2112	4295	0	770	3793	6046	57	0.627357	MSTRG.60690	Yes	Gm47578
269	MSTRG.60912.1	ENSMUST00000232328.2	81.356	59	11	0	474	532	1142	1084	1.3e-07	58.1	1176	1598	58	0.73592	MSTRG.60912	Yes	BC002059
270	MSTRG.60955.2	ENSMUST00000222959.2	69.744	2340	659	27	4709	7023	597	2912	0	951	7441	6046	56	1.23073	MSTRG.60955	No	Gm47578
271	MSTRG.61107.1	ENSMUST00000208775.2	69.94	499	143	5	176	667	650	1148	2.62e-53	208	954	1148	52	0.83101	MSTRG.61107	Yes	Gm45090
272	MSTRG.61127.1	ENSMUST00000208775.2	73.941	472	118	4	2	469	1078	608	3.58e-76	284	825	1148	57	0.718641	MSTRG.61127	Yes	Gm45090
273	MSTRG.61190.1	ENSMUST00000145894.2	75	204	35	7	133	335	267	455	2.88e-27	122	918	1820	72	0.504396	MSTRG.61190	Yes	Gm14703
274	MSTRG.61296.1	ENSMUST00000195771.2	80	65	13	0	125	189	1705	1769	4.73e-08	59.9	1492	2773	65	0.538045	MSTRG.61296	Yes	Gm37323
275	MSTRG.61546.1	ENSMUST00000227472.2	65.136	479	138	9	257	710	854	380	8.8e-20	97.8	710	866	64	0.819861	MSTRG.61546	Yes	Gm31282
276	MSTRG.61548.1	ENSMUST00000149990.2	80.556	144	26	2	127	269	83	225	1.93e-29	127	279	394	51	0.708122	MSTRG.61548	Yes	Gm16349
277	MSTRG.61553.2	ENSMUST00000222959.2	73.748	579	139	8	152	722	597	1170	1.54e-90	335	5494	6046	57	0.9087	MSTRG.61553	No	Gm47578
278	MSTRG.61735.1	ENSMUST00000213142.2	65.509	403	124	9	20	413	1	397	8.22e-13	74.3	586	832	67	0.704327	MSTRG.61735	Yes	Gm47106
279	MSTRG.61812.1	ENSMUST00000208775.2	77.859	411	86	4	342	748	1148	739	1.57e-86	318	750	1148	54	0.65331	MSTRG.61812	Yes	Gm45090
280	MSTRG.62085.1	ENSMUST00000236204.2	73.034	445	111	5	127	567	861	422	2.71e-65	248	865	1069	51	0.809167	MSTRG.62085	Yes	Gm50386
281	MSTRG.62090.1	ENSMUST00000149990.2	75.658	152	36	1	78	228	164	13	1.89e-22	104	243	394	62	0.616751	MSTRG.62090	Yes	Gm16349
282	MSTRG.62163.1	ENSMUST00000213142.2	65.591	372	111	9	13	376	1	363	9.34e-12	69.8	548	832	66	0.658654	MSTRG.62163	Yes	Gm47106
283	MSTRG.62173.1	ENSMUST00000223498.2	73.78	164	40	3	1	162	386	224	1.42e-18	92.4	285	522	57	0.545977	MSTRG.62173	Yes	Gm39473
284	MSTRG.62281.1	ENSMUST00000223498.2	71.574	197	49	5	15	207	241	434	1.85e-17	87.8	302	522	64	0.578544	MSTRG.62281	Yes	Gm39473
285	MSTRG.62699.1	ENSMUST00000148610.2	66.069	725	204	21	94	804	464	1160	3.59e-33	142	1070	1203	66	0.889443	MSTRG.62699	Yes	Gm10660
286	MSTRG.62720.1	ENSMUST00000213142.2	67.99	403	126	3	61	461	1	402	3.52e-31	135	714	832	56	0.858173	MSTRG.62720	Yes	Gm47106
287	MSTRG.62812.1	ENSMUST00000225061.2	74.468	282	69	2	1	279	632	351	2.38e-44	178	522	637	53	0.819466	MSTRG.62812	Yes	Gm31600
288	MSTRG.62900.1	ENSMUST00000208775.2	65.291	412	133	6	1	407	741	1147	6.78e-15	81.5	711	1148	57	0.619338	MSTRG.62900	Yes	Gm45090
289	MSTRG.62922.1	ENSMUST00000149990.2	76.077	209	44	4	131	336	20	225	4.47e-33	140	396	394	52	1.00508	MSTRG.62922	Yes	Gm16349
290	MSTRG.63186.1	ENSMUST00000221855.2	75.781	256	59	3	25	278	362	108	5.5e-43	172	295	584	86	0.505137	MSTRG.63186	Yes	Gm47408

## Sheet: Pig
	qaccver	saccver	pident	length	mismatch	gapopen	qstart	qend	sstart	send	evalue	bitscore	qlen	slen	qcovs	qlen/slen	lncid	complete
0	MSTRG.176.7	ENSSSCT00000085428.1	78.361	305	64	1	269	573	680	378	7.31e-66	251	579	859	53	0.67404	MSTRG.176	No
1	MSTRG.657.1	ENSSSCT00000067335.1	89.706	272	26	2	51	320	659	388	2.16e-98	358	635	1127	61	0.563443	MSTRG.657	Yes
2	MSTRG.781.2	ENSSSCT00000088393.1	70.219	319	78	8	163	477	849	1154	6.25e-29	127	601	1168	52	0.514555	MSTRG.781	No
3	MSTRG.845.2	ENSSSCT00000076230.1	83.099	71	9	2	2218	2285	4176	4246	3.41e-10	68.9	3852	6036	58	0.638171	MSTRG.845	No
4	MSTRG.998.1	ENSSSCT00000081146.1	77.407	509	105	5	210	716	1300	800	5.69e-107	387	806	1553	63	0.518995	MSTRG.998	Yes
5	MSTRG.1093.2	ENSSSCT00000088697.1	75.26	384	76	9	638	1005	342	722	1.39e-62	242	2054	1351	50	1.52036	MSTRG.1093	No
6	MSTRG.1306.1	ENSSSCT00000069656.1	82.099	162	28	1	45	205	190	29	1.64e-38	159	280	514	58	0.544747	MSTRG.1306	Yes
7	MSTRG.1604.1	ENSSSCT00000075642.1	76.613	248	47	7	603	843	2189	1946	8.52e-40	165	1999	2690	67	0.743123	MSTRG.1604	Yes
8	MSTRG.1824.1	ENSSSCT00000089683.1	68.421	228	61	3	272	489	7	233	5.87e-16	84.2	531	1055	92	0.503318	MSTRG.1824	Yes
9	MSTRG.2048.3	ENSSSCT00000071583.1	65.286	893	226	28	564	1418	983	137	2.56e-39	163	1727	3188	50	0.541719	MSTRG.2048	No
10	MSTRG.2077.5	ENSSSCT00000069656.1	77.564	156	31	2	20	171	29	184	1.56e-26	119	301	514	50	0.585603	MSTRG.2077	No
11	MSTRG.2162.1	ENSSSCT00000088393.1	80.495	323	60	3	197	518	848	1168	3.18e-77	288	631	1168	51	0.54024	MSTRG.2162	Yes
12	MSTRG.2443.5	ENSSSCT00000074468.1	80.209	1051	194	5	737	1782	1153	2194	0	948	1967	3142	53	0.626034	MSTRG.2443	No
13	MSTRG.2618.1	ENSSSCT00000073286.1	100	31	0	0	1099	1129	1138	1168	6.78e-07	57.2	4230	2498	83	1.69335	MSTRG.2618	Yes
14	MSTRG.2794.1	ENSSSCT00000087972.1	86.667	45	6	0	220	264	1179	1135	6.31e-07	55.4	1147	1418	53	0.808886	MSTRG.2794	Yes
15	MSTRG.2939.1	ENSSSCT00000080083.1	86.275	51	7	0	2325	2375	2773	2823	4.63e-08	61.7	3525	4777	56	0.737911	MSTRG.2939	Yes
16	MSTRG.2943.1	ENSSSCT00000073780.1	78.495	372	76	4	677	1046	996	1365	1.1e-79	297	1112	1366	76	0.814056	MSTRG.2943	Yes
17	MSTRG.3017.1	ENSSSCT00000073009.1	78.205	78	17	0	511	588	840	917	7.04e-10	65.3	674	1281	54	0.526151	MSTRG.3017	Yes
18	MSTRG.3056.1	ENSSSCT00000079029.1	76.068	117	24	2	30	142	1049	933	1.12e-14	80.6	815	1585	60	0.514196	MSTRG.3056	Yes
19	MSTRG.3169.1	ENSSSCT00000073780.1	80.712	534	102	1	205	738	1	533	1.39e-139	496	738	1366	72	0.540264	MSTRG.3169	Yes
20	MSTRG.3209.6	ENSSSCT00000084106.1	78.378	666	115	11	639	1291	185	834	1.2e-149	529	1297	1695	50	0.765192	MSTRG.3209	No
21	MSTRG.3485.1	ENSSSCT00000084106.1	83.092	207	35	0	126	332	1161	1367	3.77e-55	216	1410	1695	70	0.831858	MSTRG.3485	Yes
22	MSTRG.3534.1	ENSSSCT00000087746.1	73.651	315	76	5	38	349	532	842	3.5e-44	178	537	1044	58	0.514368	MSTRG.3534	Yes
23	MSTRG.3579.1	ENSSSCT00000067785.1	68.814	295	57	10	1182	1443	459	167	1.76e-21	104	1444	2780	61	0.519424	MSTRG.3579	Yes
24	MSTRG.3631.1	ENSSSCT00000087746.1	73.354	319	78	5	87	402	846	532	1.24e-43	177	545	1044	58	0.522031	MSTRG.3631	Yes
25	MSTRG.3689.1	ENSSSCT00000089683.1	72.271	458	122	1	11	468	488	940	7.28e-67	254	698	1055	66	0.661611	MSTRG.3689	Yes
26	MSTRG.3857.1	ENSSSCT00000073780.1	75.178	701	160	4	1	698	289	978	1.23e-133	475	698	1366	100	0.510981	MSTRG.3857	Yes
27	MSTRG.4106.1	ENSSSCT00000079418.1	77.786	1346	254	12	1317	2631	535	1866	0	1067	2640	3418	50	0.772382	MSTRG.4106	Yes
28	MSTRG.4207.1	ENSSSCT00000086706.1	82.828	99	16	1	2535	2632	2508	2606	1.64e-19	99.6	3139	5039	51	0.622941	MSTRG.4207	Yes
29	MSTRG.4319.7	ENSSSCT00000077879.1	80.882	68	9	2	2677	2741	2115	2181	1.74e-07	59.9	3787	5938	58	0.637757	MSTRG.4319	No
30	MSTRG.4411.1	ENSSSCT00000076684.1	82.955	88	13	1	883	970	1736	1651	3.81e-17	89.7	1421	2651	55	0.536024	MSTRG.4411	Yes
31	MSTRG.4668.1	ENSSSCT00000088393.1	80.635	315	58	3	288	601	848	1160	1.29e-75	283	601	1168	52	0.514555	MSTRG.4668	Yes
32	MSTRG.5102.1	ENSSSCT00000079029.1	82.875	654	108	2	40	692	1585	935	0	670	990	1585	96	0.624606	MSTRG.5102	Yes
33	MSTRG.5198.1	ENSSSCT00000089375.1	70.991	424	104	4	351	758	1066	646	8.55e-54	210	764	1388	53	0.550432	MSTRG.5198	Yes
34	MSTRG.5453.1	ENSSSCT00000090997.1	76.543	243	54	1	104	346	1234	995	1.27e-44	180	672	1257	78	0.534606	MSTRG.5453	Yes
35	MSTRG.5745.1	ENSSSCT00000090583.1	74.857	175	38	5	623	792	605	432	1.64e-20	101	1111	1733	69	0.641085	MSTRG.5745	Yes
36	MSTRG.5787.1	ENSSSCT00000066551.1	78.069	611	103	8	3	586	1590	984	7.28e-138	490	902	1731	65	0.521086	MSTRG.5787	Yes
37	MSTRG.5826.1	ENSSSCT00000081260.1	71.461	438	99	7	193	607	441	7	1.58e-56	219	733	1170	57	0.626496	MSTRG.5826	Yes
38	MSTRG.6419.1	ENSSSCT00000089663.1	74.168	511	96	5	2	512	830	1304	8.74e-92	337	782	1309	65	0.597403	MSTRG.6419	Yes
39	MSTRG.6439.1	ENSSSCT00000085428.1	77.754	463	93	4	5	466	832	379	1.91e-99	362	684	859	68	0.796275	MSTRG.6439	Yes
40	MSTRG.6855.1	ENSSSCT00000079029.1	86.071	280	38	1	13	291	1214	935	2.45e-88	326	1197	1585	78	0.755205	MSTRG.6855	Yes
41	MSTRG.7174.1	ENSSSCT00000070984.1	67.838	370	86	8	1	365	163	504	2.22e-28	125	612	1102	60	0.555354	MSTRG.7174	Yes
42	MSTRG.7181.1	ENSSSCT00000073780.1	75.046	545	111	10	1	534	320	850	4.58e-95	348	743	1366	72	0.543924	MSTRG.7181	Yes
43	MSTRG.7247.1	ENSSSCT00000081146.1	78.644	693	134	6	271	957	1300	616	1.01e-161	569	965	1553	71	0.621378	MSTRG.7247	Yes
44	MSTRG.7270.12	ENSSSCT00000084106.1	77.739	566	120	3	198	762	749	189	3.26e-124	445	1079	1695	52	0.636578	MSTRG.7270	No
45	MSTRG.7270.11	ENSSSCT00000082516.1	72.881	708	158	17	419	1115	1230	1914	3.05e-100	366	1303	2385	53	0.546331	MSTRG.7270	No
46	MSTRG.7270.13	ENSSSCT00000084106.1	77.739	566	120	3	269	833	749	189	3.43e-124	445	1134	1695	50	0.669027	MSTRG.7270	No
47	MSTRG.7382.1	ENSSSCT00000089683.1	69.579	309	94	0	139	447	7	315	4.02e-31	134	575	1055	54	0.545024	MSTRG.7382	Yes
48	MSTRG.7463.1	ENSSSCT00000069656.1	83.436	163	25	2	44	205	29	190	1.28e-40	166	321	514	50	0.624514	MSTRG.7463	Yes
49	MSTRG.7472.1	ENSSSCT00000069530.1	89.13	46	5	0	1511	1556	2489	2534	2.34e-08	61.7	1797	2594	74	0.692753	MSTRG.7472	Yes
50	MSTRG.7581.1	ENSSSCT00000073780.1	79.396	728	149	1	39	766	1	727	0	634	783	1366	93	0.573206	MSTRG.7581	Yes
51	MSTRG.8568.1	ENSSSCT00000066860.1	90	40	4	0	4677	4716	7792	7831	3.78e-06	55.4	6739	8156	51	0.826263	MSTRG.8568	Yes
52	MSTRG.9188.1	ENSSSCT00000081441.1	64.853	441	120	12	51	477	623	1042	4.67e-13	75.2	803	1184	53	0.678209	MSTRG.9188	Yes
53	MSTRG.10205.3	ENSSSCT00000079980.1	76.61	590	100	19	255	827	1555	987	6.74e-108	391	1152	1781	66	0.646828	MSTRG.10205	No
54	MSTRG.10302.1	ENSSSCT00000079029.1	82.416	654	111	2	41	693	1585	935	0	656	984	1585	96	0.62082	MSTRG.10302	Yes
55	MSTRG.10580.1	ENSSSCT00000081146.1	76.993	439	84	6	113	536	524	960	1.96e-88	325	965	1553	61	0.621378	MSTRG.10580	Yes
56	MSTRG.10655.1	ENSSSCT00000086731.1	73.267	101	22	2	1550	1645	100	200	3.07e-07	57.2	1927	2313	54	0.833117	MSTRG.10655	Yes
57	MSTRG.10788.1	ENSSSCT00000077762.1	74.925	335	64	6	81	396	765	432	8.02e-56	217	1053	1539	57	0.684211	MSTRG.10788	Yes
58	MSTRG.10998.1	ENSSSCT00000081146.1	79.754	568	105	5	1	563	1020	458	6.44e-139	493	971	1553	58	0.625241	MSTRG.10998	Yes
59	MSTRG.11597.1	ENSSSCT00000089375.1	76.543	243	51	3	517	758	995	758	6.28e-43	174	779	1388	56	0.561239	MSTRG.11597	Yes
60	MSTRG.12277.1	ENSSSCT00000088029.1	76.25	480	84	12	1	464	1045	580	1.38e-88	325	685	1215	68	0.563786	MSTRG.12277	Yes
61	MSTRG.12311.1	ENSSSCT00000077762.1	77.574	437	95	3	288	721	424	860	8.61e-92	336	771	1539	80	0.500975	MSTRG.12311	Yes
62	MSTRG.12390.1	ENSSSCT00000073542.1	73.525	695	130	19	323	991	951	1617	7.07e-107	388	995	1964	67	0.506619	MSTRG.12390	Yes
63	MSTRG.12554.1	ENSSSCT00000073343.1	82.114	123	18	2	2138	2256	3969	3847	2.51e-25	118	4489	5057	53	0.88768	MSTRG.12554	Yes
64	MSTRG.12680.2	ENSSSCT00000087600.1	80.469	256	50	0	2350	2605	295	40	2.15e-61	237	2607	1553	51	1.67869	MSTRG.12680	No
65	MSTRG.12680.4	ENSSSCT00000087600.1	79.298	285	59	0	2160	2444	295	11	1.12e-64	249	2456	1553	56	1.58146	MSTRG.12680	No
66	MSTRG.12801.1	ENSSSCT00000089375.1	75.435	460	97	9	188	642	619	1067	2.79e-79	295	813	1388	56	0.585735	MSTRG.12801	Yes
67	MSTRG.12917.1	ENSSSCT00000081011.1	65.818	550	91	18	285	748	972	434	7.79e-36	151	844	1068	55	0.790262	MSTRG.12917	Yes
68	MSTRG.13161.1	ENSSSCT00000085428.1	74.194	341	76	5	209	545	790	458	7.36e-53	207	547	859	62	0.636787	MSTRG.13161	Yes
69	MSTRG.13231.1	ENSSSCT00000085428.1	74.026	462	115	2	82	543	859	403	2.81e-77	288	559	859	83	0.650757	MSTRG.13231	Yes
70	MSTRG.13292.1	ENSSSCT00000088643.1	71.515	165	34	8	1588	1742	1273	1112	7.55e-09	62.6	2016	2280	55	0.884211	MSTRG.13292	Yes
71	MSTRG.13340.1	ENSSSCT00000089823.1	79.72	286	57	1	2	287	1816	1532	8.43e-66	251	2253	4041	57	0.557535	MSTRG.13340	Yes
72	MSTRG.13646.11	ENSSSCT00000089663.1	69.297	583	114	12	508	1030	1257	680	1.33e-65	250	1034	1309	51	0.789916	MSTRG.13646	No
73	MSTRG.13650.1	ENSSSCT00000082891.1	79.565	230	44	1	130	359	552	326	2.01e-51	202	360	640	64	0.5625	MSTRG.13650	Yes
74	MSTRG.13812.1	ENSSSCT00000087611.1	82.278	79	13	1	2017	2095	3905	3982	9.33e-13	77	5444	3990	57	1.36441	MSTRG.13812	No
75	MSTRG.13812.3	ENSSSCT00000087611.1	82.278	79	13	1	2016	2094	3905	3982	8.86e-13	77	5172	3990	60	1.29624	MSTRG.13812	No
76	MSTRG.13812.4	ENSSSCT00000087611.1	82.278	79	13	1	1977	2055	3905	3982	8.71e-13	77	5085	3990	61	1.27444	MSTRG.13812	No
77	MSTRG.14033.1	ENSSSCT00000087746.1	73.333	315	77	5	39	350	532	842	4.5e-43	174	565	1044	55	0.541188	MSTRG.14033	Yes
78	MSTRG.14206.16	ENSSSCT00000071093.1	81.647	583	80	9	1675	2251	1678	1117	2.19e-156	554	2670	4822	64	0.553712	MSTRG.14206	No
79	MSTRG.14573.13	ENSSSCT00000072058.1	71.575	584	120	16	195	758	1	558	3.3e-73	275	1021	1874	55	0.544824	MSTRG.14573	No
80	MSTRG.14688.5	ENSSSCT00000075642.1	73.298	382	72	11	922	1280	1058	1432	2.15e-52	207	1549	2690	52	0.575836	MSTRG.14688	No
81	MSTRG.14692.40	ENSSSCT00000081146.1	73.574	526	117	8	133	651	712	1222	1.89e-82	306	993	1553	52	0.639408	MSTRG.14692	No
82	MSTRG.14699.1	ENSSSCT00000089375.1	72.013	636	148	13	51	673	1066	448	9.76e-85	314	766	1388	81	0.551873	MSTRG.14699	Yes
83	MSTRG.14878.1	ENSSSCT00000087286.1	82.258	62	11	0	1883	1944	2832	2771	1.09e-08	63.5	2889	2840	56	1.01725	MSTRG.14878	Yes
84	MSTRG.14878.2	ENSSSCT00000087286.1	82.258	62	11	0	1939	2000	2832	2771	1.07e-08	63.5	2835	2840	54	0.998239	MSTRG.14878	Yes
85	MSTRG.14878.3	ENSSSCT00000087286.1	74.839	155	37	2	1565	1718	2831	2678	4.54e-19	97.8	2493	2840	58	0.877817	MSTRG.14878	Yes
86	MSTRG.14878.4	ENSSSCT00000087286.1	82.258	62	11	0	2187	2248	2832	2771	1.16e-08	63.5	3073	2840	55	1.08204	MSTRG.14878	Yes
87	MSTRG.14878.5	ENSSSCT00000087286.1	82.258	62	11	0	2024	2085	2832	2771	1.06e-08	63.5	2822	2840	57	0.993662	MSTRG.14878	Yes
88	MSTRG.14878.6	ENSSSCT00000087286.1	82.258	62	11	0	1777	1838	2832	2771	9.04e-09	63.5	2409	2840	53	0.848239	MSTRG.14878	Yes
89	MSTRG.15640.2	ENSSSCT00000087286.1	81.481	54	10	0	844	897	2829	2776	3.15e-06	53.6	1629	2840	52	0.573592	MSTRG.15640	Yes
90	MSTRG.15669.1	ENSSSCT00000087286.1	95.238	42	2	0	2759	2800	2425	2384	2.54e-10	68	2878	2840	54	1.01338	MSTRG.15669	Yes
91	MSTRG.15669.2	ENSSSCT00000084150.1	90	40	4	0	2007	2046	1613	1652	1.36e-06	55.4	2448	2822	50	0.86747	MSTRG.15669	Yes
92	MSTRG.15671.2	ENSSSCT00000084150.1	84.483	58	8	1	1184	1240	2197	2254	2.74e-08	61.7	2095	2822	51	0.742381	MSTRG.15671	Yes
93	MSTRG.15671.3	ENSSSCT00000084150.1	84.211	57	8	1	1173	1229	1592	1647	9.15e-08	59.9	2007	2822	58	0.711198	MSTRG.15671	Yes
94	MSTRG.15830.10	ENSSSCT00000087286.1	87.037	54	7	0	1553	1606	2830	2777	5.02e-10	67.1	1640	2840	90	0.577465	MSTRG.15830	No
95	MSTRG.16000.2	ENSSSCT00000087286.1	79.012	162	26	3	1516	1673	2832	2675	6.17e-30	133	2443	2840	55	0.860211	MSTRG.16000	No
96	MSTRG.16000.8	ENSSSCT00000087286.1	79.012	162	26	3	1420	1577	2832	2675	5.06e-30	133	2009	2840	50	0.707394	MSTRG.16000	No
97	MSTRG.16673.1	ENSSSCT00000076127.1	83.537	164	25	2	1037	1199	1284	1446	1.53e-40	168	1258	2241	55	0.561357	MSTRG.16673	Yes
98	MSTRG.16838.2	ENSSSCT00000075642.1	72.978	544	105	13	880	1390	965	431	6.43e-80	298	2240	2690	53	0.832714	MSTRG.16838	Yes
99	MSTRG.16890.1	ENSSSCT00000085428.1	76.471	425	92	2	81	505	859	443	1.81e-85	315	505	859	84	0.587893	MSTRG.16890	Yes
100	MSTRG.16924.1	ENSSSCT00000084106.1	82.692	52	9	0	973	1024	508	457	1.98e-06	54.5	1031	1695	82	0.60826	MSTRG.16924	Yes
101	MSTRG.16988.11	ENSSSCT00000073009.1	68.217	387	83	15	1	367	577	943	1.48e-24	113	643	1281	57	0.501952	MSTRG.16988	No
102	MSTRG.16999.1	ENSSSCT00000087746.1	72.727	319	80	5	268	583	846	532	7.4e-41	168	623	1044	51	0.596743	MSTRG.16999	Yes
103	MSTRG.17039.1	ENSSSCT00000082385.1	73.091	275	54	10	801	1068	1068	1329	2.68e-31	136	1303	1491	53	0.87391	MSTRG.17039	Yes
104	MSTRG.17069.1	ENSSSCT00000079029.1	85.549	173	24	1	4	175	1100	928	2.57e-49	196	1033	1585	83	0.651735	MSTRG.17069	Yes
105	MSTRG.17168.1	ENSSSCT00000090357.1	74.468	423	97	5	1	417	647	1064	4.01e-70	264	695	1284	60	0.541277	MSTRG.17168	Yes
106	MSTRG.17334.1	ENSSSCT00000079418.1	69.724	1232	281	26	32	1249	1274	2427	2.25e-142	507	2112	3418	58	0.617905	MSTRG.17334	Yes
107	MSTRG.17701.1	ENSSSCT00000087746.1	73.354	319	78	5	230	545	846	532	1.26e-43	177	553	1044	57	0.529693	MSTRG.17701	Yes
108	MSTRG.17874.1	ENSSSCT00000079029.1	81.153	642	117	2	154	794	1585	947	3.3e-173	608	794	1585	81	0.500946	MSTRG.17874	Yes
109	MSTRG.17994.1	ENSSSCT00000076684.1	84.043	94	11	2	196	287	1641	1732	2.65e-19	97.8	1467	2651	51	0.553376	MSTRG.17994	Yes
110	MSTRG.18412.3	ENSSSCT00000081146.1	77.096	489	90	9	441	922	1184	711	1.13e-97	357	940	1553	51	0.60528	MSTRG.18412	Yes
111	MSTRG.18523.1	ENSSSCT00000049986.2	83.203	256	27	6	196	444	501	747	1.31e-67	256	446	891	56	0.500561	MSTRG.18523	No
112	MSTRG.18914.1	ENSSSCT00000076883.1	78.125	224	45	4	214	434	192	414	1.49e-41	169	446	726	50	0.614325	MSTRG.18914	Yes
113	MSTRG.18975.1	ENSSSCT00000079782.1	63.636	682	200	23	8	654	1309	641	7.33e-06	52.7	1095	1769	59	0.618994	MSTRG.18975	Yes
114	MSTRG.19085.1	ENSSSCT00000068323.1	82.313	147	25	1	1455	1600	1392	1246	9.57e-34	145	2391	4369	51	0.547265	MSTRG.19085	Yes
115	MSTRG.19301.4	ENSSSCT00000081146.1	66.199	642	165	12	247	846	513	1144	2.39e-42	173	847	1553	71	0.545396	MSTRG.19301	No
116	MSTRG.19429.1	ENSSSCT00000073780.1	68.396	424	93	11	1	397	277	686	2.28e-35	149	712	1366	63	0.52123	MSTRG.19429	Yes
117	MSTRG.19476.1	ENSSSCT00000087972.1	86.364	44	6	0	575	618	1136	1179	1.54e-06	53.6	812	1418	74	0.572638	MSTRG.19476	Yes
118	MSTRG.19648.1	ENSSSCT00000087972.1	84	50	7	1	333	382	1176	1128	7.42e-06	51.8	1107	1418	54	0.780677	MSTRG.19648	Yes
119	MSTRG.19667.2	ENSSSCT00000088029.1	79.444	180	30	4	609	785	1005	1180	1.22e-34	147	1082	1215	50	0.890535	MSTRG.19667	No
120	MSTRG.20324.1	ENSSSCT00000081011.1	76.623	462	86	12	240	687	1068	615	8.72e-85	313	687	1068	65	0.643258	MSTRG.20324	Yes
121	MSTRG.20485.26	ENSSSCT00000090997.1	74.333	300	56	3	474	754	789	492	1.9e-50	200	933	1257	60	0.742243	MSTRG.20485	No
122	MSTRG.20485.27	ENSSSCT00000076429.1	76.038	313	68	4	90	399	3182	2874	6.34e-55	215	2354	4069	55	0.578521	MSTRG.20485	No
123	MSTRG.20601.1	ENSSSCT00000069656.1	82.716	162	27	1	88	248	190	29	4.17e-40	163	301	514	53	0.585603	MSTRG.20601	Yes
124	MSTRG.20676.1	ENSSSCT00000087746.1	73.27	318	78	5	266	580	532	845	4.63e-43	175	580	1044	54	0.555556	MSTRG.20676	Yes
125	MSTRG.20755.1	ENSSSCT00000070245.1	81.026	643	120	1	561	1203	1368	2008	5.06e-173	608	1205	2097	53	0.57463	MSTRG.20755	Yes
126	MSTRG.20832.1	ENSSSCT00000073009.1	74.492	541	133	5	171	708	917	379	7.88e-92	336	708	1281	76	0.552693	MSTRG.20832	Yes
127	MSTRG.21033.1	ENSSSCT00000087286.1	83.871	62	10	0	2277	2338	2832	2771	2.26e-10	68	2564	2840	50	0.902817	MSTRG.21033	Yes
128	MSTRG.21264.1	ENSSSCT00000069577.1	83.607	61	10	0	30	90	5964	5904	1.01e-09	66.2	3257	6184	63	0.526682	MSTRG.21264	Yes
129	MSTRG.21264.2	ENSSSCT00000069577.1	83.607	61	10	0	182	242	5964	5904	1.01e-09	66.2	3255	6184	60	0.526358	MSTRG.21264	Yes
130	MSTRG.21264.4	ENSSSCT00000090357.1	75	376	71	11	1	356	687	1059	9.9e-59	226	683	1284	52	0.531931	MSTRG.21264	Yes
131	MSTRG.21441.9	ENSSSCT00000086485.1	85.714	168	22	1	1	166	61	228	6.54e-48	193	2129	2360	52	0.902119	MSTRG.21441	No
132	MSTRG.22078.1	ENSSSCT00000089683.1	70.495	444	119	5	6	439	592	1033	1.23e-50	199	612	1055	71	0.580095	MSTRG.22078	Yes
133	MSTRG.22200.7	ENSSSCT00000089874.1	67.503	757	194	22	2348	3079	4158	3429	1.75e-51	205	3587	5417	54	0.662175	MSTRG.22200	Yes
134	MSTRG.22273.1	ENSSSCT00000081146.1	80.721	721	127	6	13	727	1168	454	0	658	1064	1553	67	0.685126	MSTRG.22273	Yes
135	MSTRG.22417.17	ENSSSCT00000069656.1	70.769	195	38	4	164	355	215	37	2.24e-19	95.1	374	514	51	0.727626	MSTRG.22417	No
136	MSTRG.22743.5	ENSSSCT00000081504.1	66.71	766	216	15	492	1244	2239	1500	3.07e-50	200	1491	2533	51	0.58863	MSTRG.22743	No
137	MSTRG.22795.1	ENSSSCT00000091454.1	76.224	143	26	4	157	293	934	1074	9.15e-19	95.1	1453	2668	55	0.544603	MSTRG.22795	Yes
138	MSTRG.22829.1	ENSSSCT00000081146.1	79.077	607	117	5	232	836	1300	702	7.24e-144	509	843	1553	72	0.54282	MSTRG.22829	Yes
139	MSTRG.22833.1	ENSSSCT00000087746.1	73.968	315	75	5	21	332	842	532	8.76e-46	183	569	1044	55	0.545019	MSTRG.22833	Yes
140	MSTRG.22970.1	ENSSSCT00000074468.1	81.679	131	22	1	729	859	2194	2066	1.15e-27	126	3071	3142	61	0.977403	MSTRG.22970	Yes
141	MSTRG.23091.1	ENSSSCT00000085428.1	76.037	434	96	2	69	502	859	434	6.3e-85	313	503	859	86	0.585565	MSTRG.23091	Yes
142	MSTRG.23827.1	ENSSSCT00000073780.1	75.629	755	173	7	1	750	193	941	1.84e-144	511	750	1366	100	0.549048	MSTRG.23827	Yes
143	MSTRG.23838.11	ENSSSCT00000086731.1	75.843	178	37	5	1410	1586	1722	1894	1.36e-23	111	1654	2313	51	0.715089	MSTRG.23838	No
144	MSTRG.23951.2	ENSSSCT00000073637.1	82.474	485	51	7	1625	2075	1416	932	6.3e-138	491	2674	4138	58	0.646206	MSTRG.23951	No
145	MSTRG.24130.2	ENSSSCT00000087286.1	85.246	61	9	0	851	911	2831	2771	4.13e-11	70.7	1643	2840	57	0.578521	MSTRG.24130	Yes
146	MSTRG.25382.1	ENSSSCT00000090997.1	74.699	166	40	2	49	213	491	655	9.59e-22	104	800	1257	50	0.636436	MSTRG.25382	Yes
147	MSTRG.25702.1	ENSSSCT00000052237.2	85	60	6	1	2829	2885	3503	3444	9.24e-10	67.1	2994	4755	59	0.629653	MSTRG.25702	Yes
148	MSTRG.25702.3	ENSSSCT00000074656.1	70.871	333	83	7	504	825	334	663	8.02e-34	145	2009	1594	50	1.26035	MSTRG.25702	Yes
149	MSTRG.25834.1	ENSSSCT00000076785.1	70.732	123	32	2	1	123	612	730	3.61e-07	55.4	667	1086	50	0.61418	MSTRG.25834	Yes
150	MSTRG.25896.1	ENSSSCT00000085428.1	77.232	448	92	4	1	447	817	379	4.62e-93	340	512	859	87	0.596042	MSTRG.25896	Yes
151	MSTRG.25928.2	ENSSSCT00000078420.1	73.737	297	74	3	283	578	507	800	5.27e-43	175	657	1259	52	0.521843	MSTRG.25928	No
152	MSTRG.26171.1	ENSSSCT00000087746.1	73.041	319	79	5	212	527	846	532	1.52e-42	172	548	1044	58	0.524904	MSTRG.26171	Yes
153	MSTRG.26535.1	ENSSSCT00000088029.1	70.866	508	128	10	188	684	715	1213	1.39e-57	223	783	1215	63	0.644444	MSTRG.26535	Yes
154	MSTRG.26541.31	ENSSSCT00000085270.1	79.32	353	63	8	728	1074	1702	2050	2.01e-74	281	2598	4616	52	0.562825	MSTRG.26541	No
155	MSTRG.26639.1	ENSSSCT00000068323.1	86.047	86	10	2	2223	2307	2629	2545	1.57e-18	95.1	2467	4369	63	0.56466	MSTRG.26639	Yes
156	MSTRG.26639.2	ENSSSCT00000067785.1	75.472	106	18	3	259	358	215	318	1.24e-10	68.9	1415	2780	60	0.508993	MSTRG.26639	Yes
157	MSTRG.26872.1	ENSSSCT00000087746.1	73.651	315	76	5	84	395	842	532	3.59e-44	178	549	1044	57	0.525862	MSTRG.26872	Yes
158	MSTRG.26959.1	ENSSSCT00000081260.1	75.059	425	103	2	232	656	7	428	1.41e-75	283	656	1170	65	0.560684	MSTRG.26959	Yes
159	MSTRG.26968.1	ENSSSCT00000080044.1	77.714	350	63	6	2345	2694	7614	7948	8.06e-70	267	4721	7948	63	0.593986	MSTRG.26968	Yes
160	MSTRG.27193.1	ENSSSCT00000085428.1	76.382	398	86	2	161	558	859	470	6.63e-79	293	562	859	71	0.654249	MSTRG.27193	Yes
161	MSTRG.27454.1	ENSSSCT00000079006.1	73.104	699	152	9	14	708	864	1530	3.54e-112	406	1330	2646	52	0.502646	MSTRG.27454	Yes
162	MSTRG.27554.2	ENSSSCT00000079726.1	80.556	72	12	1	541	612	131	200	1.57e-09	65.3	1469	2399	52	0.612338	MSTRG.27554	Yes
163	MSTRG.27553.5	ENSSSCT00000069656.1	82.353	51	9	0	76	126	67	117	2.05e-06	52.7	324	514	51	0.63035	MSTRG.27553	No
164	MSTRG.27553.13	ENSSSCT00000077762.1	69.497	577	145	13	87	647	1037	476	6.43e-56	217	850	1539	66	0.552307	MSTRG.27553	No
165	MSTRG.27617.56	ENSSSCT00000067785.1	81.373	102	17	1	968	1067	1900	1799	3.87e-19	96.9	2128	2780	53	0.765468	MSTRG.27617	No
166	MSTRG.27943.3	ENSSSCT00000066960.1	82.759	87	15	0	4147	4233	2819	2733	1.15e-16	90.6	4233	4986	51	0.848977	MSTRG.27943	No
167	MSTRG.27943.4	ENSSSCT00000066960.1	80.519	77	14	1	2302	2377	330	254	2.75e-10	68.9	3115	4986	60	0.624749	MSTRG.27943	No
168	MSTRG.28315.25	ENSSSCT00000081366.1	83.784	74	9	1	1889	1962	1758	1688	2.08e-13	78.8	4249	6263	75	0.678429	MSTRG.28315	No
169	MSTRG.28408.1	ENSSSCT00000080034.1	85.714	49	7	0	1530	1578	4731	4779	5.06e-07	58.1	3164	5361	55	0.590188	MSTRG.28408	Yes
170	MSTRG.28433.2	ENSSSCT00000081146.1	81.096	529	94	2	11	535	980	454	3.57e-141	500	804	1553	65	0.517708	MSTRG.28433	Yes
171	MSTRG.28475.1	ENSSSCT00000070984.1	67.56	336	78	6	268	598	163	472	1.12e-25	116	598	1102	55	0.54265	MSTRG.28475	Yes
172	MSTRG.28702.1	ENSSSCT00000088393.1	77.208	351	77	1	196	546	1132	785	2.32e-72	271	600	1168	67	0.513699	MSTRG.28702	Yes
173	MSTRG.28854.1	ENSSSCT00000070325.1	79.214	611	109	10	4236	4835	3670	4273	2.52e-140	501	5516	5722	51	0.963999	MSTRG.28854	Yes
174	MSTRG.29128.2	ENSSSCT00000079782.1	66.387	1431	342	49	205	1579	1611	264	2.43e-85	317	2269	1769	61	1.28265	MSTRG.29128	No
175	MSTRG.29815.1	ENSSSCT00000080181.1	85.928	1201	77	11	1310	2446	83	1255	0	1438	4629	3016	56	1.53481	MSTRG.29815	No
176	MSTRG.29815.3	ENSSSCT00000080181.1	85.928	1201	77	11	354	1490	83	1255	0	1438	2197	3016	77	0.728448	MSTRG.29815	No
177	MSTRG.29815.5	ENSSSCT00000080181.1	85.928	1201	77	11	361	1497	83	1255	0	1438	1859	3016	81	0.616379	MSTRG.29815	No
178	MSTRG.29949.1	ENSSSCT00000086731.1	76	100	24	0	757	856	1584	1683	2.65e-12	73.4	1287	2313	51	0.55642	MSTRG.29949	Yes
179	MSTRG.30004.1	ENSSSCT00000090705.1	82.979	94	14	1	3913	4004	3738	3831	2.6e-18	96	4079	5575	55	0.731659	MSTRG.30004	No
180	MSTRG.30224.14	ENSSSCT00000071765.1	69.565	230	54	5	48	275	606	821	6.99e-18	92.4	920	1474	61	0.624152	MSTRG.30224	No
181	MSTRG.30250.8	ENSSSCT00000090132.1	80.905	199	34	3	5	200	876	679	4.59e-44	178	696	1322	68	0.526475	MSTRG.30250	No
182	MSTRG.30279.1	ENSSSCT00000089683.1	70.492	488	139	3	3	487	548	1033	9.52e-58	223	544	1055	94	0.51564	MSTRG.30279	Yes
183	MSTRG.30442.1	ENSSSCT00000090132.1	78.146	453	96	3	27	478	1014	564	7.13e-99	361	730	1322	62	0.552194	MSTRG.30442	Yes
184	MSTRG.30585.14	ENSSSCT00000084804.1	69.505	646	148	17	27	648	2007	1387	6.35e-64	245	1156	2052	54	0.563353	MSTRG.30585	No
185	MSTRG.30664.1	ENSSSCT00000053090.2	85.758	660	67	8	12	659	3198	2554	0	755	2564	3199	56	0.8015	MSTRG.30664	Yes
186	MSTRG.30885.1	ENSSSCT00000085428.1	70.05	404	89	11	346	743	380	757	1.1e-39	163	757	859	53	0.881257	MSTRG.30885	Yes
187	MSTRG.30982.1	ENSSSCT00000070103.1	79.675	123	19	6	20	140	1649	1531	1.53e-16	88.7	1630	2028	75	0.803748	MSTRG.30982	Yes
188	MSTRG.30983.2	ENSSSCT00000076049.1	72.549	306	74	4	325	625	321	21	6.37e-40	165	1501	1984	58	0.756552	MSTRG.30983	No
189	MSTRG.30983.3	ENSSSCT00000076049.1	72.549	306	74	4	264	564	321	21	5.47e-40	165	1291	1984	68	0.650706	MSTRG.30983	No
190	MSTRG.31844.10	ENSSSCT00000090997.1	69.595	148	45	0	246	393	1234	1087	7.94e-10	65.3	757	1257	51	0.602228	MSTRG.31844	No
191	MSTRG.31957.1	ENSSSCT00000081146.1	77.661	761	139	13	2	742	471	1220	1.07e-163	576	1492	1553	50	0.960721	MSTRG.31957	Yes
192	MSTRG.32158.1	ENSSSCT00000083945.1	84.545	110	15	1	1551	1660	3985	3878	5.37e-26	120	3360	6567	63	0.511649	MSTRG.32158	Yes
193	MSTRG.32166.1	ENSSSCT00000067785.1	75	136	26	4	126	259	485	614	7.26e-15	82.4	1818	2780	61	0.653957	MSTRG.32166	Yes
194	MSTRG.32225.1	ENSSSCT00000087746.1	71.875	320	83	4	5	322	532	846	9.48e-39	160	541	1044	59	0.518199	MSTRG.32225	Yes
195	MSTRG.32404.1	ENSSSCT00000074656.1	70.977	348	98	3	297	643	300	645	4.07e-39	162	800	1594	65	0.501882	MSTRG.32404	Yes
196	MSTRG.32537.1	ENSSSCT00000072737.1	79.048	105	20	1	1143	1245	3092	3196	2.06e-16	88.7	2185	3498	72	0.624643	MSTRG.32537	Yes
197	MSTRG.32537.2	ENSSSCT00000072737.1	85.714	91	10	2	1590	1679	2666	2754	3.72e-20	100	2493	3498	79	0.712693	MSTRG.32537	Yes
198	MSTRG.32537.3	ENSSSCT00000072737.1	85.714	91	10	2	1840	1929	2666	2754	5.09e-20	100	3401	3498	60	0.97227	MSTRG.32537	Yes
199	MSTRG.32537.4	ENSSSCT00000072737.1	85.714	91	10	2	1924	2013	2666	2754	4.28e-20	100	2864	3498	71	0.818754	MSTRG.32537	Yes
200	MSTRG.32537.6	ENSSSCT00000072737.1	85.714	91	10	2	1620	1709	2666	2754	2.83e-20	100	1899	3498	83	0.542882	MSTRG.32537	Yes
201	MSTRG.32537.7	ENSSSCT00000072737.1	85.714	91	10	2	1570	1659	2666	2754	3.57e-20	100	2393	3498	80	0.684105	MSTRG.32537	Yes
202	MSTRG.32888.3	ENSSSCT00000080860.1	97.849	93	2	0	3512	3604	3193	3285	1.29e-37	159	7062	3639	51	1.94064	MSTRG.32888	No
203	MSTRG.33311.1	ENSSSCT00000069656.1	80.519	154	25	2	129	277	190	37	1.55e-32	139	282	514	53	0.548638	MSTRG.33311	Yes
204	MSTRG.33345.1	ENSSSCT00000069656.1	83.019	159	26	1	3	160	187	29	1.31e-39	162	273	514	58	0.531128	MSTRG.33345	Yes
205	MSTRG.33427.1	ENSSSCT00000090357.1	79.464	112	23	0	635	746	675	564	3.79e-20	99.6	746	1284	52	0.580997	MSTRG.33427	Yes
206	MSTRG.33507.2	ENSSSCT00000082516.1	80.172	116	23	0	349	464	1345	1460	5.99e-22	106	1713	2385	52	0.718239	MSTRG.33507	No
207	MSTRG.33827.1	ENSSSCT00000087908.1	74.884	860	147	19	1	835	514	1329	3.05e-157	554	1310	1862	64	0.703545	MSTRG.33827	Yes
208	MSTRG.33913.1	ENSSSCT00000069656.1	82.099	162	28	1	12	172	190	29	1.9e-38	159	322	514	50	0.626459	MSTRG.33913	Yes
209	MSTRG.33934.1	ENSSSCT00000070984.1	67.568	370	87	8	1	365	163	504	8.67e-27	121	563	1102	65	0.510889	MSTRG.33934	Yes
210	MSTRG.34926.1	ENSSSCT00000081146.1	78.918	721	123	7	72	769	454	1168	2.65e-174	610	777	1553	90	0.500322	MSTRG.34926	No
211	MSTRG.34937.1	ENSSSCT00000068583.1	85.327	811	98	10	464	1262	424	1225	0	901	1262	1226	81	1.02936	MSTRG.34937	No
212	MSTRG.34937.3	ENSSSCT00000068583.1	85.181	803	98	10	474	1265	422	1214	0	886	1265	1226	63	1.03181	MSTRG.34937	No
213	MSTRG.34937.4	ENSSSCT00000068583.1	85.457	777	92	10	50	814	424	1191	0	866	817	1226	94	0.666395	MSTRG.34937	No
214	MSTRG.34945.1	ENSSSCT00000081441.1	78.515	377	64	1	1	377	983	624	1.25e-88	326	622	1184	61	0.525338	MSTRG.34945	Yes
215	MSTRG.34961.1	ENSSSCT00000087815.1	83.981	206	25	5	1646	1850	5190	5388	1.14e-52	208	2854	5388	60	0.529696	MSTRG.34961	Yes
216	MSTRG.34961.2	ENSSSCT00000087815.1	83.981	206	25	5	1818	2022	5190	5388	1.2e-52	208	3004	5388	61	0.557535	MSTRG.34961	Yes
217	MSTRG.34961.3	ENSSSCT00000087815.1	83.981	206	25	5	2261	2465	5190	5388	1.35e-52	208	3373	5388	54	0.626021	MSTRG.34961	Yes
218	MSTRG.34961.4	ENSSSCT00000087815.1	88	250	26	3	10	259	24	269	6.44e-82	306	3317	5388	59	0.615627	MSTRG.34961	Yes
219	MSTRG.35036.1	ENSSSCT00000039186.2	75.56	536	63	13	197	691	336	844	9.72e-105	379	924	844	54	1.09479	MSTRG.35036	No
220	MSTRG.35611.9	ENSSSCT00000082899.1	74.057	212	40	5	79	286	473	273	2.65e-28	126	724	1227	52	0.590057	MSTRG.35611	No
221	MSTRG.36124.1	ENSSSCT00000082590.1	75.915	519	92	13	143	651	13	508	1.57e-93	344	2037	2631	77	0.77423	MSTRG.36124	Yes
222	MSTRG.36430.1	ENSSSCT00000079027.1	67.803	792	232	13	521	1298	1567	785	1.05e-62	242	1556	2392	50	0.650502	MSTRG.36430	Yes
223	MSTRG.36659.12	ENSSSCT00000076000.1	68.955	335	47	8	112	443	285	565	5.42e-36	151	595	1046	56	0.568834	MSTRG.36659	No
224	MSTRG.36659.14	ENSSSCT00000076000.1	79.699	133	20	4	377	507	438	565	5.19e-23	107	535	1046	55	0.511472	MSTRG.36659	No
225	MSTRG.37231.1	ENSSSCT00000077610.1	80.899	89	17	0	303	391	114	26	6.63e-15	85.1	5741	8217	62	0.698673	MSTRG.37231	Yes
226	MSTRG.37338.1	ENSSSCT00000069656.1	77.249	189	41	2	94	281	247	60	4.41e-33	141	281	514	67	0.546693	MSTRG.37338	Yes
227	MSTRG.37374.2	ENSSSCT00000088029.1	70.699	529	121	14	411	920	590	1103	1.64e-57	224	922	1215	55	0.758848	MSTRG.37374	No
228	MSTRG.37377.1	ENSSSCT00000090132.1	77.593	482	105	3	245	725	1043	564	1.14e-102	372	737	1322	65	0.557489	MSTRG.37377	Yes
229	MSTRG.37539.1	ENSSSCT00000076127.1	77.889	199	41	2	770	965	1244	1442	8.79e-37	155	1151	2241	61	0.51361	MSTRG.37539	Yes
230	MSTRG.37549.1	ENSSSCT00000084106.1	82.126	207	37	0	1359	1565	1161	1367	2.48e-52	207	1781	1695	53	1.05074	MSTRG.37549	Yes
231	MSTRG.37798.1	ENSSSCT00000082807.1	67.123	292	55	9	208	467	283	1	4.69e-18	91.5	625	1061	52	0.589067	MSTRG.37798	Yes
232	MSTRG.37843.3	ENSSSCT00000046290.2	74.382	1456	256	24	1439	2848	372	1756	0	942	3814	5725	59	0.666201	MSTRG.37843	No
233	MSTRG.37874.4	ENSSSCT00000090132.1	70.659	501	91	12	24	491	1045	568	5.47e-62	238	682	1322	69	0.515885	MSTRG.37874	No
234	MSTRG.37952.1	ENSSSCT00000089823.1	78.309	544	114	4	990	1531	1533	2074	3.71e-121	435	2340	4041	60	0.579065	MSTRG.37952	Yes
235	MSTRG.38023.28	ENSSSCT00000075045.1	78.049	164	30	4	2813	2975	5779	5937	1.77e-26	122	3871	6358	52	0.608839	MSTRG.38023	No
236	MSTRG.38091.5	ENSSSCT00000088416.1	78.694	1286	198	18	1199	2431	28	1290	0	1072	2431	3556	51	0.683633	MSTRG.38091	No
237	MSTRG.40003.1	ENSSSCT00000068108.1	74.415	641	130	18	29	649	61	687	5.93e-101	367	894	1365	69	0.654945	MSTRG.40003	Yes
238	MSTRG.40125.1	ENSSSCT00000073026.1	84.211	57	9	0	2930	2986	63	7	1.18e-08	63.5	3125	1987	50	1.57272	MSTRG.40125	Yes
239	MSTRG.40222.1	ENSSSCT00000068904.1	69.038	239	56	11	69	301	894	1120	7.16e-10	65.3	685	1211	59	0.565648	MSTRG.40222	Yes
240	MSTRG.40380.1	ENSSSCT00000069530.1	77.66	94	19	1	1093	1186	2500	2591	2.94e-12	73.4	1427	2594	66	0.550116	MSTRG.40380	Yes
241	MSTRG.40732.1	ENSSSCT00000089683.1	72.222	378	96	4	17	387	534	909	1.07e-50	199	536	1055	69	0.508057	MSTRG.40732	Yes
242	MSTRG.41103.1	ENSSSCT00000070751.1	83.103	580	77	4	260	821	1	577	1.4e-172	606	957	589	59	1.62479	MSTRG.41103	Yes
243	MSTRG.41765.1	ENSSSCT00000090132.1	81.944	360	62	3	2	360	921	564	1.54e-94	346	718	1322	50	0.543116	MSTRG.41765	Yes
244	MSTRG.41888.31	ENSSSCT00000090965.1	70.653	1547	344	40	1193	2697	3527	2049	0	663	2988	4734	52	0.631179	MSTRG.41888	No
245	MSTRG.42173.1	ENSSSCT00000066787.1	93.865	163	9	1	439	600	176	338	9.25e-65	246	600	478	56	1.25523	MSTRG.42173	No
246	MSTRG.42177.1	ENSSSCT00000087019.1	84.692	699	56	11	1	657	95	784	0	775	2459	2904	97	0.846763	MSTRG.42177	Yes
247	MSTRG.42328.49	ENSSSCT00000089375.1	69.424	677	141	18	28	665	1065	416	2.15e-70	267	1276	1388	50	0.919308	MSTRG.42328	No
248	MSTRG.42593.1	ENSSSCT00000073202.1	88.665	944	66	9	1	904	1629	687	0	1217	968	1656	100	0.584541	MSTRG.42593	Yes
249	MSTRG.42788.1	ENSSSCT00000079029.1	82.722	654	109	2	142	794	1585	935	0	665	1165	1585	88	0.735016	MSTRG.42788	Yes
250	MSTRG.43369.7	ENSSSCT00000079003.1	81.013	79	12	2	472	548	1594	1517	5.84e-11	69.8	2312	2539	84	0.910595	MSTRG.43369	No
251	MSTRG.43369.18	ENSSSCT00000079003.1	81.707	82	15	0	986	1067	1454	1373	3.44e-14	81.5	2456	2539	78	0.96731	MSTRG.43369	No
252	MSTRG.43638.1	ENSSSCT00000089874.1	77.863	262	49	6	2186	2443	3955	3699	8.69e-48	193	2821	5417	51	0.520768	MSTRG.43638	Yes
253	MSTRG.43648.1	ENSSSCT00000089375.1	77.963	540	104	7	174	704	252	785	8.55e-117	420	719	1388	74	0.518012	MSTRG.43648	Yes
254	MSTRG.43877.1	ENSSSCT00000085343.1	84.127	63	10	0	718	780	3181	3119	6.8e-11	69.8	2687	4678	52	0.574391	MSTRG.43877	Yes
255	MSTRG.43877.2	ENSSSCT00000085343.1	84.127	63	10	0	197	259	3181	3119	6.02e-11	69.8	2381	4678	69	0.508978	MSTRG.43877	Yes
256	MSTRG.44416.3	ENSSSCT00000082438.1	69.29	775	156	20	232	960	344	1082	2.25e-83	309	1429	1087	51	1.31463	MSTRG.44416	No
257	MSTRG.44973.1	ENSSSCT00000087691.1	66.231	536	105	26	171	685	934	454	3.05e-21	103	732	1244	70	0.588424	MSTRG.44973	Yes
258	MSTRG.45099.1	ENSSSCT00000080044.1	80.523	344	64	1	4014	4357	1591	1251	4.69e-85	317	4357	7948	67	0.548188	MSTRG.45099	Yes
259	MSTRG.45100.1	ENSSSCT00000074468.1	83.898	118	17	1	97	214	2194	2079	6.35e-28	125	1702	3142	76	0.541693	MSTRG.45100	Yes
260	MSTRG.45266.2	ENSSSCT00000084106.1	79.099	866	165	9	241	1100	1158	303	0	720	1140	1695	75	0.672566	MSTRG.45266	Yes
261	MSTRG.45522.1	ENSSSCT00000084106.1	76.199	542	115	5	421	948	939	398	6.72e-107	387	948	1695	56	0.559292	MSTRG.45522	No
262	MSTRG.45582.1	ENSSSCT00000076971.1	79.452	146	27	2	320	464	1849	1992	7.35e-27	123	1618	2700	53	0.599259	MSTRG.45582	Yes
263	MSTRG.45613.1	ENSSSCT00000077879.1	71.198	2295	519	37	23	2252	1197	3414	0	1121	4667	5938	50	0.785955	MSTRG.45613	Yes
264	MSTRG.46100.2	ENSSSCT00000070365.1	78.481	79	14	2	938	1015	2327	2251	4.25e-08	60.8	3238	5016	75	0.645534	MSTRG.46100	No
265	MSTRG.46197.1	ENSSSCT00000088393.1	80.435	322	62	1	235	556	848	1168	7.4e-79	294	624	1168	52	0.534247	MSTRG.46197	Yes
266	MSTRG.46419.18	ENSSSCT00000078871.1	82.667	75	12	1	801	874	178	252	8.27e-12	74.3	3969	3165	53	1.25403	MSTRG.46419	No
267	MSTRG.46423.3	ENSSSCT00000077993.1	80.992	121	12	4	2735	2850	4783	4669	4.73e-22	107	4681	7696	74	0.608238	MSTRG.46423	Yes
268	MSTRG.46423.4	ENSSSCT00000077993.1	80.992	121	12	4	2732	2847	4783	4669	5.22e-22	107	5163	7696	76	0.670868	MSTRG.46423	Yes
269	MSTRG.46723.14	ENSSSCT00000068797.1	79.965	574	86	8	767	1336	657	1205	8.77e-143	508	2859	2520	53	1.13452	MSTRG.46723	No
270	MSTRG.46723.17	ENSSSCT00000068797.1	79.965	574	86	8	228	797	657	1205	6.9e-143	508	2256	2520	67	0.895238	MSTRG.46723	No
271	MSTRG.46723.18	ENSSSCT00000068797.1	79.965	574	86	8	710	1279	657	1205	8.38e-143	508	2733	2520	55	1.08452	MSTRG.46723	No
272	MSTRG.46723.31	ENSSSCT00000068797.1	80.402	199	37	2	824	1022	657	853	4.05e-43	177	1722	2520	52	0.683333	MSTRG.46723	No
273	MSTRG.46987.6	ENSSSCT00000065868.1	72.556	266	53	7	232	482	583	843	2.82e-32	138	495	843	51	0.587189	MSTRG.46987	No
274	MSTRG.47284.1	ENSSSCT00000089375.1	66.044	642	171	17	512	1136	341	952	5.63e-33	141	1168	1388	54	0.841499	MSTRG.47284	Yes
275	MSTRG.47353.1	ENSSSCT00000081011.1	69.364	346	93	9	276	612	791	450	3.3e-26	118	612	1068	61	0.573034	MSTRG.47353	Yes
276	MSTRG.47557.2	ENSSSCT00000087286.1	84.746	59	9	0	1018	1076	2829	2771	5.62e-10	67.1	1831	2840	53	0.644718	MSTRG.47557	No
277	MSTRG.47678.1	ENSSSCT00000081146.1	73.892	203	47	2	35	236	1292	1095	9.95e-28	124	778	1553	58	0.500966	MSTRG.47678	Yes
278	MSTRG.47814.1	ENSSSCT00000081011.1	70.732	369	96	9	357	719	856	494	2.3e-35	150	719	1068	50	0.673221	MSTRG.47814	Yes
279	MSTRG.48765.1	ENSSSCT00000090997.1	76.955	243	53	1	80	322	1234	995	3.04e-46	185	685	1257	76	0.544948	MSTRG.48765	Yes
280	MSTRG.48986.1	ENSSSCT00000087018.1	84.811	3022	359	44	1	2991	5235	2283	0	3273	8429	5288	58	1.59399	MSTRG.48986	Yes
281	MSTRG.49061.1	ENSSSCT00000074381.1	70.089	2123	446	60	2	2058	5234	3235	0	866	4875	6964	76	0.700029	MSTRG.49061	Yes
282	MSTRG.49202.1	ENSSSCT00000085270.1	74	100	25	1	1026	1125	1136	1234	4.68e-08	60.8	3561	4616	50	0.771447	MSTRG.49202	Yes
283	MSTRG.49427.1	ENSSSCT00000078552.1	78.889	90	19	0	2117	2206	1	90	3.8e-13	77.9	2232	3763	73	0.593144	MSTRG.49427	Yes
284	MSTRG.49427.2	ENSSSCT00000073343.1	79.715	281	46	5	3	273	3473	3194	2.95e-61	238	3562	5057	53	0.70437	MSTRG.49427	Yes
285	MSTRG.49438.1	ENSSSCT00000075642.1	84	50	8	0	530	579	438	487	1.64e-06	55.4	2933	2690	63	1.09033	MSTRG.49438	Yes
286	MSTRG.49494.1	ENSSSCT00000073009.1	75.377	597	142	5	88	681	917	323	9.23e-110	397	682	1281	87	0.532397	MSTRG.49494	Yes
287	MSTRG.49760.1	ENSSSCT00000079029.1	80.674	445	83	1	390	834	1585	1144	4.24e-115	414	834	1585	53	0.526183	MSTRG.49760	Yes
288	MSTRG.49820.1	ENSSSCT00000070984.1	67.838	370	86	8	45	409	163	504	2.22e-28	125	612	1102	60	0.555354	MSTRG.49820	Yes
289	MSTRG.49888.11	ENSSSCT00000070984.1	65.979	388	89	14	174	547	148	506	8.37e-15	81.5	617	1102	61	0.559891	MSTRG.49888	No
290	MSTRG.50586.1	ENSSSCT00000074468.1	86.207	58	7	1	30	87	2864	2920	6.8e-10	66.2	2209	3142	52	0.703055	MSTRG.50586	Yes
291	MSTRG.50639.1	ENSSSCT00000084437.1	78.733	663	134	3	360	1015	2074	1412	1.25e-156	554	1535	2801	53	0.548019	MSTRG.50639	Yes
292	MSTRG.50694.1	ENSSSCT00000090997.1	80.952	126	24	0	566	691	789	664	1.08e-26	120	696	1257	52	0.553699	MSTRG.50694	Yes
293	MSTRG.50847.1	ENSSSCT00000069656.1	81.481	162	29	1	82	242	190	29	2.26e-37	154	314	514	51	0.610895	MSTRG.50847	Yes
294	MSTRG.50893.1	ENSSSCT00000088393.1	81.056	322	60	1	194	515	848	1168	1.4e-81	303	612	1168	53	0.523973	MSTRG.50893	Yes
295	MSTRG.51113.1	ENSSSCT00000089375.1	77.222	180	38	3	339	518	927	1103	4.94e-29	130	1614	1388	54	1.16282	MSTRG.51113	Yes
296	MSTRG.51298.1	ENSSSCT00000087746.1	72.698	315	79	5	142	453	532	842	2.18e-40	165	530	1044	59	0.507663	MSTRG.51298	Yes
297	MSTRG.51472.3	ENSSSCT00000081146.1	69.052	517	133	9	478	979	1232	728	2.44e-49	196	983	1553	51	0.632968	MSTRG.51472	Yes
298	MSTRG.51544.1	ENSSSCT00000059583.2	82.707	133	23	0	238	370	1	133	1.94e-31	137	949	815	59	1.16442	MSTRG.51544	Yes
299	MSTRG.51544.2	ENSSSCT00000059583.2	89.041	73	8	0	184	256	61	133	1.29e-19	96.9	726	815	56	0.890798	MSTRG.51544	Yes
300	MSTRG.51544.3	ENSSSCT00000059583.2	82.707	133	23	0	143	275	1	133	1.49e-31	137	737	815	59	0.904294	MSTRG.51544	Yes
301	MSTRG.51544.5	ENSSSCT00000059583.2	87.5	72	9	0	91	162	62	133	1.54e-17	90.6	589	815	61	0.722699	MSTRG.51544	Yes
302	MSTRG.51676.1	ENSSSCT00000089375.1	77.453	581	121	7	154	732	1066	494	1.13e-121	435	732	1388	79	0.527378	MSTRG.51676	Yes
303	MSTRG.51930.2	ENSSSCT00000069656.1	82.099	162	28	1	59	219	190	29	1.73e-38	159	294	514	55	0.571984	MSTRG.51930	Yes
304	MSTRG.51974.1	ENSSSCT00000080034.1	78.972	214	41	3	2305	2517	2	212	5.18e-42	174	6231	5361	52	1.16228	MSTRG.51974	Yes
305	MSTRG.51978.1	ENSSSCT00000066444.1	82.18	2991	390	43	1	2912	3440	514	0	2927	3732	3949	78	0.945049	MSTRG.51978	Yes
306	MSTRG.51990.1	ENSSSCT00000086874.1	81.148	122	20	2	1094	1213	1614	1494	1e-23	111	1228	2425	54	0.506392	MSTRG.51990	Yes
307	MSTRG.52394.1	ENSSSCT00000070984.1	67.027	370	89	8	93	457	163	504	4.54e-24	112	569	1102	64	0.516334	MSTRG.52394	Yes
308	MSTRG.52471.1	ENSSSCT00000076832.1	81.395	86	16	0	1085	1170	2040	2125	1.76e-15	84.2	1547	2337	61	0.66196	MSTRG.52471	Yes
309	MSTRG.52539.1	ENSSSCT00000081011.1	67.316	462	116	13	1	436	1024	572	3.04e-28	126	829	1068	53	0.776217	MSTRG.52539	Yes
310	MSTRG.52684.1	ENSSSCT00000079029.1	79.583	240	41	4	243	475	1	239	6.58e-51	202	1123	1585	56	0.708517	MSTRG.52684	Yes
311	MSTRG.53163.1	ENSSSCT00000087746.1	72.903	310	77	5	102	408	837	532	2.16e-40	165	525	1044	58	0.502874	MSTRG.53163	Yes
312	MSTRG.53822.1	ENSSSCT00000087746.1	71.667	300	81	2	249	546	842	545	1.42e-36	153	546	1044	55	0.522989	MSTRG.53822	Yes
313	MSTRG.54030.1	ENSSSCT00000085428.1	70.37	405	80	7	1	367	784	382	5.16e-49	195	604	859	61	0.703143	MSTRG.54030	Yes
314	MSTRG.54060.1	ENSSSCT00000090527.1	73.485	660	162	8	1	656	845	1495	4.77e-104	378	1289	2415	51	0.533747	MSTRG.54060	Yes
315	MSTRG.54182.1	ENSSSCT00000088393.1	80.675	326	57	6	199	523	1168	848	1.39e-75	283	647	1168	50	0.553938	MSTRG.54182	Yes
316	MSTRG.54386.9	ENSSSCT00000081011.1	70.515	485	88	13	274	726	1006	545	4.5e-57	222	728	1068	62	0.681648	MSTRG.54386	Yes
317	MSTRG.54557.1	ENSSSCT00000073009.1	74.074	459	115	4	194	650	917	461	5.96e-74	278	652	1281	70	0.508977	MSTRG.54557	Yes
318	MSTRG.54573.1	ENSSSCT00000089683.1	75.064	389	96	1	270	658	406	793	4.65e-69	261	661	1055	59	0.62654	MSTRG.54573	Yes
319	MSTRG.54803.1	ENSSSCT00000089375.1	78.031	701	143	8	65	763	1066	375	3.17e-154	545	763	1388	92	0.549712	MSTRG.54803	Yes
320	MSTRG.54868.1	ENSSSCT00000075642.1	73.486	875	179	16	991	1843	745	1588	5.7e-143	508	1868	2690	62	0.694424	MSTRG.54868	Yes
321	MSTRG.54984.2	ENSSSCT00000088029.1	73.239	497	121	6	116	604	1194	702	6.13e-75	281	812	1215	60	0.668313	MSTRG.54984	No
322	MSTRG.55225.45	ENSSSCT00000081781.1	80.645	93	14	1	354	442	331	423	4.07e-16	86.9	1250	1907	71	0.65548	MSTRG.55225	No
323	MSTRG.55359.1	ENSSSCT00000067035.1	75.316	158	35	2	609	764	1387	1542	1.69e-21	104	1388	2563	50	0.541553	MSTRG.55359	Yes
324	MSTRG.55376.1	ENSSSCT00000075642.1	74.444	180	42	3	1181	1360	1946	2121	1.49e-22	108	1492	2690	59	0.554647	MSTRG.55376	Yes
325	MSTRG.55373.14	ENSSSCT00000080892.1	71.461	445	109	7	277	719	1151	723	2.33e-55	215	883	1756	50	0.502847	MSTRG.55373	No
326	MSTRG.55532.1	ENSSSCT00000088029.1	73.81	462	113	5	154	611	1193	736	6.78e-73	273	611	1215	75	0.502881	MSTRG.55532	Yes
327	MSTRG.55851.1	ENSSSCT00000083341.1	74.074	459	82	8	345	794	5	435	1.18e-77	289	808	1482	56	0.545209	MSTRG.55851	Yes
328	MSTRG.55874.1	ENSSSCT00000087586.1	70.273	1100	221	29	902	1956	1534	496	3.53e-133	475	1957	1552	54	1.26095	MSTRG.55874	Yes
329	MSTRG.56108.1	ENSSSCT00000081011.1	71.982	439	111	9	308	742	586	1016	3.36e-53	208	856	1068	51	0.801498	MSTRG.56108	Yes
330	MSTRG.56117.1	ENSSSCT00000081011.1	71.818	440	111	10	150	585	586	1016	5.07e-51	202	871	1068	50	0.815543	MSTRG.56117	Yes
331	MSTRG.56576.1	ENSSSCT00000088780.1	77.564	468	72	11	1823	2269	3689	4144	1.18e-95	352	2269	4516	61	0.502436	MSTRG.56576	Yes
332	MSTRG.56578.1	ENSSSCT00000088029.1	76.276	333	76	2	59	388	995	663	1.42e-62	239	619	1215	53	0.509465	MSTRG.56578	No
333	MSTRG.56578.2	ENSSSCT00000090997.1	79.518	83	17	0	438	520	707	789	1.72e-12	74.3	847	1257	54	0.673827	MSTRG.56578	No
334	MSTRG.56591.1	ENSSSCT00000090997.1	78.571	126	27	0	1	126	664	789	2.36e-22	106	691	1257	52	0.549722	MSTRG.56591	Yes
335	MSTRG.56606.1	ENSSSCT00000073009.1	75.354	495	118	4	322	814	917	425	1.36e-89	329	818	1281	60	0.638564	MSTRG.56606	Yes
336	MSTRG.56614.1	ENSSSCT00000089683.1	73.214	392	95	5	52	441	521	904	3.47e-57	221	566	1055	69	0.536493	MSTRG.56614	Yes
337	MSTRG.56641.1	ENSSSCT00000089683.1	73.284	539	133	6	8	539	500	1034	1.12e-82	306	595	1055	89	0.563981	MSTRG.56641	Yes
338	MSTRG.56654.1	ENSSSCT00000091265.1	83.019	53	7	1	1304	1354	978	926	4.41e-06	53.6	2270	3324	54	0.682912	MSTRG.56654	Yes
339	MSTRG.57034.2	ENSSSCT00000068889.1	83.519	540	65	8	336	856	969	435	1.62e-158	559	856	1359	61	0.629875	MSTRG.57034	Yes
340	MSTRG.57071.3	ENSSSCT00000073009.1	75.87	460	93	9	89	544	498	943	1.49e-82	306	786	1281	58	0.613583	MSTRG.57071	No
341	MSTRG.57104.3	ENSSSCT00000083453.1	77.749	764	135	13	20	767	15	759	2.8e-166	585	2023	1758	64	1.15074	MSTRG.57104	No
342	MSTRG.57336.2	ENSSSCT00000075264.1	79.012	729	117	10	2434	3135	770	51	4.74e-174	613	4718	5320	51	0.886842	MSTRG.57336	Yes
343	MSTRG.57465.1	ENSSSCT00000073108.1	80.862	951	150	15	115	1042	1223	2164	0	856	3003	3811	81	0.787982	MSTRG.57465	Yes
344	MSTRG.57546.56	ENSSSCT00000072182.1	65.941	643	175	15	158	779	1386	767	4.86e-34	145	1226	2242	51	0.546833	MSTRG.57546	No
345	MSTRG.57583.1	ENSSSCT00000073780.1	76.809	677	133	8	48	704	1	673	1.2e-140	499	777	1366	85	0.568814	MSTRG.57583	Yes
346	MSTRG.58100.1	ENSSSCT00000087746.1	73.312	311	76	5	5	312	532	838	5.13e-42	171	530	1044	58	0.507663	MSTRG.58100	Yes
347	MSTRG.58228.1	ENSSSCT00000087746.1	73.852	283	67	5	4	283	810	532	2.67e-39	161	532	1044	53	0.509579	MSTRG.58228	Yes
348	MSTRG.58233.1	ENSSSCT00000090132.1	78.454	427	89	3	218	642	570	995	1.51e-94	345	704	1322	60	0.532526	MSTRG.58233	Yes
349	MSTRG.58322.1	ENSSSCT00000087972.1	84	50	7	1	429	478	1128	1176	5.33e-06	51.8	803	1418	59	0.566291	MSTRG.58322	Yes
350	MSTRG.58369.1	ENSSSCT00000076832.1	81.897	116	20	1	1266	1380	1600	1715	1.14e-23	112	1395	2337	68	0.596919	MSTRG.58369	Yes
351	MSTRG.58460.1	ENSSSCT00000088029.1	75.714	420	93	6	59	474	995	581	1.75e-74	279	668	1215	62	0.549794	MSTRG.58460	Yes
352	MSTRG.58493.1	ENSSSCT00000089683.1	67.371	426	101	11	31	444	552	951	6.03e-29	127	580	1055	71	0.549763	MSTRG.58493	Yes
353	MSTRG.58495.1	ENSSSCT00000069656.1	82.716	162	27	1	45	205	190	29	4.49e-40	163	323	514	50	0.628405	MSTRG.58495	Yes
354	MSTRG.58645.1	ENSSSCT00000083622.1	75.714	280	62	3	226	502	375	651	5.79e-48	191	559	1102	50	0.50726	MSTRG.58645	Yes
355	MSTRG.58685.1	ENSSSCT00000081332.1	84.483	58	7	1	5284	5341	60	5	2.11e-08	62.6	5580	5104	63	1.09326	MSTRG.58685	Yes
356	MSTRG.58690.8	ENSSSCT00000081332.1	87.931	58	5	1	254	311	1	56	5.22e-11	71.6	7158	5104	51	1.40243	MSTRG.58690	No
357	MSTRG.58691.1	ENSSSCT00000081332.1	87.931	58	5	1	2139	2196	56	1	2.76e-11	71.6	3796	5104	56	0.74373	MSTRG.58691	Yes
358	MSTRG.59187.1	ENSSSCT00000066794.1	84.259	108	16	1	1643	1749	1916	2023	1.81e-24	115	2670	2023	63	1.31982	MSTRG.59187	Yes
359	MSTRG.59199.1	ENSSSCT00000073009.1	65.944	461	136	12	76	525	720	270	2.32e-17	89.7	877	1281	51	0.684621	MSTRG.59199	Yes
360	MSTRG.59260.1	ENSSSCT00000085428.1	69.039	281	66	6	226	500	859	594	4.87e-23	107	504	859	55	0.586729	MSTRG.59260	Yes
361	MSTRG.59394.1	ENSSSCT00000081441.1	79.421	311	64	0	283	593	1184	874	6.57e-73	273	593	1184	52	0.500845	MSTRG.59394	Yes
362	MSTRG.59608.1	ENSSSCT00000091265.1	77.976	899	177	7	606	1488	1914	2807	0	717	1699	3324	52	0.511131	MSTRG.59608	Yes
363	MSTRG.59751.1	ENSSSCT00000087746.1	73.101	316	77	6	166	478	532	842	6.57e-41	168	556	1044	56	0.532567	MSTRG.59751	Yes
364	MSTRG.59942.1	ENSSSCT00000066972.1	83.333	78	9	2	758	832	437	361	1.81e-13	77.9	1079	1688	59	0.639218	MSTRG.59942	Yes
365	MSTRG.59943.1	ENSSSCT00000073780.1	71.731	283	54	11	1341	1605	735	1009	2.82e-27	124	2161	1366	52	1.58199	MSTRG.59943	Yes
366	MSTRG.59952.1	ENSSSCT00000073009.1	66.422	408	116	12	205	601	720	323	7.18e-16	84.2	644	1281	62	0.502732	MSTRG.59952	Yes
367	MSTRG.60135.9	ENSSSCT00000090978.1	68.409	421	115	11	299	714	659	252	8.27e-29	127	788	1574	53	0.500635	MSTRG.60135	No
368	MSTRG.60224.1	ENSSSCT00000081011.1	74.938	403	86	10	471	862	563	961	5.94e-63	241	894	1068	69	0.837079	MSTRG.60224	Yes
369	MSTRG.60225.1	ENSSSCT00000084106.1	74.121	711	131	15	100	782	471	1156	6.98e-121	434	1271	1695	54	0.749853	MSTRG.60225	Yes
370	MSTRG.60231.55	ENSSSCT00000070978.1	80.392	102	17	1	169	270	1545	1447	1.93e-18	93.3	886	1573	61	0.563255	MSTRG.60231	No
[truncated: 33 more rows]

## Sheet: Goat
	qaccver	saccver	pident	length	mismatch	gapopen	qstart	qend	sstart	send	evalue	bitscore	qlen	slen	qcovs	qlen/slen	lncid	complete
[truncated: 3,054 more rows]
