# Supplementary material for: Transcriptomic meta-analysis reveals unannotated long non-coding RNAs related to the immune response in sheep
Source: Front Genet. 2022 Nov 22;13:1067350. doi: 10.3389/fgene.2022.1067350 (PMC9725098; doi:10.3389/fgene.2022.1067350)
Supplement: Supplementary file 3 [file Table6.XLSX]

## Sheet: Integration
gid	type	CAGE	CAGE-BD	H3K4me3	H3K27ac	t1tpm	t01tpm	b1tpm	b01tpm	01_TPM	1_TPM	de_b	de_l	DE	mod_b	mod_l	Coex_mod	dcn_b	dcn_l	DCN
MSTRG.8	novel_lnc	0	0	0	0	0	1	0	1	1	0	0	0	0	0	0	0	0	0	0
MSTRG.11	novel_lnc	0	0	0	0	0	1	0	1	1	0	0	0	0	0	0	0	0	0	0
MSTRG.22	novel_lnc	0	0	0	0	0	0	0	0	0	0	0	0	0	0	0	0	0	0	0
MSTRG.29	novel_lnc	0	0	0	0	1	1	0	0	1	1	0	0	0	0	0	0	0	0	0
MSTRG.34	novel_lnc	0	0	0	0	0	0	0	0	0	0	0	0	0	0	0	0	0	0	0
MSTRG.36	novel_lnc	1	1	1	0	0	1	0	1	1	0	0	0	0	0	0	0	0	0	0
MSTRG.43	novel_lnc	0	0	0	0	0	1	0	1	1	0	0	0	0	0	0	0	0	0	0
MSTRG.46	novel_lnc	1	0	0	0	0	1	0	0	1	0	0	0	0	0	0	0	0	0	0
MSTRG.58	novel_lnc	0	0	1	1	0	1	0	1	1	0	0	0	0	0	0	0	0	0	0
MSTRG.62	novel_lnc	0	0	0	0	0	0	0	0	0	0	0	0	0	0	0	0	0	0	0
MSTRG.67	novel_lnc	0	0	0	0	0	1	0	0	1	0	0	0	0	0	0	0	0	0	0
MSTRG.69	novel_lnc	0	0	0	0	0	0	0	0	0	0	0	0	0	0	0	0	0	0	0
MSTRG.98	novel_lnc	0	0	0	0	0	0	0	0	0	0	0	0	0	0	0	0	0	0	0
MSTRG.99	novel_lnc	0	0	0	0	0	0	0	1	1	0	0	0	0	0	0	0	0	0	0
MSTRG.102	novel_lnc	0	0	0	0	0	0	0	0	0	0	0	0	0	0	0	0	0	0	0
MSTRG.105	novel_lnc	0	0	0	0	0	1	0	1	1	0	0	0	0	0	0	0	0	0	0
MSTRG.109	novel_lnc	0	0	0	0	0	1	0	0	1	0	0	0	0	0	0	0	0	0	0
MSTRG.110	novel_lnc	1	0	0	0	0	1	0	0	1	0	0	0	0	0	0	0	0	0	0
MSTRG.114	novel_lnc	0	0	0	0	0	0	0	0	0	0	0	0	0	0	0	0	0	0	0
MSTRG.115	novel_lnc	1	0	0	0	0	1	0	0	1	0	0	0	0	0	0	0	0	0	0
MSTRG.121	novel_lnc	0	0	0	0	0	0	0	0	0	0	0	0	0	0	0	0	0	0	0
MSTRG.123	novel_lnc	0	0	0	0	0	0	0	0	0	0	0	0	0	0	0	0	0	0	0
MSTRG.126	novel_lnc	0	0	0	0	0	0	0	0	0	0	0	0	0	0	0	0	0	0	0
MSTRG.127	novel_lnc	0	0	0	0	0	1	0	1	1	0	0	0	0	0	0	0	0	0	0
MSTRG.128	novel_lnc	0	0	0	0	0	1	0	1	1	0	0	0	0	0	0	0	0	0	0
MSTRG.137	novel_lnc	0	0	0	0	0	0	0	0	0	0	0	0	0	0	0	0	0	0	0
MSTRG.139	novel_lnc	0	0	0	0	0	1	0	0	1	0	0	0	0	0	0	0	0	0	0
MSTRG.142	novel_lnc	0	0	0	0	0	0	0	0	0	0	0	0	0	0	0	0	0	0	0
MSTRG.144	novel_lnc	1	0	0	0	0	0	0	0	0	0	0	0	0	0	0	0	0	0	0
MSTRG.153	novel_lnc	0	0	0	0	0	0	0	0	0	0	0	0	0	0	0	0	0	0	0
MSTRG.155	novel_lnc	1	0	0	0	0	1	0	1	1	0	0	0	0	0	0	0	0	0	0
MSTRG.159	novel_lnc	1	0	0	0	0	1	0	0	1	0	0	0	0	0	0	0	0	0	0
MSTRG.160	novel_lnc	0	0	0	0	0	1	0	0	1	0	0	0	0	0	0	0	0	0	0
MSTRG.163	novel_lnc	0	0	0	0	0	1	0	0	1	0	0	0	0	0	0	0	0	0	0
MSTRG.164	novel_lnc	0	0	0	0	0	1	0	0	1	0	0	0	0	0	0	0	0	0	0
MSTRG.166	novel_lnc	1	0	1	1	0	1	0	1	1	0	0	0	0	0	0	0	0	0	0
MSTRG.168	novel_lnc	0	0	0	0	0	1	0	1	1	0	0	0	0	0	0	0	0	0	0
MSTRG.175	novel_lnc	0	0	0	0	0	0	0	0	0	0	0	0	0	0	0	0	0	0	0
MSTRG.190	novel_lnc	0	0	0	0	0	1	0	0	1	0	0	0	0	0	0	0	0	0	0
MSTRG.206	novel_lnc	0	0	0	0	0	1	0	1	1	0	0	0	0	0	0	0	0	0	0
MSTRG.208	novel_lnc	0	0	0	0	0	0	0	1	1	0	0	0	0	0	0	0	0	0	0
MSTRG.209	novel_lnc	1	0	0	0	0	1	0	0	1	0	0	0	0	0	0	0	0	0	0
MSTRG.210	novel_lnc	0	0	1	1	0	0	0	0	0	0	0	0	0	0	0	0	0	0	0
MSTRG.218	novel_lnc	0	0	0	0	0	0	0	0	0	0	0	0	0	0	0	0	0	0	0
MSTRG.220	novel_lnc	1	0	0	0	0	1	0	0	1	0	0	0	0	0	0	0	0	0	0
MSTRG.222	novel_lnc	0	0	0	0	0	0	0	0	0	0	0	0	0	0	0	0	0	0	0
MSTRG.230	novel_lnc	0	0	0	0	0	0	0	0	0	0	0	0	0	0	0	0	0	0	0
MSTRG.236	novel_lnc	0	0	0	0	0	0	0	0	0	0	0	0	0	0	0	0	0	0	0
MSTRG.238	novel_lnc	1	0	0	0	0	0	0	0	0	0	0	0	0	0	0	0	0	0	0
MSTRG.249	novel_lnc	0	0	0	0	0	1	0	1	1	0	0	0	0	0	0	0	0	0	0
MSTRG.257	novel_lnc	1	0	1	1	0	1	0	1	1	0	0	0	0	0	0	0	0	0	0
MSTRG.258	novel_lnc	0	0	0	0	0	1	0	0	1	0	0	0	0	0	0	0	0	0	0
MSTRG.262	novel_lnc	1	0	0	0	0	1	0	0	1	0	0	0	0	0	0	0	0	0	0
MSTRG.263	novel_lnc	1	0	0	0	0	1	0	0	1	0	0	0	0	0	0	0	0	0	0
MSTRG.264	novel_lnc	1	1	1	1	1	1	0	1	1	1	0	0	0	0	0	0	0	0	0
MSTRG.265	novel_lnc	0	0	0	0	0	1	0	0	1	0	0	0	0	0	0	0	0	0	0
MSTRG.268	novel_lnc	1	1	1	0	0	1	0	0	1	0	0	0	0	0	0	0	0	0	0
MSTRG.273	novel_lnc	1	0	0	0	0	1	0	0	1	0	0	0	0	0	0	0	0	0	0
MSTRG.274	novel_lnc	0	0	0	0	0	1	0	0	1	0	0	0	0	0	0	0	0	0	0
MSTRG.289	novel_lnc	0	0	0	0	0	0	0	0	0	0	0	0	0	0	0	0	0	0	0
MSTRG.294	novel_lnc	0	0	0	0	0	1	0	1	1	0	0	0	0	0	0	0	0	0	0
MSTRG.301	novel_lnc	0	0	0	0	1	1	0	1	1	1	0	0	0	0	0	0	0	0	0
MSTRG.305	novel_lnc	0	0	0	0	1	1	0	0	1	1	0	0	0	0	0	0	0	0	0
MSTRG.306	novel_lnc	0	0	0	0	0	0	0	0	0	0	0	0	0	0	0	0	0	0	0
MSTRG.312	novel_lnc	1	0	1	1	0	1	0	1	1	0	0	0	0	0	0	0	0	0	0
MSTRG.314	novel_lnc	0	0	0	0	0	1	0	1	1	0	0	0	0	0	0	0	0	0	0
MSTRG.321	novel_lnc	1	0	0	0	1	1	0	1	1	1	0	0	0	0	0	0	0	0	0
MSTRG.323	novel_lnc	1	1	0	0	0	1	0	0	1	0	0	0	0	0	0	0	0	0	0
MSTRG.325	novel_lnc	1	1	1	1	0	1	0	0	1	0	0	0	0	0	0	0	0	0	0
MSTRG.333	novel_lnc	0	0	0	0	1	1	0	1	1	1	0	0	0	0	0	0	0	0	0
MSTRG.336	novel_lnc	0	0	0	0	0	0	0	0	0	0	0	0	0	0	0	0	0	0	0
MSTRG.338	novel_lnc	1	0	1	1	0	1	0	1	1	0	0	0	0	0	0	0	0	0	0
MSTRG.350	novel_lnc	0	0	1	1	0	0	0	0	0	0	0	0	0	0	0	0	0	0	0
MSTRG.351	novel_lnc	0	0	1	1	0	1	0	0	1	0	0	0	0	0	0	0	0	0	0
MSTRG.362	novel_lnc	1	0	1	1	0	1	0	1	1	0	0	0	0	0	0	0	0	0	0
MSTRG.366	novel_lnc	0	0	0	0	0	0	0	0	0	0	0	0	0	0	0	0	0	0	0
MSTRG.372	novel_lnc	0	0	0	0	0	1	0	0	1	0	0	0	0	0	0	0	0	0	0
MSTRG.379	novel_lnc	1	0	0	0	0	0	0	1	1	0	0	0	0	0	0	0	0	0	0
MSTRG.381	novel_lnc	0	0	0	0	1	1	0	1	1	1	0	0	0	0	0	0	0	0	0
MSTRG.393	novel_lnc	1	0	1	1	1	1	1	1	1	1	0	0	0	0	0	0	0	0	0
MSTRG.394	novel_lnc	1	0	0	1	1	1	0	1	1	1	0	0	0	0	0	0	0	0	0
MSTRG.395	novel_lnc	0	0	1	1	0	0	0	0	0	0	0	0	0	0	0	0	0	0	0
MSTRG.396	novel_lnc	1	0	1	0	0	1	0	1	1	0	0	0	0	0	0	0	0	0	0
MSTRG.399	novel_lnc	0	0	0	0	0	0	0	0	0	0	0	0	0	0	0	0	0	0	0
MSTRG.402	novel_lnc	0	0	0	0	1	1	0	0	1	1	0	0	0	0	0	0	0	0	0
MSTRG.405	novel_lnc	0	0	0	0	0	1	0	0	1	0	0	0	0	0	0	0	0	0	0
MSTRG.413	novel_lnc	0	0	0	0	0	1	0	1	1	0	0	0	0	0	0	0	0	0	0
MSTRG.416	novel_lnc	1	0	1	1	1	1	1	1	1	1	0	0	0	0	0	0	0	0	0
MSTRG.420	novel_lnc	1	0	1	1	0	1	0	1	1	0	0	0	0	0	0	0	0	0	0
MSTRG.421	novel_lnc	0	0	1	1	0	1	0	1	1	0	0	0	0	0	0	0	0	0	0
MSTRG.422	novel_lnc	0	0	0	1	0	0	0	0	0	0	0	0	0	0	0	0	0	0	0
MSTRG.438	novel_lnc	0	0	0	0	0	0	0	0	0	0	0	0	0	0	0	0	0	0	0
MSTRG.439	novel_lnc	0	0	0	0	0	0	0	1	1	0	0	0	0	0	0	0	0	0	0
MSTRG.440	novel_lnc	0	0	0	0	0	0	0	0	0	0	0	0	0	0	0	0	0	0	0
MSTRG.441	novel_lnc	0	0	0	0	0	1	0	0	1	0	0	0	0	0	0	0	0	0	0
MSTRG.445	novel_lnc	0	0	0	0	0	0	0	1	1	0	0	0	0	0	0	0	0	0	0
MSTRG.453	novel_lnc	1	0	0	0	0	1	1	1	1	1	0	0	0	0	0	0	0	0	0
MSTRG.455	novel_lnc	0	0	0	0	0	1	0	0	1	0	0	0	0	0	0	0	0	0	0
MSTRG.460	novel_lnc	1	0	1	1	0	0	0	0	0	0	0	0	0	0	0	0	0	0	0
MSTRG.462	novel_lnc	1	0	0	0	0	0	0	1	1	0	0	0	0	0	0	0	0	0	0
MSTRG.471	novel_lnc	1	0	0	0	0	1	0	0	1	0	0	0	0	0	0	0	0	0	0
MSTRG.473	novel_lnc	1	0	0	0	0	1	0	0	1	0	0	0	0	0	0	0	0	0	0
MSTRG.477	novel_lnc	1	0	0	1	0	1	1	1	1	1	0	0	0	0	0	0	0	0	0
MSTRG.478	novel_lnc	0	0	0	0	0	0	0	1	1	0	0	0	0	0	0	0	0	0	0
MSTRG.480	novel_lnc	1	1	1	0	0	1	0	1	1	0	1	0	1	0	0	0	0	0	0
MSTRG.484	novel_lnc	0	0	0	0	0	0	0	1	1	0	0	0	0	0	0	0	0	0	0
MSTRG.485	novel_lnc	0	0	0	0	0	0	0	0	0	0	0	0	0	0	0	0	0	0	0
MSTRG.495	novel_lnc	1	0	0	0	0	0	0	0	0	0	0	0	0	0	0	0	0	0	0
MSTRG.498	novel_lnc	1	0	0	1	0	0	0	1	1	0	0	0	0	0	0	0	0	0	0
MSTRG.499	novel_lnc	0	0	0	0	0	0	0	0	0	0	0	0	0	0	0	0	0	0	0
MSTRG.500	novel_lnc	0	0	0	0	0	0	0	0	0	0	0	0	0	0	0	0	0	0	0
MSTRG.501	novel_lnc	0	0	0	0	0	0	0	0	0	0	0	0	0	0	0	0	0	0	0
MSTRG.503	novel_lnc	0	0	0	0	1	1	0	0	1	1	0	0	0	0	0	0	0	0	0
MSTRG.513	novel_lnc	1	0	1	1	0	1	1	1	1	1	0	0	0	0	0	0	0	0	0
MSTRG.515	novel_lnc	1	1	1	1	0	0	0	1	1	0	0	0	0	0	0	0	0	0	0
MSTRG.516	novel_lnc	0	0	1	1	0	1	0	0	1	0	0	0	0	0	0	0	0	0	0
MSTRG.518	novel_lnc	1	0	1	0	0	1	0	1	1	0	0	0	0	0	0	0	0	0	0
MSTRG.520	novel_lnc	0	0	0	0	0	1	0	1	1	0	0	0	0	0	0	0	0	0	0
MSTRG.526	novel_lnc	0	0	0	0	0	0	0	0	0	0	0	0	0	0	0	0	0	0	0
MSTRG.528	novel_lnc	0	0	0	0	0	0	0	0	0	0	0	0	0	0	0	0	0	0	0
MSTRG.546	novel_lnc	1	0	0	0	0	0	0	0	0	0	0	0	0	0	0	0	0	0	0
MSTRG.547	novel_lnc	0	0	0	0	1	1	0	0	1	1	0	0	0	0	0	0	0	0	0
MSTRG.555	novel_lnc	1	0	1	1	0	0	0	1	1	0	0	0	0	0	0	0	0	0	0
MSTRG.557	novel_lnc	1	1	0	0	0	0	0	0	0	0	0	0	0	0	0	0	0	0	0
MSTRG.558	novel_lnc	0	0	0	0	0	0	0	0	0	0	0	0	0	0	0	0	0	0	0
MSTRG.565	novel_lnc	0	0	0	0	0	1	0	0	1	0	0	0	0	0	0	0	0	0	0
MSTRG.566	novel_lnc	0	0	0	0	0	0	0	0	0	0	0	0	0	0	0	0	0	0	0
MSTRG.570	novel_lnc	1	0	0	0	0	1	0	1	1	0	0	0	0	0	0	0	0	0	0
MSTRG.576	novel_lnc	0	0	0	0	0	1	0	0	1	0	0	0	0	0	0	0	0	0	0
MSTRG.580	novel_lnc	1	0	1	1	0	0	0	0	0	0	0	0	0	0	0	0	0	0	0
MSTRG.592	novel_lnc	1	0	0	0	0	1	0	1	1	0	0	0	0	0	0	0	0	0	0
MSTRG.596	novel_lnc	0	0	0	0	0	1	0	0	1	0	0	0	0	0	0	0	0	0	0
MSTRG.597	novel_lnc	1	0	0	0	1	1	1	1	1	1	0	0	0	0	0	0	0	0	0
MSTRG.598	novel_lnc	1	0	0	0	0	1	0	1	1	0	0	0	0	0	0	0	0	0	0
MSTRG.605	novel_lnc	1	0	0	0	0	1	0	1	1	0	0	0	0	0	0	0	0	0	0
MSTRG.607	novel_lnc	0	0	0	0	0	1	0	1	1	0	0	0	0	0	0	0	0	0	0
MSTRG.610	novel_lnc	1	1	1	1	1	1	1	1	1	1	0	0	0	0	0	0	0	0	0
MSTRG.618	novel_lnc	0	0	0	0	0	1	0	0	1	0	0	0	0	0	0	0	0	0	0
MSTRG.626	novel_lnc	0	0	0	0	0	0	0	0	0	0	0	0	0	0	0	0	0	0	0
MSTRG.631	novel_lnc	1	0	1	1	0	1	1	1	1	1	0	0	0	0	0	0	0	0	0
MSTRG.635	novel_lnc	1	0	1	1	0	1	1	1	1	1	0	0	0	0	0	0	0	0	0
MSTRG.638	novel_lnc	1	0	0	0	0	0	0	1	1	0	0	0	0	0	0	0	0	0	0
MSTRG.640	novel_lnc	0	0	1	1	0	1	0	1	1	0	0	0	0	0	0	0	0	0	0
MSTRG.643	novel_lnc	0	0	0	0	0	1	0	0	1	0	0	0	0	0	0	0	0	0	0
MSTRG.649	novel_lnc	0	0	0	0	0	0	0	0	0	0	0	0	0	0	0	0	0	0	0
MSTRG.657	novel_lnc	1	0	0	0	0	0	0	0	0	0	0	0	0	0	0	0	0	0	0
MSTRG.664	novel_lnc	0	0	0	1	0	0	0	0	0	0	0	0	0	0	0	0	0	0	0
MSTRG.665	novel_lnc	0	0	0	0	0	1	0	1	1	0	0	0	0	0	0	0	0	0	0
MSTRG.666	novel_lnc	0	0	0	0	0	0	0	1	1	0	0	0	0	0	0	0	0	0	0
MSTRG.672	novel_lnc	0	0	0	0	1	1	0	1	1	1	0	0	0	0	0	0	0	0	0
MSTRG.679	novel_lnc	1	0	0	0	0	0	0	0	0	0	0	0	0	0	0	0	0	0	0
MSTRG.687	novel_lnc	0	0	0	0	0	1	0	1	1	0	0	0	0	0	0	0	0	0	0
MSTRG.688	novel_lnc	0	0	1	0	0	0	0	1	1	0	0	0	0	0	0	0	0	0	0
MSTRG.691	novel_lnc	0	0	0	0	0	0	0	0	0	0	0	0	0	0	0	0	0	0	0
MSTRG.697	novel_lnc	0	0	0	0	0	1	0	1	1	0	0	0	0	0	0	0	0	0	0
MSTRG.700	novel_lnc	1	0	0	0	0	0	0	0	0	0	0	0	0	0	0	0	0	0	0
MSTRG.705	novel_lnc	0	0	0	0	0	0	0	0	0	0	0	0	0	0	0	0	0	0	0
MSTRG.709	novel_lnc	1	0	0	0	0	1	0	1	1	0	0	0	0	0	0	0	0	0	0
MSTRG.718	novel_lnc	0	0	0	0	0	0	0	0	0	0	0	0	0	0	0	0	0	0	0
MSTRG.719	novel_lnc	0	0	0	0	0	0	0	0	0	0	0	0	0	0	0	0	0	0	0
MSTRG.722	novel_lnc	0	0	0	0	0	0	0	0	0	0	0	0	0	0	0	0	0	0	0
MSTRG.724	novel_lnc	1	0	0	0	0	0	0	0	0	0	0	0	0	0	0	0	0	0	0
MSTRG.725	novel_lnc	0	0	0	0	0	1	0	1	1	0	0	0	0	0	0	0	0	0	0
MSTRG.726	novel_lnc	0	0	1	0	1	1	0	0	1	1	0	0	0	0	0	0	0	0	0
MSTRG.737	novel_lnc	0	0	0	0	0	0	0	0	0	0	0	0	0	0	0	0	0	0	0
MSTRG.741	novel_lnc	1	0	0	0	1	1	1	1	1	1	0	0	0	0	0	0	0	0	0
MSTRG.749	novel_lnc	1	0	0	0	0	0	0	0	0	0	0	0	0	0	0	0	0	0	0
MSTRG.755	novel_lnc	0	0	0	0	0	1	0	0	1	0	0	0	0	0	0	0	0	0	0
MSTRG.759	novel_lnc	0	0	0	0	0	0	0	0	0	0	0	0	0	0	0	0	0	0	0
MSTRG.773	novel_lnc	0	0	0	0	0	0	0	0	0	0	0	0	0	0	0	0	0	0	0
MSTRG.774	novel_lnc	0	0	0	0	0	0	0	0	0	0	0	0	0	0	0	0	0	0	0
MSTRG.775	novel_lnc	0	0	0	0	0	0	0	0	0	0	0	0	0	0	0	0	0	0	0
MSTRG.778	novel_lnc	0	0	0	0	0	1	0	1	1	0	0	0	0	0	0	0	0	0	0
MSTRG.783	novel_lnc	0	0	0	0	0	0	0	0	0	0	0	0	0	0	0	0	0	0	0
MSTRG.784	novel_lnc	1	0	0	0	0	1	0	0	1	0	0	0	0	0	0	0	0	0	0
MSTRG.786	novel_lnc	0	0	0	0	0	1	0	0	1	0	0	0	0	0	0	0	0	0	0
MSTRG.787	novel_lnc	0	0	0	0	0	1	0	1	1	0	0	0	0	0	0	0	0	0	0
MSTRG.788	novel_lnc	1	0	0	0	0	0	0	0	0	0	0	0	0	0	0	0	0	0	0
MSTRG.790	novel_lnc	0	0	0	0	0	1	0	0	1	0	0	0	0	0	0	0	0	0	0
MSTRG.793	novel_lnc	0	0	0	0	0	0	0	0	0	0	0	0	0	0	0	0	0	0	0
MSTRG.795	novel_lnc	0	0	0	0	0	0	0	0	0	0	0	0	0	0	0	0	0	0	0
MSTRG.814	novel_lnc	1	1	1	0	0	0	0	0	0	0	0	0	0	0	0	0	0	0	0
MSTRG.815	novel_lnc	1	0	1	0	0	1	0	1	1	0	0	0	0	0	0	0	0	0	0
MSTRG.816	novel_lnc	1	0	1	0	0	0	0	0	0	0	0	0	0	0	0	0	0	0	0
MSTRG.818	novel_lnc	0	0	0	0	0	0	0	0	0	0	0	0	0	0	0	0	0	0	0
MSTRG.830	novel_lnc	1	0	1	0	0	1	0	0	1	0	0	0	0	0	0	0	0	0	0
MSTRG.837	novel_lnc	0	0	0	0	0	1	0	1	1	0	0	0	0	0	0	0	0	0	0
MSTRG.841	novel_lnc	0	0	0	0	0	1	0	1	1	0	0	0	0	0	0	0	0	0	0
MSTRG.842	novel_lnc	0	0	1	0	0	1	0	1	1	0	0	0	0	0	0	0	0	0	0
MSTRG.847	novel_lnc	1	0	1	1	0	1	0	1	1	0	0	0	0	0	0	0	0	0	0
MSTRG.857	novel_lnc	0	0	0	0	0	1	0	0	1	0	0	0	0	0	0	0	0	0	0
MSTRG.858	novel_lnc	0	0	0	0	0	0	0	0	0	0	0	0	0	0	0	0	0	0	0
MSTRG.866	novel_lnc	0	0	0	0	0	1	0	0	1	0	0	0	0	0	0	0	0	0	0
MSTRG.872	novel_lnc	0	0	0	0	0	1	0	0	1	0	0	0	0	0	0	0	0	0	0
MSTRG.874	novel_lnc	0	0	0	0	0	1	1	1	1	1	0	0	0	0	0	0	0	0	0
MSTRG.875	novel_lnc	0	0	0	0	0	0	0	0	0	0	0	0	0	0	0	0	0	0	0
MSTRG.877	novel_lnc	1	1	1	0	0	1	0	0	1	0	0	0	0	0	0	0	0	0	0
MSTRG.879	novel_lnc	0	0	0	0	0	0	0	1	1	0	0	0	0	0	0	0	0	0	0
MSTRG.882	novel_lnc	1	0	1	0	0	1	0	0	1	0	0	0	0	0	0	0	0	0	0
MSTRG.883	novel_lnc	1	1	1	0	0	1	0	0	1	0	0	0	0	0	0	0	0	0	0
MSTRG.894	novel_lnc	0	0	0	0	1	1	1	1	1	1	0	0	0	0	0	0	0	0	0
MSTRG.897	novel_lnc	1	0	1	0	0	1	0	0	1	0	0	0	0	0	0	0	0	0	0
MSTRG.899	novel_lnc	0	0	0	0	0	0	0	0	0	0	0	0	0	0	0	0	0	0	0
MSTRG.903	novel_lnc	0	0	0	0	0	0	0	0	0	0	0	0	0	0	0	0	0	0	0
MSTRG.905	novel_lnc	0	0	0	0	0	1	0	0	1	0	0	0	0	0	0	0	0	0	0
MSTRG.907	novel_lnc	0	0	0	0	0	1	0	0	1	0	0	0	0	0	0	0	0	0	0
MSTRG.908	novel_lnc	1	0	1	1	1	1	1	1	1	1	0	0	0	0	0	0	0	0	0
MSTRG.923	novel_lnc	0	0	0	0	0	0	0	0	0	0	0	0	0	0	0	0	0	0	0
MSTRG.926	novel_lnc	1	0	0	0	0	1	0	0	1	0	0	0	0	0	0	0	0	0	0
MSTRG.929	novel_lnc	0	0	0	0	0	1	0	1	1	0	0	0	0	0	0	0	0	0	0
MSTRG.938	novel_lnc	0	0	0	0	0	0	0	1	1	0	0	0	0	0	0	0	0	0	0
MSTRG.942	novel_lnc	0	0	0	0	0	1	0	0	1	0	0	0	0	0	0	0	0	0	0
MSTRG.944	novel_lnc	0	0	0	0	0	0	0	1	1	0	0	0	0	0	0	0	0	0	0
MSTRG.946	novel_lnc	0	0	0	0	0	0	0	0	0	0	0	0	0	0	0	0	0	0	0
MSTRG.947	novel_lnc	0	0	0	0	0	0	0	0	0	0	0	0	0	0	0	0	0	0	0
MSTRG.955	novel_lnc	0	0	0	0	0	0	0	0	0	0	0	0	0	0	0	0	0	0	0
MSTRG.959	novel_lnc	1	0	0	0	0	1	0	1	1	0	0	0	0	0	0	0	0	0	0
MSTRG.966	novel_lnc	0	0	0	0	0	1	0	1	1	0	0	0	0	0	0	0	0	0	0
MSTRG.968	novel_lnc	0	0	0	0	0	0	0	0	0	0	0	0	0	0	0	0	0	0	0
MSTRG.973	novel_lnc	0	0	0	0	0	1	0	1	1	0	0	0	0	0	0	0	0	0	0
MSTRG.974	novel_lnc	0	0	1	0	0	1	0	1	1	0	0	0	0	0	0	0	0	0	0
MSTRG.977	novel_lnc	1	1	0	1	0	0	0	1	1	0	0	0	0	0	0	0	0	0	0
MSTRG.986	novel_lnc	0	0	0	0	0	1	0	1	1	0	0	0	0	0	0	0	0	0	0
MSTRG.988	novel_lnc	0	0	0	0	0	0	0	0	0	0	0	0	0	0	0	0	0	0	0
MSTRG.989	novel_lnc	0	0	0	0	0	0	0	0	0	0	0	0	0	0	0	0	0	0	0
MSTRG.991	novel_lnc	0	0	0	0	0	0	0	1	1	0	0	0	0	0	0	0	0	0	0
MSTRG.992	novel_lnc	1	0	1	0	0	1	1	1	1	1	0	0	0	0	0	0	0	0	0
MSTRG.996	novel_lnc	0	0	0	0	0	1	0	0	1	0	0	0	0	0	0	0	0	0	0
MSTRG.998	novel_lnc	0	0	0	0	1	1	1	1	1	1	0	0	0	0	0	0	0	0	0
MSTRG.999	novel_lnc	0	0	0	0	0	0	0	0	0	0	0	0	0	0	0	0	0	0	0
MSTRG.1001	novel_lnc	0	0	0	0	0	1	0	0	1	0	0	0	0	0	0	0	0	0	0
MSTRG.1019	novel_lnc	0	0	0	0	0	0	0	0	0	0	0	0	0	0	0	0	0	0	0
MSTRG.1020	novel_lnc	1	0	0	0	0	0	0	0	0	0	0	0	0	0	0	0	0	0	0
MSTRG.1021	novel_lnc	1	0	0	0	0	1	0	0	1	0	0	0	0	0	0	0	0	0	0
MSTRG.1027	novel_lnc	0	0	0	0	0	0	0	0	0	0	0	0	0	0	0	0	0	0	0
MSTRG.1030	novel_lnc	1	0	1	0	0	1	0	0	1	0	0	0	0	0	0	0	0	0	0
MSTRG.1034	novel_lnc	0	0	0	0	0	0	0	0	0	0	0	0	0	0	0	0	0	0	0
MSTRG.1039	novel_lnc	1	0	1	0	0	1	0	0	1	0	0	0	0	0	0	0	0	0	0
MSTRG.1043	novel_lnc	0	0	0	0	0	0	0	0	0	0	0	0	0	0	0	0	0	0	0
MSTRG.1044	novel_lnc	1	0	1	0	0	1	0	1	1	0	0	0	0	0	0	0	0	0	0
MSTRG.1055	novel_lnc	0	0	0	0	1	1	0	0	1	1	0	0	0	0	0	0	0	0	0
MSTRG.1070	novel_lnc	1	0	0	0	0	1	0	1	1	0	0	0	0	0	0	0	0	0	0
MSTRG.1075	novel_lnc	0	0	0	0	0	1	0	0	1	0	0	0	0	0	0	0	0	0	0
MSTRG.1076	novel_lnc	0	0	0	0	0	0	0	0	0	0	0	0	0	0	0	0	0	0	0
MSTRG.1078	novel_lnc	0	0	0	0	0	1	0	1	1	0	0	0	0	0	0	0	0	0	0
MSTRG.1089	novel_lnc	0	0	0	0	0	1	0	1	1	0	0	0	0	0	0	0	0	0	0
MSTRG.1095	novel_lnc	1	0	0	0	0	0	0	0	0	0	0	0	0	0	0	0	0	0	0
MSTRG.1097	novel_lnc	1	0	0	0	0	1	0	0	1	0	0	0	0	0	0	0	0	0	0
MSTRG.1105	novel_lnc	0	0	0	0	0	0	0	0	0	0	0	0	0	0	0	0	0	0	0
MSTRG.1107	novel_lnc	0	0	0	0	0	1	0	1	1	0	0	0	0	0	0	0	0	0	0
MSTRG.1110	novel_lnc	0	0	0	0	0	0	0	0	0	0	0	0	0	0	0	0	0	0	0
MSTRG.1111	novel_lnc	0	0	0	0	0	0	0	0	0	0	0	0	0	0	0	0	0	0	0
MSTRG.1113	novel_lnc	0	0	0	0	0	0	0	0	0	0	0	0	0	0	0	0	0	0	0
MSTRG.1117	novel_lnc	0	0	0	0	0	1	0	1	1	0	0	0	0	0	0	0	0	0	0
MSTRG.1120	novel_lnc	0	0	0	0	0	1	0	0	1	0	0	0	0	0	0	0	0	0	0
MSTRG.1127	novel_lnc	0	0	0	0	0	1	0	0	1	0	0	0	0	0	0	0	0	0	0
MSTRG.1131	novel_lnc	0	0	0	0	0	0	0	0	0	0	0	0	0	0	0	0	0	0	0
MSTRG.1132	novel_lnc	1	1	0	0	0	1	0	1	1	0	0	0	0	0	0	0	0	0	0
MSTRG.1135	novel_lnc	0	0	0	0	0	0	0	0	0	0	0	0	0	0	0	0	0	0	0
MSTRG.1138	novel_lnc	1	0	0	0	0	0	0	0	0	0	0	0	0	0	0	0	0	0	0
MSTRG.1139	novel_lnc	1	0	0	1	0	1	0	0	1	0	0	0	0	0	0	0	0	0	0
MSTRG.1147	novel_lnc	0	0	0	0	0	0	0	0	0	0	0	0	0	0	0	0	0	0	0
MSTRG.1160	novel_lnc	1	0	1	1	0	1	0	1	1	0	0	0	0	0	0	0	0	0	0
MSTRG.1163	novel_lnc	0	0	0	0	0	0	0	1	1	0	0	0	0	0	0	0	0	0	0
MSTRG.1165	novel_lnc	0	0	0	0	0	0	0	0	0	0	0	0	0	0	0	0	0	0	0
MSTRG.1169	novel_lnc	1	0	1	1	0	1	0	0	1	0	0	0	0	0	0	0	0	0	0
MSTRG.1182	novel_lnc	0	0	0	0	0	1	0	1	1	0	0	0	0	0	0	0	0	0	0
MSTRG.1185	novel_lnc	1	0	1	0	0	1	0	0	1	0	0	0	0	0	0	0	0	0	0
MSTRG.1190	novel_lnc	1	1	0	0	0	1	0	1	1	0	0	0	0	0	0	0	0	0	0
MSTRG.1191	novel_lnc	1	0	0	0	0	0	0	0	0	0	0	0	0	0	0	0	0	0	0
MSTRG.1196	novel_lnc	0	0	0	0	0	0	0	0	0	0	0	0	0	0	0	0	0	0	0
MSTRG.1198	novel_lnc	0	0	0	0	0	0	0	1	1	0	0	0	0	0	0	0	0	0	0
MSTRG.1200	novel_lnc	0	0	0	0	0	0	0	1	1	0	0	0	0	0	0	0	0	0	0
MSTRG.1199	novel_lnc	0	0	0	0	0	0	0	1	1	0	0	0	0	0	0	0	0	0	0
MSTRG.1204	novel_lnc	0	0	0	0	0	1	0	0	1	0	0	0	0	0	0	0	0	0	0
MSTRG.1214	novel_lnc	0	0	0	0	0	1	0	1	1	0	0	0	0	0	0	0	0	0	0
MSTRG.1215	novel_lnc	0	0	0	0	0	0	0	0	0	0	0	0	0	0	0	0	0	0	0
MSTRG.1228	novel_lnc	0	0	0	0	0	1	0	0	1	0	0	0	0	0	0	0	0	0	0
MSTRG.1231	novel_lnc	1	0	0	0	0	0	0	0	0	0	0	0	0	0	0	0	0	0	0
MSTRG.1236	novel_lnc	0	0	0	0	0	1	0	0	1	0	0	0	0	0	0	0	0	0	0
MSTRG.1237	novel_lnc	1	0	0	0	1	1	1	1	1	1	0	0	0	0	0	0	0	0	0
MSTRG.1243	novel_lnc	0	0	0	0	0	1	0	1	1	0	0	0	0	0	0	0	0	0	0
MSTRG.1245	novel_lnc	0	0	0	0	0	1	0	1	1	0	0	0	0	0	0	0	0	0	0
MSTRG.1246	novel_lnc	0	0	0	0	0	0	0	1	1	0	0	0	0	0	0	0	0	0	0
MSTRG.1247	novel_lnc	1	0	0	0	0	1	0	1	1	0	0	0	0	0	0	0	0	0	0
MSTRG.1257	novel_lnc	0	0	0	0	0	0	0	1	1	0	0	0	0	0	0	0	0	0	0
MSTRG.1260	novel_lnc	0	0	0	0	0	0	0	0	0	0	0	0	0	0	0	0	0	0	0
MSTRG.1261	novel_lnc	0	0	0	0	0	0	0	0	0	0	0	0	0	0	0	0	0	0	0
MSTRG.1266	novel_lnc	0	0	0	0	0	1	0	1	1	0	0	0	0	0	0	0	0	0	0
MSTRG.1279	novel_lnc	1	0	0	0	0	0	0	0	0	0	0	0	0	0	0	0	0	0	0
MSTRG.1284	novel_lnc	0	0	0	0	0	0	0	0	0	0	0	0	0	0	0	0	0	0	0
MSTRG.1285	novel_lnc	0	0	0	0	0	0	0	0	0	0	0	0	0	0	0	0	0	0	0
MSTRG.1286	novel_lnc	1	0	0	0	0	0	0	0	0	0	0	0	0	0	0	0	0	0	0
MSTRG.1287	novel_lnc	0	0	0	0	0	1	0	0	1	0	0	0	0	0	0	0	0	0	0
MSTRG.1295	novel_lnc	1	0	1	1	1	1	1	1	1	1	0	0	0	0	0	0	0	0	0
MSTRG.1300	novel_lnc	0	0	0	0	0	1	0	1	1	0	0	0	0	0	0	0	0	0	0
MSTRG.1306	novel_lnc	0	0	0	0	0	0	0	1	1	0	0	0	0	0	0	0	0	0	0
MSTRG.1309	novel_lnc	0	0	0	0	0	1	0	0	1	0	0	0	0	0	0	0	0	0	0
MSTRG.1311	novel_lnc	1	0	0	0	0	0	0	0	0	0	0	0	0	0	0	0	0	0	0
MSTRG.1320	novel_lnc	0	0	0	0	0	0	0	0	0	0	0	0	0	0	0	0	0	0	0
MSTRG.1322	novel_lnc	0	0	0	0	0	0	0	0	0	0	0	0	0	0	0	0	0	0	0
MSTRG.1323	novel_lnc	0	0	0	0	0	0	0	0	0	0	0	0	0	0	0	0	0	0	0
MSTRG.1325	novel_lnc	0	0	0	0	0	1	0	0	1	0	0	0	0	0	0	0	0	0	0
MSTRG.1326	novel_lnc	1	0	1	1	0	1	0	1	1	0	0	0	0	0	0	0	0	0	0
MSTRG.1330	novel_lnc	0	0	0	0	0	0	0	0	0	0	0	0	0	0	0	0	0	0	0
MSTRG.1337	novel_lnc	0	0	0	0	0	0	0	0	0	0	0	0	0	0	0	0	0	0	0
MSTRG.1348	novel_lnc	0	0	0	1	0	0	0	0	0	0	0	0	0	0	0	0	0	0	0
MSTRG.1349	novel_lnc	1	0	0	0	0	1	0	0	1	0	0	0	0	0	0	0	0	0	0
MSTRG.1350	novel_lnc	1	0	0	0	0	0	0	0	0	0	0	0	0	0	0	0	0	0	0
MSTRG.1357	novel_lnc	0	0	0	0	0	1	0	1	1	0	0	0	0	0	0	0	0	0	0
MSTRG.1373	novel_lnc	0	0	0	0	0	1	1	1	1	1	0	0	0	0	0	0	0	0	0
MSTRG.1376	novel_lnc	1	0	0	0	0	1	0	1	1	0	0	0	0	0	0	0	0	0	0
MSTRG.1384	novel_lnc	0	0	0	0	0	0	0	0	0	0	0	0	0	0	0	0	0	0	0
MSTRG.1388	novel_lnc	1	0	0	0	0	0	0	0	0	0	0	0	0	0	0	0	0	0	0
MSTRG.1390	novel_lnc	0	0	0	0	0	0	0	1	1	0	0	0	0	0	0	0	0	0	0
MSTRG.1391	novel_lnc	1	0	0	0	0	0	0	0	0	0	0	0	0	0	0	0	0	0	0
MSTRG.1393	novel_lnc	0	0	0	0	0	0	0	1	1	0	0	0	0	0	0	0	0	0	0
MSTRG.1398	novel_lnc	1	1	0	1	0	1	0	1	1	0	0	0	0	0	0	0	0	0	0
MSTRG.1402	novel_lnc	0	0	0	0	0	0	0	0	0	0	0	0	0	0	0	0	0	0	0
MSTRG.1410	novel_lnc	0	0	0	0	0	1	0	1	1	0	0	0	0	0	0	0	0	0	0
MSTRG.1413	novel_lnc	0	0	0	0	0	0	0	0	0	0	0	0	0	0	0	0	0	0	0
MSTRG.1417	novel_lnc	0	0	0	0	0	1	0	0	1	0	0	0	0	0	0	0	0	0	0
MSTRG.1425	novel_lnc	1	0	1	1	1	1	1	1	1	1	0	0	0	0	0	0	0	0	0
MSTRG.1429	novel_lnc	0	0	0	0	0	1	0	0	1	0	0	0	0	0	0	0	0	0	0
MSTRG.1439	novel_lnc	0	0	0	0	0	0	0	0	0	0	0	0	0	0	0	0	0	0	0
MSTRG.1440	novel_lnc	0	0	0	0	0	1	0	0	1	0	0	0	0	0	0	0	0	0	0
MSTRG.1441	novel_lnc	1	0	0	0	0	1	0	0	1	0	0	0	0	0	0	0	0	0	0
MSTRG.1442	novel_lnc	0	0	0	0	0	0	0	0	0	0	0	0	0	0	0	0	0	0	0
MSTRG.1443	novel_lnc	0	0	0	0	0	0	0	0	0	0	0	0	0	0	0	0	0	0	0
MSTRG.1452	novel_lnc	1	1	1	0	0	1	0	1	1	0	0	0	0	0	0	0	0	0	0
MSTRG.1455	novel_lnc	1	0	0	0	0	1	1	1	1	1	0	0	0	0	0	0	0	0	0
MSTRG.1457	novel_lnc	0	0	0	0	0	1	0	1	1	0	0	0	0	0	0	0	0	0	0
MSTRG.1460	novel_lnc	1	0	1	0	0	0	0	0	0	0	0	0	0	0	0	0	0	0	0
MSTRG.1461	novel_lnc	0	0	0	0	0	1	0	0	1	0	0	0	0	0	0	0	0	0	0
MSTRG.1462	novel_lnc	0	0	0	0	0	0	0	0	0	0	0	0	0	0	0	0	0	0	0
MSTRG.1466	novel_lnc	0	0	0	0	0	1	0	0	1	0	0	0	0	0	0	0	0	0	0
MSTRG.1467	novel_lnc	0	0	0	0	0	0	0	0	0	0	0	0	0	0	0	0	0	0	0
MSTRG.1468	novel_lnc	0	0	0	0	0	0	0	0	0	0	0	0	0	0	0	0	0	0	0
MSTRG.1485	novel_lnc	0	0	0	0	0	0	0	0	0	0	0	0	0	0	0	0	0	0	0
MSTRG.1488	novel_lnc	1	0	0	0	0	0	0	0	0	0	0	0	0	0	0	0	0	0	0
MSTRG.1492	novel_lnc	1	0	1	0	0	1	0	0	1	0	0	0	0	0	0	0	0	0	0
MSTRG.1493	novel_lnc	1	0	0	0	1	1	0	1	1	1	0	0	0	0	0	0	0	0	0
MSTRG.1494	novel_lnc	1	0	0	0	0	1	0	0	1	0	0	0	0	0	0	0	0	0	0
MSTRG.1499	novel_lnc	1	0	0	0	0	1	0	1	1	0	0	0	0	0	0	0	0	0	0
MSTRG.1502	novel_lnc	0	0	0	0	0	0	0	0	0	0	0	0	0	0	0	0	0	0	0
MSTRG.1506	novel_lnc	0	0	0	0	0	1	0	1	1	0	0	0	0	0	0	0	0	0	0
MSTRG.1508	novel_lnc	0	0	0	0	0	0	0	0	0	0	0	0	0	0	0	0	0	0	0
MSTRG.1509	novel_lnc	0	0	0	0	1	1	0	1	1	1	0	0	0	0	0	0	0	0	0
MSTRG.1510	novel_lnc	0	0	0	0	0	1	0	0	1	0	0	0	0	0	0	0	0	0	0
MSTRG.1512	novel_lnc	0	0	0	0	0	0	0	0	0	0	0	0	0	0	0	0	0	0	0
MSTRG.1515	novel_lnc	1	0	0	1	0	0	0	1	1	0	0	0	0	0	0	0	0	0	0
MSTRG.1526	novel_lnc	0	0	0	0	0	0	0	1	1	0	0	0	0	0	0	0	0	0	0
MSTRG.1529	novel_lnc	1	0	0	0	0	0	0	1	1	0	0	0	0	0	0	0	0	0	0
MSTRG.1532	novel_lnc	0	0	0	0	0	0	0	0	0	0	0	0	0	0	0	0	0	0	0
MSTRG.1534	novel_lnc	0	0	0	0	0	0	0	1	1	0	0	0	0	0	0	0	0	0	0
MSTRG.1541	novel_lnc	0	0	0	0	0	0	0	0	0	0	0	0	0	0	0	0	0	0	0
MSTRG.1542	novel_lnc	0	0	0	0	0	0	0	0	0	0	0	0	0	0	0	0	0	0	0
MSTRG.1543	novel_lnc	0	0	1	1	1	1	0	1	1	1	0	0	0	0	0	0	0	0	0
MSTRG.1548	novel_lnc	1	1	0	0	0	1	0	1	1	0	0	0	0	0	0	0	0	0	0
MSTRG.1549	novel_lnc	0	0	0	0	0	0	0	0	0	0	0	0	0	0	0	0	0	0	0
MSTRG.1552	novel_lnc	1	0	0	0	0	1	0	0	1	0	0	0	0	0	0	0	0	0	0
MSTRG.1558	novel_lnc	0	0	0	0	0	1	0	0	1	0	0	0	0	0	0	0	0	0	0
MSTRG.1560	novel_lnc	0	0	0	0	0	1	0	0	1	0	0	0	0	0	0	0	0	0	0
MSTRG.1562	novel_lnc	0	0	0	0	0	1	0	0	1	0	0	0	0	0	0	0	0	0	0
MSTRG.1564	novel_lnc	0	0	0	0	0	1	0	0	1	0	0	0	0	0	0	0	0	0	0
MSTRG.1565	novel_lnc	1	0	0	0	1	1	1	1	1	1	0	0	0	0	0	0	0	0	0
MSTRG.1566	novel_lnc	0	0	0	0	0	0	0	0	0	0	0	0	0	0	0	0	0	0	0
MSTRG.1568	novel_lnc	1	0	0	0	1	1	0	1	1	1	0	0	0	0	0	0	0	0	0
MSTRG.1569	novel_lnc	0	0	0	0	0	0	0	0	0	0	0	0	0	0	0	0	0	0	0
MSTRG.1574	novel_lnc	1	0	0	0	0	0	0	0	0	0	0	0	0	0	0	0	0	0	0
MSTRG.1578	novel_lnc	1	0	0	0	0	1	0	0	1	0	0	0	0	0	0	0	0	0	0
MSTRG.1580	novel_lnc	0	0	0	0	0	0	0	0	0	0	0	0	0	0	0	0	0	0	0
MSTRG.1581	novel_lnc	0	0	0	0	0	1	0	1	1	0	0	0	0	0	0	0	0	0	0
MSTRG.1583	novel_lnc	0	0	0	0	0	0	0	0	0	0	0	0	0	0	0	0	0	0	0
MSTRG.1591	novel_lnc	0	0	0	0	0	1	0	0	1	0	0	0	0	0	0	0	0	0	0
MSTRG.1598	novel_lnc	1	0	0	0	0	1	0	1	1	0	0	0	0	0	0	0	0	0	0
MSTRG.1604	novel_lnc	0	0	0	0	0	1	0	0	1	0	0	0	0	0	0	0	0	0	0
MSTRG.1610	novel_lnc	0	0	0	0	0	0	0	0	0	0	0	0	0	0	0	0	0	0	0
MSTRG.1611	novel_lnc	0	0	0	0	0	1	0	1	1	0	0	0	0	0	0	0	0	0	0
MSTRG.1612	novel_lnc	0	0	0	0	0	0	0	0	0	0	0	0	0	0	0	0	0	0	0
MSTRG.1613	novel_lnc	0	0	0	0	0	0	0	0	0	0	0	0	0	0	0	0	0	0	0
MSTRG.1614	novel_lnc	0	0	0	0	0	1	0	0	1	0	0	0	0	0	0	0	0	0	0
MSTRG.1622	novel_lnc	0	0	0	0	0	1	0	1	1	0	0	0	0	0	0	0	0	0	0
MSTRG.1623	novel_lnc	1	0	0	0	0	1	0	0	1	0	0	0	0	0	0	0	0	0	0
MSTRG.1624	novel_lnc	0	0	0	0	0	1	0	0	1	0	0	0	0	0	0	0	0	0	0
MSTRG.1625	novel_lnc	0	0	0	0	0	0	0	0	0	0	0	0	0	0	0	0	0	0	0
MSTRG.1631	novel_lnc	0	0	0	0	0	1	0	0	1	0	0	0	0	0	0	0	0	0	0
MSTRG.1635	novel_lnc	0	0	0	0	0	0	0	0	0	0	0	0	0	0	0	0	0	0	0
MSTRG.1640	novel_lnc	0	0	0	0	0	0	0	0	0	0	0	0	0	0	0	0	0	0	0
MSTRG.1643	novel_lnc	0	0	1	0	0	1	0	1	1	0	0	0	0	0	0	0	0	0	0
MSTRG.1644	novel_lnc	0	0	0	0	0	0	0	0	0	0	0	0	0	0	0	0	0	0	0
MSTRG.1653	novel_lnc	0	0	0	0	0	1	0	0	1	0	0	0	0	0	0	0	0	0	0
MSTRG.1654	novel_lnc	1	0	0	0	0	0	0	0	0	0	0	0	0	0	0	0	0	0	0
MSTRG.1658	novel_lnc	0	0	0	0	0	0	0	1	1	0	0	0	0	0	0	0	0	0	0
MSTRG.1662	novel_lnc	1	0	1	0	0	0	0	0	0	0	0	0	0	0	0	0	0	0	0
MSTRG.1666	novel_lnc	1	0	0	0	0	1	0	0	1	0	0	0	0	0	0	0	0	0	0
MSTRG.1673	novel_lnc	1	0	0	0	0	0	0	0	0	0	0	0	0	0	0	0	0	0	0
MSTRG.1686	novel_lnc	0	0	0	0	0	0	0	0	0	0	0	0	0	0	0	0	0	0	0
MSTRG.1690	novel_lnc	0	0	0	0	0	0	0	0	0	0	0	0	0	0	0	0	0	0	0
MSTRG.1691	novel_lnc	0	0	0	0	0	0	0	0	0	0	0	0	0	0	0	0	0	0	0
MSTRG.1692	novel_lnc	0	0	0	0	0	0	0	0	0	0	0	0	0	0	0	0	0	0	0
MSTRG.1713	novel_lnc	1	1	0	0	0	1	0	1	1	0	0	0	0	0	0	0	0	0	0
MSTRG.1723	novel_lnc	1	0	0	0	0	0	0	0	0	0	0	0	0	0	0	0	0	0	0
MSTRG.1729	novel_lnc	0	0	0	0	0	1	0	1	1	0	0	0	0	0	0	0	0	0	0
MSTRG.1732	novel_lnc	0	0	0	0	0	0	0	0	0	0	0	0	0	0	0	0	0	0	0
MSTRG.1734	novel_lnc	0	0	0	0	0	0	0	0	0	0	0	0	0	0	0	0	0	0	0
MSTRG.1736	novel_lnc	0	0	0	0	0	1	0	1	1	0	0	0	0	0	0	0	0	0	0
MSTRG.1739	novel_lnc	0	0	0	0	0	0	0	0	0	0	0	0	0	0	0	0	0	0	0
MSTRG.1743	novel_lnc	0	0	0	0	0	0	0	1	1	0	0	0	0	0	0	0	0	0	0
MSTRG.1746	novel_lnc	0	0	1	1	0	0	0	0	0	0	0	0	0	0	0	0	0	0	0
MSTRG.1747	novel_lnc	0	0	0	0	0	0	0	0	0	0	0	0	0	0	0	0	0	0	0
MSTRG.1748	novel_lnc	0	0	0	0	0	1	0	1	1	0	0	0	0	0	0	0	0	0	0
MSTRG.1749	novel_lnc	0	0	0	0	0	0	0	0	0	0	0	0	0	0	0	0	0	0	0
MSTRG.1759	novel_lnc	1	0	0	0	0	1	0	0	1	0	0	0	0	0	0	0	0	0	0
MSTRG.1762	novel_lnc	0	0	0	0	1	1	0	1	1	1	1	0	1	0	0	0	0	0	0
MSTRG.1764	novel_lnc	0	0	0	0	0	1	0	1	1	0	0	0	0	0	0	0	0	0	0
MSTRG.1765	novel_lnc	1	0	0	0	0	1	0	1	1	0	0	0	0	0	0	0	0	0	0
MSTRG.1767	novel_lnc	1	0	1	0	0	1	0	1	1	0	0	0	0	0	0	0	0	0	0
MSTRG.1768	novel_lnc	0	0	0	0	0	0	0	0	0	0	0	0	0	0	0	0	0	0	0
MSTRG.1771	novel_lnc	0	0	0	0	1	1	1	1	1	1	0	0	0	0	0	0	0	0	0
MSTRG.1774	novel_lnc	1	0	1	0	0	1	0	1	1	0	0	0	0	0	0	0	0	0	0
MSTRG.1775	novel_lnc	1	1	1	0	0	0	0	0	0	0	0	0	0	0	0	0	0	0	0
MSTRG.1777	novel_lnc	0	0	0	0	0	1	0	1	1	0	0	0	0	0	0	0	0	0	0
MSTRG.1778	novel_lnc	0	0	0	0	0	0	0	0	0	0	0	0	0	0	0	0	0	0	0
MSTRG.1780	novel_lnc	0	0	0	0	0	1	0	1	1	0	0	0	0	0	0	0	0	0	0
MSTRG.1788	novel_lnc	1	0	0	0	0	0	0	0	0	0	0	0	0	0	0	0	0	0	0
MSTRG.1796	novel_lnc	0	0	1	0	0	0	0	1	1	0	0	0	0	0	0	0	0	0	0
MSTRG.1803	novel_lnc	1	0	1	1	0	0	0	0	0	0	0	0	0	0	0	0	0	0	0
MSTRG.1804	novel_lnc	0	0	0	0	0	1	0	0	1	0	0	0	0	0	0	0	0	0	0
MSTRG.1806	novel_lnc	0	0	0	0	0	1	0	1	1	0	0	1	1	0	0	0	0	0	0
MSTRG.1807	novel_lnc	0	0	0	0	0	1	0	0	1	0	0	0	0	0	0	0	0	0	0
MSTRG.1820	novel_lnc	1	0	0	0	1	1	1	1	1	1	0	0	0	0	0	0	0	0	0
MSTRG.1824	novel_lnc	1	0	0	0	0	1	0	0	1	0	0	0	0	0	0	0	0	0	0
MSTRG.1829	novel_lnc	0	0	0	0	0	1	0	0	1	0	0	0	0	0	0	0	0	0	0
MSTRG.1840	novel_lnc	1	0	0	0	0	1	0	1	1	0	0	0	0	0	0	0	0	0	0
MSTRG.1842	novel_lnc	0	0	0	0	0	1	0	0	1	0	0	0	0	0	0	0	0	0	0
MSTRG.1843	novel_lnc	0	0	0	0	0	0	0	0	0	0	0	0	0	0	0	0	0	0	0
MSTRG.1844	novel_lnc	0	0	0	0	1	1	0	1	1	1	0	0	0	0	0	0	0	0	0
MSTRG.1845	novel_lnc	0	0	0	0	0	0	0	0	0	0	0	0	0	0	0	0	0	0	0
MSTRG.1846	novel_lnc	0	0	0	0	0	0	0	0	0	0	0	0	0	0	0	0	0	0	0
MSTRG.1849	novel_lnc	1	1	1	1	0	0	0	0	0	0	0	0	0	0	0	0	0	0	0
MSTRG.1857	novel_lnc	1	0	0	0	0	1	0	1	1	0	0	0	0	0	0	0	0	0	0
MSTRG.1860	novel_lnc	0	0	0	0	0	0	0	0	0	0	0	0	0	0	0	0	0	0	0
MSTRG.1863	novel_lnc	0	0	0	0	0	0	0	0	0	0	0	0	0	0	0	0	0	0	0
MSTRG.1873	novel_lnc	1	0	1	1	1	1	1	1	1	1	0	0	0	0	0	0	0	0	0
MSTRG.1881	novel_lnc	1	0	1	1	0	1	0	1	1	0	0	0	0	0	0	0	0	0	0
MSTRG.1884	novel_lnc	1	0	1	1	0	0	0	0	0	0	0	0	0	0	0	0	0	0	0
MSTRG.1902	novel_lnc	0	0	0	0	0	1	0	1	1	0	0	0	0	0	0	0	0	0	0
MSTRG.1906	novel_lnc	1	0	0	0	0	1	0	0	1	0	0	0	0	0	0	0	0	0	0
MSTRG.1907	novel_lnc	0	0	0	0	0	0	0	0	0	0	0	0	0	0	0	0	0	0	0
MSTRG.1908	novel_lnc	0	0	0	0	0	0	0	0	0	0	0	0	0	0	0	0	0	0	0
MSTRG.1920	novel_lnc	0	0	0	0	0	1	0	1	1	0	0	0	0	0	0	0	0	0	0
MSTRG.1928	novel_lnc	0	0	1	0	0	0	0	0	0	0	0	0	0	0	0	0	0	0	0
MSTRG.1931	novel_lnc	1	0	0	0	0	1	0	1	1	0	0	0	0	0	0	0	0	0	0
MSTRG.1938	novel_lnc	0	0	0	0	0	1	0	0	1	0	0	0	0	0	0	0	0	0	0
MSTRG.1940	novel_lnc	1	0	1	0	0	1	0	0	1	0	0	0	0	0	0	0	0	0	0
MSTRG.1941	novel_lnc	1	0	1	1	0	1	0	0	1	0	0	0	0	0	0	0	0	0	0
MSTRG.1942	novel_lnc	0	0	0	1	1	1	0	1	1	1	0	0	0	0	0	0	0	0	0
MSTRG.1945	novel_lnc	1	0	0	0	0	0	0	0	0	0	0	0	0	0	0	0	0	0	0
MSTRG.1949	novel_lnc	0	0	0	0	0	1	0	1	1	0	0	0	0	0	0	0	0	0	0
MSTRG.1952	novel_lnc	0	0	0	0	0	1	0	1	1	0	0	0	0	0	0	0	0	0	0
MSTRG.1955	novel_lnc	0	0	0	0	0	0	0	0	0	0	0	0	0	0	0	0	0	0	0
MSTRG.1956	novel_lnc	0	0	0	0	0	1	1	1	1	1	0	0	0	0	0	0	0	0	0
MSTRG.1958	novel_lnc	0	0	0	0	0	1	0	1	1	0	0	0	0	0	0	0	0	0	0
MSTRG.1959	novel_lnc	0	0	0	0	0	1	0	1	1	0	0	0	0	0	0	0	0	0	0
MSTRG.1960	novel_lnc	1	0	0	0	0	0	0	0	0	0	0	0	0	0	0	0	0	0	0
MSTRG.1961	novel_lnc	0	0	0	0	0	1	0	0	1	0	0	0	0	0	0	0	0	0	0
MSTRG.1962	novel_lnc	1	0	0	0	0	1	0	1	1	0	0	0	0	0	0	0	0	0	0
MSTRG.1966	novel_lnc	1	0	0	0	0	0	0	0	0	0	0	0	0	0	0	0	0	0	0
MSTRG.1971	novel_lnc	1	0	0	0	0	1	0	0	1	0	0	0	0	0	0	0	0	0	0
MSTRG.1980	novel_lnc	1	0	0	0	0	1	0	0	1	0	0	0	0	0	0	0	0	0	0
MSTRG.1982	novel_lnc	0	0	0	0	0	1	0	1	1	0	0	0	0	0	0	0	0	0	0
MSTRG.1984	novel_lnc	1	0	1	1	1	1	0	1	1	1	0	0	0	0	0	0	0	0	0
MSTRG.1988	novel_lnc	1	1	1	1	0	1	0	1	1	0	0	0	0	0	0	0	0	0	0
MSTRG.1990	novel_lnc	1	0	1	1	1	1	0	1	1	1	0	0	0	0	0	0	0	0	0
MSTRG.1992	novel_lnc	0	0	1	1	0	1	0	0	1	0	0	0	0	0	0	0	0	0	0
MSTRG.1993	novel_lnc	1	0	0	0	0	1	0	0	1	0	0	0	0	0	0	0	0	0	0
MSTRG.1996	novel_lnc	0	0	0	0	0	1	0	1	1	0	0	0	0	0	0	0	0	0	0
MSTRG.1999	novel_lnc	0	0	0	0	0	0	0	0	0	0	0	0	0	0	0	0	0	0	0
MSTRG.2004	novel_lnc	1	0	0	0	0	1	0	0	1	0	0	0	0	0	0	0	0	0	0
MSTRG.2011	novel_lnc	0	0	0	0	1	1	0	1	1	1	0	0	0	0	0	0	0	0	0
MSTRG.2015	novel_lnc	1	0	1	0	0	0	0	0	0	0	0	0	0	0	0	0	0	0	0
MSTRG.2019	novel_lnc	0	0	1	1	0	0	0	0	0	0	0	0	0	0	0	0	0	0	0
MSTRG.2021	novel_lnc	0	0	0	0	0	0	0	0	0	0	0	0	0	0	0	0	0	0	0
MSTRG.2029	novel_lnc	0	0	0	0	1	1	0	1	1	1	0	0	0	0	0	0	0	0	0
MSTRG.2032	novel_lnc	1	0	0	0	0	0	1	1	1	1	0	0	0	0	0	0	0	0	0
MSTRG.2042	novel_lnc	1	0	0	1	0	1	0	0	1	0	0	0	0	0	0	0	0	0	0
MSTRG.2051	novel_lnc	0	0	0	0	0	1	0	0	1	0	0	0	0	0	0	0	0	0	0
MSTRG.2056	novel_lnc	0	0	0	0	0	0	0	0	0	0	0	0	0	0	0	0	0	0	0
MSTRG.2060	novel_lnc	1	0	1	1	0	1	0	1	1	0	0	0	0	0	0	0	0	0	0
MSTRG.2070	novel_lnc	0	0	0	0	0	0	0	0	0	0	0	0	0	0	0	0	0	0	0
MSTRG.2079	novel_lnc	0	0	0	0	0	0	0	1	1	0	0	0	0	0	0	0	0	0	0
MSTRG.2080	novel_lnc	1	0	1	1	0	1	0	0	1	0	0	0	0	0	0	0	0	0	0
MSTRG.2081	novel_lnc	1	1	0	0	0	1	0	0	1	0	0	0	0	0	0	0	0	0	0
MSTRG.2083	novel_lnc	1	0	0	0	0	1	0	0	1	0	0	0	0	0	0	0	0	0	0
MSTRG.2085	novel_lnc	0	0	0	0	0	1	0	1	1	0	0	0	0	0	0	0	0	0	0
MSTRG.2094	novel_lnc	0	0	0	0	0	0	0	0	0	0	0	0	0	0	0	0	0	0	0
MSTRG.2097	novel_lnc	0	0	1	1	0	1	0	1	1	0	0	0	0	0	0	0	0	0	0
MSTRG.2099	novel_lnc	0	0	0	0	0	0	0	0	0	0	0	0	0	0	0	0	0	0	0
MSTRG.2100	novel_lnc	0	0	0	0	0	1	0	1	1	0	0	0	0	0	0	0	0	0	0
MSTRG.2101	novel_lnc	0	0	0	1	0	0	0	0	0	0	0	0	0	0	0	0	0	0	0
MSTRG.2108	novel_lnc	0	0	1	1	0	0	0	0	0	0	0	0	0	0	0	0	0	0	0
MSTRG.2109	novel_lnc	0	0	0	1	0	1	0	1	1	0	1	0	1	0	0	0	0	0	0
MSTRG.2111	novel_lnc	0	0	0	0	0	0	0	0	0	0	0	0	0	0	0	0	0	0	0
MSTRG.2112	novel_lnc	1	0	0	1	0	1	0	0	1	0	0	0	0	0	0	0	0	0	0
MSTRG.2114	novel_lnc	0	0	0	0	0	0	0	0	0	0	0	0	0	0	0	0	0	0	0
MSTRG.2119	novel_lnc	0	0	1	0	0	0	0	0	0	0	0	0	0	0	0	0	0	0	0
MSTRG.2121	novel_lnc	1	0	1	1	0	1	0	1	1	0	0	0	0	0	0	0	0	0	0
MSTRG.2126	novel_lnc	1	0	1	0	0	1	0	1	1	0	0	0	0	0	0	0	0	0	0
MSTRG.2128	novel_lnc	1	1	0	1	0	0	0	1	1	0	0	0	0	0	0	0	0	0	0
MSTRG.2129	novel_lnc	1	0	0	0	0	0	0	0	0	0	0	0	0	0	0	0	0	0	0
MSTRG.2130	novel_lnc	1	0	0	0	1	1	1	1	1	1	0	0	0	0	0	0	0	0	0
MSTRG.2147	novel_lnc	0	0	0	0	1	1	0	1	1	1	0	0	0	0	0	0	0	0	0
MSTRG.2152	novel_lnc	0	0	0	0	0	0	0	0	0	0	0	0	0	0	0	0	0	0	0
MSTRG.2154	novel_lnc	0	0	0	0	0	1	0	0	1	0	0	0	0	0	0	0	0	0	0
MSTRG.2160	novel_lnc	1	0	0	0	0	1	0	0	1	0	0	0	0	0	0	0	0	0	0
MSTRG.2163	novel_lnc	1	0	0	0	0	1	0	1	1	0	0	0	0	0	0	0	0	0	0
MSTRG.2173	novel_lnc	0	0	0	0	0	0	0	0	0	0	0	0	0	0	0	0	0	0	0
MSTRG.2180	novel_lnc	1	0	0	0	0	1	1	1	1	1	0	0	0	0	0	0	0	0	0
MSTRG.2181	novel_lnc	1	1	1	0	0	0	0	1	1	0	0	0	0	0	0	0	0	0	0
MSTRG.2189	novel_lnc	0	0	0	0	0	0	0	0	0	0	0	0	0	0	0	0	0	0	0
MSTRG.2191	novel_lnc	0	0	1	1	0	0	0	0	0	0	0	0	0	0	0	0	0	0	0
MSTRG.2193	novel_lnc	0	0	0	0	0	0	0	0	0	0	0	0	0	0	0	0	0	0	0
MSTRG.2194	novel_lnc	1	0	1	1	0	0	0	0	0	0	0	0	0	0	0	0	0	0	0
MSTRG.2195	novel_lnc	1	0	0	0	0	1	0	0	1	0	0	0	0	0	0	0	0	0	0
MSTRG.2198	novel_lnc	1	0	1	1	0	1	0	1	1	0	0	0	0	0	0	0	0	0	0
MSTRG.2200	novel_lnc	0	0	1	1	0	1	0	0	1	0	0	0	0	0	0	0	0	0	0
MSTRG.2203	novel_lnc	1	0	0	0	1	1	0	1	1	1	0	0	0	0	0	0	0	0	0
MSTRG.2204	novel_lnc	0	0	0	0	0	0	0	0	0	0	0	0	0	0	0	0	0	0	0
MSTRG.2209	novel_lnc	0	0	0	0	0	1	0	1	1	0	0	0	0	0	0	0	0	0	0
MSTRG.2214	novel_lnc	0	0	0	0	0	0	0	0	0	0	0	0	0	0	0	0	0	0	0
MSTRG.2223	novel_lnc	1	0	0	0	0	1	0	0	1	0	0	0	0	0	0	0	0	0	0
MSTRG.2235	novel_lnc	1	0	0	0	0	1	0	0	1	0	0	0	0	0	0	0	0	0	0
MSTRG.2238	novel_lnc	0	0	0	0	1	1	0	1	1	1	0	0	0	0	0	0	0	0	0
MSTRG.2239	novel_lnc	0	0	0	0	0	1	0	1	1	0	0	0	0	0	0	0	0	0	0
MSTRG.2243	novel_lnc	0	0	0	0	0	1	0	0	1	0	0	0	0	0	0	0	0	0	0
MSTRG.2245	novel_lnc	0	0	0	0	0	1	0	1	1	0	0	0	0	0	0	0	0	0	0
MSTRG.2255	novel_lnc	1	0	1	1	0	1	0	1	1	0	0	0	0	0	0	0	0	0	0
MSTRG.2260	novel_lnc	1	0	0	0	0	1	0	0	1	0	0	0	0	0	0	0	0	0	0
MSTRG.2265	novel_lnc	0	0	0	0	0	0	0	0	0	0	0	0	0	0	0	0	0	0	0
MSTRG.2268	novel_lnc	1	0	1	1	0	1	0	1	1	0	0	0	0	0	0	0	0	0	0
MSTRG.2270	novel_lnc	0	0	0	0	0	1	0	0	1	0	0	0	0	0	0	0	0	0	0
MSTRG.2276	novel_lnc	1	1	1	1	0	1	0	1	1	0	0	0	0	0	0	0	0	0	0
MSTRG.2279	novel_lnc	0	0	0	0	0	0	0	0	0	0	0	0	0	0	0	0	0	0	0
MSTRG.2296	novel_lnc	1	0	1	0	0	1	0	1	1	0	0	0	0	0	0	0	0	0	0
MSTRG.2298	novel_lnc	0	0	0	0	0	1	0	1	1	0	0	0	0	0	0	0	0	0	0
MSTRG.2299	novel_lnc	0	0	0	0	0	1	0	1	1	0	0	0	0	0	0	0	0	0	0
MSTRG.2301	novel_lnc	1	1	0	0	0	1	0	1	1	0	0	0	0	0	0	0	0	0	0
MSTRG.2308	novel_lnc	1	0	0	0	0	0	0	0	0	0	0	0	0	0	0	0	0	0	0
MSTRG.2318	novel_lnc	1	0	1	1	0	0	1	1	1	1	0	0	0	0	0	0	0	0	0
MSTRG.2335	novel_lnc	1	0	0	0	0	1	0	0	1	0	0	0	0	0	0	0	0	0	0
MSTRG.2336	novel_lnc	1	0	1	1	0	1	0	1	1	0	0	0	0	0	0	0	0	0	0
MSTRG.2337	novel_lnc	0	0	1	1	1	1	0	0	1	1	0	0	0	0	0	0	0	0	0
MSTRG.2342	novel_lnc	0	0	0	0	0	0	0	1	1	0	0	0	0	0	0	0	0	0	0
MSTRG.2343	novel_lnc	0	0	0	0	0	1	0	1	1	0	0	0	0	0	0	0	0	0	0
MSTRG.2344	novel_lnc	1	0	1	1	0	1	0	0	1	0	0	0	0	0	0	0	0	0	0
MSTRG.2347	novel_lnc	0	0	0	0	0	1	0	0	1	0	0	0	0	0	0	0	0	0	0
MSTRG.2351	novel_lnc	1	0	1	1	0	1	0	1	1	0	0	0	0	0	0	0	0	0	0
MSTRG.2356	novel_lnc	1	0	1	0	0	0	0	1	1	0	0	0	0	0	0	0	0	0	0
MSTRG.2361	novel_lnc	0	0	0	0	0	0	0	0	0	0	0	0	0	0	0	0	0	0	0
MSTRG.2362	novel_lnc	0	0	0	0	0	0	0	0	0	0	0	0	0	0	0	0	0	0	0
MSTRG.2369	novel_lnc	0	0	0	1	0	0	0	1	1	0	0	0	0	0	0	0	0	0	0
MSTRG.2371	novel_lnc	0	0	0	0	0	1	0	0	1	0	0	0	0	0	0	0	0	0	0
MSTRG.2377	novel_lnc	0	0	1	1	0	1	0	1	1	0	0	0	0	0	0	0	0	0	0
MSTRG.2378	novel_lnc	0	0	1	0	0	0	0	0	0	0	0	0	0	0	0	0	0	0	0
MSTRG.2386	novel_lnc	0	0	1	1	1	1	0	0	1	1	0	0	0	0	0	0	0	0	0
MSTRG.2388	novel_lnc	0	0	0	0	0	1	0	1	1	0	0	0	0	0	0	0	0	0	0
MSTRG.2394	novel_lnc	0	0	0	0	1	1	0	1	1	1	0	0	0	0	0	0	0	0	0
MSTRG.2396	novel_lnc	0	0	1	0	0	0	0	0	0	0	0	0	0	0	0	0	0	0	0
MSTRG.2410	novel_lnc	0	0	0	0	0	1	0	0	1	0	0	0	0	0	0	0	0	0	0
MSTRG.2413	novel_lnc	1	0	1	1	0	1	0	0	1	0	0	0	0	0	0	0	0	0	0
MSTRG.2419	novel_lnc	1	0	0	0	0	1	0	1	1	0	0	0	0	0	0	0	0	0	0
MSTRG.2423	novel_lnc	0	0	0	0	0	0	0	0	0	0	0	0	0	0	0	0	0	0	0
MSTRG.2426	novel_lnc	1	0	1	1	0	1	1	1	1	1	0	0	0	0	0	0	0	0	0
MSTRG.2428	novel_lnc	1	0	0	0	0	0	0	0	0	0	0	0	0	0	0	0	0	0	0
MSTRG.2430	novel_lnc	0	0	0	0	1	1	0	1	1	1	0	0	0	0	0	0	0	0	0
MSTRG.2435	novel_lnc	0	0	0	0	0	0	0	0	0	0	0	0	0	0	0	0	0	0	0
MSTRG.2438	novel_lnc	1	1	1	0	0	1	0	1	1	0	0	0	0	0	0	0	0	0	0
MSTRG.2444	novel_lnc	0	0	0	0	0	1	0	0	1	0	0	0	0	0	0	0	0	0	0
MSTRG.2449	novel_lnc	0	0	0	0	0	0	0	0	0	0	0	0	0	0	0	0	0	0	0
MSTRG.2454	novel_lnc	0	0	0	0	1	1	0	1	1	1	0	0	0	0	0	0	0	0	0
MSTRG.2455	novel_lnc	0	0	0	0	1	1	0	1	1	1	0	0	0	0	0	0	0	0	0
MSTRG.2456	novel_lnc	0	0	0	0	0	1	0	1	1	0	0	0	0	0	0	0	0	0	0
MSTRG.2459	novel_lnc	1	0	1	1	1	1	0	1	1	1	0	0	0	0	0	0	0	0	0
MSTRG.2479	novel_lnc	0	0	0	0	0	0	0	0	0	0	0	0	0	0	0	0	0	0	0
MSTRG.2502	novel_lnc	1	0	0	0	0	0	0	0	0	0	0	0	0	0	0	0	0	0	0
MSTRG.2545	novel_lnc	1	0	0	0	0	1	0	1	1	0	0	0	0	0	0	0	0	0	0
MSTRG.2565	novel_lnc	0	0	0	0	0	0	0	0	0	0	0	0	0	0	0	0	0	0	0
MSTRG.2567	novel_lnc	0	0	0	0	0	1	0	0	1	0	0	0	0	0	0	0	0	0	0
MSTRG.2572	novel_lnc	1	0	0	0	0	1	0	1	1	0	0	0	0	0	0	0	0	0	0
MSTRG.2574	novel_lnc	0	0	0	0	0	1	0	0	1	0	0	0	0	0	0	0	0	0	0
MSTRG.2583	novel_lnc	1	0	1	1	0	1	0	1	1	0	0	0	0	0	0	0	0	0	0
MSTRG.2584	novel_lnc	1	0	0	0	0	0	0	0	0	0	0	0	0	0	0	0	0	0	0
MSTRG.2585	novel_lnc	1	0	0	0	0	1	0	0	1	0	0	0	0	0	0	0	0	0	0
MSTRG.2588	novel_lnc	0	0	1	1	0	0	0	0	0	0	0	0	0	0	0	0	0	0	0
MSTRG.2590	novel_lnc	1	0	0	0	0	1	0	1	1	0	0	0	0	0	0	0	0	0	0
MSTRG.2596	novel_lnc	0	0	0	0	0	0	0	0	0	0	0	0	0	0	0	0	0	0	0
MSTRG.2599	novel_lnc	0	0	0	0	0	0	0	0	0	0	0	0	0	0	0	0	0	0	0
MSTRG.2600	novel_lnc	1	0	0	0	1	1	0	1	1	1	0	0	0	0	0	0	0	0	0
MSTRG.2606	novel_lnc	1	0	0	0	0	1	0	1	1	0	0	0	0	0	0	0	0	0	0
MSTRG.2608	novel_lnc	0	0	0	0	0	0	0	0	0	0	0	0	0	0	0	0	0	0	0
MSTRG.2612	novel_lnc	0	0	0	0	0	0	0	0	0	0	0	0	0	0	0	0	0	0	0
MSTRG.2616	novel_lnc	0	0	1	0	1	1	0	0	1	1	0	0	0	0	0	0	0	0	0
MSTRG.2618	novel_lnc	0	0	0	0	0	0	0	0	0	0	0	0	0	0	0	0	0	0	0
MSTRG.2626	novel_lnc	0	0	0	0	0	1	0	0	1	0	0	0	0	0	0	0	0	0	0
MSTRG.2628	novel_lnc	0	0	0	0	0	1	0	0	1	0	0	0	0	0	0	0	0	0	0
MSTRG.2629	novel_lnc	0	0	0	0	0	1	0	0	1	0	0	0	0	0	0	0	0	0	0
MSTRG.2632	novel_lnc	0	0	0	0	0	0	0	0	0	0	0	0	0	0	0	0	0	0	0
MSTRG.2634	novel_lnc	0	0	0	0	0	0	0	0	0	0	0	0	0	0	0	0	0	0	0
MSTRG.2638	novel_lnc	1	0	1	0	0	0	0	0	0	0	0	0	0	0	0	0	0	0	0
MSTRG.2650	novel_lnc	0	0	0	1	1	1	1	1	1	1	0	0	0	0	0	0	0	0	0
MSTRG.2653	novel_lnc	0	0	0	0	0	1	0	0	1	0	0	0	0	0	0	0	0	0	0
MSTRG.2654	novel_lnc	0	0	0	0	0	0	0	0	0	0	0	0	0	0	0	0	0	0	0
MSTRG.2655	novel_lnc	1	0	0	0	0	1	0	1	1	0	0	0	0	0	0	0	0	0	0
MSTRG.2661	novel_lnc	0	0	0	0	0	0	0	0	0	0	0	0	0	0	0	0	0	0	0
MSTRG.2666	novel_lnc	0	0	0	1	0	0	0	1	1	0	0	0	0	0	0	0	0	0	0
MSTRG.2671	novel_lnc	0	0	0	0	1	1	1	1	1	1	0	0	0	0	0	0	0	0	0
MSTRG.2684	novel_lnc	1	0	1	1	1	1	0	1	1	1	0	0	0	0	0	0	0	0	0
MSTRG.2686	novel_lnc	1	0	0	0	0	1	0	0	1	0	0	0	0	0	0	0	0	0	0
MSTRG.2687	novel_lnc	1	0	0	0	0	1	0	0	1	0	0	0	0	0	0	0	0	0	0
MSTRG.2702	novel_lnc	0	0	0	0	0	1	0	1	1	0	0	0	0	0	0	0	0	0	0
MSTRG.2716	novel_lnc	1	0	0	0	0	1	0	0	1	0	0	1	1	0	0	0	0	0	0
MSTRG.2722	novel_lnc	1	0	0	0	0	1	0	1	1	0	0	0	0	0	0	0	0	0	0
MSTRG.2724	novel_lnc	1	0	1	1	0	1	0	0	1	0	0	0	0	0	0	0	0	0	0
MSTRG.2727	novel_lnc	0	0	0	0	1	1	0	1	1	1	0	0	0	0	0	0	0	0	0
MSTRG.2730	novel_lnc	0	0	0	0	0	0	0	0	0	0	0	0	0	0	0	0	0	0	0
MSTRG.2733	novel_lnc	0	0	0	0	0	0	0	0	0	0	0	0	0	0	0	0	0	0	0
MSTRG.2737	novel_lnc	0	0	0	0	0	0	0	0	0	0	0	0	0	0	0	0	0	0	0
MSTRG.2739	novel_lnc	0	0	0	0	0	0	0	0	0	0	0	0	0	0	0	0	0	0	0
MSTRG.2741	novel_lnc	1	0	0	0	0	0	0	0	0	0	0	0	0	0	0	0	0	0	0
MSTRG.2743	novel_lnc	1	0	0	0	0	0	0	0	0	0	0	0	0	0	0	0	0	0	0
MSTRG.2746	novel_lnc	1	1	0	0	0	0	0	0	0	0	0	0	0	0	0	0	0	0	0
MSTRG.2750	novel_lnc	1	0	1	1	0	0	0	0	0	0	0	0	0	0	0	0	0	0	0
MSTRG.2756	novel_lnc	1	0	1	1	0	1	0	0	1	0	0	0	0	0	0	0	0	0	0
MSTRG.2758	novel_lnc	1	0	0	0	0	1	0	1	1	0	0	0	0	0	0	0	0	0	0
MSTRG.2759	novel_lnc	0	0	0	0	0	0	0	0	0	0	0	0	0	0	0	0	0	0	0
MSTRG.2763	novel_lnc	0	0	0	0	0	1	0	0	1	0	0	0	0	0	0	0	0	0	0
MSTRG.2764	novel_lnc	0	0	0	0	0	1	0	1	1	0	0	0	0	0	0	0	0	0	0
MSTRG.2766	novel_lnc	0	0	0	0	0	0	0	0	0	0	0	0	0	0	0	0	0	0	0
MSTRG.2771	novel_lnc	0	0	0	0	0	0	0	0	0	0	0	0	0	0	0	0	0	0	0
MSTRG.2774	novel_lnc	1	0	1	0	0	0	0	0	0	0	0	0	0	0	0	0	0	0	0
MSTRG.2775	novel_lnc	0	0	0	0	0	0	0	0	0	0	0	0	0	0	0	0	0	0	0
MSTRG.2777	novel_lnc	1	0	0	0	0	0	0	0	0	0	0	0	0	0	0	0	0	0	0
MSTRG.2778	novel_lnc	0	0	0	0	0	1	0	0	1	0	0	0	0	0	0	0	0	0	0
MSTRG.2779	novel_lnc	0	0	0	0	0	1	0	1	1	0	0	0	0	0	0	0	0	0	0
MSTRG.2782	novel_lnc	0	0	0	0	0	1	0	1	1	0	0	0	0	0	0	0	0	0	0
MSTRG.2783	novel_lnc	1	0	0	0	0	1	0	1	1	0	0	0	0	0	0	0	0	0	0
MSTRG.2794	novel_lnc	0	0	0	0	0	0	0	0	0	0	0	0	0	0	0	0	0	0	0
MSTRG.2795	novel_lnc	1	0	0	0	0	0	0	0	0	0	0	0	0	0	0	0	0	0	0
MSTRG.2800	novel_lnc	0	0	0	0	0	0	0	0	0	0	0	0	0	0	0	0	0	0	0
MSTRG.2801	novel_lnc	0	0	0	0	0	0	0	0	0	0	0	0	0	0	0	0	0	0	0
MSTRG.2808	novel_lnc	0	0	0	0	0	0	0	0	0	0	0	0	0	0	0	0	0	0	0
MSTRG.2820	novel_lnc	0	0	0	0	0	0	0	0	0	0	0	0	0	0	0	0	0	0	0
MSTRG.2828	novel_lnc	1	0	0	0	0	0	0	0	0	0	0	0	0	0	0	0	0	0	0
MSTRG.2837	novel_lnc	0	0	0	0	0	1	0	1	1	0	0	0	0	0	0	0	0	0	0
MSTRG.2839	novel_lnc	0	0	0	0	0	1	0	0	1	0	0	0	0	0	0	0	0	0	0
MSTRG.2841	novel_lnc	1	0	1	0	0	1	0	1	1	0	0	0	0	0	0	0	0	0	0
MSTRG.2847	novel_lnc	1	0	0	0	0	1	0	1	1	0	0	0	0	0	0	0	0	0	0
MSTRG.2850	novel_lnc	1	1	0	0	0	1	0	0	1	0	0	0	0	0	0	0	0	0	0
MSTRG.2853	novel_lnc	1	0	0	0	0	1	0	0	1	0	0	0	0	0	0	0	0	0	0
MSTRG.2854	novel_lnc	0	0	0	0	0	0	0	1	1	0	0	0	0	0	0	0	0	0	0
MSTRG.2857	novel_lnc	0	0	0	0	0	1	0	1	1	0	0	0	0	0	0	0	0	0	0
MSTRG.2860	novel_lnc	1	0	0	0	0	0	0	1	1	0	0	0	0	0	0	0	0	0	0
MSTRG.2867	novel_lnc	1	0	1	1	0	1	0	1	1	0	0	0	0	0	0	0	0	0	0
MSTRG.2869	novel_lnc	1	0	0	0	0	0	0	0	0	0	0	0	0	0	0	0	0	0	0
MSTRG.2870	novel_lnc	1	0	0	0	0	0	0	0	0	0	0	0	0	0	0	0	0	0	0
MSTRG.2872	novel_lnc	0	0	0	0	0	1	0	0	1	0	0	0	0	0	0	0	0	0	0
MSTRG.2875	novel_lnc	1	0	0	0	0	1	0	1	1	0	0	0	0	0	0	0	0	0	0
MSTRG.2879	novel_lnc	0	0	0	0	0	0	0	0	0	0	0	0	0	0	0	0	0	0	0
MSTRG.2881	novel_lnc	0	0	0	0	0	0	0	0	0	0	0	0	0	0	0	0	0	0	0
MSTRG.2896	novel_lnc	0	0	0	1	0	0	0	0	0	0	0	0	0	0	0	0	0	0	0
MSTRG.2899	novel_lnc	1	0	1	1	0	1	0	0	1	0	0	0	0	0	0	0	0	0	0
MSTRG.2901	novel_lnc	0	0	0	0	0	0	0	0	0	0	0	0	0	0	0	0	0	0	0
MSTRG.2905	novel_lnc	0	0	0	0	0	1	0	0	1	0	0	0	0	0	0	0	0	0	0
MSTRG.2908	novel_lnc	0	0	0	0	0	1	0	1	1	0	0	0	0	0	0	0	0	0	0
MSTRG.2910	novel_lnc	1	0	1	1	0	1	0	1	1	0	0	0	0	0	0	0	0	0	0
MSTRG.2911	novel_lnc	1	0	1	1	1	1	1	1	1	1	0	0	0	0	0	0	0	0	0
MSTRG.2912	novel_lnc	0	0	0	0	0	1	1	1	1	1	0	0	0	0	0	0	0	0	0
MSTRG.2918	novel_lnc	1	0	0	0	0	0	0	0	0	0	0	0	0	0	0	0	0	0	0
MSTRG.2919	novel_lnc	1	0	1	0	0	1	0	1	1	0	0	0	0	0	0	0	0	0	0
MSTRG.2924	novel_lnc	1	0	0	0	1	1	0	1	1	1	0	0	0	0	0	0	0	0	0
MSTRG.2927	novel_lnc	1	0	0	0	0	0	0	0	0	0	0	0	0	0	0	0	0	0	0
MSTRG.2929	novel_lnc	1	0	0	0	0	1	0	1	1	0	0	0	0	0	0	0	0	0	0
MSTRG.2930	novel_lnc	1	1	0	0	0	0	0	0	0	0	0	0	0	0	0	0	0	0	0
MSTRG.2936	novel_lnc	1	1	0	0	0	1	0	1	1	0	0	0	0	0	0	0	0	0	0
MSTRG.2937	novel_lnc	1	0	0	0	0	1	0	0	1	0	0	0	0	0	0	0	0	0	0
MSTRG.2939	novel_lnc	1	0	0	0	0	0	0	0	0	0	0	0	0	0	0	0	0	0	0
MSTRG.2941	novel_lnc	0	0	0	0	1	1	1	1	1	1	0	0	0	0	0	0	0	0	0
MSTRG.2943	novel_lnc	0	0	0	0	0	1	0	0	1	0	0	0	0	0	0	0	0	0	0
MSTRG.2944	novel_lnc	0	0	0	0	0	1	0	0	1	0	0	0	0	0	0	0	0	0	0
MSTRG.2945	novel_lnc	0	0	0	0	0	0	0	0	0	0	0	0	0	0	0	0	0	0	0
MSTRG.2949	novel_lnc	1	0	0	0	0	0	0	0	0	0	0	0	0	0	0	0	0	0	0
MSTRG.2951	novel_lnc	0	0	0	0	0	0	0	0	0	0	0	0	0	0	0	0	0	0	0
MSTRG.2952	novel_lnc	1	0	0	0	0	0	0	0	0	0	0	0	0	0	0	0	0	0	0
MSTRG.2953	novel_lnc	0	0	0	0	0	0	0	0	0	0	0	0	0	0	0	0	0	0	0
MSTRG.2954	novel_lnc	1	0	0	0	0	0	0	0	0	0	0	0	0	0	0	0	0	0	0
MSTRG.2957	novel_lnc	0	0	1	1	1	1	0	1	1	1	0	0	0	0	0	0	0	0	0
MSTRG.2958	novel_lnc	1	0	1	1	0	1	0	1	1	0	0	0	0	0	0	0	0	0	0
MSTRG.2959	novel_lnc	1	0	0	0	1	1	1	1	1	1	0	0	0	0	0	0	0	0	0
MSTRG.2965	novel_lnc	0	0	0	0	0	1	0	0	1	0	0	0	0	0	0	0	0	0	0
MSTRG.2966	novel_lnc	1	0	1	1	0	1	0	1	1	0	0	0	0	0	0	0	0	0	0
MSTRG.2979	novel_lnc	0	0	0	0	0	1	0	0	1	0	0	0	0	0	0	0	0	0	0
MSTRG.2981	novel_lnc	1	0	1	1	0	0	0	1	1	0	0	0	0	0	0	0	0	0	0
MSTRG.2983	novel_lnc	1	0	1	1	0	1	0	0	1	0	0	0	0	0	0	0	0	0	0
MSTRG.2986	novel_lnc	0	0	0	0	0	1	0	0	1	0	0	0	0	0	0	0	0	0	0
MSTRG.2987	novel_lnc	0	0	0	0	0	1	0	1	1	0	0	0	0	0	0	0	0	0	0
MSTRG.2989	novel_lnc	1	0	0	0	0	1	0	1	1	0	0	0	0	0	0	0	0	0	0
MSTRG.2990	novel_lnc	1	0	0	0	0	1	0	1	1	0	0	0	0	0	0	0	0	0	0
MSTRG.2995	novel_lnc	0	0	0	0	0	0	0	0	0	0	0	0	0	0	0	0	0	0	0
MSTRG.2996	novel_lnc	0	0	0	0	0	0	0	0	0	0	0	0	0	0	0	0	0	0	0
MSTRG.2998	novel_lnc	1	0	0	0	0	1	0	0	1	0	0	0	0	0	0	0	0	0	0
MSTRG.3007	novel_lnc	1	0	0	0	1	1	0	1	1	1	0	0	0	0	0	0	0	0	0
MSTRG.3017	novel_lnc	0	0	0	0	0	1	0	1	1	0	0	0	0	0	0	0	0	0	0
MSTRG.3020	novel_lnc	0	0	0	1	0	1	0	0	1	0	0	0	0	0	0	0	0	0	0
MSTRG.3023	novel_lnc	0	0	0	0	1	1	0	0	1	1	0	0	0	0	0	0	0	0	0
MSTRG.3024	novel_lnc	0	0	0	0	0	1	0	1	1	0	0	0	0	0	0	0	0	0	0
MSTRG.3025	novel_lnc	0	0	0	0	0	0	0	0	0	0	0	0	0	0	0	0	0	0	0
MSTRG.3027	novel_lnc	0	0	0	0	0	0	0	0	0	0	0	0	0	0	0	0	0	0	0
MSTRG.3031	novel_lnc	0	0	0	0	0	1	0	1	1	0	0	0	0	0	0	0	0	0	0
MSTRG.3033	novel_lnc	1	0	0	0	0	0	0	1	1	0	0	0	0	0	0	0	0	0	0
MSTRG.3039	novel_lnc	0	0	0	0	0	0	0	0	0	0	0	0	0	0	0	0	0	0	0
MSTRG.3041	novel_lnc	0	0	0	0	0	1	0	0	1	0	0	0	0	0	0	0	0	0	0
MSTRG.3044	novel_lnc	1	0	0	0	0	0	0	0	0	0	0	0	0	0	0	0	0	0	0
MSTRG.3049	novel_lnc	1	0	0	0	0	0	0	0	0	0	0	0	0	0	0	0	0	0	0
MSTRG.3056	novel_lnc	1	0	0	0	0	0	0	0	0	0	0	0	0	0	0	0	0	0	0
MSTRG.3057	novel_lnc	1	0	0	0	0	0	1	1	1	1	0	0	0	0	0	0	0	0	0
MSTRG.3067	novel_lnc	1	0	0	0	0	0	0	0	0	0	0	0	0	0	0	0	0	0	0
MSTRG.3069	novel_lnc	0	0	0	0	0	0	0	0	0	0	0	0	0	0	0	0	0	0	0
MSTRG.3089	novel_lnc	1	0	0	0	0	1	0	1	1	0	0	0	0	0	0	0	0	0	0
MSTRG.3091	novel_lnc	1	0	0	0	0	1	0	1	1	0	0	1	1	0	0	0	0	0	0
MSTRG.3092	novel_lnc	0	0	0	0	0	0	0	0	0	0	0	0	0	0	0	0	0	0	0
MSTRG.3094	novel_lnc	0	0	0	0	0	0	0	0	0	0	0	0	0	0	0	0	0	0	0
MSTRG.3097	novel_lnc	1	0	1	0	1	1	1	1	1	1	0	0	0	0	0	0	0	0	0
MSTRG.3108	novel_lnc	1	0	0	0	1	1	0	1	1	1	0	0	0	0	0	0	0	0	0
MSTRG.3110	novel_lnc	0	0	0	0	0	0	0	0	0	0	0	0	0	0	0	0	0	0	0
MSTRG.3114	novel_lnc	1	0	0	0	1	1	1	1	1	1	0	0	0	0	0	0	0	0	0
MSTRG.3118	novel_lnc	0	0	0	0	0	1	0	1	1	0	0	0	0	0	0	0	0	0	0
MSTRG.3126	novel_lnc	0	0	0	0	0	0	0	0	0	0	0	0	0	0	0	0	0	0	0
MSTRG.3129	novel_lnc	0	0	0	0	0	0	0	0	0	0	0	0	0	0	0	0	0	0	0
MSTRG.3131	novel_lnc	0	0	1	0	0	0	0	0	0	0	0	0	0	0	0	0	0	0	0
MSTRG.3134	novel_lnc	0	0	0	0	0	1	0	0	1	0	0	0	0	0	0	0	0	0	0
MSTRG.3135	novel_lnc	0	0	0	0	0	1	0	0	1	0	0	0	0	0	0	0	0	0	0
MSTRG.3137	novel_lnc	0	0	0	0	0	0	0	0	0	0	0	0	0	0	0	0	0	0	0
MSTRG.3143	novel_lnc	0	0	0	1	0	0	0	0	0	0	0	0	0	0	0	0	0	0	0
MSTRG.3144	novel_lnc	0	0	0	1	0	1	0	0	1	0	0	0	0	0	0	0	0	0	0
MSTRG.3145	novel_lnc	0	0	0	0	0	0	0	0	0	0	0	0	0	0	0	0	0	0	0
MSTRG.3147	novel_lnc	0	0	0	0	0	1	0	0	1	0	0	0	0	0	0	0	0	0	0
MSTRG.3148	novel_lnc	0	0	1	0	0	0	0	1	1	0	0	0	0	0	0	0	0	0	0
MSTRG.3150	novel_lnc	0	0	0	0	0	0	0	0	0	0	0	0	0	0	0	0	0	0	0
MSTRG.3152	novel_lnc	0	0	0	0	0	0	0	0	0	0	0	0	0	0	0	0	0	0	0
MSTRG.3159	novel_lnc	0	0	0	0	0	0	0	0	0	0	0	0	0	0	0	0	0	0	0
MSTRG.3160	novel_lnc	0	0	0	0	0	1	0	1	1	0	0	0	0	0	0	0	0	0	0
MSTRG.3168	novel_lnc	1	0	0	0	0	0	0	0	0	0	0	0	0	0	0	0	0	0	0
MSTRG.3169	novel_lnc	0	0	0	0	0	0	0	0	0	0	0	0	0	0	0	0	0	0	0
MSTRG.3170	novel_lnc	1	0	0	0	0	1	0	0	1	0	0	0	0	0	0	0	0	0	0
MSTRG.3171	novel_lnc	1	0	0	0	0	0	0	0	0	0	0	0	0	0	0	0	0	0	0
MSTRG.3183	novel_lnc	1	0	0	0	0	1	0	0	1	0	0	0	0	0	0	0	0	0	0
MSTRG.3199	novel_lnc	0	0	0	0	0	0	0	0	0	0	0	0	0	0	0	0	0	0	0
MSTRG.3201	novel_lnc	1	0	0	0	0	1	0	0	1	0	0	0	0	0	0	0	0	0	0
MSTRG.3202	novel_lnc	1	0	0	0	1	1	1	1	1	1	0	0	0	0	0	0	0	0	0
MSTRG.3207	novel_lnc	1	0	0	0	0	1	0	0	1	0	0	0	0	0	0	0	0	0	0
MSTRG.3220	novel_lnc	0	0	0	1	0	0	0	0	0	0	0	0	0	0	0	0	0	0	0
MSTRG.3221	novel_lnc	1	0	0	1	0	0	0	0	0	0	0	0	0	0	0	0	0	0	0
MSTRG.3223	novel_lnc	1	0	0	1	0	1	0	0	1	0	0	0	0	0	0	0	0	0	0
MSTRG.3228	novel_lnc	1	0	0	0	0	0	0	0	0	0	0	0	0	0	0	0	0	0	0
MSTRG.3232	novel_lnc	1	1	1	1	0	1	0	0	1	0	0	0	0	0	0	0	0	0	0
MSTRG.3237	novel_lnc	1	0	1	1	0	1	0	1	1	0	0	0	0	0	0	0	0	0	0
MSTRG.3242	novel_lnc	1	0	0	0	0	0	0	0	0	0	0	0	0	0	0	0	0	0	0
MSTRG.3243	novel_lnc	0	0	0	0	0	1	0	1	1	0	0	0	0	0	0	0	0	0	0
MSTRG.3264	novel_lnc	0	0	0	0	0	1	0	0	1	0	0	0	0	0	0	0	0	0	0
MSTRG.3267	novel_lnc	1	0	0	0	0	1	0	0	1	0	0	0	0	0	0	0	0	0	0
MSTRG.3270	novel_lnc	1	1	1	0	0	1	0	0	1	0	0	0	0	0	0	0	0	0	0
MSTRG.3276	novel_lnc	0	0	0	0	0	0	0	0	0	0	0	0	0	0	0	0	0	0	0
MSTRG.3280	novel_lnc	0	0	0	0	0	1	0	0	1	0	0	0	0	0	0	0	0	0	0
MSTRG.3281	novel_lnc	0	0	0	0	0	0	0	0	0	0	0	0	0	0	0	0	0	0	0
MSTRG.3282	novel_lnc	1	0	0	0	0	0	0	0	0	0	0	0	0	0	0	0	0	0	0
MSTRG.3284	novel_lnc	0	0	0	0	0	0	0	1	1	0	0	0	0	0	0	0	0	0	0
MSTRG.3285	novel_lnc	0	0	0	0	0	0	0	1	1	0	0	0	0	0	0	0	0	0	0
MSTRG.3288	novel_lnc	1	0	0	0	0	0	0	0	0	0	0	0	0	0	0	0	0	0	0
MSTRG.3297	novel_lnc	0	0	0	0	0	0	0	0	0	0	0	0	0	0	0	0	0	0	0
MSTRG.3307	novel_lnc	1	0	0	0	0	1	0	1	1	0	0	0	0	0	0	0	0	0	0
MSTRG.3337	novel_lnc	0	0	0	0	0	1	0	0	1	0	0	0	0	0	0	0	0	0	0
MSTRG.3338	novel_lnc	0	0	0	1	0	1	0	1	1	0	0	0	0	0	0	0	0	0	0
MSTRG.3344	novel_lnc	0	0	0	0	0	1	1	1	1	1	0	0	0	0	0	0	0	0	0
MSTRG.3345	novel_lnc	1	0	1	1	1	1	1	1	1	1	0	0	0	0	0	0	0	0	0
MSTRG.3357	novel_lnc	0	0	0	0	1	1	0	0	1	1	0	0	0	0	0	0	0	0	0
MSTRG.3366	novel_lnc	0	0	0	0	1	1	1	1	1	1	0	0	0	0	0	0	0	0	0
MSTRG.3379	novel_lnc	0	0	0	0	0	1	0	0	1	0	0	0	0	0	0	0	0	0	0
MSTRG.3390	novel_lnc	0	0	0	0	0	0	0	0	0	0	0	0	0	0	0	0	0	0	0
MSTRG.3396	novel_lnc	0	0	0	0	0	0	0	0	0	0	0	0	0	0	0	0	0	0	0
MSTRG.3399	novel_lnc	0	0	1	0	0	1	0	1	1	0	0	0	0	0	0	0	0	0	0
MSTRG.3400	novel_lnc	0	0	0	0	0	0	0	0	0	0	0	0	0	0	0	0	0	0	0
MSTRG.3402	novel_lnc	0	0	0	0	0	0	0	0	0	0	0	0	0	0	0	0	0	0	0
MSTRG.3406	novel_lnc	1	0	0	0	0	0	0	0	0	0	0	0	0	0	0	0	0	0	0
MSTRG.3408	novel_lnc	0	0	0	0	0	1	0	1	1	0	0	0	0	0	0	0	0	0	0
MSTRG.3409	novel_lnc	0	0	0	0	0	0	0	0	0	0	0	0	0	0	0	0	0	0	0
MSTRG.3410	novel_lnc	0	0	0	0	0	1	0	0	1	0	0	0	0	0	0	0	0	0	0
MSTRG.3415	novel_lnc	0	0	0	0	0	0	0	0	0	0	0	0	0	0	0	0	0	0	0
MSTRG.3422	novel_lnc	1	0	0	0	0	1	0	1	1	0	0	0	0	0	0	0	0	0	0
MSTRG.3423	novel_lnc	1	0	0	0	0	1	0	1	1	0	0	0	0	0	0	0	0	0	0
MSTRG.3425	novel_lnc	1	0	0	0	0	1	0	0	1	0	0	0	0	0	0	0	0	0	0
MSTRG.3428	novel_lnc	0	0	0	0	0	0	0	0	0	0	0	0	0	0	0	0	0	0	0
MSTRG.3432	novel_lnc	0	0	0	0	0	1	0	1	1	0	0	0	0	0	0	0	0	0	0
MSTRG.3434	novel_lnc	0	0	0	0	0	1	0	0	1	0	0	0	0	0	0	0	0	0	0
MSTRG.3436	novel_lnc	0	0	0	0	0	0	0	0	0	0	0	0	0	0	0	0	0	0	0
MSTRG.3437	novel_lnc	0	0	0	0	0	1	0	0	1	0	0	0	0	0	0	0	0	0	0
MSTRG.3454	novel_lnc	1	0	0	0	0	0	0	0	0	0	0	0	0	0	0	0	0	0	0
MSTRG.3476	novel_lnc	0	0	0	0	0	0	0	0	0	0	0	0	0	0	0	0	0	0	0
MSTRG.3485	novel_lnc	0	0	0	0	0	1	0	1	1	0	0	0	0	0	0	0	0	0	0
MSTRG.3496	novel_lnc	1	0	0	0	0	0	0	0	0	0	0	0	0	0	0	0	0	0	0
MSTRG.3520	novel_lnc	0	0	0	0	0	1	0	0	1	0	0	0	0	0	0	0	0	0	0
MSTRG.3521	novel_lnc	0	0	0	0	0	0	0	0	0	0	0	0	0	0	0	0	0	0	0
MSTRG.3523	novel_lnc	0	0	0	0	1	1	1	1	1	1	0	0	0	0	0	0	0	0	0
MSTRG.3530	novel_lnc	0	0	0	0	0	1	0	1	1	0	0	0	0	0	0	0	0	0	0
MSTRG.3534	novel_lnc	0	0	0	0	0	0	0	0	0	0	0	0	0	0	0	0	0	0	0
MSTRG.3540	novel_lnc	1	0	0	0	0	1	0	1	1	0	0	0	0	0	0	0	0	0	0
MSTRG.3548	novel_lnc	1	0	0	0	1	1	1	1	1	1	0	0	0	0	0	0	0	0	0
MSTRG.3550	novel_lnc	0	0	0	0	0	0	0	0	0	0	0	0	0	0	0	0	0	0	0
MSTRG.3553	novel_lnc	0	0	0	1	0	1	0	1	1	0	0	0	0	0	0	0	0	0	0
MSTRG.3555	novel_lnc	1	0	1	0	0	0	0	1	1	0	0	0	0	0	0	0	0	0	0
MSTRG.3561	novel_lnc	0	0	0	0	0	1	0	0	1	0	0	0	0	0	0	0	0	0	0
MSTRG.3567	novel_lnc	0	0	0	0	0	0	0	0	0	0	0	0	0	0	0	0	0	0	0
MSTRG.3570	novel_lnc	0	0	0	0	0	0	0	0	0	0	0	0	0	0	0	0	0	0	0
MSTRG.3571	novel_lnc	1	0	0	0	0	0	0	0	0	0	0	0	0	0	0	0	0	0	0
MSTRG.3572	novel_lnc	0	0	0	0	0	0	0	0	0	0	0	0	0	0	0	0	0	0	0
MSTRG.3579	novel_lnc	0	0	0	0	0	0	0	1	1	0	0	0	0	0	0	0	0	0	0
MSTRG.3583	novel_lnc	1	0	1	0	1	1	0	1	1	1	0	0	0	0	0	0	0	0	0
MSTRG.3586	novel_lnc	0	0	0	0	0	0	0	0	0	0	0	0	0	0	0	0	0	0	0
MSTRG.3591	novel_lnc	1	0	0	1	0	0	0	0	0	0	0	0	0	0	0	0	0	0	0
MSTRG.3599	novel_lnc	0	0	0	1	0	0	0	0	0	0	0	0	0	0	0	0	0	0	0
MSTRG.3600	novel_lnc	0	0	0	0	1	1	0	1	1	1	0	0	0	0	0	0	0	0	0
MSTRG.3601	novel_lnc	0	0	0	0	0	1	1	1	1	1	0	0	0	0	0	0	0	0	0
MSTRG.3604	novel_lnc	0	0	0	0	0	0	0	0	0	0	0	0	0	0	0	0	0	0	0
MSTRG.3608	novel_lnc	1	1	1	1	0	1	0	1	1	0	0	0	0	0	0	0	0	0	0
MSTRG.3609	novel_lnc	1	0	1	1	0	0	0	0	0	0	0	0	0	0	0	0	0	0	0
MSTRG.3610	novel_lnc	1	0	0	0	0	1	0	0	1	0	0	0	0	0	0	0	0	0	0
MSTRG.3611	novel_lnc	0	0	0	1	0	1	0	0	1	0	0	0	0	0	0	0	0	0	0
MSTRG.3612	novel_lnc	1	0	0	0	0	1	0	1	1	0	0	0	0	0	0	0	0	0	0
MSTRG.3614	novel_lnc	1	0	0	0	0	0	0	0	0	0	0	0	0	0	0	0	0	0	0
MSTRG.3615	novel_lnc	0	0	0	0	0	1	0	1	1	0	0	0	0	0	0	0	0	0	0
MSTRG.3621	novel_lnc	0	0	0	0	0	0	0	0	0	0	0	0	0	0	0	0	0	0	0
MSTRG.3625	novel_lnc	0	0	0	0	0	0	0	0	0	0	0	0	0	0	0	0	0	0	0
MSTRG.3631	novel_lnc	1	0	0	0	0	1	0	1	1	0	0	0	0	0	0	0	0	0	0
MSTRG.3632	novel_lnc	1	0	0	0	0	1	0	0	1	0	0	0	0	0	0	0	0	0	0
MSTRG.3647	novel_lnc	0	0	0	0	0	0	0	0	0	0	0	0	0	0	0	0	0	0	0
MSTRG.3648	novel_lnc	1	0	0	0	0	1	0	0	1	0	0	0	0	0	0	0	0	0	0
MSTRG.3651	novel_lnc	1	0	0	0	0	0	0	0	0	0	0	0	0	0	0	0	0	0	0
MSTRG.3655	novel_lnc	0	0	0	0	0	1	0	0	1	0	0	0	0	0	0	0	0	0	0
MSTRG.3656	novel_lnc	1	0	0	0	1	1	0	1	1	1	0	0	0	0	0	0	0	0	0
MSTRG.3665	novel_lnc	0	0	0	0	0	1	0	1	1	0	0	0	0	0	0	0	0	0	0
MSTRG.3674	novel_lnc	1	0	0	0	0	0	0	0	0	0	0	0	0	0	0	0	0	0	0
MSTRG.3676	novel_lnc	0	0	1	0	0	0	0	0	0	0	0	0	0	0	0	0	0	0	0
MSTRG.3683	novel_lnc	0	0	0	0	0	0	0	1	1	0	0	0	0	0	0	0	0	0	0
MSTRG.3687	novel_lnc	0	0	0	0	0	1	0	0	1	0	0	0	0	0	0	0	0	0	0
MSTRG.3689	novel_lnc	1	0	0	0	0	0	0	0	0	0	0	0	0	0	0	0	0	0	0
MSTRG.3690	novel_lnc	0	0	0	0	0	0	0	0	0	0	0	0	0	0	0	0	0	0	0
MSTRG.3700	novel_lnc	0	0	0	0	0	0	0	0	0	0	0	0	0	0	0	0	0	0	0
MSTRG.3715	novel_lnc	1	0	0	0	0	0	0	0	0	0	0	0	0	0	0	0	0	0	0
MSTRG.3726	novel_lnc	1	0	1	0	0	0	0	0	0	0	0	0	0	0	0	0	0	0	0
MSTRG.3733	novel_lnc	0	0	0	0	0	0	0	1	1	0	0	0	0	0	0	0	0	0	0
MSTRG.3737	novel_lnc	0	0	0	0	0	0	0	0	0	0	0	0	0	0	0	0	0	0	0
MSTRG.3739	novel_lnc	0	0	0	0	0	1	0	0	1	0	0	0	0	0	0	0	0	0	0
MSTRG.3749	novel_lnc	0	0	0	0	0	0	0	0	0	0	0	0	0	0	0	0	0	0	0
MSTRG.3754	novel_lnc	1	0	0	0	0	0	0	0	0	0	0	0	0	0	0	0	0	0	0
MSTRG.3758	novel_lnc	0	0	0	0	0	1	0	0	1	0	0	0	0	0	0	0	0	0	0
MSTRG.3760	novel_lnc	1	0	0	0	0	0	0	1	1	0	0	0	0	0	0	0	0	0	0
MSTRG.3761	novel_lnc	1	0	0	0	0	1	0	1	1	0	0	0	0	0	0	0	0	0	0
MSTRG.3766	novel_lnc	0	0	0	0	0	1	0	1	1	0	0	0	0	0	0	0	0	0	0
MSTRG.3775	novel_lnc	0	0	0	0	0	0	0	1	1	0	0	0	0	0	0	0	0	0	0
MSTRG.3776	novel_lnc	0	0	0	0	0	0	0	0	0	0	0	0	0	0	0	0	0	0	0
MSTRG.3781	novel_lnc	0	0	0	0	0	1	0	0	1	0	0	0	0	0	0	0	0	0	0
MSTRG.3783	novel_lnc	1	0	1	0	0	1	0	1	1	0	0	0	0	0	0	0	0	0	0
MSTRG.3785	novel_lnc	0	0	0	0	0	1	0	0	1	0	0	0	0	0	0	0	0	0	0
MSTRG.3786	novel_lnc	0	0	0	0	0	0	0	0	0	0	0	0	0	0	0	0	0	0	0
MSTRG.3802	novel_lnc	1	0	0	0	1	1	1	1	1	1	0	0	0	0	0	0	0	0	0
MSTRG.3806	novel_lnc	1	0	0	0	0	1	0	1	1	0	0	0	0	0	0	0	0	0	0
MSTRG.3807	novel_lnc	0	0	0	0	0	0	0	0	0	0	0	0	0	0	0	0	0	0	0
MSTRG.3808	novel_lnc	1	0	0	0	0	1	0	1	1	0	0	0	0	0	0	0	0	0	0
MSTRG.3809	novel_lnc	1	0	0	0	0	0	0	0	0	0	0	0	0	0	0	0	0	0	0
MSTRG.3812	novel_lnc	0	0	0	0	1	1	0	1	1	1	0	0	0	0	0	0	0	0	0
MSTRG.3814	novel_lnc	0	0	0	0	0	1	0	0	1	0	0	0	0	0	0	0	0	0	0
MSTRG.3819	novel_lnc	0	0	0	0	0	0	0	0	0	0	0	0	0	0	0	0	0	0	0
MSTRG.3829	novel_lnc	1	0	0	0	0	1	0	1	1	0	0	0	0	0	0	0	0	0	0
MSTRG.3830	novel_lnc	1	0	1	1	0	1	1	1	1	1	0	0	0	0	0	0	0	0	0
MSTRG.3833	novel_lnc	0	0	0	0	0	0	0	0	0	0	0	0	0	0	0	0	0	0	0
MSTRG.3837	novel_lnc	0	0	1	1	0	1	0	0	1	0	0	0	0	0	0	0	0	0	0
MSTRG.3838	novel_lnc	0	0	0	0	0	1	0	0	1	0	0	0	0	0	0	0	0	0	0
MSTRG.3860	novel_lnc	0	0	0	0	0	1	0	1	1	0	0	0	0	0	0	0	0	0	0
MSTRG.3861	novel_lnc	0	0	0	0	0	0	0	0	0	0	0	0	0	0	0	0	0	0	0
MSTRG.3863	novel_lnc	0	0	0	0	0	0	0	0	0	0	0	0	0	0	0	0	0	0	0
MSTRG.3868	novel_lnc	1	0	0	0	0	0	0	0	0	0	0	0	0	0	0	0	0	0	0
MSTRG.3889	novel_lnc	0	0	0	0	0	1	0	1	1	0	0	0	0	0	0	0	0	0	0
MSTRG.3896	novel_lnc	0	0	0	0	0	1	0	1	1	0	0	0	0	0	0	0	0	0	0
MSTRG.3903	novel_lnc	0	0	0	0	0	1	0	1	1	0	0	0	0	0	0	0	0	0	0
MSTRG.3905	novel_lnc	1	0	0	0	0	1	0	1	1	0	0	0	0	0	0	0	0	0	0
MSTRG.3913	novel_lnc	0	0	0	0	0	0	0	0	0	0	0	0	0	0	0	0	0	0	0
MSTRG.3915	novel_lnc	0	0	0	0	0	0	0	0	0	0	0	0	0	0	0	0	0	0	0
MSTRG.3916	novel_lnc	0	0	1	0	0	0	0	0	0	0	0	0	0	0	0	0	0	0	0
MSTRG.3931	novel_lnc	0	0	0	0	0	0	0	0	0	0	0	0	0	0	0	0	0	0	0
MSTRG.3932	novel_lnc	1	0	0	0	0	1	0	1	1	0	0	0	0	0	0	0	0	0	0
MSTRG.3934	novel_lnc	0	0	0	0	0	0	0	0	0	0	0	0	0	0	0	0	0	0	0
MSTRG.3943	novel_lnc	1	0	1	0	0	1	0	1	1	0	0	0	0	0	0	0	0	0	0
MSTRG.3945	novel_lnc	1	0	0	0	0	1	0	0	1	0	0	0	0	0	0	0	0	0	0
MSTRG.3947	novel_lnc	0	0	0	0	0	1	0	0	1	0	0	0	0	0	0	0	0	0	0
MSTRG.3950	novel_lnc	0	0	0	0	0	0	0	0	0	0	0	0	0	0	0	0	0	0	0
MSTRG.3952	novel_lnc	0	0	0	0	0	0	0	0	0	0	0	0	0	0	0	0	0	0	0
MSTRG.3956	novel_lnc	0	0	1	0	0	0	0	0	0	0	0	0	0	0	0	0	0	0	0
MSTRG.3959	novel_lnc	1	0	0	0	0	1	0	1	1	0	0	0	0	0	0	0	0	0	0
MSTRG.3960	novel_lnc	1	0	0	0	0	0	0	0	0	0	0	0	0	0	0	0	0	0	0
MSTRG.3962	novel_lnc	0	0	0	0	0	0	0	0	0	0	0	0	0	0	0	0	0	0	0
MSTRG.3968	novel_lnc	0	0	0	0	0	0	0	0	0	0	0	0	0	0	0	0	0	0	0
MSTRG.3969	novel_lnc	0	0	0	0	0	0	0	0	0	0	0	0	0	0	0	0	0	0	0
MSTRG.3971	novel_lnc	0	0	0	0	0	1	0	0	1	0	0	0	0	0	0	0	0	0	0
MSTRG.3975	novel_lnc	0	0	0	0	0	1	0	1	1	0	0	0	0	0	0	0	0	0	0
MSTRG.3979	novel_lnc	0	0	0	0	0	1	0	1	1	0	0	0	0	0	0	0	0	0	0
MSTRG.3980	novel_lnc	1	0	1	0	0	1	0	1	1	0	0	0	0	0	0	0	0	0	0
MSTRG.3981	novel_lnc	0	0	0	0	0	0	0	0	0	0	0	0	0	0	0	0	0	0	0
MSTRG.3982	novel_lnc	1	0	1	1	0	1	0	1	1	0	0	0	0	0	0	0	0	0	0
MSTRG.3986	novel_lnc	1	1	1	0	0	0	0	0	0	0	0	0	0	0	0	0	0	0	0
MSTRG.3991	novel_lnc	1	0	0	0	1	1	0	0	1	1	0	0	0	0	0	0	0	0	0
MSTRG.3994	novel_lnc	0	0	0	0	0	0	0	0	0	0	0	0	0	0	0	0	0	0	0
MSTRG.3995	novel_lnc	0	0	0	0	0	0	0	0	0	0	0	0	0	0	0	0	0	0	0
MSTRG.3998	novel_lnc	0	0	0	0	0	0	0	1	1	0	0	0	0	0	0	0	0	0	0
MSTRG.3999	novel_lnc	0	0	0	0	0	0	0	0	0	0	0	0	0	0	0	0	0	0	0
MSTRG.4006	novel_lnc	0	0	0	0	0	0	0	0	0	0	0	0	0	0	0	0	0	0	0
MSTRG.4023	novel_lnc	1	0	0	0	1	1	1	1	1	1	0	0	0	0	0	0	0	0	0
MSTRG.4028	novel_lnc	1	0	1	1	0	1	0	1	1	0	0	0	0	0	0	0	0	0	0
MSTRG.4033	novel_lnc	0	0	0	0	0	0	0	0	0	0	0	0	0	0	0	0	0	0	0
MSTRG.4035	novel_lnc	0	0	0	0	1	1	1	1	1	1	0	0	0	0	0	0	0	0	0
MSTRG.4036	novel_lnc	0	0	0	0	0	1	0	0	1	0	0	0	0	0	0	0	0	0	0
MSTRG.4037	novel_lnc	0	0	0	0	0	0	0	0	0	0	0	0	0	0	0	0	0	0	0
MSTRG.4038	novel_lnc	0	0	0	0	0	0	0	0	0	0	0	0	0	0	0	0	0	0	0
MSTRG.4039	novel_lnc	0	0	0	0	0	0	0	0	0	0	0	0	0	0	0	0	0	0	0
MSTRG.4040	novel_lnc	0	0	0	0	0	0	0	0	0	0	0	0	0	0	0	0	0	0	0
MSTRG.4041	novel_lnc	1	0	0	0	0	0	0	0	0	0	0	0	0	0	0	0	0	0	0
MSTRG.4042	novel_lnc	0	0	0	0	0	0	0	0	0	0	0	0	0	0	0	0	0	0	0
MSTRG.4043	novel_lnc	0	0	0	0	0	0	0	0	0	0	0	0	0	0	0	0	0	0	0
MSTRG.4047	novel_lnc	1	0	0	0	0	1	0	1	1	0	0	0	0	0	0	0	0	0	0
MSTRG.4048	novel_lnc	0	0	0	0	0	0	0	0	0	0	0	0	0	0	0	0	0	0	0
MSTRG.4056	novel_lnc	0	0	0	0	0	0	0	0	0	0	0	0	0	0	0	0	0	0	0
MSTRG.4060	novel_lnc	1	0	0	0	0	0	0	0	0	0	0	0	0	0	0	0	0	0	0
MSTRG.4065	novel_lnc	0	0	0	0	1	1	0	0	1	1	0	0	0	0	0	0	0	0	0
MSTRG.4066	novel_lnc	0	0	0	0	0	0	0	1	1	0	0	0	0	0	0	0	0	0	0
MSTRG.4074	novel_lnc	1	0	1	1	0	1	0	0	1	0	0	0	0	0	0	0	0	0	0
MSTRG.4076	novel_lnc	0	0	0	0	0	1	0	1	1	0	0	0	0	0	0	0	0	0	0
MSTRG.4077	novel_lnc	0	0	0	0	0	0	0	0	0	0	0	0	0	0	0	0	0	0	0
MSTRG.4080	novel_lnc	0	0	0	0	0	0	0	1	1	0	0	0	0	0	0	0	0	0	0
MSTRG.4081	novel_lnc	1	0	0	0	0	0	0	0	0	0	0	0	0	0	0	0	0	0	0
MSTRG.4083	novel_lnc	1	0	1	1	1	1	0	1	1	1	0	0	0	0	0	0	0	0	0
MSTRG.4092	novel_lnc	0	0	0	0	0	0	0	1	1	0	0	0	0	0	0	0	0	0	0
MSTRG.4093	novel_lnc	0	0	0	1	0	0	0	0	0	0	0	0	0	0	0	0	0	0	0
MSTRG.4094	novel_lnc	1	0	1	1	0	0	0	1	1	0	0	0	0	0	0	0	0	0	0
MSTRG.4100	novel_lnc	0	0	0	0	0	0	0	0	0	0	0	0	0	0	0	0	0	0	0
MSTRG.4106	novel_lnc	1	0	0	0	0	0	0	0	0	0	0	0	0	0	0	0	0	0	0
MSTRG.4119	novel_lnc	1	0	0	0	0	0	0	0	0	0	0	0	0	0	0	0	0	0	0
MSTRG.4127	novel_lnc	1	0	0	0	1	1	1	1	1	1	0	0	0	0	0	0	0	0	0
MSTRG.4134	novel_lnc	1	0	0	0	0	0	0	0	0	0	0	0	0	0	0	0	0	0	0
MSTRG.4143	novel_lnc	0	0	0	0	0	1	0	1	1	0	0	0	0	0	0	0	0	0	0
MSTRG.4145	novel_lnc	1	0	0	0	0	1	0	1	1	0	0	0	0	0	0	0	0	0	0
MSTRG.4148	novel_lnc	1	0	0	0	0	1	0	0	1	0	0	0	0	0	0	0	0	0	0
MSTRG.4165	novel_lnc	0	0	0	0	0	1	0	0	1	0	0	0	0	0	0	0	0	0	0
MSTRG.4171	novel_lnc	0	0	0	0	0	1	0	1	1	0	0	0	0	0	0	0	0	0	0
MSTRG.4172	novel_lnc	0	0	0	0	0	1	0	0	1	0	0	0	0	0	0	0	0	0	0
MSTRG.4180	novel_lnc	0	0	0	0	0	1	0	0	1	0	0	0	0	0	0	0	0	0	0
MSTRG.4183	novel_lnc	0	0	0	0	0	1	0	0	1	0	0	0	0	0	0	0	0	0	0
MSTRG.4186	novel_lnc	1	0	0	1	0	0	0	0	0	0	0	0	0	0	0	0	0	0	0
MSTRG.4192	novel_lnc	0	0	1	0	0	0	0	1	1	0	0	0	0	0	0	0	0	0	0
MSTRG.4194	novel_lnc	1	0	0	0	0	0	0	0	0	0	0	0	0	0	0	0	0	0	0
MSTRG.4203	novel_lnc	0	0	0	0	0	1	0	0	1	0	0	0	0	0	0	0	0	0	0
MSTRG.4205	novel_lnc	0	0	0	0	0	1	0	0	1	0	0	0	0	0	0	0	0	0	0
MSTRG.4207	novel_lnc	0	0	0	0	0	1	0	1	1	0	0	0	0	0	0	0	0	0	0
MSTRG.4209	novel_lnc	0	0	0	0	1	1	0	1	1	1	0	0	0	0	0	0	0	0	0
MSTRG.4215	novel_lnc	1	0	0	0	0	1	0	0	1	0	0	0	0	0	0	0	0	0	0
MSTRG.4219	novel_lnc	0	0	0	0	0	0	0	0	0	0	0	0	0	0	0	0	0	0	0
MSTRG.4220	novel_lnc	0	0	0	0	0	1	0	0	1	0	0	0	0	0	0	0	0	0	0
MSTRG.4230	novel_lnc	1	0	0	0	0	0	0	0	0	0	0	0	0	0	0	0	0	0	0
MSTRG.4231	novel_lnc	1	0	1	1	0	1	0	0	1	0	0	0	0	0	0	0	0	0	0
MSTRG.4233	novel_lnc	0	0	0	0	0	0	0	0	0	0	0	0	0	0	0	0	0	0	0
MSTRG.4235	novel_lnc	0	0	1	1	0	0	0	0	0	0	0	0	0	0	0	0	0	0	0
MSTRG.4239	novel_lnc	0	0	0	0	0	0	0	0	0	0	0	0	0	0	0	0	0	0	0
MSTRG.4240	novel_lnc	1	0	0	0	0	0	0	1	1	0	0	0	0	0	0	0	0	0	0
MSTRG.4241	novel_lnc	0	0	0	0	0	0	0	0	0	0	0	0	0	0	0	0	0	0	0
MSTRG.4243	novel_lnc	0	0	0	0	0	0	0	0	0	0	0	0	0	0	0	0	0	0	0
MSTRG.4244	novel_lnc	0	0	0	0	0	0	0	0	0	0	0	0	0	0	0	0	0	0	0
MSTRG.4245	novel_lnc	1	0	0	0	0	0	0	0	0	0	0	0	0	0	0	0	0	0	0
MSTRG.4248	novel_lnc	0	0	0	0	0	1	0	1	1	0	0	0	0	0	0	0	0	0	0
MSTRG.4265	novel_lnc	1	0	0	0	0	1	0	0	1	0	0	0	0	0	0	0	0	0	0
MSTRG.4276	novel_lnc	0	0	0	0	0	0	0	0	0	0	0	0	0	0	0	0	0	0	0
MSTRG.4281	novel_lnc	1	0	0	0	0	1	0	0	1	0	0	0	0	0	0	0	0	0	0
MSTRG.4283	novel_lnc	1	0	0	0	0	0	0	0	0	0	0	0	0	0	0	0	0	0	0
MSTRG.4300	novel_lnc	0	0	0	0	0	1	0	0	1	0	0	0	0	0	0	0	0	0	0
MSTRG.4304	novel_lnc	1	0	1	1	0	0	0	0	0	0	0	0	0	0	0	0	0	0	0
MSTRG.4305	novel_lnc	1	0	0	0	0	1	0	0	1	0	0	0	0	0	0	0	0	0	0
MSTRG.4307	novel_lnc	0	0	0	0	0	0	0	0	0	0	0	0	0	0	0	0	0	0	0
MSTRG.4308	novel_lnc	1	1	1	1	1	1	1	1	1	1	0	0	0	0	0	0	0	0	0
MSTRG.4316	novel_lnc	0	0	0	1	0	0	0	0	0	0	0	0	0	0	0	0	0	0	0
MSTRG.4320	novel_lnc	0	0	0	0	0	1	0	0	1	0	0	0	0	0	0	0	0	0	0
MSTRG.4322	novel_lnc	0	0	0	0	0	0	0	0	0	0	0	0	0	0	0	0	0	0	0
MSTRG.4323	novel_lnc	0	0	0	0	0	0	0	1	1	0	0	0	0	0	0	0	0	0	0
MSTRG.4325	novel_lnc	0	0	0	0	1	1	0	1	1	1	0	0	0	0	0	0	0	0	0
MSTRG.4326	novel_lnc	0	0	0	0	0	0	0	0	0	0	0	0	0	0	0	0	0	0	0
MSTRG.4328	novel_lnc	0	0	0	0	0	0	0	0	0	0	0	0	0	0	0	0	0	0	0
MSTRG.4337	novel_lnc	0	0	0	0	1	1	0	1	1	1	0	0	0	0	0	0	0	0	0
MSTRG.4338	novel_lnc	0	0	0	0	0	0	0	0	0	0	0	0	0	0	0	0	0	0	0
MSTRG.4351	novel_lnc	0	0	0	0	0	1	0	0	1	0	0	0	0	0	0	0	0	0	0
MSTRG.4352	novel_lnc	0	0	0	0	0	1	0	0	1	0	0	0	0	0	0	0	0	0	0
MSTRG.4360	novel_lnc	1	0	0	0	0	1	0	1	1	0	1	0	1	0	0	0	0	0	0
MSTRG.4363	novel_lnc	1	0	0	0	0	0	0	0	0	0	0	0	0	0	0	0	0	0	0
MSTRG.4365	novel_lnc	0	0	0	0	0	0	0	0	0	0	0	0	0	0	0	0	0	0	0
MSTRG.4369	novel_lnc	0	0	0	0	0	1	0	0	1	0	0	0	0	0	0	0	0	0	0
MSTRG.4373	novel_lnc	0	0	0	0	0	1	0	1	1	0	0	0	0	0	0	0	0	0	0
MSTRG.4374	novel_lnc	1	1	0	0	0	1	0	0	1	0	0	0	0	0	0	0	0	0	0
MSTRG.4377	novel_lnc	0	0	0	0	0	0	0	0	0	0	0	0	0	0	0	0	0	0	0
MSTRG.4383	novel_lnc	0	0	0	0	0	0	0	0	0	0	0	0	0	0	0	0	0	0	0
MSTRG.4384	novel_lnc	0	0	0	1	0	1	0	0	1	0	0	0	0	0	0	0	0	0	0
MSTRG.4392	novel_lnc	1	0	1	1	0	0	0	0	0	0	0	0	0	0	0	0	0	0	0
MSTRG.4397	novel_lnc	0	0	0	0	0	1	0	1	1	0	0	0	0	0	0	0	0	0	0
MSTRG.4400	novel_lnc	0	0	0	0	0	0	0	0	0	0	0	0	0	0	0	0	0	0	0
MSTRG.4401	novel_lnc	0	0	0	0	0	0	0	0	0	0	0	0	0	0	0	0	0	0	0
MSTRG.4403	novel_lnc	0	0	0	0	0	0	0	0	0	0	0	0	0	0	0	0	0	0	0
MSTRG.4404	novel_lnc	0	0	0	0	0	1	0	0	1	0	0	0	0	0	0	0	0	0	0
MSTRG.4406	novel_lnc	1	0	0	0	0	1	0	0	1	0	0	0	0	0	0	0	0	0	0
MSTRG.4409	novel_lnc	0	0	0	0	0	1	0	0	1	0	0	0	0	0	0	0	0	0	0
MSTRG.4411	novel_lnc	1	0	0	0	0	1	0	1	1	0	0	0	0	0	0	0	0	0	0
MSTRG.4413	novel_lnc	0	0	0	0	0	1	0	0	1	0	0	0	0	0	0	0	0	0	0
MSTRG.4417	novel_lnc	0	0	1	0	0	1	0	0	1	0	0	0	0	0	0	0	0	0	0
MSTRG.4428	novel_lnc	1	0	0	0	0	0	1	1	1	1	0	0	0	0	0	0	0	0	0
MSTRG.4432	novel_lnc	0	0	0	0	0	0	0	0	0	0	0	0	0	0	0	0	0	0	0
MSTRG.4433	novel_lnc	0	0	0	0	0	0	0	0	0	0	0	0	0	0	0	0	0	0	0
MSTRG.4434	novel_lnc	1	0	1	1	1	1	1	1	1	1	0	0	0	0	0	0	0	0	0
MSTRG.4435	novel_lnc	0	0	0	0	0	0	0	1	1	0	0	0	0	0	0	0	0	0	0
MSTRG.4438	novel_lnc	0	0	0	0	0	0	0	0	0	0	0	0	0	0	0	0	0	0	0
MSTRG.4441	novel_lnc	0	0	1	0	0	1	0	1	1	0	0	0	0	0	0	0	0	0	0
MSTRG.4447	novel_lnc	0	0	0	0	0	0	0	0	0	0	0	0	0	0	0	0	0	0	0
MSTRG.4448	novel_lnc	0	0	0	0	1	1	0	1	1	1	0	0	0	0	0	0	0	0	0
MSTRG.4451	novel_lnc	0	0	0	0	0	1	0	1	1	0	0	0	0	0	0	0	0	0	0
MSTRG.4463	novel_lnc	0	0	0	0	0	1	0	0	1	0	0	0	0	0	0	0	0	0	0
MSTRG.4467	novel_lnc	0	0	0	0	0	1	0	0	1	0	0	0	0	0	0	0	0	0	0
MSTRG.4477	novel_lnc	1	0	0	0	0	1	0	0	1	0	0	0	0	0	0	0	0	0	0
MSTRG.4478	novel_lnc	0	0	0	0	0	0	0	0	0	0	0	0	0	0	0	0	0	0	0
MSTRG.4482	novel_lnc	0	0	1	1	0	1	0	1	1	0	0	0	0	0	0	0	0	0	0
MSTRG.4490	novel_lnc	1	0	1	1	0	1	1	1	1	1	0	0	0	0	0	0	0	0	0
MSTRG.4495	novel_lnc	1	0	1	1	0	0	0	0	0	0	0	0	0	0	0	0	0	0	0
MSTRG.4496	novel_lnc	1	1	1	1	0	0	0	0	0	0	0	0	0	0	0	0	0	0	0
MSTRG.4502	novel_lnc	0	0	0	0	0	1	0	1	1	0	0	0	0	0	0	0	0	0	0
MSTRG.4503	novel_lnc	0	0	0	1	0	1	0	0	1	0	0	0	0	0	0	0	0	0	0
MSTRG.4505	novel_lnc	1	0	0	0	0	1	0	0	1	0	0	0	0	0	0	0	0	0	0
MSTRG.4508	novel_lnc	1	0	0	0	0	0	0	0	0	0	0	0	0	0	0	0	0	0	0
MSTRG.4510	novel_lnc	1	0	0	0	0	0	0	0	0	0	0	0	0	0	0	0	0	0	0
MSTRG.4515	novel_lnc	1	0	0	0	0	1	0	0	1	0	0	0	0	0	0	0	0	0	0
MSTRG.4516	novel_lnc	0	0	0	0	0	0	0	0	0	0	0	0	0	0	0	0	0	0	0
MSTRG.4517	novel_lnc	0	0	0	0	0	0	0	0	0	0	0	0	0	0	0	0	0	0	0
MSTRG.4522	novel_lnc	0	0	0	0	0	0	0	1	1	0	0	0	0	0	0	0	0	0	0
MSTRG.4524	novel_lnc	0	0	0	0	0	0	0	0	0	0	0	0	0	0	0	0	0	0	0
MSTRG.4532	novel_lnc	0	0	0	0	0	0	0	1	1	0	0	0	0	0	0	0	0	0	0
MSTRG.4536	novel_lnc	0	0	0	0	0	1	0	1	1	0	0	0	0	0	0	0	0	0	0
MSTRG.4539	novel_lnc	0	0	0	0	0	0	0	0	0	0	0	0	0	0	0	0	0	0	0
MSTRG.4542	novel_lnc	0	0	0	0	0	0	0	0	0	0	0	0	0	0	0	0	0	0	0
MSTRG.4545	novel_lnc	1	0	1	0	0	1	0	1	1	0	0	0	0	0	0	0	0	0	0
MSTRG.4548	novel_lnc	0	0	0	0	0	1	0	0	1	0	0	0	0	0	0	0	0	0	0
MSTRG.4550	novel_lnc	0	0	0	0	0	0	0	0	0	0	0	0	0	0	0	0	0	0	0
MSTRG.4558	novel_lnc	1	0	1	1	0	1	0	1	1	0	0	0	0	0	0	0	0	0	0
MSTRG.4566	novel_lnc	1	0	0	0	0	0	0	1	1	0	0	0	0	0	0	0	0	0	0
MSTRG.4567	novel_lnc	1	0	0	0	0	0	0	0	0	0	0	0	0	0	0	0	0	0	0
MSTRG.4568	novel_lnc	0	0	0	0	0	0	0	0	0	0	0	0	0	0	0	0	0	0	0
MSTRG.4576	novel_lnc	0	0	0	0	0	0	0	0	0	0	0	0	0	0	0	0	0	0	0
MSTRG.4577	novel_lnc	0	0	0	0	0	1	0	1	1	0	0	0	0	0	0	0	0	0	0
MSTRG.4579	novel_lnc	1	0	1	0	0	1	0	0	1	0	0	0	0	0	0	0	0	0	0
MSTRG.4584	novel_lnc	0	0	0	0	0	1	0	1	1	0	0	0	0	0	0	0	0	0	0
MSTRG.4588	novel_lnc	0	0	0	0	0	0	0	0	0	0	0	0	0	0	0	0	0	0	0
MSTRG.4598	novel_lnc	0	0	0	0	0	1	1	1	1	1	0	0	0	0	0	0	0	0	0
MSTRG.4600	novel_lnc	1	0	0	0	0	0	0	1	1	0	0	0	0	0	0	0	0	0	0
MSTRG.4607	novel_lnc	1	0	0	0	0	1	0	0	1	0	0	0	0	0	0	0	0	0	0
MSTRG.4622	novel_lnc	1	0	0	0	0	1	0	0	1	0	0	0	0	0	0	0	0	0	0
MSTRG.4638	novel_lnc	1	0	0	0	0	0	0	0	0	0	0	0	0	0	0	0	0	0	0
MSTRG.4639	novel_lnc	1	0	1	1	0	1	0	1	1	0	0	0	0	0	0	0	0	0	0
MSTRG.4644	novel_lnc	1	1	1	1	0	0	0	0	0	0	0	0	0	0	0	0	0	0	0
MSTRG.4645	novel_lnc	1	0	1	1	0	0	0	1	1	0	0	0	0	0	0	0	0	0	0
MSTRG.4647	novel_lnc	0	0	0	0	0	1	0	1	1	0	0	0	0	0	0	0	0	0	0
MSTRG.4654	novel_lnc	1	0	0	0	0	1	1	1	1	1	0	0	0	0	0	0	0	0	0
MSTRG.4655	novel_lnc	0	0	0	0	1	1	0	1	1	1	0	0	0	0	0	0	0	0	0
MSTRG.4661	novel_lnc	0	0	0	0	1	1	0	1	1	1	0	0	0	0	0	0	0	0	0
MSTRG.4668	novel_lnc	1	0	0	0	1	1	1	1	1	1	0	0	0	0	0	0	0	0	0
MSTRG.4670	novel_lnc	0	0	1	0	0	0	0	0	0	0	0	0	0	0	0	0	0	0	0
MSTRG.4673	novel_lnc	0	0	0	0	0	0	0	0	0	0	0	0	0	0	0	0	0	0	0
MSTRG.4675	novel_lnc	1	0	0	0	1	1	0	1	1	1	0	0	0	0	0	0	0	0	0
MSTRG.4678	novel_lnc	1	0	1	1	1	1	0	0	1	1	0	0	0	0	0	0	0	0	0
MSTRG.4680	novel_lnc	1	0	0	0	0	1	0	1	1	0	0	0	0	0	0	0	0	0	0
MSTRG.4681	novel_lnc	1	0	1	0	0	1	0	1	1	0	0	0	0	0	0	0	0	0	0
MSTRG.4689	novel_lnc	0	0	0	0	1	1	0	1	1	1	1	0	1	0	0	0	0	0	0
MSTRG.4691	novel_lnc	1	0	0	0	0	0	0	0	0	0	0	0	0	0	0	0	0	0	0
MSTRG.4694	novel_lnc	0	0	0	0	0	0	0	0	0	0	0	0	0	0	0	0	0	0	0
MSTRG.4697	novel_lnc	0	0	0	0	0	1	0	0	1	0	0	0	0	0	0	0	0	0	0
MSTRG.4699	novel_lnc	0	0	0	0	0	1	0	0	1	0	0	0	0	0	0	0	0	0	0
MSTRG.4700	novel_lnc	0	0	0	0	0	0	0	0	0	0	0	0	0	0	0	0	0	0	0
MSTRG.4704	novel_lnc	0	0	0	0	0	1	0	0	1	0	0	0	0	0	0	0	0	0	0
MSTRG.4707	novel_lnc	0	0	0	0	0	1	0	1	1	0	0	0	0	0	0	0	0	0	0
MSTRG.4719	novel_lnc	0	0	0	0	0	0	0	0	0	0	0	0	0	0	0	0	0	0	0
MSTRG.4720	novel_lnc	0	0	0	0	0	1	0	0	1	0	0	0	0	0	0	0	0	0	0
MSTRG.4725	novel_lnc	1	0	0	0	0	0	0	0	0	0	0	0	0	0	0	0	0	0	0
MSTRG.4736	novel_lnc	1	0	0	0	1	1	1	1	1	1	0	0	0	1	0	1	0	0	0
MSTRG.4737	novel_lnc	1	0	0	0	0	1	0	1	1	0	0	0	0	0	0	0	0	0	0
MSTRG.4738	novel_lnc	1	0	0	0	0	1	0	0	1	0	0	0	0	0	0	0	0	0	0
MSTRG.4741	novel_lnc	1	0	0	0	0	1	0	1	1	0	0	0	0	0	0	0	0	0	0
MSTRG.4747	novel_lnc	1	0	0	0	1	1	1	1	1	1	0	0	0	0	0	0	0	0	0
MSTRG.4750	novel_lnc	0	0	0	0	0	0	0	0	0	0	0	0	0	0	0	0	0	0	0
MSTRG.4751	novel_lnc	0	0	0	0	0	0	0	0	0	0	0	0	0	0	0	0	0	0	0
MSTRG.4752	novel_lnc	0	0	0	0	0	0	0	0	0	0	0	0	0	0	0	0	0	0	0
MSTRG.4753	novel_lnc	0	0	0	0	0	0	0	0	0	0	0	0	0	0	0	0	0	0	0
MSTRG.4754	novel_lnc	1	0	0	0	0	1	0	0	1	0	0	0	0	0	0	0	0	0	0
MSTRG.4762	novel_lnc	0	0	0	0	0	1	0	1	1	0	0	0	0	0	0	0	0	0	0
MSTRG.4763	novel_lnc	0	0	0	0	0	0	0	1	1	0	0	0	0	0	0	0	0	0	0
MSTRG.4764	novel_lnc	0	0	0	0	0	0	0	1	1	0	0	0	0	0	0	0	0	0	0
MSTRG.4767	novel_lnc	0	0	0	0	0	1	0	0	1	0	0	0	0	0	0	0	0	0	0
MSTRG.4775	novel_lnc	1	0	1	1	0	1	1	1	1	1	0	0	0	0	0	0	0	0	0
MSTRG.4780	novel_lnc	1	0	0	0	0	1	0	1	1	0	0	0	0	0	0	0	0	0	0
MSTRG.4782	novel_lnc	1	1	1	1	0	0	0	1	1	0	0	0	0	0	0	0	0	0	0
MSTRG.4784	novel_lnc	0	0	0	0	1	1	0	0	1	1	0	0	0	0	0	0	0	0	0
MSTRG.4788	novel_lnc	1	0	0	0	0	0	0	0	0	0	0	0	0	0	0	0	0	0	0
MSTRG.4790	novel_lnc	0	0	0	0	0	0	0	1	1	0	0	0	0	0	0	0	0	0	0
MSTRG.4793	novel_lnc	1	1	0	1	0	0	0	0	0	0	0	0	0	0	0	0	0	0	0
MSTRG.4795	novel_lnc	1	0	0	0	0	0	0	0	0	0	0	0	0	0	0	0	0	0	0
MSTRG.4799	novel_lnc	1	0	1	1	0	1	0	1	1	0	0	0	0	0	0	0	0	0	0
MSTRG.4803	novel_lnc	0	0	1	0	1	1	1	1	1	1	0	0	0	0	0	0	0	0	0
MSTRG.4809	novel_lnc	0	0	0	0	0	0	0	0	0	0	0	0	0	0	0	0	0	0	0
MSTRG.4810	novel_lnc	0	0	1	0	0	1	0	0	1	0	0	0	0	0	0	0	0	0	0
MSTRG.4818	novel_lnc	0	0	0	1	0	0	0	0	0	0	0	0	0	0	0	0	0	0	0
MSTRG.4819	novel_lnc	1	0	0	0	1	1	0	1	1	1	0	0	0	0	0	0	0	0	0
MSTRG.4823	novel_lnc	0	0	1	1	0	0	0	0	0	0	0	0	0	0	0	0	0	0	0
MSTRG.4828	novel_lnc	0	0	0	0	0	1	0	1	1	0	0	0	0	0	0	0	0	0	0
MSTRG.4837	novel_lnc	0	0	0	0	0	1	0	0	1	0	0	0	0	0	0	0	0	0	0
MSTRG.4838	novel_lnc	1	0	0	0	0	0	0	0	0	0	0	0	0	0	0	0	0	0	0
MSTRG.4860	novel_lnc	1	0	0	0	0	1	1	1	1	1	0	0	0	0	0	0	0	0	0
MSTRG.4861	novel_lnc	0	0	0	0	0	1	1	1	1	1	0	0	0	0	0	0	0	0	0
MSTRG.4866	novel_lnc	0	0	0	0	0	1	0	1	1	0	0	0	0	0	0	0	0	0	0
MSTRG.4873	novel_lnc	0	0	0	0	0	0	0	1	1	0	0	0	0	0	0	0	0	0	0
MSTRG.4876	novel_lnc	0	0	0	0	0	1	0	1	1	0	0	0	0	0	0	0	0	0	0
MSTRG.4878	novel_lnc	1	0	1	1	0	0	0	0	0	0	0	0	0	0	0	0	0	0	0
MSTRG.4880	novel_lnc	1	0	0	0	0	1	0	0	1	0	0	0	0	0	0	0	0	0	0
MSTRG.4881	novel_lnc	0	0	0	0	0	1	0	0	1	0	0	0	0	0	0	0	0	0	0
MSTRG.4883	novel_lnc	0	0	0	0	0	0	0	0	0	0	0	0	0	0	0	0	0	0	0
MSTRG.4885	novel_lnc	1	0	0	0	0	0	0	0	0	0	0	0	0	0	0	0	0	0	0
MSTRG.4886	novel_lnc	1	0	0	0	0	1	0	1	1	0	0	0	0	0	0	0	0	0	0
MSTRG.4890	novel_lnc	1	0	0	0	0	0	0	0	0	0	0	0	0	0	0	0	0	0	0
MSTRG.4892	novel_lnc	1	0	0	0	0	1	0	1	1	0	0	0	0	0	0	0	0	0	0
MSTRG.4906	novel_lnc	0	0	0	0	0	0	0	0	0	0	0	0	0	0	0	0	0	0	0
MSTRG.4908	novel_lnc	0	0	1	0	0	0	0	0	0	0	0	0	0	0	0	0	0	0	0
MSTRG.4911	novel_lnc	1	0	0	0	0	1	0	1	1	0	0	0	0	0	0	0	0	0	0
MSTRG.4916	novel_lnc	1	0	1	1	0	1	0	0	1	0	0	0	0	0	0	0	0	0	0
MSTRG.4917	novel_lnc	1	0	0	0	0	0	0	0	0	0	0	0	0	0	0	0	0	0	0
MSTRG.4918	novel_lnc	1	1	1	1	1	1	0	1	1	1	0	0	0	0	0	0	0	0	0
MSTRG.4920	novel_lnc	1	0	1	1	0	1	0	1	1	0	0	0	0	0	0	0	0	0	0
MSTRG.4922	novel_lnc	1	0	0	0	0	0	0	0	0	0	0	0	0	0	0	0	0	0	0
MSTRG.4923	novel_lnc	0	0	1	0	1	1	0	1	1	1	0	0	0	0	0	0	0	0	0
MSTRG.4924	novel_lnc	0	0	0	0	1	1	1	1	1	1	0	0	0	0	0	0	0	0	0
MSTRG.4933	novel_lnc	0	0	0	0	0	0	0	0	0	0	0	0	0	0	0	0	0	0	0
MSTRG.4937	novel_lnc	1	0	0	0	0	1	0	0	1	0	0	0	0	0	0	0	0	0	0
MSTRG.4945	novel_lnc	1	0	0	0	0	1	0	1	1	0	0	0	0	0	0	0	0	0	0
MSTRG.4947	novel_lnc	0	0	0	0	0	0	0	0	0	0	0	0	0	0	0	0	0	0	0
MSTRG.4976	novel_lnc	0	0	0	1	0	1	0	0	1	0	0	0	0	0	0	0	0	0	0
MSTRG.4982	novel_lnc	0	1	1	1	0	0	0	1	1	0	0	0	0	0	0	0	0	0	0
MSTRG.4984	novel_lnc	1	1	1	1	0	0	0	0	0	0	0	0	0	0	0	0	0	0	0
MSTRG.4985	novel_lnc	0	0	0	0	1	1	0	1	1	1	0	0	0	0	0	0	0	0	0
MSTRG.4992	novel_lnc	0	0	0	0	0	0	0	0	0	0	0	0	0	0	0	0	0	0	0
MSTRG.4994	novel_lnc	0	0	0	0	0	1	0	1	1	0	0	0	0	0	0	0	0	0	0
MSTRG.4999	novel_lnc	0	0	0	0	0	0	0	0	0	0	0	0	0	0	0	0	0	0	0
MSTRG.5000	novel_lnc	1	0	1	1	0	0	0	1	1	0	0	0	0	0	0	0	0	0	0
MSTRG.5002	novel_lnc	0	0	0	0	0	0	1	1	1	1	0	0	0	0	0	0	0	0	0
MSTRG.5007	novel_lnc	1	0	0	0	0	0	0	0	0	0	0	0	0	0	0	0	0	0	0
MSTRG.5013	novel_lnc	1	0	0	0	1	1	1	1	1	1	0	0	0	0	0	0	0	0	0
MSTRG.5015	novel_lnc	1	0	1	1	1	1	1	1	1	1	1	0	1	0	0	0	0	0	0
MSTRG.5030	novel_lnc	0	0	0	0	0	0	0	0	0	0	0	0	0	0	0	0	0	0	0
MSTRG.5032	novel_lnc	1	0	1	0	0	1	0	0	1	0	0	0	0	0	0	0	0	0	0
MSTRG.5035	novel_lnc	0	1	0	0	1	1	1	1	1	1	0	0	0	0	0	0	0	0	0
MSTRG.5036	novel_lnc	1	0	0	0	0	1	0	1	1	0	0	0	0	0	0	0	0	0	0
MSTRG.5042	novel_lnc	0	0	0	0	0	0	0	0	0	0	0	0	0	0	0	0	0	0	0
MSTRG.5043	novel_lnc	1	0	0	0	0	1	0	0	1	0	0	0	0	0	0	0	0	0	0
MSTRG.5050	novel_lnc	0	0	0	0	0	1	0	1	1	0	0	0	0	0	0	0	0	0	0
MSTRG.5055	novel_lnc	0	0	0	0	0	0	0	0	0	0	0	0	0	0	0	0	0	0	0
MSTRG.5062	novel_lnc	1	0	0	0	0	1	1	1	1	1	0	0	0	0	0	0	0	0	0
MSTRG.5071	novel_lnc	1	0	0	0	0	0	0	0	0	0	0	0	0	0	0	0	0	0	0
MSTRG.5072	novel_lnc	1	1	0	0	0	1	1	1	1	1	0	0	0	0	0	0	0	0	0
MSTRG.5077	novel_lnc	0	0	0	0	0	0	0	0	0	0	0	0	0	0	0	0	0	0	0
MSTRG.5078	novel_lnc	0	0	0	0	0	0	0	0	0	0	0	0	0	0	0	0	0	0	0
MSTRG.5079	novel_lnc	0	0	0	0	0	0	0	0	0	0	0	0	0	0	0	0	0	0	0
MSTRG.5082	novel_lnc	1	0	0	0	1	1	0	1	1	1	0	0	0	0	0	0	0	0	0
MSTRG.5085	novel_lnc	0	0	0	0	0	0	0	0	0	0	0	0	0	0	0	0	0	0	0
MSTRG.5088	novel_lnc	0	0	0	0	0	0	0	0	0	0	0	0	0	0	0	0	0	0	0
MSTRG.5089	novel_lnc	0	0	0	0	0	0	0	0	0	0	0	0	0	0	0	0	0	0	0
MSTRG.5090	novel_lnc	0	0	0	0	0	1	0	0	1	0	0	0	0	0	0	0	0	0	0
MSTRG.5091	novel_lnc	0	0	0	0	0	0	0	0	0	0	0	0	0	0	0	0	0	0	0
MSTRG.5093	novel_lnc	0	0	0	0	0	0	0	0	0	0	0	0	0	0	0	0	0	0	0
MSTRG.5098	novel_lnc	0	0	0	0	0	0	0	0	0	0	0	0	0	0	0	0	0	0	0
MSTRG.5113	novel_lnc	0	0	0	0	0	0	0	0	0	0	0	0	0	0	0	0	0	0	0
MSTRG.5120	novel_lnc	1	0	0	0	1	1	1	1	1	1	0	0	0	0	0	0	0	0	0
MSTRG.5127	novel_lnc	0	0	0	0	0	1	0	0	1	0	0	0	0	0	0	0	0	0	0
MSTRG.5134	novel_lnc	1	0	0	0	0	1	0	1	1	0	0	0	0	0	0	0	0	0	0
MSTRG.5139	novel_lnc	0	0	0	0	0	0	0	0	0	0	0	0	0	0	0	0	0	0	0
MSTRG.5145	novel_lnc	0	0	0	0	0	0	0	0	0	0	0	0	0	0	0	0	0	0	0
MSTRG.5160	novel_lnc	1	0	1	0	0	1	0	1	1	0	0	0	0	0	0	0	0	0	0
MSTRG.5171	novel_lnc	0	0	0	0	0	0	0	0	0	0	0	0	0	0	0	0	0	0	0
MSTRG.5172	novel_lnc	0	0	0	0	0	0	0	0	0	0	0	0	0	0	0	0	0	0	0
MSTRG.5183	novel_lnc	0	0	1	0	0	0	1	1	1	1	0	0	0	0	0	0	0	0	0
MSTRG.5187	novel_lnc	1	0	0	0	0	1	0	1	1	0	0	0	0	0	0	0	0	0	0
MSTRG.5195	novel_lnc	0	0	0	0	0	1	0	0	1	0	0	0	0	0	0	0	0	0	0
MSTRG.5197	novel_lnc	0	0	0	0	0	1	0	0	1	0	0	0	0	0	0	0	0	0	0
MSTRG.5198	novel_lnc	0	0	0	0	0	1	0	0	1	0	0	0	0	0	0	0	0	0	0
MSTRG.5201	novel_lnc	1	0	0	0	0	0	0	0	0	0	0	0	0	0	0	0	0	0	0
MSTRG.5214	novel_lnc	0	0	0	0	0	1	0	1	1	0	0	0	0	0	0	0	0	0	0
MSTRG.5218	novel_lnc	1	0	0	0	0	0	0	1	1	0	0	0	0	0	0	0	0	0	0
MSTRG.5222	novel_lnc	1	0	0	0	0	1	0	1	1	0	0	0	0	0	0	0	0	0	0
MSTRG.5224	novel_lnc	1	0	0	0	0	1	0	0	1	0	0	0	0	0	0	0	0	0	0
MSTRG.5226	novel_lnc	0	0	0	0	0	0	0	0	0	0	0	0	0	0	0	0	0	0	0
MSTRG.5227	novel_lnc	0	0	0	0	0	1	0	0	1	0	0	0	0	0	0	0	0	0	0
MSTRG.5233	novel_lnc	0	0	0	0	0	1	0	1	1	0	0	0	0	0	0	0	0	0	0
MSTRG.5240	novel_lnc	1	0	0	0	0	1	0	0	1	0	0	0	0	0	0	0	0	0	0
MSTRG.5241	novel_lnc	1	0	0	0	0	0	0	0	0	0	0	0	0	0	0	0	0	0	0
MSTRG.5242	novel_lnc	1	0	0	0	0	0	0	0	0	0	0	0	0	0	0	0	0	0	0
MSTRG.5247	novel_lnc	0	0	0	0	0	1	0	1	1	0	0	0	0	0	0	0	0	0	0
MSTRG.5252	novel_lnc	0	0	0	0	0	0	0	0	0	0	0	0	0	0	0	0	0	0	0
MSTRG.5270	novel_lnc	0	0	0	0	0	0	0	0	0	0	0	0	0	0	0	0	0	0	0
MSTRG.5271	novel_lnc	0	0	0	0	0	1	0	0	1	0	0	0	0	0	0	0	0	0	0
MSTRG.5272	novel_lnc	1	0	0	0	1	1	1	1	1	1	0	0	0	0	0	0	0	0	0
MSTRG.5274	novel_lnc	0	0	0	0	0	1	0	0	1	0	0	0	0	0	0	0	0	0	0
MSTRG.5275	novel_lnc	0	0	0	0	0	1	0	0	1	0	0	0	0	0	0	0	0	0	0
MSTRG.5276	novel_lnc	0	0	0	0	0	0	0	0	0	0	0	0	0	0	0	0	0	0	0
MSTRG.5286	novel_lnc	0	0	0	1	0	1	0	1	1	0	0	0	0	0	0	0	0	0	0
MSTRG.5287	novel_lnc	0	0	0	0	0	1	0	0	1	0	0	0	0	0	0	0	0	0	0
MSTRG.5290	novel_lnc	0	0	0	0	0	0	0	0	0	0	0	0	0	0	0	0	0	0	0
MSTRG.5293	novel_lnc	0	0	0	0	0	0	0	0	0	0	0	0	0	0	0	0	0	0	0
MSTRG.5298	novel_lnc	1	0	0	0	0	0	0	1	1	0	0	0	0	0	0	0	0	0	0
MSTRG.5300	novel_lnc	1	0	1	1	0	0	0	1	1	0	0	0	0	0	0	0	0	0	0
MSTRG.5301	novel_lnc	1	0	1	1	0	1	0	1	1	0	0	0	0	0	0	0	0	0	0
MSTRG.5302	novel_lnc	0	0	0	0	0	1	0	1	1	0	0	0	0	0	0	0	0	0	0
MSTRG.5306	novel_lnc	1	0	0	0	0	0	0	1	1	0	0	0	0	0	0	0	0	0	0
MSTRG.5311	novel_lnc	1	0	1	0	1	1	1	1	1	1	0	0	0	0	0	0	0	0	0
MSTRG.5313	novel_lnc	1	0	0	0	0	1	0	0	1	0	0	0	0	0	0	0	0	0	0
MSTRG.5314	novel_lnc	1	0	0	0	1	1	1	1	1	1	0	0	0	0	0	0	0	0	0
MSTRG.5318	novel_lnc	0	0	0	1	0	1	0	0	1	0	0	0	0	0	0	0	0	0	0
MSTRG.5319	novel_lnc	0	0	0	1	0	0	0	0	0	0	0	0	0	0	0	0	0	0	0
MSTRG.5320	novel_lnc	0	0	1	1	0	1	0	0	1	0	0	0	0	0	0	0	0	0	0
MSTRG.5321	novel_lnc	1	0	0	1	0	0	0	0	0	0	0	0	0	0	0	0	0	0	0
MSTRG.5324	novel_lnc	0	0	0	0	0	0	1	1	1	1	0	0	0	0	0	0	0	0	0
MSTRG.5325	novel_lnc	1	0	1	1	0	1	0	1	1	0	0	0	0	0	0	0	0	0	0
MSTRG.5333	novel_lnc	0	0	0	0	0	0	0	1	1	0	0	0	0	0	0	0	0	0	0
MSTRG.5340	novel_lnc	1	0	0	0	1	1	1	1	1	1	0	0	0	0	0	0	0	0	0
MSTRG.5341	novel_lnc	0	0	0	0	0	0	1	1	1	1	0	0	0	0	0	0	0	0	0
MSTRG.5353	novel_lnc	0	0	1	0	0	0	0	0	0	0	0	0	0	0	0	0	0	0	0
MSTRG.5359	novel_lnc	1	0	1	1	1	1	1	1	1	1	0	0	0	0	0	0	0	0	0
MSTRG.5360	novel_lnc	1	0	0	0	0	0	0	0	0	0	0	0	0	0	0	0	0	0	0
MSTRG.5361	novel_lnc	0	0	0	0	0	1	0	1	1	0	0	0	0	0	0	0	0	0	0
MSTRG.5362	novel_lnc	0	0	0	0	0	0	0	0	0	0	0	0	0	0	0	0	0	0	0
MSTRG.5367	novel_lnc	1	0	0	0	0	1	0	1	1	0	0	0	0	0	0	0	0	0	0
MSTRG.5374	novel_lnc	0	0	0	0	0	0	0	1	1	0	0	0	0	0	0	0	0	0	0
MSTRG.5375	novel_lnc	0	0	0	0	0	0	0	0	0	0	0	0	0	0	0	0	0	0	0
MSTRG.5377	novel_lnc	0	0	0	0	0	1	0	1	1	0	0	0	0	0	0	0	0	0	0
MSTRG.5407	novel_lnc	0	0	0	0	0	1	0	1	1	0	0	0	0	0	0	0	0	0	0
MSTRG.5410	novel_lnc	1	0	1	1	1	1	0	1	1	1	0	0	0	0	0	0	0	0	0
MSTRG.5433	novel_lnc	1	0	0	0	0	1	0	0	1	0	0	0	0	0	0	0	0	0	0
MSTRG.5439	novel_lnc	0	0	0	0	1	1	1	1	1	1	0	0	0	0	0	0	0	0	0
MSTRG.5442	novel_lnc	0	0	0	0	1	1	0	0	1	1	0	0	0	0	0	0	0	0	0
MSTRG.5448	novel_lnc	1	0	0	0	0	0	0	0	0	0	0	0	0	0	0	0	0	0	0
MSTRG.5453	novel_lnc	0	0	0	0	0	1	0	1	1	0	0	0	0	0	0	0	0	0	0
MSTRG.5462	novel_lnc	1	0	1	1	0	0	0	0	0	0	0	0	0	0	0	0	0	0	0
MSTRG.5461	novel_lnc	1	0	1	1	1	1	1	1	1	1	0	0	0	0	0	0	0	0	0
MSTRG.5472	novel_lnc	0	0	0	0	0	1	0	0	1	0	0	0	0	0	0	0	0	0	0
MSTRG.5478	novel_lnc	0	0	0	0	0	1	0	0	1	0	0	0	0	0	0	0	0	0	0
MSTRG.5482	novel_lnc	1	0	0	0	0	1	0	0	1	0	0	0	0	0	0	0	0	0	0
MSTRG.5493	novel_lnc	0	0	0	0	0	0	0	0	0	0	0	0	0	0	0	0	0	0	0
MSTRG.5498	novel_lnc	0	0	0	0	0	1	0	0	1	0	0	0	0	0	0	0	0	0	0
MSTRG.5503	novel_lnc	0	0	0	0	0	1	0	0	1	0	0	0	0	0	0	0	0	0	0
MSTRG.5504	novel_lnc	0	0	0	0	0	0	0	1	1	0	0	0	0	0	0	0	0	0	0
MSTRG.5505	novel_lnc	0	0	0	0	0	0	0	0	0	0	0	0	0	0	0	0	0	0	0
MSTRG.5508	novel_lnc	1	1	0	0	0	0	0	1	1	0	0	0	0	0	0	0	0	0	0
MSTRG.5509	novel_lnc	0	0	0	0	0	0	0	0	0	0	0	0	0	0	0	0	0	0	0
MSTRG.5511	novel_lnc	0	0	0	0	0	1	0	0	1	0	0	0	0	0	0	0	0	0	0
MSTRG.5512	novel_lnc	1	0	0	0	0	1	0	0	1	0	0	0	0	0	0	0	0	0	0
MSTRG.5513	novel_lnc	0	0	0	0	0	1	0	0	1	0	0	0	0	0	0	0	0	0	0
MSTRG.5515	novel_lnc	0	0	0	0	0	0	0	0	0	0	0	0	0	0	0	0	0	0	0
MSTRG.5530	novel_lnc	0	0	0	0	1	1	1	1	1	1	0	0	0	0	0	0	0	0	0
MSTRG.5535	novel_lnc	0	0	0	0	0	0	0	0	0	0	0	0	0	0	0	0	0	0	0
MSTRG.5537	novel_lnc	1	1	0	0	0	0	0	0	0	0	0	0	0	0	0	0	0	0	0
MSTRG.5541	novel_lnc	1	0	0	0	0	1	0	1	1	0	0	0	0	0	0	0	0	0	0
MSTRG.5544	novel_lnc	0	0	0	0	0	0	0	0	0	0	0	0	0	0	0	0	0	0	0
MSTRG.5561	novel_lnc	0	0	0	0	0	0	0	0	0	0	0	0	0	0	0	0	0	0	0
MSTRG.5567	novel_lnc	1	0	0	0	0	1	0	1	1	0	0	0	0	0	0	0	0	0	0
MSTRG.5570	novel_lnc	0	0	0	0	0	1	0	0	1	0	0	0	0	0	0	0	0	0	0
MSTRG.5571	novel_lnc	0	0	0	0	0	0	0	0	0	0	0	0	0	0	0	0	0	0	0
MSTRG.5572	novel_lnc	1	1	1	1	0	0	1	1	1	1	0	0	0	0	0	0	0	0	0
MSTRG.5575	novel_lnc	0	0	0	0	0	1	1	1	1	1	0	0	0	0	0	0	0	0	0
MSTRG.5580	novel_lnc	0	0	0	0	0	1	0	0	1	0	0	0	0	0	0	0	0	0	0
MSTRG.5587	novel_lnc	0	0	0	0	0	1	0	1	1	0	0	0	0	0	0	0	0	0	0
MSTRG.5593	novel_lnc	0	0	0	0	0	1	0	0	1	0	0	0	0	0	0	0	0	0	0
MSTRG.5597	novel_lnc	0	0	0	0	0	1	0	0	1	0	0	0	0	0	0	0	0	0	0
MSTRG.5600	novel_lnc	0	0	0	0	0	0	0	0	0	0	0	0	0	0	0	0	0	0	0
MSTRG.5601	novel_lnc	0	0	0	0	0	0	0	0	0	0	0	0	0	0	0	0	0	0	0
MSTRG.5602	novel_lnc	0	0	0	0	0	0	0	0	0	0	0	0	0	0	0	0	0	0	0
MSTRG.5603	novel_lnc	0	0	0	0	0	1	0	0	1	0	0	0	0	0	0	0	0	0	0
MSTRG.5608	novel_lnc	0	0	0	0	0	0	0	0	0	0	0	0	0	0	0	0	0	0	0
MSTRG.5614	novel_lnc	0	0	0	0	0	0	0	0	0	0	0	0	0	0	0	0	0	0	0
MSTRG.5617	novel_lnc	0	0	0	0	1	1	1	1	1	1	0	0	0	0	0	0	0	0	0
MSTRG.5624	novel_lnc	0	0	0	0	0	0	0	0	0	0	0	0	0	0	0	0	0	0	0
MSTRG.5625	novel_lnc	1	0	0	0	0	1	0	0	1	0	0	0	0	0	0	0	0	0	0
MSTRG.5627	novel_lnc	0	0	1	1	0	0	1	1	1	1	0	0	0	0	0	0	0	0	0
MSTRG.5632	novel_lnc	1	0	0	0	0	0	0	0	0	0	0	0	0	0	0	0	0	0	0
MSTRG.5633	novel_lnc	0	0	0	0	0	1	0	0	1	0	0	0	0	0	0	0	0	0	0
MSTRG.5638	novel_lnc	1	0	0	0	0	1	0	1	1	0	0	0	0	0	0	0	0	0	0
MSTRG.5642	novel_lnc	1	0	1	1	0	1	0	1	1	0	0	0	0	0	0	0	0	0	0
MSTRG.5648	novel_lnc	1	0	0	0	0	0	0	0	0	0	0	0	0	0	0	0	0	0	0
MSTRG.5663	novel_lnc	0	0	0	0	0	0	0	0	0	0	0	0	0	0	0	0	0	0	0
MSTRG.5672	novel_lnc	1	0	0	0	0	1	0	0	1	0	0	0	0	0	0	0	0	0	0
MSTRG.5678	novel_lnc	0	0	0	0	0	0	0	0	0	0	0	0	0	0	0	0	0	0	0
MSTRG.5679	novel_lnc	1	1	0	0	0	0	0	0	0	0	0	0	0	0	0	0	0	0	0
MSTRG.5680	novel_lnc	1	0	0	0	0	1	0	0	1	0	0	0	0	0	0	0	0	0	0
MSTRG.5682	novel_lnc	0	0	0	0	0	0	0	1	1	0	0	0	0	0	0	0	0	0	0
MSTRG.5687	novel_lnc	1	0	0	0	0	0	0	1	1	0	0	0	0	0	0	0	0	0	0
MSTRG.5688	novel_lnc	0	0	0	0	0	0	0	0	0	0	0	0	0	0	0	0	0	0	0
MSTRG.5689	novel_lnc	0	0	0	0	0	0	0	0	0	0	0	0	0	0	0	0	0	0	0
MSTRG.5692	novel_lnc	1	0	0	0	0	0	0	0	0	0	0	0	0	0	0	0	0	0	0
MSTRG.5703	novel_lnc	1	1	0	0	0	0	1	1	1	1	0	0	0	0	0	0	0	0	0
MSTRG.5707	novel_lnc	0	0	0	0	0	0	0	0	0	0	0	0	0	0	0	0	0	0	0
MSTRG.5715	novel_lnc	0	0	0	0	0	1	0	0	1	0	0	0	0	0	0	0	0	0	0
MSTRG.5716	novel_lnc	0	0	0	0	0	0	0	0	0	0	0	0	0	0	0	0	0	0	0
MSTRG.5717	novel_lnc	0	0	0	0	0	0	0	0	0	0	0	0	0	0	0	0	0	0	0
MSTRG.5729	novel_lnc	0	0	0	0	0	1	0	1	1	0	0	0	0	0	0	0	0	0	0
MSTRG.5731	novel_lnc	0	0	0	0	0	0	0	1	1	0	0	0	0	0	0	0	0	0	0
MSTRG.5736	novel_lnc	0	0	0	0	0	1	0	1	1	0	0	0	0	0	0	0	0	0	0
MSTRG.5737	novel_lnc	1	0	0	0	0	1	0	0	1	0	0	0	0	0	0	0	0	0	0
MSTRG.5739	novel_lnc	1	0	0	0	0	1	0	0	1	0	0	0	0	0	0	0	0	0	0
MSTRG.5741	novel_lnc	1	1	0	0	0	1	1	1	1	1	0	0	0	0	0	0	0	0	0
MSTRG.5744	novel_lnc	0	0	0	0	0	1	0	0	1	0	0	0	0	0	0	0	0	0	0
MSTRG.5745	novel_lnc	0	0	0	0	0	0	0	0	0	0	0	0	0	0	0	0	0	0	0
MSTRG.5746	novel_lnc	1	0	0	0	0	0	0	1	1	0	0	0	0	0	0	0	0	0	0
MSTRG.5751	novel_lnc	1	0	0	0	0	0	0	0	0	0	0	0	0	0	0	0	0	0	0
MSTRG.5754	novel_lnc	1	0	0	0	0	0	0	0	0	0	0	0	0	0	0	0	0	0	0
MSTRG.5756	novel_lnc	1	0	1	0	0	0	0	1	1	0	0	0	0	0	0	0	0	0	0
MSTRG.5757	novel_lnc	0	0	0	0	0	1	0	0	1	0	0	0	0	0	0	0	0	0	0
MSTRG.5761	novel_lnc	0	0	0	0	0	0	0	1	1	0	0	0	0	0	0	0	0	0	0
MSTRG.5763	novel_lnc	0	0	0	0	0	0	0	0	0	0	0	0	0	0	0	0	0	0	0
MSTRG.5765	novel_lnc	0	0	0	0	0	1	0	1	1	0	0	0	0	0	0	0	0	0	0
MSTRG.5769	novel_lnc	1	0	0	0	0	0	0	0	0	0	0	0	0	0	0	0	0	0	0
MSTRG.5773	novel_lnc	0	0	0	0	0	1	0	0	1	0	0	0	0	0	0	0	0	0	0
MSTRG.5777	novel_lnc	0	0	0	0	0	0	0	0	0	0	0	0	0	0	0	0	0	0	0
MSTRG.5783	novel_lnc	0	0	0	0	0	1	0	0	1	0	0	0	0	0	0	0	0	0	0
MSTRG.5784	novel_lnc	0	0	0	0	0	0	0	0	0	0	0	0	0	0	0	0	0	0	0
MSTRG.5785	novel_lnc	0	0	0	0	0	0	0	0	0	0	0	0	0	0	0	0	0	0	0
MSTRG.5786	novel_lnc	0	0	0	0	0	1	0	0	1	0	0	0	0	0	0	0	0	0	0
MSTRG.5787	novel_lnc	1	0	0	0	0	1	0	1	1	0	0	0	0	0	0	0	0	0	0
MSTRG.5788	novel_lnc	0	0	0	0	0	1	0	1	1	0	0	1	1	0	0	0	0	0	0
MSTRG.5793	novel_lnc	0	0	0	0	0	1	0	0	1	0	0	0	0	0	0	0	0	0	0
MSTRG.5794	novel_lnc	0	0	0	0	0	0	0	0	0	0	0	0	0	0	0	0	0	0	0
MSTRG.5795	novel_lnc	1	0	0	0	0	1	0	0	1	0	0	0	0	0	0	0	0	0	0
MSTRG.5798	novel_lnc	1	0	0	0	0	1	0	0	1	0	0	0	0	0	0	0	0	0	0
MSTRG.5806	novel_lnc	0	0	0	0	0	1	1	1	1	1	0	0	0	0	0	0	0	0	0
MSTRG.5807	novel_lnc	0	0	0	0	0	0	0	0	0	0	0	0	0	0	0	0	0	0	0
MSTRG.5809	novel_lnc	1	0	1	0	0	1	0	1	1	0	0	0	0	0	0	0	0	0	0
MSTRG.5816	novel_lnc	0	0	0	0	0	1	0	1	1	0	0	0	0	0	0	0	0	0	0
MSTRG.5826	novel_lnc	0	0	0	0	0	1	0	1	1	0	0	0	0	0	0	0	0	0	0
MSTRG.5834	novel_lnc	1	0	0	0	0	0	0	1	1	0	0	0	0	0	0	0	0	0	0
MSTRG.5854	novel_lnc	1	0	0	0	0	0	0	1	1	0	0	0	0	0	0	0	0	0	0
MSTRG.5856	novel_lnc	0	0	0	0	0	0	0	0	0	0	0	0	0	0	0	0	0	0	0
MSTRG.5857	novel_lnc	0	0	0	0	0	0	0	0	0	0	0	0	0	0	0	0	0	0	0
MSTRG.5859	novel_lnc	0	0	0	0	0	1	0	1	1	0	0	0	0	0	0	0	0	0	0
MSTRG.5863	novel_lnc	1	0	1	1	0	1	0	0	1	0	0	0	0	0	0	0	0	0	0
MSTRG.5864	novel_lnc	0	0	0	0	0	1	0	1	1	0	0	0	0	0	0	0	0	0	0
MSTRG.5866	novel_lnc	0	0	0	0	0	0	0	0	0	0	0	0	0	0	0	0	0	0	0
MSTRG.5876	novel_lnc	0	0	0	0	1	1	0	1	1	1	0	0	0	0	0	0	0	0	0
MSTRG.5878	novel_lnc	0	0	0	0	0	0	0	0	0	0	0	0	0	0	0	0	0	0	0
MSTRG.5880	novel_lnc	1	1	1	1	0	1	0	1	1	0	0	0	0	0	0	0	0	0	0
MSTRG.5881	novel_lnc	0	0	0	0	1	1	0	0	1	1	0	0	0	0	0	0	0	0	0
MSTRG.5885	novel_lnc	1	0	0	0	1	1	0	0	1	1	0	0	0	0	0	0	0	0	0
MSTRG.5906	novel_lnc	1	0	0	0	0	1	0	0	1	0	0	0	0	0	0	0	0	0	0
MSTRG.5908	novel_lnc	0	0	1	0	0	0	0	0	0	0	0	0	0	0	0	0	0	0	0
MSTRG.5910	novel_lnc	0	0	0	0	0	0	0	0	0	0	0	0	0	0	0	0	0	0	0
MSTRG.5914	novel_lnc	0	0	0	0	0	1	0	1	1	0	0	0	0	0	0	0	0	0	0
MSTRG.5916	novel_lnc	1	0	1	1	0	0	0	1	1	0	0	0	0	0	0	0	0	0	0
MSTRG.5918	novel_lnc	0	0	0	0	0	0	0	1	1	0	0	0	0	0	0	0	0	0	0
MSTRG.5920	novel_lnc	0	0	0	0	0	0	0	0	0	0	0	0	0	0	0	0	0	0	0
MSTRG.5926	novel_lnc	1	0	0	0	0	1	0	1	1	0	0	0	0	0	0	0	0	0	0
MSTRG.5928	novel_lnc	0	0	1	0	0	0	0	0	0	0	0	0	0	0	0	0	0	0	0
MSTRG.5929	novel_lnc	0	0	0	0	0	0	0	0	0	0	0	0	0	0	0	0	0	0	0
MSTRG.5932	novel_lnc	1	0	0	0	0	1	0	1	1	0	0	0	0	0	0	0	0	0	0
MSTRG.5936	novel_lnc	1	0	0	0	0	0	0	0	0	0	0	0	0	0	0	0	0	0	0
MSTRG.5950	novel_lnc	1	0	0	0	0	1	0	0	1	0	0	0	0	0	0	0	0	0	0
MSTRG.5952	novel_lnc	1	0	0	0	0	0	0	0	0	0	0	0	0	0	0	0	0	0	0
MSTRG.5955	novel_lnc	0	0	0	0	0	0	0	1	1	0	0	0	0	0	0	0	0	0	0
MSTRG.5957	novel_lnc	0	0	0	0	0	0	0	0	0	0	0	0	0	0	0	0	0	0	0
MSTRG.5963	novel_lnc	0	0	0	0	0	0	0	0	0	0	0	0	0	0	0	0	0	0	0
MSTRG.5965	novel_lnc	0	0	0	0	0	0	0	0	0	0	0	0	0	0	0	0	0	0	0
MSTRG.5966	novel_lnc	0	0	0	0	0	0	0	0	0	0	0	0	0	0	0	0	0	0	0
MSTRG.5980	novel_lnc	1	0	0	0	0	1	0	1	1	0	0	0	0	0	0	0	0	0	0
MSTRG.5987	novel_lnc	0	0	0	0	0	1	0	0	1	0	0	0	0	0	0	0	0	0	0
MSTRG.5992	novel_lnc	1	0	0	0	0	1	1	1	1	1	0	0	0	0	0	0	0	0	0
MSTRG.5998	novel_lnc	0	0	0	0	0	1	0	0	1	0	0	0	0	0	0	0	0	0	0
MSTRG.6001	novel_lnc	0	0	0	0	0	0	0	0	0	0	0	0	0	0	0	0	0	0	0
MSTRG.6009	novel_lnc	0	0	0	0	0	1	0	1	1	0	0	0	0	0	0	0	0	0	0
MSTRG.6022	novel_lnc	1	0	0	0	0	0	0	0	0	0	0	0	0	0	0	0	0	0	0
MSTRG.6027	novel_lnc	0	0	0	0	0	1	0	0	1	0	0	0	0	0	0	0	0	0	0
MSTRG.6031	novel_lnc	1	1	0	0	0	0	1	1	1	1	0	0	0	0	0	0	0	0	0
MSTRG.6032	novel_lnc	0	0	0	0	0	1	0	0	1	0	0	0	0	0	0	0	0	0	0
MSTRG.6034	novel_lnc	0	0	0	0	0	0	0	0	0	0	0	0	0	0	0	0	0	0	0
MSTRG.6046	novel_lnc	0	0	0	0	1	1	0	1	1	1	0	0	0	0	0	0	0	0	0
MSTRG.6047	novel_lnc	0	0	0	0	0	0	0	0	0	0	0	0	0	0	0	0	0	0	0
MSTRG.6057	novel_lnc	0	0	0	0	0	1	0	0	1	0	0	0	0	0	0	0	0	0	0
MSTRG.6059	novel_lnc	1	0	1	1	0	1	0	1	1	0	0	0	0	0	0	0	0	0	0
MSTRG.6061	novel_lnc	0	0	0	0	0	0	0	0	0	0	0	0	0	0	0	0	0	0	0
MSTRG.6062	novel_lnc	0	0	0	0	0	1	0	0	1	0	0	0	0	0	0	0	0	0	0
MSTRG.6065	novel_lnc	1	0	1	1	0	1	0	1	1	0	0	0	0	0	0	0	0	0	0
MSTRG.6078	novel_lnc	0	0	0	0	1	1	0	1	1	1	0	0	0	0	0	0	0	0	0
MSTRG.6079	novel_lnc	0	0	0	1	0	0	0	0	0	0	0	0	0	0	0	0	0	0	0
MSTRG.6080	novel_lnc	0	0	0	1	0	0	0	0	0	0	0	0	0	0	0	0	0	0	0
MSTRG.6083	novel_lnc	0	0	1	1	0	0	0	0	0	0	0	0	0	0	0	0	0	0	0
MSTRG.6084	novel_lnc	0	0	1	1	0	1	0	0	1	0	0	0	0	0	0	0	0	0	0
MSTRG.6087	novel_lnc	1	0	1	1	0	1	1	1	1	1	0	0	0	0	0	0	0	0	0
MSTRG.6088	novel_lnc	1	0	1	1	0	1	1	1	1	1	0	1	1	0	0	0	0	0	0
MSTRG.6093	novel_lnc	1	0	1	1	0	0	1	1	1	1	0	0	0	0	0	0	0	0	0
MSTRG.6099	novel_lnc	1	0	0	0	0	1	0	1	1	0	0	0	0	0	0	0	0	0	0
MSTRG.6100	novel_lnc	0	0	0	0	0	1	0	1	1	0	0	0	0	0	0	0	0	0	0
MSTRG.6101	novel_lnc	0	0	0	0	0	0	0	0	0	0	0	0	0	0	0	0	0	0	0
MSTRG.6111	novel_lnc	0	0	0	0	0	0	0	0	0	0	0	0	0	0	0	0	0	0	0
MSTRG.6112	novel_lnc	0	0	0	0	0	0	0	0	0	0	0	0	0	0	0	0	0	0	0
MSTRG.6113	novel_lnc	1	0	0	0	0	0	0	0	0	0	0	0	0	0	0	0	0	0	0
MSTRG.6115	novel_lnc	1	0	1	0	0	1	0	0	1	0	0	0	0	0	0	0	0	0	0
MSTRG.6130	novel_lnc	1	0	0	0	0	1	0	0	1	0	0	0	0	0	0	0	0	0	0
MSTRG.6138	novel_lnc	0	0	0	0	0	1	0	0	1	0	0	0	0	0	0	0	0	0	0
MSTRG.6142	novel_lnc	0	0	0	0	0	1	0	0	1	0	0	0	0	0	0	0	0	0	0
MSTRG.6146	novel_lnc	0	0	0	0	0	1	0	1	1	0	0	0	0	0	0	0	0	0	0
MSTRG.6151	novel_lnc	0	0	0	0	0	1	0	0	1	0	0	0	0	0	0	0	0	0	0
MSTRG.6153	novel_lnc	0	0	0	0	0	0	0	0	0	0	0	0	0	0	0	0	0	0	0
MSTRG.6154	novel_lnc	0	0	0	0	0	0	0	0	0	0	0	0	0	0	0	0	0	0	0
MSTRG.6155	novel_lnc	0	0	0	0	0	1	0	1	1	0	0	0	0	0	0	0	0	0	0
MSTRG.6156	novel_lnc	1	0	1	0	0	0	0	1	1	0	0	0	0	0	0	0	0	0	0
MSTRG.6159	novel_lnc	0	0	0	0	0	0	0	0	0	0	0	0	0	0	0	0	0	0	0
MSTRG.6166	novel_lnc	0	0	0	0	0	0	0	0	0	0	0	0	0	0	0	0	0	0	0
MSTRG.6169	novel_lnc	1	0	0	0	0	0	0	0	0	0	0	0	0	0	0	0	0	0	0
MSTRG.6170	novel_lnc	0	0	0	0	0	0	0	0	0	0	0	0	0	0	0	0	0	0	0
MSTRG.6176	novel_lnc	0	0	0	0	0	0	0	0	0	0	0	0	0	0	0	0	0	0	0
MSTRG.6180	novel_lnc	0	0	0	0	0	0	0	0	0	0	0	0	0	0	0	0	0	0	0
MSTRG.6181	novel_lnc	0	0	0	0	0	0	0	0	0	0	0	0	0	0	0	0	0	0	0
MSTRG.6184	novel_lnc	0	0	0	1	0	1	0	1	1	0	0	0	0	0	0	0	0	0	0
MSTRG.6187	novel_lnc	1	1	1	0	0	0	1	1	1	1	0	0	0	0	0	0	0	0	0
MSTRG.6192	novel_lnc	0	0	0	0	0	0	0	0	0	0	0	0	0	0	0	0	0	0	0
MSTRG.6193	novel_lnc	0	0	0	0	0	0	0	1	1	0	0	0	0	0	0	0	0	0	0
MSTRG.6196	novel_lnc	1	0	0	0	0	1	0	1	1	0	0	0	0	0	0	0	0	0	0
MSTRG.6198	novel_lnc	0	0	0	0	0	1	0	0	1	0	0	0	0	0	0	0	0	0	0
MSTRG.6199	novel_lnc	0	0	0	0	0	0	0	0	0	0	0	0	0	0	0	0	0	0	0
MSTRG.6200	novel_lnc	0	0	0	0	1	1	0	1	1	1	0	0	0	0	0	0	0	0	0
MSTRG.6201	novel_lnc	0	0	0	0	0	1	0	0	1	0	0	0	0	0	0	0	0	0	0
MSTRG.6203	novel_lnc	0	0	0	0	0	0	0	0	0	0	0	0	0	0	0	0	0	0	0
MSTRG.6204	novel_lnc	1	0	0	0	1	1	0	1	1	1	0	0	0	0	0	0	0	0	0
MSTRG.6215	novel_lnc	0	0	0	0	1	1	0	1	1	1	0	0	0	0	0	0	0	0	0
MSTRG.6217	novel_lnc	1	0	1	1	0	0	0	1	1	0	0	0	0	0	0	0	0	0	0
MSTRG.6225	novel_lnc	1	1	0	0	0	1	0	0	1	0	0	0	0	0	0	0	0	0	0
MSTRG.6226	novel_lnc	0	0	0	0	0	1	0	0	1	0	0	0	0	0	0	0	0	0	0
MSTRG.6230	novel_lnc	1	0	0	0	0	1	0	0	1	0	0	0	0	0	0	0	0	0	0
MSTRG.6231	novel_lnc	0	0	0	0	0	1	0	0	1	0	0	0	0	0	0	0	0	0	0
MSTRG.6236	novel_lnc	0	0	0	0	0	0	0	1	1	0	1	0	1	0	0	0	0	0	0
MSTRG.6245	novel_lnc	0	0	0	0	0	1	0	0	1	0	0	0	0	0	0	0	0	0	0
MSTRG.6248	novel_lnc	0	0	0	0	0	0	0	0	0	0	0	0	0	0	0	0	0	0	0
MSTRG.6255	novel_lnc	1	0	0	0	0	0	0	1	1	0	0	0	0	0	0	0	0	0	0
MSTRG.6263	novel_lnc	0	0	0	0	0	0	0	0	0	0	0	0	0	0	0	0	0	0	0
MSTRG.6273	novel_lnc	0	0	0	0	0	1	0	1	1	0	0	0	0	0	0	0	0	0	0
MSTRG.6276	novel_lnc	1	1	1	0	0	1	0	0	1	0	0	0	0	0	0	0	0	0	0
MSTRG.6284	novel_lnc	0	0	1	0	0	0	0	0	0	0	0	0	0	0	0	0	0	0	0
MSTRG.6288	novel_lnc	1	0	0	0	0	0	0	0	0	0	0	0	0	0	0	0	0	0	0
MSTRG.6289	novel_lnc	0	0	0	0	0	1	0	0	1	0	0	0	0	0	0	0	0	0	0
MSTRG.6295	novel_lnc	0	0	0	0	0	0	0	0	0	0	0	0	0	0	0	0	0	0	0
MSTRG.6297	novel_lnc	0	0	0	0	0	0	0	0	0	0	0	0	0	0	0	0	0	0	0
MSTRG.6298	novel_lnc	0	0	0	0	0	0	0	0	0	0	0	0	0	0	0	0	0	0	0
MSTRG.6301	novel_lnc	0	0	0	0	0	1	0	0	1	0	0	0	0	0	0	0	0	0	0
MSTRG.6302	novel_lnc	0	0	0	0	0	0	0	0	0	0	0	0	0	0	0	0	0	0	0
MSTRG.6306	novel_lnc	0	0	0	0	0	0	0	0	0	0	0	0	0	0	0	0	0	0	0
MSTRG.6309	novel_lnc	0	0	0	0	0	0	0	0	0	0	0	0	0	0	0	0	0	0	0
MSTRG.6331	novel_lnc	0	0	0	0	0	0	0	0	0	0	0	0	0	0	0	0	0	0	0
MSTRG.6332	novel_lnc	0	0	0	0	0	1	0	1	1	0	0	0	0	0	0	0	0	0	0
MSTRG.6333	novel_lnc	1	0	1	0	0	0	0	0	0	0	0	0	0	0	0	0	0	0	0
MSTRG.6341	novel_lnc	1	1	0	0	0	0	0	0	0	0	0	0	0	0	0	0	0	0	0
MSTRG.6344	novel_lnc	0	0	0	0	0	0	0	0	0	0	0	0	0	0	0	0	0	0	0
MSTRG.6345	novel_lnc	0	0	0	0	0	0	0	0	0	0	0	0	0	0	0	0	0	0	0
MSTRG.6352	novel_lnc	0	0	0	0	0	0	0	0	0	0	0	0	0	0	0	0	0	0	0
MSTRG.6358	novel_lnc	1	0	0	0	0	0	0	0	0	0	0	0	0	0	0	0	0	0	0
MSTRG.6359	novel_lnc	1	0	0	0	0	1	0	0	1	0	0	0	0	0	0	0	0	0	0
MSTRG.6360	novel_lnc	0	0	0	0	0	0	0	0	0	0	0	0	0	0	0	0	0	0	0
MSTRG.6366	novel_lnc	1	1	1	1	0	1	0	1	1	0	0	0	0	0	0	0	0	0	0
MSTRG.6370	novel_lnc	0	0	0	1	0	0	0	0	0	0	0	0	0	0	0	0	0	0	0
MSTRG.6375	novel_lnc	0	0	0	0	0	0	0	0	0	0	0	0	0	0	0	0	0	0	0
MSTRG.6380	novel_lnc	0	0	0	0	1	1	0	1	1	1	0	0	0	0	0	0	0	0	0
MSTRG.6393	novel_lnc	0	0	0	0	0	0	0	0	0	0	0	0	0	0	0	0	0	0	0
MSTRG.6405	novel_lnc	1	0	0	0	0	0	0	0	0	0	0	0	0	0	0	0	0	0	0
MSTRG.6410	novel_lnc	0	0	0	0	0	1	0	0	1	0	0	0	0	0	0	0	0	0	0
MSTRG.6411	novel_lnc	1	0	0	0	0	0	0	0	0	0	0	0	0	0	0	0	0	0	0
MSTRG.6415	novel_lnc	1	0	0	0	0	1	0	1	1	0	0	0	0	0	0	0	0	0	0
MSTRG.6419	novel_lnc	0	0	0	0	1	1	0	1	1	1	0	0	0	0	0	0	0	0	0
MSTRG.6420	novel_lnc	0	0	0	0	1	1	1	1	1	1	0	0	0	0	0	0	0	0	0
MSTRG.6422	novel_lnc	0	0	0	0	0	0	0	0	0	0	0	0	0	0	0	0	0	0	0
MSTRG.6433	novel_lnc	0	0	0	0	0	0	0	0	0	0	0	0	0	0	0	0	0	0	0
MSTRG.6439	novel_lnc	0	0	0	0	1	1	1	1	1	1	0	0	0	0	0	0	0	0	0
MSTRG.6444	novel_lnc	1	0	0	0	0	0	0	0	0	0	0	0	0	0	0	0	0	0	0
MSTRG.6456	novel_lnc	0	0	0	0	0	0	0	0	0	0	0	0	0	0	0	0	0	0	0
MSTRG.6479	novel_lnc	1	0	0	0	0	1	0	1	1	0	0	0	0	0	0	0	0	0	0
MSTRG.6481	novel_lnc	1	0	0	0	0	0	0	0	0	0	0	0	0	0	0	0	0	0	0
MSTRG.6484	novel_lnc	1	0	0	0	0	0	0	0	0	0	0	0	0	0	0	0	0	0	0
MSTRG.6485	novel_lnc	1	0	0	0	0	0	0	0	0	0	0	0	0	0	0	0	0	0	0
MSTRG.6489	novel_lnc	0	0	0	0	1	1	1	1	1	1	0	0	0	0	0	0	0	0	0
MSTRG.6495	novel_lnc	0	0	0	0	0	1	0	0	1	0	0	0	0	0	0	0	0	0	0
MSTRG.6497	novel_lnc	0	0	0	0	0	0	0	0	0	0	0	0	0	0	0	0	0	0	0
MSTRG.6503	novel_lnc	1	0	0	0	0	0	0	1	1	0	0	0	0	0	0	0	0	0	0
MSTRG.6509	novel_lnc	1	1	0	0	0	1	0	0	1	0	0	0	0	0	0	0	0	0	0
MSTRG.6512	novel_lnc	0	0	1	1	0	0	0	0	0	0	0	0	0	0	0	0	0	0	0
MSTRG.6514	novel_lnc	0	0	0	1	0	0	0	1	1	0	0	0	0	0	0	0	0	0	0
MSTRG.6525	novel_lnc	0	0	0	0	0	0	0	0	0	0	0	0	0	0	0	0	0	0	0
MSTRG.6532	novel_lnc	0	0	0	0	0	0	0	0	0	0	0	0	0	0	0	0	0	0	0
MSTRG.6533	novel_lnc	0	0	0	0	0	1	0	0	1	0	0	0	0	0	0	0	0	0	0
MSTRG.6537	novel_lnc	0	0	1	0	0	1	0	0	1	0	0	0	0	0	0	0	0	0	0
MSTRG.6538	novel_lnc	0	0	0	0	0	0	0	0	0	0	0	0	0	0	0	0	0	0	0
MSTRG.6540	novel_lnc	1	1	1	1	0	0	0	0	0	0	0	0	0	0	0	0	0	0	0
MSTRG.6541	novel_lnc	0	0	1	1	0	0	0	0	0	0	0	0	0	0	0	0	0	0	0
MSTRG.6542	novel_lnc	1	0	0	0	1	1	0	0	1	1	0	0	0	0	0	0	0	0	0
MSTRG.6549	novel_lnc	0	0	0	0	0	1	0	1	1	0	0	0	0	0	0	0	0	0	0
MSTRG.6552	novel_lnc	0	0	0	0	0	0	0	1	1	0	0	0	0	0	0	0	0	0	0
MSTRG.6553	novel_lnc	0	0	0	0	0	0	0	0	0	0	0	0	0	0	0	0	0	0	0
MSTRG.6555	novel_lnc	0	0	0	0	0	0	0	1	1	0	0	0	0	0	0	0	0	0	0
MSTRG.6556	novel_lnc	0	0	0	0	0	1	0	0	1	0	0	0	0	0	0	0	0	0	0
MSTRG.6557	novel_lnc	0	0	1	1	0	0	0	0	0	0	0	0	0	0	0	0	0	0	0
MSTRG.6558	novel_lnc	1	0	0	0	0	1	0	1	1	0	0	0	0	0	0	0	0	0	0
MSTRG.6561	novel_lnc	0	0	0	0	0	0	0	0	0	0	0	0	0	0	0	0	0	0	0
MSTRG.6562	novel_lnc	0	0	0	0	0	0	0	0	0	0	0	0	0	0	0	0	0	0	0
MSTRG.6583	novel_lnc	0	0	0	0	0	0	0	0	0	0	0	0	0	0	0	0	0	0	0
MSTRG.6584	novel_lnc	0	0	0	0	0	0	0	0	0	0	0	0	0	0	0	0	0	0	0
MSTRG.6585	novel_lnc	0	0	0	0	0	0	0	0	0	0	0	0	0	0	0	0	0	0	0
MSTRG.6587	novel_lnc	1	0	0	0	0	0	0	0	0	0	0	0	0	0	0	0	0	0	0
MSTRG.6590	novel_lnc	1	0	0	0	0	0	0	0	0	0	0	0	0	0	0	0	0	0	0
MSTRG.6592	novel_lnc	0	0	0	0	0	1	0	0	1	0	0	0	0	0	0	0	0	0	0
MSTRG.6593	novel_lnc	0	0	0	0	0	1	0	1	1	0	0	0	0	0	0	0	0	0	0
MSTRG.6595	novel_lnc	0	0	1	0	0	0	0	0	0	0	0	0	0	0	0	0	0	0	0
MSTRG.6600	novel_lnc	1	0	0	0	0	1	0	1	1	0	0	0	0	0	0	0	0	0	0
MSTRG.6601	novel_lnc	0	0	0	0	0	0	0	0	0	0	0	0	0	0	0	0	0	0	0
MSTRG.6605	novel_lnc	1	0	1	1	0	1	0	1	1	0	0	0	0	0	0	0	0	0	0
MSTRG.6609	novel_lnc	0	0	0	0	0	1	0	0	1	0	0	0	0	0	0	0	0	0	0
MSTRG.6618	novel_lnc	0	0	0	0	0	1	0	0	1	0	0	0	0	0	0	0	0	0	0
MSTRG.6619	novel_lnc	1	0	0	0	0	1	0	1	1	0	0	0	0	0	0	0	0	0	0
MSTRG.6622	novel_lnc	0	0	1	1	0	0	0	0	0	0	0	0	0	0	0	0	0	0	0
MSTRG.6628	novel_lnc	0	0	0	0	0	0	0	0	0	0	0	0	0	0	0	0	0	0	0
MSTRG.6629	novel_lnc	1	0	1	0	0	0	0	0	0	0	0	0	0	0	0	0	0	0	0
MSTRG.6630	novel_lnc	0	0	0	0	0	1	0	0	1	0	0	0	0	0	0	0	0	0	0
MSTRG.6634	novel_lnc	1	0	1	1	0	1	0	0	1	0	0	0	0	0	0	0	0	0	0
MSTRG.6635	novel_lnc	0	0	0	0	0	0	0	0	0	0	0	0	0	0	0	0	0	0	0
MSTRG.6637	novel_lnc	0	0	0	0	0	0	0	0	0	0	0	0	0	0	0	0	0	0	0
MSTRG.6650	novel_lnc	1	0	1	0	0	1	0	0	1	0	0	0	0	0	0	0	0	0	0
MSTRG.6653	novel_lnc	0	0	1	1	0	1	0	1	1	0	0	0	0	0	0	0	0	0	0
MSTRG.6654	novel_lnc	0	0	0	0	0	1	0	1	1	0	0	0	0	0	0	0	0	0	0
MSTRG.6663	novel_lnc	1	0	1	1	0	0	0	0	0	0	0	0	0	0	0	0	0	0	0
MSTRG.6665	novel_lnc	0	0	0	0	0	1	0	0	1	0	0	0	0	0	0	0	0	0	0
MSTRG.6672	novel_lnc	1	0	1	1	0	0	0	0	0	0	0	0	0	0	0	0	0	0	0
MSTRG.6677	novel_lnc	0	0	0	0	1	1	0	1	1	1	0	0	0	0	0	0	0	0	0
MSTRG.6681	novel_lnc	1	0	1	1	0	1	0	1	1	0	0	0	0	0	0	0	0	0	0
MSTRG.6683	novel_lnc	0	0	0	0	0	1	0	0	1	0	0	0	0	0	0	0	0	0	0
MSTRG.6688	novel_lnc	0	0	0	0	0	1	0	0	1	0	0	0	0	0	0	0	0	0	0
MSTRG.6690	novel_lnc	0	0	0	0	0	1	0	0	1	0	0	0	0	0	0	0	0	0	0
MSTRG.6693	novel_lnc	0	0	0	0	0	0	0	0	0	0	0	0	0	0	0	0	0	0	0
MSTRG.6698	novel_lnc	0	0	1	0	1	1	0	1	1	1	0	0	0	0	0	0	0	0	0
MSTRG.6709	novel_lnc	0	0	0	0	0	0	0	0	0	0	0	0	0	0	0	0	0	0	0
MSTRG.6710	novel_lnc	0	0	0	0	0	0	0	0	0	0	0	0	0	0	0	0	0	0	0
MSTRG.6719	novel_lnc	0	0	0	0	0	0	0	0	0	0	0	0	0	0	0	0	0	0	0
MSTRG.6723	novel_lnc	1	0	0	0	0	1	0	1	1	0	0	0	0	0	0	0	0	0	0
MSTRG.6725	novel_lnc	0	0	1	0	0	0	0	0	0	0	0	0	0	0	0	0	0	0	0
MSTRG.6726	novel_lnc	0	0	0	0	0	0	0	0	0	0	0	0	0	0	0	0	0	0	0
MSTRG.6730	novel_lnc	0	0	1	0	0	0	0	0	0	0	0	0	0	0	0	0	0	0	0
MSTRG.6733	novel_lnc	0	0	0	0	0	0	0	0	0	0	0	0	0	0	0	0	0	0	0
MSTRG.6738	novel_lnc	0	0	0	0	0	1	0	0	1	0	0	0	0	0	0	0	0	0	0
MSTRG.6739	novel_lnc	0	0	0	0	0	1	0	0	1	0	0	0	0	0	0	0	0	0	0
MSTRG.6741	novel_lnc	0	0	0	0	0	1	0	0	1	0	0	0	0	0	0	0	0	0	0
MSTRG.6742	novel_lnc	0	0	1	1	0	0	0	1	1	0	0	0	0	0	0	0	0	0	0
MSTRG.6743	novel_lnc	1	0	1	0	0	1	0	0	1	0	0	0	0	0	0	0	0	0	0
MSTRG.6746	novel_lnc	0	0	0	0	0	0	0	0	0	0	0	0	0	0	0	0	0	0	0
MSTRG.6747	novel_lnc	1	0	1	0	0	1	0	0	1	0	0	0	0	0	0	0	0	0	0
MSTRG.6748	novel_lnc	0	0	0	0	0	1	0	0	1	0	0	0	0	0	0	0	0	0	0
MSTRG.6750	novel_lnc	0	0	0	0	0	1	0	0	1	0	0	0	0	0	0	0	0	0	0
MSTRG.6752	novel_lnc	0	0	0	0	0	1	0	0	1	0	0	0	0	0	0	0	0	0	0
MSTRG.6753	novel_lnc	1	0	0	0	0	1	0	0	1	0	0	0	0	0	0	0	0	0	0
MSTRG.6765	novel_lnc	0	0	0	0	0	1	0	0	1	0	0	0	0	0	0	0	0	0	0
MSTRG.6769	novel_lnc	0	0	0	0	0	0	0	1	1	0	0	0	0	0	0	0	0	0	0
MSTRG.6773	novel_lnc	1	0	0	0	0	1	0	0	1	0	0	0	0	0	0	0	0	0	0
MSTRG.6774	novel_lnc	1	0	0	0	0	1	0	0	1	0	0	0	0	0	0	0	0	0	0
MSTRG.6782	novel_lnc	0	0	0	0	0	1	0	1	1	0	0	0	0	0	0	0	0	0	0
MSTRG.6783	novel_lnc	0	0	0	0	0	1	0	0	1	0	0	0	0	0	0	0	0	0	0
MSTRG.6787	novel_lnc	1	1	0	0	0	0	0	0	0	0	0	0	0	0	0	0	0	0	0
MSTRG.6788	novel_lnc	1	0	1	0	0	0	0	0	0	0	0	0	0	0	0	0	0	0	0
MSTRG.6790	novel_lnc	0	0	0	0	0	1	0	0	1	0	0	0	0	0	0	0	0	0	0
MSTRG.6791	novel_lnc	0	0	1	0	0	0	0	0	0	0	0	0	0	0	0	0	0	0	0
MSTRG.6792	novel_lnc	0	0	0	0	0	1	0	1	1	0	0	0	0	0	0	0	0	0	0
MSTRG.6793	novel_lnc	0	0	0	0	0	0	0	0	0	0	0	0	0	0	0	0	0	0	0
MSTRG.6798	novel_lnc	0	0	0	0	0	0	0	0	0	0	0	0	0	0	0	0	0	0	0
MSTRG.6806	novel_lnc	0	0	0	0	0	0	0	0	0	0	0	0	0	0	0	0	0	0	0
MSTRG.6808	novel_lnc	0	0	0	0	0	0	0	1	1	0	0	0	0	0	0	0	0	0	0
MSTRG.6809	novel_lnc	0	0	0	0	0	0	0	0	0	0	0	0	0	0	0	0	0	0	0
MSTRG.6837	novel_lnc	1	0	0	0	0	1	0	1	1	0	0	0	0	0	0	0	0	0	0
MSTRG.6849	novel_lnc	0	0	0	0	0	1	0	0	1	0	0	0	0	0	0	0	0	0	0
MSTRG.6850	novel_lnc	1	1	0	0	1	1	0	1	1	1	0	0	0	0	0	0	0	0	0
MSTRG.6855	novel_lnc	0	0	0	0	0	1	0	0	1	0	0	0	0	0	0	0	0	0	0
MSTRG.6866	novel_lnc	1	0	0	0	0	1	0	1	1	0	0	0	0	0	0	0	0	0	0
MSTRG.6873	novel_lnc	0	0	0	0	0	1	0	1	1	0	0	0	0	0	0	0	0	0	0
MSTRG.6875	novel_lnc	0	0	0	0	0	0	0	0	0	0	0	0	0	0	0	0	0	0	0
MSTRG.6879	novel_lnc	0	0	0	0	0	0	0	0	0	0	0	0	0	0	0	0	0	0	0
MSTRG.6880	novel_lnc	0	0	0	0	0	0	0	0	0	0	0	0	0	0	0	0	0	0	0
MSTRG.6881	novel_lnc	0	0	0	0	0	1	0	0	1	0	0	0	0	0	0	0	0	0	0
MSTRG.6890	novel_lnc	0	0	0	0	0	1	0	0	1	0	0	0	0	0	0	0	0	0	0
MSTRG.6891	novel_lnc	0	0	0	0	0	1	0	0	1	0	0	0	0	0	0	0	0	0	0
MSTRG.6893	novel_lnc	0	0	0	0	0	0	0	0	0	0	0	0	0	0	0	0	0	0	0
MSTRG.6894	novel_lnc	0	0	0	0	0	0	0	0	0	0	0	0	0	0	0	0	0	0	0
MSTRG.6897	novel_lnc	0	0	0	0	0	0	0	0	0	0	0	0	0	0	0	0	0	0	0
MSTRG.6898	novel_lnc	0	0	0	0	0	0	0	0	0	0	0	0	0	0	0	0	0	0	0
MSTRG.6907	novel_lnc	0	0	0	0	0	1	0	0	1	0	0	0	0	0	0	0	0	0	0
MSTRG.6909	novel_lnc	0	0	0	0	0	0	0	0	0	0	0	0	0	0	0	0	0	0	0
MSTRG.6910	novel_lnc	1	1	1	1	0	1	0	1	1	0	0	0	0	0	0	0	0	0	0
MSTRG.6918	novel_lnc	0	0	1	1	0	1	1	1	1	1	0	0	0	0	0	0	0	0	0
MSTRG.6919	novel_lnc	1	0	0	0	0	1	0	1	1	0	0	0	0	0	0	0	0	0	0
MSTRG.6931	novel_lnc	1	0	0	0	0	0	0	0	0	0	0	0	0	0	0	0	0	0	0
MSTRG.6935	novel_lnc	0	0	0	0	0	0	0	0	0	0	0	0	0	0	0	0	0	0	0
MSTRG.6938	novel_lnc	0	0	0	0	0	1	0	0	1	0	0	0	0	0	0	0	0	0	0
MSTRG.6940	novel_lnc	1	0	0	0	0	1	0	1	1	0	1	0	1	0	0	0	0	0	0
MSTRG.6942	novel_lnc	1	0	1	0	0	1	0	1	1	0	0	0	0	0	0	0	0	0	0
MSTRG.6947	novel_lnc	0	0	1	1	0	0	0	0	0	0	0	0	0	0	0	0	0	0	0
MSTRG.6948	novel_lnc	1	0	0	0	0	0	0	0	0	0	0	0	0	0	0	0	0	0	0
MSTRG.6949	novel_lnc	0	0	0	0	0	0	0	0	0	0	0	0	0	0	0	0	0	0	0
MSTRG.6951	novel_lnc	0	0	1	1	0	1	0	1	1	0	0	0	0	0	0	0	0	0	0
MSTRG.6952	novel_lnc	0	0	0	0	0	1	0	0	1	0	0	0	0	0	0	0	0	0	0
MSTRG.6953	novel_lnc	1	1	1	1	0	1	0	1	1	0	0	0	0	0	0	0	0	0	0
MSTRG.6954	novel_lnc	0	0	0	0	0	0	0	0	0	0	0	0	0	0	0	0	0	0	0
MSTRG.6955	novel_lnc	0	0	0	0	0	0	0	0	0	0	0	0	0	0	0	0	0	0	0
MSTRG.6960	novel_lnc	0	0	0	0	0	1	0	1	1	0	0	0	0	0	0	0	0	0	0
MSTRG.6963	novel_lnc	1	1	1	1	0	1	0	1	1	0	0	0	0	0	0	0	0	0	0
MSTRG.6965	novel_lnc	0	0	1	1	1	1	1	1	1	1	0	0	0	1	0	1	0	0	0
MSTRG.6976	novel_lnc	0	0	0	0	0	0	0	0	0	0	0	0	0	0	0	0	0	0	0
MSTRG.6977	novel_lnc	0	0	0	0	0	1	0	0	1	0	0	0	0	0	0	0	0	0	0
MSTRG.6981	novel_lnc	1	0	0	0	0	0	0	0	0	0	0	0	0	0	0	0	0	0	0
MSTRG.6983	novel_lnc	0	0	0	0	0	0	0	0	0	0	0	0	0	0	0	0	0	0	0
MSTRG.6984	novel_lnc	0	0	0	0	0	0	0	0	0	0	0	0	0	0	0	0	0	0	0
MSTRG.6993	novel_lnc	0	0	0	0	0	0	0	1	1	0	0	0	0	0	0	0	0	0	0
MSTRG.6995	novel_lnc	0	0	0	0	0	1	0	0	1	0	0	0	0	0	0	0	0	0	0
MSTRG.6998	novel_lnc	1	1	1	1	1	1	1	1	1	1	0	0	0	0	0	0	0	0	0
MSTRG.6999	novel_lnc	1	0	0	0	0	0	0	1	1	0	0	0	0	0	0	0	0	0	0
MSTRG.7011	novel_lnc	0	0	0	0	0	0	0	0	0	0	0	0	0	0	0	0	0	0	0
MSTRG.7019	novel_lnc	0	0	0	0	0	0	0	0	0	0	0	0	0	0	0	0	0	0	0
MSTRG.7024	novel_lnc	1	0	0	0	0	0	0	0	0	0	0	0	0	0	0	0	0	0	0
MSTRG.7025	novel_lnc	0	0	0	0	0	0	0	0	0	0	0	0	0	0	0	0	0	0	0
MSTRG.7026	novel_lnc	0	0	0	0	0	0	0	1	1	0	0	0	0	0	0	0	0	0	0
MSTRG.7028	novel_lnc	0	0	1	0	0	1	0	1	1	0	0	0	0	0	0	0	0	0	0
MSTRG.7029	novel_lnc	0	0	0	0	0	0	0	0	0	0	0	0	0	0	0	0	0	0	0
MSTRG.7036	novel_lnc	1	1	0	0	1	1	0	0	1	1	0	0	0	0	0	0	0	0	0
MSTRG.7048	novel_lnc	1	0	0	0	0	0	0	0	0	0	0	0	0	0	0	0	0	0	0
MSTRG.7056	novel_lnc	0	0	0	0	0	0	0	0	0	0	0	0	0	0	0	0	0	0	0
MSTRG.7058	novel_lnc	1	0	1	1	0	1	0	0	1	0	0	0	0	0	0	0	0	0	0
MSTRG.7059	novel_lnc	1	0	1	1	1	1	1	1	1	1	0	0	0	0	0	0	0	0	0
MSTRG.7067	novel_lnc	0	0	0	0	0	0	1	1	1	1	0	0	0	0	0	0	0	0	0
MSTRG.7069	novel_lnc	1	0	0	0	0	0	0	1	1	0	0	0	0	0	0	0	0	0	0
MSTRG.7070	novel_lnc	0	0	0	0	0	1	0	1	1	0	0	0	0	0	0	0	0	0	0
MSTRG.7073	novel_lnc	0	0	0	0	0	0	0	0	0	0	0	0	0	0	0	0	0	0	0
MSTRG.7079	novel_lnc	0	0	0	0	0	0	0	1	1	0	0	0	0	0	0	0	0	0	0
MSTRG.7082	novel_lnc	0	0	1	0	0	1	0	0	1	0	0	0	0	0	0	0	0	0	0
MSTRG.7088	novel_lnc	0	0	0	0	0	1	0	1	1	0	0	0	0	0	0	0	0	0	0
MSTRG.7111	novel_lnc	0	0	0	0	0	0	0	0	0	0	0	0	0	0	0	0	0	0	0
MSTRG.7120	novel_lnc	1	0	0	0	0	0	0	0	0	0	0	0	0	0	0	0	0	0	0
MSTRG.7133	novel_lnc	0	0	0	0	0	0	0	0	0	0	0	0	0	0	0	0	0	0	0
MSTRG.7134	novel_lnc	1	0	0	0	0	0	0	0	0	0	0	0	0	0	0	0	0	0	0
MSTRG.7139	novel_lnc	1	0	0	0	0	0	0	0	0	0	0	0	0	0	0	0	0	0	0
MSTRG.7147	novel_lnc	1	0	0	0	0	1	0	0	1	0	0	0	0	0	0	0	0	0	0
MSTRG.7153	novel_lnc	1	0	0	0	1	1	1	1	1	1	0	0	0	0	0	0	0	0	0
MSTRG.7156	novel_lnc	1	0	0	0	0	0	0	0	0	0	0	0	0	0	0	0	0	0	0
MSTRG.7169	novel_lnc	0	0	0	0	0	1	0	1	1	0	0	0	0	0	0	0	0	0	0
MSTRG.7173	novel_lnc	0	0	0	0	0	1	0	1	1	0	0	0	0	0	0	0	0	0	0
MSTRG.7174	novel_lnc	0	0	0	0	1	1	0	1	1	1	0	0	0	0	0	0	0	0	0
MSTRG.7182	novel_lnc	1	0	0	0	0	0	0	0	0	0	0	0	0	0	0	0	0	0	0
MSTRG.7193	novel_lnc	1	0	0	0	1	1	1	1	1	1	0	0	0	0	0	0	0	0	0
MSTRG.7211	novel_lnc	1	0	0	0	0	0	0	0	0	0	0	0	0	0	0	0	0	0	0
MSTRG.7213	novel_lnc	1	0	1	0	0	1	0	1	1	0	0	0	0	0	0	0	0	0	0
MSTRG.7221	novel_lnc	0	0	0	0	0	1	0	0	1	0	0	0	0	0	0	0	0	0	0
MSTRG.7222	novel_lnc	0	0	0	0	0	1	0	0	1	0	0	0	0	0	0	0	0	0	0
MSTRG.7227	novel_lnc	1	0	0	0	0	0	0	0	0	0	0	0	0	0	0	0	0	0	0
MSTRG.7228	novel_lnc	0	0	0	0	0	0	0	0	0	0	0	0	0	0	0	0	0	0	0
MSTRG.7229	novel_lnc	0	0	0	0	0	0	0	0	0	0	0	0	0	0	0	0	0	0	0
MSTRG.7230	novel_lnc	0	0	0	0	0	0	0	0	0	0	0	0	0	0	0	0	0	0	0
MSTRG.7231	novel_lnc	0	0	0	0	0	0	0	0	0	0	0	0	0	0	0	0	0	0	0
MSTRG.7232	novel_lnc	0	0	0	0	0	0	0	0	0	0	0	0	0	0	0	0	0	0	0
MSTRG.7238	novel_lnc	1	0	0	0	0	1	0	0	1	0	0	0	0	0	0	0	0	0	0
MSTRG.7239	novel_lnc	0	0	0	0	0	0	0	0	0	0	0	0	0	0	0	0	0	0	0
MSTRG.7251	novel_lnc	0	0	0	0	0	0	0	0	0	0	0	0	0	0	0	0	0	0	0
MSTRG.7253	novel_lnc	0	0	0	0	0	1	0	1	1	0	0	0	0	0	0	0	0	0	0
MSTRG.7254	novel_lnc	0	0	0	0	0	0	0	0	0	0	0	0	0	0	0	0	0	0	0
MSTRG.7256	novel_lnc	0	0	0	0	0	0	0	0	0	0	0	0	0	0	0	0	0	0	0
MSTRG.7257	novel_lnc	1	0	0	0	0	1	0	0	1	0	0	0	0	0	0	0	0	0	0
MSTRG.7258	novel_lnc	0	0	0	0	0	0	0	0	0	0	0	0	0	0	0	0	0	0	0
MSTRG.7261	novel_lnc	1	1	0	0	0	1	0	1	1	0	0	0	0	0	0	0	0	0	0
MSTRG.7264	novel_lnc	1	0	0	0	0	1	0	1	1	0	0	0	0	0	0	0	0	0	0
MSTRG.7268	novel_lnc	1	0	0	0	1	1	0	1	1	1	0	0	0	0	0	0	0	0	0
MSTRG.7277	novel_lnc	0	0	0	0	0	1	0	0	1	0	0	0	0	0	0	0	0	0	0
MSTRG.7287	novel_lnc	0	0	0	0	0	1	0	1	1	0	0	0	0	0	0	0	0	0	0
MSTRG.7288	novel_lnc	0	0	0	0	0	0	0	1	1	0	0	0	0	0	0	0	0	0	0
MSTRG.7289	novel_lnc	1	0	0	0	0	1	1	1	1	1	0	0	0	0	0	0	0	0	0
MSTRG.7290	novel_lnc	0	0	0	0	0	0	0	1	1	0	0	0	0	0	0	0	0	0	0
MSTRG.7292	novel_lnc	1	0	0	0	0	1	1	1	1	1	0	0	0	0	0	0	0	0	0
MSTRG.7299	novel_lnc	0	0	0	0	0	0	0	1	1	0	0	0	0	0	0	0	0	0	0
MSTRG.7300	novel_lnc	0	0	1	1	0	0	0	0	0	0	0	0	0	0	0	0	0	0	0
MSTRG.7301	novel_lnc	1	0	1	1	0	0	0	1	1	0	0	0	0	0	0	0	0	0	0
MSTRG.7307	novel_lnc	1	1	1	1	0	0	0	1	1	0	0	0	0	0	0	0	0	0	0
MSTRG.7309	novel_lnc	1	0	0	0	0	1	0	1	1	0	0	0	0	0	0	0	0	0	0
MSTRG.7313	novel_lnc	0	0	1	1	0	1	0	0	1	0	0	0	0	0	0	0	0	0	0
MSTRG.7317	novel_lnc	0	0	0	0	0	0	0	0	0	0	0	0	0	0	0	0	0	0	0
MSTRG.7318	novel_lnc	0	0	0	0	0	0	0	0	0	0	0	0	0	0	0	0	0	0	0
MSTRG.7319	novel_lnc	0	0	0	1	0	1	0	0	1	0	0	0	0	0	0	0	0	0	0
MSTRG.7324	novel_lnc	1	0	0	0	0	0	0	0	0	0	0	0	0	0	0	0	0	0	0
MSTRG.7332	novel_lnc	0	0	0	0	0	0	0	0	0	0	0	0	0	0	0	0	0	0	0
MSTRG.7334	novel_lnc	1	0	0	0	0	1	0	0	1	0	0	0	0	0	0	0	0	0	0
MSTRG.7338	novel_lnc	0	0	0	0	0	0	0	1	1	0	0	0	0	0	0	0	0	0	0
MSTRG.7344	novel_lnc	0	0	0	0	1	1	0	1	1	1	0	0	0	0	0	0	0	0	0
MSTRG.7354	novel_lnc	1	0	1	1	0	0	0	0	0	0	0	0	0	0	0	0	0	0	0
MSTRG.7355	novel_lnc	0	0	0	0	0	1	0	0	1	0	0	0	0	0	0	0	0	0	0
MSTRG.7356	novel_lnc	0	0	0	0	1	1	0	1	1	1	0	0	0	0	0	0	0	0	0
MSTRG.7365	novel_lnc	1	1	1	0	0	1	1	1	1	1	0	0	0	0	0	0	0	0	0
MSTRG.7373	novel_lnc	0	0	0	0	0	1	0	0	1	0	0	0	0	0	0	0	0	0	0
MSTRG.7377	novel_lnc	1	0	0	0	0	0	0	0	0	0	0	0	0	0	0	0	0	0	0
MSTRG.7382	novel_lnc	0	0	0	0	0	1	0	0	1	0	0	0	0	0	0	0	0	0	0
MSTRG.7391	novel_lnc	0	0	0	0	0	0	0	1	1	0	0	0	0	0	0	0	0	0	0
MSTRG.7393	novel_lnc	1	0	0	0	0	0	0	0	0	0	0	0	0	0	0	0	0	0	0
MSTRG.7394	novel_lnc	0	0	0	0	0	1	0	0	1	0	0	0	0	0	0	0	0	0	0
MSTRG.7401	novel_lnc	1	0	0	0	0	0	0	0	0	0	0	0	0	0	0	0	0	0	0
MSTRG.7402	novel_lnc	0	0	0	0	0	0	0	0	0	0	0	0	0	0	0	0	0	0	0
MSTRG.7405	novel_lnc	0	0	0	0	0	1	0	0	1	0	0	0	0	0	0	0	0	0	0
MSTRG.7421	novel_lnc	1	0	0	0	0	0	0	0	0	0	0	0	0	0	0	0	0	0	0
MSTRG.7427	novel_lnc	1	0	0	0	0	0	0	0	0	0	0	0	0	0	0	0	0	0	0
MSTRG.7446	novel_lnc	0	0	0	0	0	0	0	0	0	0	0	0	0	0	0	0	0	0	0
MSTRG.7452	novel_lnc	0	0	0	0	0	0	0	0	0	0	0	0	0	0	0	0	0	0	0
MSTRG.7463	novel_lnc	0	0	0	0	0	1	0	1	1	0	0	0	0	0	0	0	0	0	0
MSTRG.7471	novel_lnc	0	0	0	0	0	0	0	0	0	0	0	0	0	0	0	0	0	0	0
MSTRG.7472	novel_lnc	1	0	0	0	0	1	0	1	1	0	0	0	0	0	0	0	0	0	0
MSTRG.7474	novel_lnc	0	0	0	0	0	1	0	0	1	0	0	0	0	0	0	0	0	0	0
MSTRG.7475	novel_lnc	1	0	0	0	0	1	0	0	1	0	0	0	0	0	0	0	0	0	0
MSTRG.7513	novel_lnc	0	0	0	0	0	0	0	0	0	0	0	0	0	0	0	0	0	0	0
MSTRG.7515	novel_lnc	0	0	0	0	0	0	0	0	0	0	0	0	0	0	0	0	0	0	0
MSTRG.7516	novel_lnc	0	0	0	0	0	0	0	0	0	0	0	0	0	0	0	0	0	0	0
MSTRG.7518	novel_lnc	1	1	0	0	0	1	0	0	1	0	0	0	0	0	0	0	0	0	0
MSTRG.7520	novel_lnc	0	0	0	0	0	0	0	0	0	0	0	0	0	0	0	0	0	0	0
MSTRG.7525	novel_lnc	0	0	0	0	0	1	0	0	1	0	0	0	0	0	0	0	0	0	0
MSTRG.7528	novel_lnc	1	1	1	0	1	1	0	1	1	1	0	0	0	0	0	0	0	0	0
MSTRG.7529	novel_lnc	0	0	0	0	0	1	0	0	1	0	0	0	0	0	0	0	0	0	0
MSTRG.7532	novel_lnc	1	0	0	0	0	0	0	0	0	0	0	0	0	0	0	0	0	0	0
MSTRG.7533	novel_lnc	0	0	1	0	0	1	1	1	1	1	0	0	0	0	0	0	0	0	0
MSTRG.7535	novel_lnc	0	0	0	0	0	0	0	0	0	0	0	0	0	0	0	0	0	0	0
MSTRG.7538	novel_lnc	1	0	1	0	0	1	0	1	1	0	0	0	0	0	0	0	0	0	0
MSTRG.7549	novel_lnc	0	0	0	0	0	0	0	1	1	0	0	0	0	0	0	0	0	0	0
MSTRG.7552	novel_lnc	0	0	0	0	0	1	0	0	1	0	0	0	0	0	0	0	0	0	0
MSTRG.7556	novel_lnc	1	0	0	0	1	1	1	1	1	1	0	0	0	0	0	0	0	0	0
MSTRG.7567	novel_lnc	0	0	0	0	0	0	0	1	1	0	0	0	0	0	0	0	0	0	0
MSTRG.7571	novel_lnc	1	0	0	0	1	1	1	1	1	1	0	0	0	0	0	0	0	0	0
MSTRG.7576	novel_lnc	0	0	0	0	0	0	0	0	0	0	0	0	0	0	0	0	0	0	0
MSTRG.7577	novel_lnc	0	0	0	0	0	1	0	0	1	0	0	0	0	0	0	0	0	0	0
MSTRG.7579	novel_lnc	0	0	0	0	0	1	0	0	1	0	0	0	0	0	0	0	0	0	0
MSTRG.7580	novel_lnc	0	0	0	0	0	0	0	1	1	0	0	0	0	0	0	0	0	0	0
MSTRG.7581	novel_lnc	1	1	0	0	0	1	0	0	1	0	0	0	0	0	0	0	0	0	0
MSTRG.7582	novel_lnc	0	0	0	0	0	1	0	0	1	0	0	0	0	0	0	0	0	0	0
MSTRG.7586	novel_lnc	0	0	0	0	0	1	0	1	1	0	0	0	0	0	0	0	0	0	0
MSTRG.7587	novel_lnc	0	0	0	0	0	0	0	0	0	0	0	0	0	0	0	0	0	0	0
MSTRG.7589	novel_lnc	0	0	0	0	0	1	0	1	1	0	0	0	0	0	0	0	0	0	0
MSTRG.7591	novel_lnc	1	0	0	0	0	0	0	0	0	0	0	0	0	0	0	0	0	0	0
MSTRG.7592	novel_lnc	0	0	0	0	0	1	0	0	1	0	0	0	0	0	0	0	0	0	0
MSTRG.7593	novel_lnc	0	0	0	0	0	0	0	1	1	0	0	0	0	0	0	0	0	0	0
MSTRG.7595	novel_lnc	0	0	0	0	0	0	0	0	0	0	0	0	0	0	0	0	0	0	0
MSTRG.7596	novel_lnc	0	0	0	0	0	0	0	0	0	0	0	0	0	0	0	0	0	0	0
MSTRG.7597	novel_lnc	1	0	0	0	0	1	0	1	1	0	0	0	0	0	0	0	0	0	0
MSTRG.7599	novel_lnc	0	0	0	0	0	0	0	0	0	0	0	0	0	0	0	0	0	0	0
MSTRG.7605	novel_lnc	0	0	0	0	0	0	0	0	0	0	0	0	0	0	0	0	0	0	0
MSTRG.7606	novel_lnc	0	0	0	0	0	0	0	0	0	0	0	0	0	0	0	0	0	0	0
MSTRG.7607	novel_lnc	0	0	0	0	0	1	0	1	1	0	0	0	0	0	0	0	0	0	0
MSTRG.7609	novel_lnc	0	0	0	0	0	0	0	0	0	0	0	0	0	0	0	0	0	0	0
MSTRG.7610	novel_lnc	0	0	0	0	0	0	0	0	0	0	0	0	0	0	0	0	0	0	0
MSTRG.7611	novel_lnc	0	0	0	0	1	1	0	1	1	1	0	0	0	0	0	0	0	1	1
MSTRG.7617	novel_lnc	1	0	0	0	0	0	0	0	0	0	0	0	0	0	0	0	0	0	0
MSTRG.7618	novel_lnc	1	0	0	0	0	0	0	0	0	0	0	0	0	0	0	0	0	0	0
MSTRG.7619	novel_lnc	1	0	0	0	0	1	0	1	1	0	0	0	0	0	0	0	0	0	0
MSTRG.7629	novel_lnc	0	0	0	0	0	0	0	0	0	0	0	0	0	0	0	0	0	0	0
MSTRG.7630	novel_lnc	0	0	0	0	0	0	0	0	0	0	0	0	0	0	0	0	0	0	0
MSTRG.7641	novel_lnc	0	0	0	0	0	0	0	0	0	0	0	0	0	0	0	0	0	0	0
MSTRG.7642	novel_lnc	0	0	0	0	0	0	0	0	0	0	0	0	0	0	0	0	0	0	0
MSTRG.7643	novel_lnc	0	0	0	0	0	0	0	0	0	0	0	0	0	0	0	0	0	0	0
MSTRG.7646	novel_lnc	0	0	0	0	0	0	0	0	0	0	0	0	0	0	0	0	0	0	0
MSTRG.7647	novel_lnc	1	1	1	1	1	1	1	1	1	1	0	0	0	0	0	0	0	0	0
MSTRG.7648	novel_lnc	1	0	0	0	0	1	0	1	1	0	0	0	0	0	0	0	0	0	0
MSTRG.7650	novel_lnc	0	0	0	0	0	0	0	1	1	0	0	0	0	0	0	0	0	0	0
MSTRG.7651	novel_lnc	0	0	0	0	0	0	0	0	0	0	0	0	0	0	0	0	0	0	0
MSTRG.7659	novel_lnc	0	0	1	1	0	0	0	0	0	0	0	0	0	0	0	0	0	0	0
MSTRG.7664	novel_lnc	0	0	0	0	0	1	0	1	1	0	0	0	0	0	0	0	0	0	0
MSTRG.7665	novel_lnc	0	0	0	0	0	0	0	0	0	0	0	0	0	0	0	0	0	0	0
MSTRG.7675	novel_lnc	1	0	1	1	0	0	0	1	1	0	0	0	0	0	0	0	0	0	0
MSTRG.7678	novel_lnc	1	0	0	0	0	0	0	1	1	0	0	0	0	0	0	0	0	0	0
MSTRG.7679	novel_lnc	1	0	1	1	0	1	0	1	1	0	0	0	0	0	0	0	0	0	0
MSTRG.7681	novel_lnc	0	0	0	0	0	0	0	0	0	0	0	0	0	0	0	0	0	0	0
MSTRG.7688	novel_lnc	0	0	0	0	0	0	0	0	0	0	0	0	0	0	0	0	0	0	0
MSTRG.7695	novel_lnc	0	0	0	0	0	0	0	0	0	0	0	0	0	0	0	0	0	0	0
MSTRG.7699	novel_lnc	1	0	0	0	1	1	0	0	1	1	0	0	0	0	0	0	0	0	0
MSTRG.7721	novel_lnc	0	0	0	0	0	1	0	1	1	0	0	0	0	0	0	0	0	0	0
MSTRG.7722	novel_lnc	0	0	0	0	0	1	0	0	1	0	0	0	0	0	0	0	0	0	0
MSTRG.7728	novel_lnc	0	0	1	0	1	1	0	0	1	1	0	0	0	0	0	0	0	0	0
MSTRG.7729	novel_lnc	0	0	0	0	0	0	0	0	0	0	0	0	0	0	0	0	0	0	0
MSTRG.7733	novel_lnc	0	0	0	0	0	0	0	0	0	0	0	0	0	0	0	0	0	0	0
MSTRG.7743	novel_lnc	1	0	0	0	0	1	1	1	1	1	0	0	0	0	0	0	0	0	0
MSTRG.7747	novel_lnc	0	0	0	0	1	1	0	1	1	1	0	0	0	0	0	0	0	0	0
MSTRG.7748	novel_lnc	0	0	0	0	1	1	0	0	1	1	0	0	0	0	0	0	0	0	0
MSTRG.7753	novel_lnc	1	0	0	0	0	1	0	0	1	0	0	0	0	0	0	0	0	0	0
MSTRG.7755	novel_lnc	0	0	0	0	0	1	0	0	1	0	0	0	0	0	0	0	0	0	0
MSTRG.7759	novel_lnc	0	0	0	0	0	0	0	0	0	0	0	0	0	0	0	0	0	0	0
MSTRG.7770	novel_lnc	1	0	0	0	0	1	0	1	1	0	0	0	0	0	0	0	0	0	0
MSTRG.7780	novel_lnc	0	0	0	0	0	0	0	0	0	0	0	0	0	0	0	0	0	0	0
MSTRG.7781	novel_lnc	1	0	0	0	0	1	0	0	1	0	0	0	0	0	0	0	0	0	0
MSTRG.7788	novel_lnc	0	0	0	0	0	1	0	0	1	0	0	0	0	0	0	0	0	0	0
MSTRG.7789	novel_lnc	0	0	0	0	0	0	0	0	0	0	0	0	0	0	0	0	0	0	0
MSTRG.7790	novel_lnc	0	0	1	1	0	0	0	0	0	0	0	0	0	0	0	0	0	0	0
MSTRG.7797	novel_lnc	0	0	0	0	0	0	0	1	1	0	0	0	0	0	0	0	0	0	0
MSTRG.7799	novel_lnc	0	0	0	0	0	1	0	1	1	0	0	0	0	0	0	0	0	0	0
MSTRG.7809	novel_lnc	0	0	0	0	0	0	0	0	0	0	0	0	0	0	0	0	0	0	0
MSTRG.7810	novel_lnc	1	0	0	0	0	0	0	0	0	0	0	0	0	0	0	0	0	0	0
MSTRG.7822	novel_lnc	0	0	1	0	0	1	0	0	1	0	0	0	0	0	0	0	0	0	0
MSTRG.7823	novel_lnc	0	0	0	0	0	0	0	0	0	0	0	0	0	0	0	0	0	0	0
MSTRG.7825	novel_lnc	1	0	0	0	0	1	0	1	1	0	0	0	0	0	0	0	0	0	0
MSTRG.7833	novel_lnc	0	0	0	0	0	1	0	0	1	0	0	0	0	0	0	0	0	0	0
MSTRG.7838	novel_lnc	0	0	0	0	0	0	0	0	0	0	0	0	0	0	0	0	0	0	0
MSTRG.7840	novel_lnc	0	0	0	0	0	1	0	1	1	0	0	0	0	0	0	0	0	0	0
MSTRG.7841	novel_lnc	1	0	0	0	0	0	0	0	0	0	0	0	0	0	0	0	0	0	0
MSTRG.7855	novel_lnc	0	0	0	0	0	0	0	1	1	0	0	0	0	0	0	0	0	0	0
MSTRG.7867	novel_lnc	0	0	0	0	0	0	0	0	0	0	0	0	0	0	0	0	0	0	0
MSTRG.7870	novel_lnc	0	0	0	0	0	0	0	0	0	0	0	0	0	0	0	0	0	0	0
MSTRG.7875	novel_lnc	1	0	0	0	0	0	0	0	0	0	0	0	0	0	0	0	0	0	0
MSTRG.7880	novel_lnc	0	0	0	0	0	0	0	0	0	0	0	0	0	0	0	0	0	0	0
MSTRG.7888	novel_lnc	0	0	0	0	0	1	0	0	1	0	0	0	0	0	0	0	0	0	0
MSTRG.7890	novel_lnc	0	0	0	0	0	1	0	0	1	0	0	0	0	0	0	0	0	0	0
MSTRG.7891	novel_lnc	0	0	0	0	0	1	0	0	1	0	0	0	0	0	0	0	0	0	0
MSTRG.7898	novel_lnc	1	1	0	0	1	1	1	1	1	1	0	0	0	0	0	0	0	0	0
MSTRG.7914	novel_lnc	0	0	0	0	0	0	0	0	0	0	0	0	0	0	0	0	0	0	0
MSTRG.7915	novel_lnc	1	0	1	0	1	1	1	1	1	1	0	0	0	0	0	0	0	0	0
MSTRG.7918	novel_lnc	1	1	0	0	0	1	0	0	1	0	0	0	0	0	0	0	0	0	0
MSTRG.7920	novel_lnc	0	0	0	0	0	0	0	0	0	0	0	0	0	0	0	0	0	0	0
MSTRG.7921	novel_lnc	0	0	0	0	0	0	0	0	0	0	0	0	0	0	0	0	0	0	0
MSTRG.7923	novel_lnc	0	0	0	0	0	0	0	0	0	0	0	0	0	0	0	0	0	0	0
MSTRG.7924	novel_lnc	0	0	0	0	0	0	0	0	0	0	0	0	0	0	0	0	0	0	0
MSTRG.7928	novel_lnc	0	0	0	0	0	1	0	0	1	0	0	0	0	0	0	0	0	0	0
MSTRG.7932	novel_lnc	0	0	0	0	0	0	0	0	0	0	0	0	0	0	0	0	0	0	0
MSTRG.7937	novel_lnc	0	0	0	0	0	0	0	0	0	0	0	0	0	0	0	0	0	0	0
MSTRG.7941	novel_lnc	1	0	0	0	0	0	0	0	0	0	0	0	0	0	0	0	0	0	0
MSTRG.7946	novel_lnc	0	0	0	0	0	1	0	0	1	0	0	0	0	0	0	0	0	0	0
MSTRG.7948	novel_lnc	1	0	0	0	0	1	0	1	1	0	0	0	0	0	0	0	0	0	0
MSTRG.7949	novel_lnc	1	1	0	0	0	0	0	0	0	0	0	0	0	0	0	0	0	0	0
MSTRG.7951	novel_lnc	1	0	0	0	0	0	0	0	0	0	0	0	0	0	0	0	0	0	0
MSTRG.7955	novel_lnc	0	0	0	0	0	1	0	1	1	0	0	0	0	0	0	0	0	0	0
MSTRG.7964	novel_lnc	0	0	0	1	0	1	0	1	1	0	0	0	0	0	0	0	0	0	0
MSTRG.7966	novel_lnc	1	0	1	1	0	1	0	1	1	0	1	0	1	0	0	0	0	0	0
MSTRG.7979	novel_lnc	0	0	1	1	0	1	0	1	1	0	0	0	0	0	0	0	0	0	0
MSTRG.7981	novel_lnc	1	0	1	0	0	1	1	1	1	1	0	0	0	0	0	0	0	0	0
MSTRG.7984	novel_lnc	1	0	0	0	0	1	0	0	1	0	0	0	0	0	0	0	0	0	0
MSTRG.7987	novel_lnc	1	0	0	0	0	1	1	1	1	1	0	0	0	0	0	0	0	0	0
MSTRG.7989	novel_lnc	0	0	0	0	0	1	0	1	1	0	0	0	0	0	0	0	0	0	0
MSTRG.7990	novel_lnc	0	0	0	0	0	1	0	0	1	0	0	0	0	0	0	0	0	0	0
MSTRG.7999	novel_lnc	0	0	0	0	0	0	0	0	0	0	0	0	0	0	0	0	0	0	0
MSTRG.8002	novel_lnc	0	0	0	0	0	0	0	0	0	0	0	0	0	0	0	0	0	0	0
MSTRG.8006	novel_lnc	0	0	0	0	0	1	0	0	1	0	0	0	0	0	0	0	0	0	0
MSTRG.8007	novel_lnc	1	0	0	0	0	0	0	0	0	0	0	0	0	0	0	0	0	0	0
MSTRG.8009	novel_lnc	1	0	1	0	0	0	0	0	0	0	0	0	0	0	0	0	0	0	0
MSTRG.8013	novel_lnc	0	0	0	0	0	0	0	0	0	0	0	0	0	0	0	0	0	0	0
MSTRG.8015	novel_lnc	1	0	0	0	0	1	0	0	1	0	0	0	0	0	0	0	0	0	0
MSTRG.8017	novel_lnc	0	0	0	0	0	0	0	0	0	0	0	0	0	0	0	0	0	0	0
MSTRG.8018	novel_lnc	0	0	0	0	0	0	0	0	0	0	0	0	0	0	0	0	0	0	0
MSTRG.8020	novel_lnc	0	0	0	0	0	0	0	0	0	0	0	0	0	0	0	0	0	0	0
MSTRG.8030	novel_lnc	0	0	0	0	0	0	0	0	0	0	0	0	0	0	0	0	0	0	0
MSTRG.8031	novel_lnc	0	0	0	0	0	0	0	0	0	0	0	0	0	0	0	0	0	0	0
MSTRG.8032	novel_lnc	1	0	0	0	0	0	0	0	0	0	0	0	0	0	0	0	0	0	0
MSTRG.8034	novel_lnc	1	0	0	0	0	0	0	0	0	0	0	0	0	0	0	0	0	0	0
MSTRG.8039	novel_lnc	0	0	0	0	0	0	0	0	0	0	0	0	0	0	0	0	0	0	0
MSTRG.8040	novel_lnc	1	0	0	0	0	0	0	0	0	0	0	0	0	0	0	0	0	0	0
MSTRG.8056	novel_lnc	0	0	0	0	0	0	0	0	0	0	0	0	0	0	0	0	0	0	0
MSTRG.8058	novel_lnc	0	0	0	0	0	1	0	1	1	0	0	0	0	0	0	0	0	0	0
MSTRG.8059	novel_lnc	1	0	0	0	1	1	0	0	1	1	0	0	0	0	0	0	0	0	0
MSTRG.8063	novel_lnc	0	0	0	0	1	1	0	1	1	1	0	0	0	0	0	0	0	0	0
MSTRG.8067	novel_lnc	1	0	0	0	0	1	0	1	1	0	0	0	0	0	0	0	0	0	0
MSTRG.8070	novel_lnc	0	0	0	0	0	0	0	0	0	0	0	0	0	0	0	0	0	0	0
MSTRG.8072	novel_lnc	0	0	0	0	0	1	0	0	1	0	0	0	0	0	0	0	0	0	0
MSTRG.8074	novel_lnc	0	0	0	0	0	0	0	0	0	0	0	0	0	0	0	0	0	0	0
MSTRG.8075	novel_lnc	1	0	0	0	1	1	0	1	1	1	0	0	0	0	0	0	0	0	0
MSTRG.8078	novel_lnc	1	0	0	0	0	0	0	0	0	0	0	0	0	0	0	0	0	0	0
MSTRG.8080	novel_lnc	0	0	0	0	0	0	0	0	0	0	0	0	0	0	0	0	0	0	0
MSTRG.8081	novel_lnc	1	1	1	0	0	0	0	1	1	0	0	0	0	0	0	0	0	0	0
MSTRG.8082	novel_lnc	0	0	0	0	0	1	0	0	1	0	0	0	0	0	0	0	0	0	0
MSTRG.8089	novel_lnc	0	0	0	1	1	1	1	1	1	1	0	0	0	0	0	0	0	0	0
MSTRG.8090	novel_lnc	0	0	1	1	0	1	0	0	1	0	0	0	0	0	0	0	0	0	0
MSTRG.8096	novel_lnc	0	0	0	0	0	1	0	1	1	0	0	0	0	0	0	0	0	0	0
MSTRG.8102	novel_lnc	0	0	0	0	0	1	0	0	1	0	0	0	0	0	0	0	0	0	0
MSTRG.8113	novel_lnc	1	0	1	1	0	0	0	1	1	0	0	0	0	0	0	0	0	0	0
MSTRG.8119	novel_lnc	1	0	1	1	0	1	1	1	1	1	0	0	0	0	0	0	0	0	0
MSTRG.8120	novel_lnc	0	0	0	0	0	0	0	0	0	0	0	0	0	0	0	0	0	0	0
MSTRG.8122	novel_lnc	0	0	1	1	1	1	0	1	1	1	0	0	0	0	0	0	0	0	0
MSTRG.8124	novel_lnc	1	1	1	1	1	1	1	1	1	1	0	0	0	0	0	0	0	0	0
MSTRG.8126	novel_lnc	0	0	0	0	0	0	0	0	0	0	0	0	0	0	0	0	0	0	0
MSTRG.8129	novel_lnc	1	1	0	0	1	1	0	0	1	1	0	0	0	0	0	0	0	0	0
MSTRG.8133	novel_lnc	1	0	1	1	0	1	0	1	1	0	0	0	0	0	0	0	0	0	0
MSTRG.8139	novel_lnc	0	0	0	0	0	1	0	0	1	0	0	0	0	0	0	0	0	0	0
MSTRG.8145	novel_lnc	0	0	0	0	0	1	0	0	1	0	0	0	0	0	0	0	0	0	0
MSTRG.8151	novel_lnc	0	0	0	0	0	1	0	0	1	0	0	0	0	0	0	0	0	0	0
MSTRG.8152	novel_lnc	1	0	0	0	1	1	0	0	1	1	0	0	0	0	0	0	0	0	0
MSTRG.8153	novel_lnc	0	0	0	0	0	0	0	0	0	0	0	0	0	0	0	0	0	0	0
MSTRG.8157	novel_lnc	1	1	1	1	0	1	0	1	1	0	1	0	1	0	0	0	0	0	0
MSTRG.8167	novel_lnc	1	0	0	0	0	0	0	0	0	0	0	0	0	0	0	0	0	0	0
MSTRG.8169	novel_lnc	0	0	0	0	0	1	0	1	1	0	0	0	0	0	0	0	0	0	0
MSTRG.8178	novel_lnc	0	0	0	0	0	0	0	0	0	0	0	0	0	0	0	0	0	0	0
MSTRG.8181	novel_lnc	0	0	0	0	0	1	0	1	1	0	0	0	0	0	0	0	0	0	0
MSTRG.8182	novel_lnc	0	0	0	0	0	1	0	0	1	0	0	0	0	0	0	0	0	0	0
MSTRG.8186	novel_lnc	1	0	0	0	0	1	0	1	1	0	0	0	0	0	0	0	0	0	0
MSTRG.8195	novel_lnc	0	0	1	0	0	0	0	0	0	0	0	0	0	0	0	0	0	0	0
MSTRG.8202	novel_lnc	1	0	0	0	0	1	0	0	1	0	0	0	0	0	0	0	0	0	0
MSTRG.8204	novel_lnc	1	1	0	0	0	1	0	0	1	0	0	0	0	0	0	0	0	0	0
MSTRG.8206	novel_lnc	1	0	1	1	0	1	0	1	1	0	0	0	0	0	0	0	0	0	0
MSTRG.8217	novel_lnc	1	0	0	0	0	0	0	0	0	0	0	0	0	0	0	0	0	0	0
MSTRG.8219	novel_lnc	0	0	0	0	0	0	0	0	0	0	0	0	0	0	0	0	0	0	0
MSTRG.8221	novel_lnc	0	0	1	1	0	0	0	0	0	0	0	0	0	0	0	0	0	0	0
MSTRG.8232	novel_lnc	0	0	0	0	0	1	0	1	1	0	0	0	0	0	0	0	0	0	0
MSTRG.8236	novel_lnc	0	0	0	0	0	1	0	0	1	0	0	0	0	0	0	0	0	0	0
MSTRG.8238	novel_lnc	1	0	0	0	0	1	0	1	1	0	0	0	0	0	0	0	0	0	0
MSTRG.8246	novel_lnc	0	0	0	0	0	0	0	0	0	0	0	0	0	0	0	0	0	0	0
MSTRG.8249	novel_lnc	0	0	0	0	0	0	0	0	0	0	0	0	0	0	0	0	0	0	0
MSTRG.8250	novel_lnc	0	0	0	0	0	0	0	1	1	0	0	0	0	0	0	0	0	0	0
MSTRG.8267	novel_lnc	0	0	0	0	0	0	0	1	1	0	0	0	0	0	0	0	0	0	0
MSTRG.8276	novel_lnc	1	0	0	0	0	1	0	0	1	0	0	0	0	0	0	0	0	0	0
MSTRG.8288	novel_lnc	1	1	1	1	0	1	0	1	1	0	0	0	0	0	0	0	0	0	0
MSTRG.8293	novel_lnc	0	0	1	0	0	0	0	1	1	0	0	0	0	0	0	0	0	0	0
MSTRG.8295	novel_lnc	0	0	0	0	0	0	0	0	0	0	0	0	0	0	0	0	0	0	0
MSTRG.8306	novel_lnc	0	0	1	0	0	1	0	1	1	0	0	0	0	0	0	0	0	0	0
MSTRG.8315	novel_lnc	0	0	0	0	0	1	0	0	1	0	0	0	0	0	0	0	0	0	0
MSTRG.8323	novel_lnc	1	0	1	1	0	1	0	0	1	0	0	0	0	0	0	0	0	0	0
MSTRG.8326	novel_lnc	1	0	0	0	0	1	0	1	1	0	0	0	0	0	0	0	0	0	0
MSTRG.8328	novel_lnc	1	0	0	0	0	0	0	1	1	0	0	0	0	0	0	0	0	0	0
MSTRG.8329	novel_lnc	0	0	0	0	0	0	0	1	1	0	0	0	0	0	0	0	0	0	0
MSTRG.8330	novel_lnc	0	0	0	0	0	1	1	1	1	1	0	0	0	1	0	1	0	0	0
MSTRG.8331	novel_lnc	0	0	0	0	0	1	0	1	1	0	0	0	0	1	0	1	0	0	0
MSTRG.8333	novel_lnc	0	0	0	0	0	0	0	0	0	0	0	0	0	0	0	0	0	0	0
MSTRG.8346	novel_lnc	0	0	0	0	1	1	0	0	1	1	0	0	0	0	0	0	0	0	0
MSTRG.8358	novel_lnc	0	0	0	0	0	0	0	1	1	0	0	0	0	0	0	0	0	0	0
MSTRG.8369	novel_lnc	0	0	0	0	1	1	0	0	1	1	0	0	0	0	0	0	0	0	0
MSTRG.8380	novel_lnc	1	0	0	0	1	1	0	1	1	1	0	0	0	0	0	0	0	0	0
MSTRG.8384	novel_lnc	1	0	0	0	0	0	0	0	0	0	0	0	0	0	0	0	0	0	0
MSTRG.8385	novel_lnc	0	0	0	0	0	0	0	1	1	0	0	0	0	0	0	0	0	0	0
MSTRG.8390	novel_lnc	0	0	1	1	0	0	0	1	1	0	0	0	0	0	0	0	0	0	0
MSTRG.8397	novel_lnc	0	0	0	0	0	1	0	0	1	0	0	0	0	0	0	0	0	0	0
MSTRG.8400	novel_lnc	1	0	1	0	0	0	0	0	0	0	0	0	0	0	0	0	0	0	0
MSTRG.8401	novel_lnc	0	0	1	0	0	0	0	0	0	0	0	0	0	0	0	0	0	0	0
MSTRG.8404	novel_lnc	1	0	0	0	0	0	0	0	0	0	0	0	0	0	0	0	0	0	0
MSTRG.8408	novel_lnc	0	0	0	0	1	1	0	0	1	1	0	0	0	0	0	0	0	0	0
MSTRG.8415	novel_lnc	0	0	0	0	1	1	1	1	1	1	0	0	0	0	0	0	0	0	0
MSTRG.8416	novel_lnc	1	0	1	1	0	1	0	1	1	0	0	0	0	0	0	0	0	0	0
MSTRG.8420	novel_lnc	0	0	0	0	0	0	0	0	0	0	0	0	0	0	0	0	0	0	0
MSTRG.8436	novel_lnc	0	0	0	0	0	1	0	0	1	0	0	0	0	0	0	0	0	0	0
MSTRG.8438	novel_lnc	0	0	1	0	0	0	0	0	0	0	0	0	0	0	0	0	0	0	0
MSTRG.8444	novel_lnc	1	0	0	0	0	1	0	0	1	0	0	0	0	0	0	0	0	0	0
MSTRG.8445	novel_lnc	0	0	0	0	0	1	0	0	1	0	0	0	0	0	0	0	0	0	0
MSTRG.8446	novel_lnc	1	0	0	0	0	1	0	0	1	0	0	0	0	0	0	0	0	0	0
MSTRG.8447	novel_lnc	0	0	0	0	0	1	0	0	1	0	0	0	0	0	0	0	0	0	0
MSTRG.8449	novel_lnc	1	0	0	0	0	1	0	0	1	0	0	0	0	0	0	0	0	0	0
MSTRG.8452	novel_lnc	0	0	0	0	0	0	0	0	0	0	0	0	0	0	0	0	0	0	0
MSTRG.8455	novel_lnc	0	0	0	0	0	1	0	1	1	0	0	0	0	0	0	0	0	0	0
MSTRG.8456	novel_lnc	0	0	0	0	0	0	0	0	0	0	0	0	0	0	0	0	0	0	0
MSTRG.8457	novel_lnc	0	0	1	0	0	0	0	1	1	0	0	0	0	0	0	0	0	0	0
MSTRG.8461	novel_lnc	0	0	0	0	0	0	0	0	0	0	0	0	0	0	0	0	0	0	0
MSTRG.8462	novel_lnc	1	0	1	1	0	1	1	1	1	1	0	0	0	0	0	0	0	0	0
MSTRG.8465	novel_lnc	0	0	0	0	0	1	0	1	1	0	0	0	0	0	0	0	0	0	0
MSTRG.8471	novel_lnc	0	0	0	0	0	0	0	0	0	0	0	0	0	0	0	0	0	0	0
MSTRG.8472	novel_lnc	0	0	0	0	0	0	0	0	0	0	0	0	0	0	0	0	0	0	0
MSTRG.8473	novel_lnc	1	0	1	0	0	1	0	1	1	0	0	0	0	0	0	0	0	0	0
MSTRG.8483	novel_lnc	1	0	1	1	0	1	0	1	1	0	0	0	0	0	0	0	0	0	0
MSTRG.8484	novel_lnc	0	0	0	0	0	1	0	0	1	0	0	0	0	0	0	0	0	0	0
MSTRG.8486	novel_lnc	1	0	0	0	0	1	0	1	1	0	0	0	0	0	0	0	0	0	0
MSTRG.8494	novel_lnc	1	0	0	0	0	1	0	0	1	0	0	0	0	0	0	0	0	0	0
MSTRG.8495	novel_lnc	1	0	0	0	0	0	0	0	0	0	0	0	0	0	0	0	0	0	0
MSTRG.8496	novel_lnc	0	0	0	1	0	0	0	0	0	0	0	0	0	0	0	0	0	0	0
MSTRG.8497	novel_lnc	0	0	0	0	0	0	0	0	0	0	0	0	0	0	0	0	0	0	0
MSTRG.8498	novel_lnc	0	0	0	0	0	1	0	0	1	0	0	0	0	0	0	0	0	0	0
MSTRG.8501	novel_lnc	0	0	0	0	0	0	0	0	0	0	0	0	0	0	0	0	0	0	0
MSTRG.8502	novel_lnc	0	0	0	0	0	0	0	0	0	0	0	0	0	0	0	0	0	0	0
MSTRG.8506	novel_lnc	0	0	0	0	0	0	0	0	0	0	0	0	0	0	0	0	0	0	0
MSTRG.8509	novel_lnc	1	1	1	1	0	1	0	1	1	0	0	0	0	0	0	0	0	0	0
MSTRG.8510	novel_lnc	1	0	0	0	0	1	0	0	1	0	0	0	0	0	0	0	0	0	0
MSTRG.8511	novel_lnc	1	0	1	1	0	1	0	0	1	0	0	0	0	0	0	0	0	0	0
MSTRG.8512	novel_lnc	0	0	1	1	0	0	0	1	1	0	0	0	0	0	0	0	0	0	0
MSTRG.8514	novel_lnc	1	0	1	1	0	0	0	0	0	0	0	0	0	0	0	0	0	0	0
MSTRG.8517	novel_lnc	1	0	0	0	0	1	0	1	1	0	0	0	0	0	0	0	0	0	0
MSTRG.8518	novel_lnc	0	0	0	0	0	1	0	1	1	0	0	0	0	0	0	0	0	0	0
MSTRG.8524	novel_lnc	0	0	0	0	0	0	0	1	1	0	0	0	0	0	0	0	0	0	0
MSTRG.8533	novel_lnc	0	0	0	0	1	1	0	0	1	1	0	0	0	0	0	0	0	0	0
MSTRG.8534	novel_lnc	1	0	1	1	0	1	0	1	1	0	0	0	0	0	0	0	0	0	0
MSTRG.8540	novel_lnc	1	0	0	0	0	0	0	0	0	0	0	0	0	0	0	0	0	0	0
MSTRG.8542	novel_lnc	1	0	0	0	1	1	1	1	1	1	0	0	0	0	0	0	0	0	0
MSTRG.8548	novel_lnc	0	0	0	0	0	1	0	0	1	0	0	0	0	0	0	0	0	0	0
MSTRG.8552	novel_lnc	1	0	0	0	0	0	0	0	0	0	0	0	0	0	0	0	0	0	0
MSTRG.8553	novel_lnc	0	0	0	0	0	0	0	1	1	0	0	0	0	0	0	0	0	0	0
MSTRG.8558	novel_lnc	0	0	0	0	0	0	1	1	1	1	0	0	0	0	0	0	0	0	0
[truncated: 14,967 more rows]
