# Supplementary material for: Transcriptomic meta-analysis reveals unannotated long non-coding RNAs related to the immune response in sheep
Source: Front Genet. 2022 Nov 22;13:1067350. doi: 10.3389/fgene.2022.1067350 (PMC9725098; doi:10.3389/fgene.2022.1067350)
Supplement: Supplementary file 5 [file Table4.XLSX]

## Sheet: Blood_DE
	baseMean	log2FoldChange	lfcSE	pvalue	padj
ENSOARG00020000058	287.548	0.346252	0.0590256	2.1613e-10	1.84022e-08
ENSOARG00020000059	7.86619	0.33926	0.231001	0.00505645	0.0232688
ENSOARG00020000064	238.976	0.33064	0.0671728	3.7122e-08	1.2669e-06
ENSOARG00020000126	52.2148	0.468506	0.0903572	1.10504e-08	4.47378e-07
ENSOARG00020000151	286.286	-0.336685	0.104511	8.64526e-05	0.00082784
ENSOARG00020000167	10.0597	-0.531452	0.172834	6.16654e-05	0.000631487
ENSOARG00020000173	86.4014	-0.389334	0.121599	3.87038e-05	0.000428779
ENSOARG00020000251	24.956	0.484812	0.237158	0.00104408	0.00651536
ENSOARG00020000252	5.61266	-0.564544	0.365577	0.00121153	0.00730366
ENSOARG00020000286	377.182	0.767064	0.152232	7.3058e-09	3.14263e-07
ENSOARG00020000320	3991.73	0.471733	0.0898769	4.63687e-09	2.20091e-07
ENSOARG00020000324	266.041	-0.361305	0.0674826	5.55317e-09	2.52692e-07
ENSOARG00020000378	10.5655	-0.395845	0.285707	0.00300523	0.0153679
ENSOARG00020000440	924.254	-0.377127	0.105385	2.26135e-05	0.000274852
ENSOARG00020000445	380.613	0.395503	0.0682981	2.95761e-10	2.34855e-08
ENSOARG00020000454	250.959	-0.329597	0.101191	6.72313e-05	0.000676738
ENSOARG00020000462	225.852	-0.394812	0.0718379	2.07508e-09	1.12014e-07
ENSOARG00020000497	3043.09	0.377402	0.094826	3.23026e-06	5.50076e-05
ENSOARG00020000569	25.077	0.389602	0.171742	0.00113206	0.00691797
ENSOARG00020000612	4.27762	0.550568	0.228045	0.000583805	0.00405692
ENSOARG00020000662	36.8834	0.571176	0.148841	4.74935e-06	7.54324e-05
ENSOARG00020000675	70.5233	0.886064	0.168059	1.9918e-09	1.08226e-07
ENSOARG00020000686	29.4369	0.390076	0.0714414	3.55069e-09	1.74555e-07
ENSOARG00020000727	529.362	0.355764	0.0728604	6.36566e-08	1.99901e-06
ENSOARG00020000744	8068.15	0.526978	0.147767	1.13257e-05	0.00015538
ENSOARG00020000776	47497.8	0.359364	0.152729	0.000833495	0.00542247
ENSOARG00020000810	360.767	-0.547437	0.230523	0.000490541	0.00351682
ENSOARG00020000842	323.183	0.616524	0.133414	8.17283e-08	2.45452e-06
ENSOARG00020000871	47.8087	-0.424823	0.169775	0.000621535	0.0042635
ENSOARG00020000891	1053.59	0.44243	0.121252	1.25541e-05	0.000170394
ENSOARG00020000901	84.9727	0.60433	0.146026	1.01532e-06	2.07819e-05
ENSOARG00020000952	1690.65	-0.325754	0.203671	0.00384788	0.0187823
ENSOARG00020000953	440.746	-0.547908	0.082374	7.33216e-13	2.08815e-10
ENSOARG00020000965	491.608	0.418243	0.192619	0.00090546	0.00577244
ENSOARG00020001032	140.715	0.4486	0.232666	0.0015704	0.0090194
ENSOARG00020001033	374.369	-0.360637	0.0996495	1.38542e-05	0.000184234
ENSOARG00020001036	2.04165	0.397891	0.186349	0.00188094	0.0105106
ENSOARG00020001078	6.21582	0.409259	0.17198	0.000840061	0.0054566
ENSOARG00020001100	1731.95	-0.372097	0.0517497	3.6779e-14	2.43006e-11
ENSOARG00020001209	341.025	0.423902	0.174173	0.0005043	0.00359829
ENSOARG00020001231	51.6438	0.867887	0.163695	1.64455e-09	9.46505e-08
ENSOARG00020001258	24.7866	0.737759	0.238231	6.46527e-05	0.000655174
ENSOARG00020001270	984.179	0.322117	0.0901114	2.87696e-05	0.000335368
ENSOARG00020001277	116.623	-0.3789	0.081236	1.82903e-07	4.77283e-06
ENSOARG00020001329	128.725	0.34031	0.0600401	8.41998e-10	5.41172e-08
ENSOARG00020001363	35.5987	-0.379562	0.231153	0.00249766	0.0132444
ENSOARG00020001497	12.5245	-0.355239	0.110204	8.39996e-05	0.000810932
ENSOARG00020001553	12.2929	0.949728	0.262431	2.26815e-06	4.05909e-05
ENSOARG00020001597	18.7061	0.573519	0.0870872	2.15131e-12	5.30379e-10
ENSOARG00020001618	30.0511	0.531524	0.176122	8.76723e-05	0.000836126
ENSOARG00020001623	72.6518	0.596976	0.352218	0.00227796	0.0123247
ENSOARG00020001716	3.42715	-0.494687	0.264131	0.00223716	0.0121437
ENSOARG00020001724	143.767	0.481902	0.103426	9.93578e-08	2.89452e-06
ENSOARG00020001751	1477.96	-0.39881	0.138576	0.000184939	0.00155224
ENSOARG00020001823	36.8298	0.515283	0.352106	0.00322086	0.0162847
ENSOARG00020001859	27.8996	-0.34002	0.109086	0.000142506	0.0012608
ENSOARG00020001874	16.2116	0.382935	0.14071	0.000374323	0.0028003
ENSOARG00020001894	143.773	-0.358662	0.0648987	2.22508e-09	1.1705e-07
ENSOARG00020001946	3748.8	-0.514121	0.111638	1.09909e-07	3.13013e-06
ENSOARG00020001965	1441.78	0.411472	0.0681777	6.76614e-11	7.35283e-09
ENSOARG00020001966	14.6206	0.347019	0.250386	0.00373536	0.0183415
ENSOARG00020002045	158.999	-0.404047	0.0650831	3.76576e-11	4.67691e-09
ENSOARG00020002135	123.789	0.376164	0.0723046	1.07508e-08	4.36481e-07
ENSOARG00020002136	938.083	0.445208	0.0711896	2.12966e-11	3.00664e-09
ENSOARG00020002211	10.3693	-0.830581	0.291548	0.000109932	0.00101106
ENSOARG00020002226	3.84962	0.432507	0.308785	0.00350395	0.0174595
ENSOARG00020002248	5.23749	0.701004	0.367357	0.000853428	0.0055282
ENSOARG00020002282	326.552	-0.427926	0.0655371	2.7391e-12	6.05766e-10
ENSOARG00020002286	67.1157	-0.512146	0.0807398	9.53664e-12	1.6409e-09
ENSOARG00020002313	40.0547	-0.335398	0.111241	0.000155162	0.0013468
ENSOARG00020002407	92.1852	-0.393588	0.109714	1.74976e-05	0.000221986
ENSOARG00020002417	574.411	-0.326725	0.055941	4.51017e-10	3.22507e-08
ENSOARG00020002487	119.109	-0.463231	0.0996019	2.008e-07	5.15833e-06
ENSOARG00020002499	21.971	-0.359629	0.118279	0.00016655	0.00142542
ENSOARG00020002609	216.025	-0.397637	0.0717674	1.66534e-09	9.51838e-08
ENSOARG00020002622	560.175	0.32334	0.0610302	6.51912e-09	2.87789e-07
ENSOARG00020002675	711.188	0.965191	0.261318	1.32546e-06	2.60953e-05
ENSOARG00020002706	4589.07	0.579201	0.155497	3.51739e-06	5.92859e-05
ENSOARG00020002740	436.573	-0.367856	0.0574399	1.27389e-11	2.03573e-09
ENSOARG00020002743	4.85311	0.379015	0.203794	0.00296991	0.015221
ENSOARG00020002765	258.323	0.378641	0.0854997	3.64275e-07	8.63284e-06
ENSOARG00020002786	135.772	-0.371943	0.0852053	5.14222e-07	1.14783e-05
ENSOARG00020002814	792.234	0.348576	0.0566639	4.35905e-11	5.29432e-09
ENSOARG00020002824	50.6539	0.554417	0.0873308	3.56483e-12	7.26961e-10
ENSOARG00020002842	130.747	0.342212	0.147524	0.000737897	0.00491378
ENSOARG00020002848	2337.23	0.464331	0.110633	6.90419e-07	1.48108e-05
ENSOARG00020002853	221.852	0.359875	0.0738075	9.77021e-08	2.85636e-06
ENSOARG00020002913	88.0048	0.74297	0.151243	2.40846e-08	8.82106e-07
ENSOARG00020003064	34.1654	-0.492991	0.125666	5.25725e-06	8.21563e-05
ENSOARG00020003078	209.118	-0.343155	0.0479209	7.16672e-14	3.91203e-11
ENSOARG00020003108	272.807	0.40406	0.104442	3.78075e-06	6.26383e-05
ENSOARG00020003111	439.879	-0.357178	0.0607158	2.97159e-10	2.34855e-08
ENSOARG00020003235	614.946	0.354812	0.05398	2.27962e-12	5.37925e-10
ENSOARG00020003248	339.288	0.538754	0.134496	1.63029e-06	3.07411e-05
ENSOARG00020003256	11.1642	0.767487	0.162726	6.19999e-08	1.9507e-06
ENSOARG00020003357	853.648	0.389279	0.0939615	2.14423e-06	3.84982e-05
ENSOARG00020003395	3.28228	-0.422713	0.252314	0.00313126	0.0159145
ENSOARG00020003398	106.977	0.355531	0.0499436	6.91312e-14	3.91203e-11
ENSOARG00020003454	800.133	0.660665	0.0871315	2.26822e-16	3.40604e-13
ENSOARG00020003590	186.864	0.413461	0.135649	0.00010618	0.00098257
ENSOARG00020003623	2488.54	0.386027	0.12037	6.41913e-05	0.000650897
ENSOARG00020003697	1268.12	0.341885	0.0858299	3.64758e-06	6.08593e-05
ENSOARG00020003729	144.964	0.498903	0.153799	2.97225e-05	0.000344047
ENSOARG00020003732	96.6762	-0.375539	0.0617617	7.82918e-11	8.08265e-09
ENSOARG00020003755	3.67263	0.625161	0.199797	7.10065e-05	0.000706983
ENSOARG00020003772	1185.53	0.365884	0.0876574	1.9223e-06	3.50634e-05
ENSOARG00020003779	213.456	0.407995	0.0797496	1.00656e-08	4.13591e-07
ENSOARG00020003795	2787.14	0.438526	0.10614	1.72658e-06	3.2091e-05
ENSOARG00020003797	712.967	0.362851	0.0739888	3.73141e-08	1.2686e-06
ENSOARG00020003829	20.8526	0.344554	0.172155	0.00205477	0.011306
ENSOARG00020003847	331.103	-0.32723	0.0614868	7.41945e-09	3.18323e-07
ENSOARG00020003863	119.319	0.38187	0.114035	2.44092e-05	0.000293443
ENSOARG00020003892	2261.46	0.357046	0.0602041	1.45638e-10	1.36364e-08
ENSOARG00020003941	5.11146	-0.420006	0.239027	0.00314718	0.0159806
ENSOARG00020003945	270.262	-0.415985	0.0699746	9.02454e-11	9.03439e-09
ENSOARG00020003991	795.726	0.582421	0.108191	1.70022e-09	9.68422e-08
ENSOARG00020004153	43.7812	-0.395738	0.111379	2.26298e-05	0.000274852
ENSOARG00020004222	12.2925	0.370484	0.191843	0.00276794	0.0144003
ENSOARG00020004234	824.157	0.357703	0.051566	1.99329e-13	7.58149e-11
ENSOARG00020004255	22.0348	-0.411032	0.194113	0.000874974	0.00564563
ENSOARG00020004294	191.326	-0.354618	0.0720828	5.99589e-08	1.90829e-06
ENSOARG00020004313	222.631	0.352905	0.0763404	2.74019e-07	6.68575e-06
ENSOARG00020004317	15405	0.331076	0.061279	4.37212e-09	2.08725e-07
ENSOARG00020004334	113.346	0.394465	0.0815728	8.32462e-08	2.48655e-06
ENSOARG00020004345	377.345	0.4876	0.122269	3.02881e-06	5.18982e-05
ENSOARG00020004379	11.4699	0.616549	0.215283	9.59911e-05	0.000901923
ENSOARG00020004380	7.25046	0.863062	0.373068	0.000242402	0.00194558
ENSOARG00020004423	18.3386	0.610742	0.163148	4.80849e-06	7.62252e-05
ENSOARG00020004462	22.7879	0.903718	0.197885	5.38257e-08	1.73991e-06
ENSOARG00020004476	787.439	0.340478	0.0980538	3.70121e-05	0.000413643
ENSOARG00020004674	552.509	-0.336356	0.0620212	5.91051e-09	2.66021e-07
ENSOARG00020004700	326.244	0.489637	0.14274	2.00407e-05	0.000249271
ENSOARG00020004752	199.293	-0.348141	0.148458	0.00106846	0.00662495
ENSOARG00020004782	179.633	0.36219	0.0716083	2.84185e-08	1.01101e-06
ENSOARG00020004814	827.114	0.399917	0.0577991	1.09556e-13	4.89093e-11
ENSOARG00020004843	65.3311	-0.635025	0.320578	0.00158393	0.00908949
ENSOARG00020004870	7000.61	0.326564	0.0843596	5.92546e-06	9.10481e-05
ENSOARG00020004896	93.6646	0.728395	0.207065	6.96497e-06	0.000103927
ENSOARG00020004907	430.06	-0.379979	0.114115	5.89964e-05	0.000608888
ENSOARG00020004936	359.634	-0.327739	0.0653192	3.38852e-08	1.16851e-06
ENSOARG00020004965	165.102	0.36176	0.101186	1.70275e-05	0.000217108
ENSOARG00020005015	644.459	0.380217	0.074301	1.07548e-08	4.36481e-07
ENSOARG00020005021	1687.71	0.527565	0.183456	7.23948e-05	0.000717778
ENSOARG00020005036	13.3876	0.322358	0.181328	0.00290919	0.0149888
ENSOARG00020005070	107.472	0.870142	0.19195	7.42694e-08	2.26344e-06
ENSOARG00020005114	34.2872	-0.384256	0.200418	0.00183607	0.0103052
ENSOARG00020005140	155.314	-0.351578	0.0840259	1.89665e-06	3.46942e-05
ENSOARG00020005141	328.761	-0.357748	0.0620093	3.70809e-10	2.77938e-08
ENSOARG00020005160	770.881	0.503009	0.0884155	2.07079e-10	1.78153e-08
ENSOARG00020005172	98.8156	0.340926	0.0813487	2.42056e-06	4.28046e-05
ENSOARG00020005189	613.52	0.519919	0.0680762	3.67748e-16	4.97581e-13
ENSOARG00020005240	956.258	1.06036	0.223714	3.90361e-08	1.32131e-06
ENSOARG00020005273	63.8625	0.513004	0.102977	1.65229e-08	6.34711e-07
ENSOARG00020005334	643.689	0.527083	0.114239	1.14212e-07	3.21069e-06
ENSOARG00020005603	404.84	0.340661	0.0549618	2.66692e-11	3.46868e-09
ENSOARG00020005615	7.08737	0.53383	0.418885	0.00357183	0.0177176
ENSOARG00020005618	197.449	0.75827	0.114248	1.81465e-13	7.31081e-11
ENSOARG00020005631	70.3877	0.606543	0.108946	7.61069e-10	4.98863e-08
ENSOARG00020005651	11.8437	-0.450366	0.38215	0.00575547	0.0257639
ENSOARG00020005689	1315.92	0.574146	0.09271	2.06898e-11	2.94615e-09
ENSOARG00020005693	122.248	-0.370509	0.101934	1.72034e-05	0.000218758
ENSOARG00020005700	123.981	0.357955	0.117142	8.61378e-05	0.000825783
ENSOARG00020005770	251.249	-0.651644	0.1282	1.75897e-09	9.93291e-08
ENSOARG00020005793	1.44434	0.401484	0.258681	0.00483657	0.0224678
ENSOARG00020005812	798517	-0.45789	0.416561	0.00345637	0.0172746
ENSOARG00020005822	530.418	-0.366347	0.0510013	6.12376e-14	3.64738e-11
ENSOARG00020005833	228.416	-0.447174	0.0867007	1.42484e-08	5.56397e-07
ENSOARG00020005837	1695.44	0.598108	0.0833131	1.40596e-14	1.05562e-11
ENSOARG00020005871	71.83	0.382507	0.114553	3.57742e-05	0.000402259
ENSOARG00020005893	1191.19	0.349436	0.0635284	1.38365e-09	8.16253e-08
ENSOARG00020005927	111.002	0.812847	0.183454	1.48958e-07	4.03359e-06
ENSOARG00020005934	380.899	0.423546	0.0847609	1.96478e-08	7.42658e-07
ENSOARG00020005955	108.527	0.68236	0.113299	4.99564e-12	9.70799e-10
ENSOARG00020006076	313.893	0.362155	0.0519999	1.06538e-13	4.89093e-11
ENSOARG00020006089	186.028	0.348863	0.0770903	3.80877e-07	8.94926e-06
ENSOARG00020006191	1078.13	0.633207	0.0853474	3.91606e-16	4.97581e-13
ENSOARG00020006281	57.406	-0.405015	0.167746	0.000726145	0.00485606
ENSOARG00020006371	671.292	0.348894	0.0491857	7.57869e-14	3.91203e-11
ENSOARG00020006431	2142.15	0.556602	0.0982891	1.46948e-10	1.36364e-08
ENSOARG00020006477	854.102	-0.709892	0.584448	0.000537836	0.00379495
ENSOARG00020006504	7.63493	-0.378531	0.227296	0.00459711	0.0215541
ENSOARG00020006525	41.0278	0.595661	0.107837	1.86594e-09	1.03428e-07
ENSOARG00020006589	1975.02	0.789146	0.192284	5.10332e-07	1.14069e-05
ENSOARG00020006720	604.864	0.59013	0.135545	3.15489e-07	7.58552e-06
ENSOARG00020006721	16.2181	0.370594	0.141029	0.000478066	0.00344083
ENSOARG00020006749	2822.43	0.350702	0.0522039	6.06206e-13	1.85432e-10
ENSOARG00020006766	45.7998	0.327932	0.261739	0.00794737	0.0332931
ENSOARG00020006787	792.889	0.927973	0.204469	6.40378e-08	2.00351e-06
ENSOARG00020006797	177.935	-0.618677	0.191718	2.76701e-05	0.000324382
ENSOARG00020006808	58.1225	0.515051	0.387035	0.0091739	0.0373606
ENSOARG00020006841	71.8153	-0.556307	0.256853	0.000661902	0.0044827
ENSOARG00020006904	538.245	0.33304	0.0859812	4.12706e-06	6.70972e-05
ENSOARG00020006907	109.92	-0.36653	0.171079	0.00139681	0.00820212
ENSOARG00020007071	15.0571	0.360213	0.218233	0.00369029	0.0182015
ENSOARG00020007102	33.209	0.357152	0.122789	0.000188656	0.00157147
ENSOARG00020007151	84.9224	-0.326699	0.0696231	2.1851e-07	5.53581e-06
ENSOARG00020007200	230.127	0.524325	0.105835	7.88357e-09	3.33561e-07
ENSOARG00020007409	67.2507	-0.359522	0.228347	0.00346433	0.0172986
ENSOARG00020007651	234.378	0.37915	0.104117	1.54064e-05	0.000201332
ENSOARG00020007678	17.858	0.670722	0.2825	0.000404576	0.00298605
ENSOARG00020007743	1917.82	0.475429	0.0996562	6.98251e-08	2.15181e-06
ENSOARG00020007748	1103.44	0.465331	0.0747238	4.25447e-12	8.4669e-10
ENSOARG00020007760	11.9613	-0.428657	0.150468	0.000216848	0.00176946
ENSOARG00020007802	607.148	0.401487	0.0683743	1.54503e-10	1.40224e-08
ENSOARG00020007845	67.5646	0.325285	0.135448	0.000798519	0.00523202
ENSOARG00020007860	516.074	-0.332555	0.0773981	1.27252e-06	2.5143e-05
ENSOARG00020007884	287.31	0.784451	0.15785	1.58004e-08	6.0979e-07
ENSOARG00020007906	72.1618	0.36596	0.0821961	4.29715e-07	9.95516e-06
ENSOARG00020007960	1339.62	0.337108	0.0580458	3.79177e-10	2.82128e-08
ENSOARG00020007974	5.48263	-0.833915	0.370233	0.000518309	0.00368551
ENSOARG00020007985	597.275	0.523176	0.160486	1.09488e-05	0.00015133
ENSOARG00020008051	10.059	0.879611	0.236921	3.73514e-06	6.20424e-05
ENSOARG00020008064	10.8757	0.471973	0.314597	0.00295377	0.0151523
ENSOARG00020008069	146.046	0.332467	0.163011	0.00158579	0.00909203
ENSOARG00020008150	256.513	-0.346406	0.063988	3.64091e-09	1.78458e-07
ENSOARG00020008161	122.675	-0.33308	0.0489222	6.41089e-13	1.89098e-10
ENSOARG00020008200	146.481	-0.697843	0.301563	0.000396799	0.00293521
ENSOARG00020008298	3.10337	-0.427976	0.345563	0.00777504	0.0327206
ENSOARG00020008317	1.5533	0.322107	0.195282	0.00556316	0.0250866
ENSOARG00020008366	6.99491	-0.621431	0.173088	1.50207e-05	0.000197223
ENSOARG00020008474	19.0801	0.325231	0.187817	0.00417902	0.0200491
ENSOARG00020008481	322.705	0.349182	0.145572	0.00052724	0.00373935
ENSOARG00020008542	88.2533	0.728331	0.271918	0.000148035	0.00129997
ENSOARG00020008546	30.9701	0.435748	0.16952	0.000433599	0.00316911
ENSOARG00020008602	82.2779	0.334332	0.105331	9.97898e-05	0.000933897
ENSOARG00020008636	8.41634	-0.488789	0.274303	0.00238089	0.012777
ENSOARG00020008647	220.661	-0.37058	0.0761418	8.21857e-08	2.46378e-06
ENSOARG00020008684	16.9433	0.374627	0.104676	1.67642e-05	0.000215327
ENSOARG00020008756	511.461	0.368832	0.0697777	4.98557e-09	2.32632e-07
ENSOARG00020008766	172.111	0.34976	0.0422437	7.0068e-18	2.89346e-14
ENSOARG00020008789	647.883	-0.470171	0.187523	0.00046297	0.0033541
ENSOARG00020008840	844.882	-0.3385	0.128173	0.000498597	0.00356221
ENSOARG00020008878	257.498	-0.570767	0.0945574	1.97192e-11	2.85721e-09
ENSOARG00020008913	263.123	0.415473	0.127758	4.47942e-05	0.000485824
ENSOARG00020008936	32.472	0.337521	0.152843	0.000923996	0.00587474
ENSOARG00020008965	615.105	0.374277	0.116259	5.23573e-05	0.000553319
ENSOARG00020009016	13.405	0.620169	0.27254	0.00079161	0.005195
ENSOARG00020009027	92.7168	0.412824	0.182731	0.00125551	0.00751938
ENSOARG00020009039	161.488	-0.521559	0.181075	0.000178168	0.00150768
ENSOARG00020009092	938.315	-0.354098	0.0477259	5.57718e-15	4.89182e-12
ENSOARG00020009190	180.599	-0.322204	0.0613595	1.60249e-08	6.17016e-07
ENSOARG00020009191	106.608	-0.323965	0.0743669	1.1291e-06	2.26892e-05
ENSOARG00020009224	33.1352	1.218	0.357948	5.8863e-05	0.000608067
ENSOARG00020009225	3512.32	0.500795	0.0778004	2.32888e-12	5.4181e-10
ENSOARG00020009288	2.98076	0.612899	0.198534	8.78056e-05	0.000836841
ENSOARG00020009292	4.44762	0.620164	0.404659	0.0013671	0.00805916
ENSOARG00020009312	8.58759	-0.547254	0.35728	0.00255875	0.0135206
ENSOARG00020009403	80.4296	-0.435362	0.0856008	1.95987e-08	7.42502e-07
ENSOARG00020009406	47.9719	0.584312	0.120474	4.5403e-08	1.51815e-06
ENSOARG00020009445	1765.87	0.640761	0.101258	1.15394e-11	1.90244e-09
ENSOARG00020009452	25.2327	0.862465	0.198805	1.16854e-07	3.26048e-06
ENSOARG00020009510	174.986	-0.525004	0.109206	4.23019e-08	1.42587e-06
ENSOARG00020009533	271.952	0.446994	0.192449	0.00076405	0.00504823
ENSOARG00020009609	2391.87	0.337629	0.071098	1.26996e-07	3.49619e-06
ENSOARG00020009610	25.8486	-0.334239	0.114284	0.000256572	0.00204539
ENSOARG00020009618	8.57434	0.603446	0.202677	7.71797e-05	0.00075794
ENSOARG00020009646	376.409	0.534248	0.0651855	2.05681e-18	1.69872e-14
ENSOARG00020009710	1827.01	0.589477	0.134574	4.02986e-07	9.40188e-06
ENSOARG00020009725	439.062	0.347276	0.143337	0.000851993	0.00552181
ENSOARG00020009764	614.987	-0.433766	0.089755	6.8261e-08	2.11149e-06
ENSOARG00020009820	208.306	-0.33959	0.0589784	6.5817e-10	4.41937e-08
ENSOARG00020009826	582.498	-0.356006	0.0484616	1.58814e-14	1.14056e-11
ENSOARG00020009915	1335.29	0.527609	0.118224	1.47568e-07	4.00909e-06
ENSOARG00020009944	750.8	0.576009	0.157676	5.38444e-06	8.37478e-05
ENSOARG00020009983	69.816	-0.463441	0.191814	0.00032109	0.00245431
ENSOARG00020010003	1344.89	0.332154	0.0799221	1.42543e-06	2.77003e-05
ENSOARG00020010016	207.431	0.353372	0.0642327	2.12663e-09	1.14051e-07
ENSOARG00020010169	9.52956	0.44025	0.160818	0.000270182	0.00213126
ENSOARG00020010178	1925.71	0.462381	0.171147	0.000245949	0.00196996
ENSOARG00020010208	4.55194	0.764527	0.242095	7.66518e-05	0.000753203
ENSOARG00020010233	158.904	-0.346781	0.10879	8.36737e-05	0.000809041
ENSOARG00020010242	526.413	0.532872	0.0897243	5.35906e-11	6.19028e-09
ENSOARG00020010295	651.435	0.35787	0.0967417	1.59442e-05	0.000207702
ENSOARG00020010364	35.5986	0.364715	0.163542	0.00115412	0.00701908
ENSOARG00020010393	15.2665	-0.394686	0.114179	2.78381e-05	0.000325889
ENSOARG00020010447	30.9356	-0.483809	0.146143	5.9333e-05	0.000611392
ENSOARG00020010497	441.169	-0.415774	0.0739582	4.13661e-10	3.02339e-08
ENSOARG00020010657	5093.06	0.441236	0.0765112	2.52516e-10	2.09601e-08
ENSOARG00020010701	9.59829	-0.514316	0.168354	0.00010197	0.000950535
ENSOARG00020010727	1100.79	0.387157	0.0898497	7.26454e-07	1.54833e-05
ENSOARG00020010862	187.299	0.499709	0.109126	2.15984e-07	5.48552e-06
ENSOARG00020010954	158.556	0.372791	0.109977	3.87495e-05	0.000428998
ENSOARG00020010960	537.379	0.461228	0.182833	0.000395326	0.00292956
ENSOARG00020010974	400.206	0.387998	0.0855537	2.41775e-07	6.02359e-06
ENSOARG00020010984	5.5286	0.501048	0.304073	0.00230358	0.0124408
ENSOARG00020010995	57.7986	-0.355536	0.0982078	2.50961e-05	0.000299837
ENSOARG00020011006	6.5911	0.629476	0.34361	0.00105831	0.00658365
ENSOARG00020011124	744.423	0.342529	0.0821171	2.05618e-06	3.71598e-05
ENSOARG00020011131	15.6663	-0.591891	0.241058	0.00034262	0.00259486
ENSOARG00020011135	131.544	0.409441	0.101215	2.02799e-06	3.67307e-05
ENSOARG00020011180	731.111	0.449138	0.0555856	1.216e-17	4.01718e-14
ENSOARG00020011207	3756.56	0.661352	0.102333	5.07033e-13	1.61061e-10
ENSOARG00020011315	11.2167	-0.423569	0.299531	0.00197741	0.0109497
ENSOARG00020011319	2421.08	0.368248	0.0609405	5.09859e-11	6.00824e-09
ENSOARG00020011349	66.244	0.428944	0.0986258	7.82548e-07	1.64874e-05
ENSOARG00020011364	47.7035	-0.368268	0.150405	0.000645256	0.00440064
ENSOARG00020011382	56.6271	-0.526955	0.100375	9.62468e-09	3.9646e-07
ENSOARG00020011427	5303.29	0.389834	0.0924711	9.96272e-07	2.04174e-05
ENSOARG00020011494	12821.1	-0.388828	0.0922632	1.33572e-06	2.62037e-05
ENSOARG00020011495	906.874	-0.332254	0.114828	0.000209696	0.00172397
ENSOARG00020011528	859.893	-0.371812	0.0632925	1.66548e-10	1.48704e-08
ENSOARG00020011537	442.65	0.478507	0.0741952	1.6878e-12	4.50674e-10
ENSOARG00020011633	610.991	-0.435357	0.070458	2.65161e-11	3.46868e-09
ENSOARG00020011666	129.038	-0.351471	0.0645947	4.29696e-09	2.06329e-07
ENSOARG00020011689	2003.87	0.780252	0.331006	0.000125813	0.00112955
ENSOARG00020011765	2.64256	0.471315	0.1897	0.000679612	0.00458759
ENSOARG00020011808	174.417	0.425239	0.0756541	4.231e-10	3.07875e-08
ENSOARG00020011867	811.571	1.41741	0.580504	2.92847e-05	0.000340187
ENSOARG00020011874	126.905	0.335466	0.0615981	2.45587e-09	1.27166e-07
ENSOARG00020011885	195.621	0.625535	0.114728	3.33835e-10	2.57669e-08
ENSOARG00020011888	149.121	0.334892	0.05556	1.84416e-10	1.62897e-08
ENSOARG00020011892	76.4032	0.346603	0.130192	0.000313132	0.00240573
ENSOARG00020011895	3.7112	0.402095	0.332925	0.00530223	0.0242074
ENSOARG00020011954	416.944	0.426882	0.0885473	4.97314e-08	1.64293e-06
ENSOARG00020011970	848.578	0.389376	0.0689706	5.39087e-10	3.8054e-08
ENSOARG00020011977	191.06	0.47942	0.136216	8.52952e-06	0.000122727
ENSOARG00020011999	1418.22	0.333538	0.076131	6.32419e-07	1.38362e-05
ENSOARG00020012044	3017.22	0.341653	0.0990705	2.03616e-05	0.000252312
ENSOARG00020012053	133.996	-0.354049	0.109618	6.47601e-05	0.00065586
ENSOARG00020012211	1936.67	0.347094	0.104379	5.19094e-05	0.000549641
ENSOARG00020012219	83.1342	-0.568401	0.119222	6.75668e-08	2.09394e-06
ENSOARG00020012257	14.3589	1.002	0.279045	3.65693e-06	6.09537e-05
ENSOARG00020012287	8.63384	0.463638	0.190594	0.000501513	0.00357994
ENSOARG00020012292	8.8769	-0.420563	0.193609	0.00116303	0.00706282
ENSOARG00020012422	31.9795	0.569498	0.145566	3.37327e-06	5.71484e-05
ENSOARG00020012429	189.793	0.339571	0.0514544	2.75048e-12	6.05766e-10
ENSOARG00020012544	66.1582	0.324189	0.135058	0.000514443	0.00366275
ENSOARG00020012558	191.169	-0.547698	0.125452	5.00597e-07	1.12558e-05
ENSOARG00020012603	739.095	-0.519465	0.266475	0.000436009	0.00318391
ENSOARG00020012622	1941.16	-0.821132	0.302903	2.06602e-05	0.000255438
ENSOARG00020012672	220.111	-0.550122	0.143936	4.32737e-06	6.9465e-05
ENSOARG00020012683	14.6473	-0.36145	0.102606	2.70691e-05	0.000318267
ENSOARG00020012706	1667.85	-0.353474	0.0474586	5.62687e-15	4.89182e-12
ENSOARG00020012789	2.66495	-0.325463	0.370557	0.00978267	0.0392729
ENSOARG00020012874	142.823	0.32219	0.0531405	1.08154e-10	1.04473e-08
ENSOARG00020012960	379.577	0.327905	0.0758023	6.68656e-07	1.44189e-05
ENSOARG00020013040	565.93	0.508434	0.270315	0.00120378	0.00726492
ENSOARG00020013124	174.786	-0.444585	0.0650622	3.81155e-13	1.31165e-10
ENSOARG00020013156	110.114	-0.363743	0.0877242	1.59194e-06	3.02513e-05
ENSOARG00020013289	188.248	1.26825	0.218014	2.23541e-11	3.07704e-09
ENSOARG00020013306	17.489	0.355812	0.18662	0.00287535	0.0148608
ENSOARG00020013336	734.524	0.416566	0.120998	2.70714e-05	0.000318267
ENSOARG00020013355	10.6073	0.609294	0.208595	9.69616e-05	0.000910524
ENSOARG00020013369	31.0424	-0.336445	0.105808	0.000110159	0.00101201
ENSOARG00020013373	656.499	0.717247	0.167679	3.38008e-07	8.05659e-06
ENSOARG00020013425	327.686	-0.892544	0.299025	0.000149787	0.00130959
ENSOARG00020013508	101.986	-0.512641	0.127878	1.63738e-06	3.08395e-05
ENSOARG00020013579	51.6057	-0.344458	0.082645	2.64048e-06	4.63009e-05
ENSOARG00020013742	1526.92	0.435001	0.113652	5.67071e-06	8.7787e-05
ENSOARG00020013770	670.224	0.356823	0.0876419	1.72714e-06	3.2091e-05
ENSOARG00020013809	309.131	-0.337884	0.0664261	2.70409e-08	9.7312e-07
ENSOARG00020013838	184.982	0.661243	0.11679	1.18724e-10	1.13357e-08
ENSOARG00020013946	28.2504	0.349302	0.211972	0.00455318	0.021415
ENSOARG00020014031	294.254	-0.345835	0.0641134	5.07239e-09	2.34694e-07
ENSOARG00020014033	12.5013	1.08349	0.219504	2.38295e-08	8.74703e-07
ENSOARG00020014050	599.968	0.557901	0.191654	5.56194e-05	0.000580367
ENSOARG00020014060	6.5714	0.581048	0.165267	2.01304e-05	0.000250199
ENSOARG00020014075	1686.84	0.331465	0.0657893	2.61634e-08	9.45659e-07
ENSOARG00020014093	15.1582	0.365516	0.324281	0.00549301	0.0248653
ENSOARG00020014113	637.091	0.354241	0.0638819	1.40305e-09	8.24754e-08
ENSOARG00020014134	143.188	0.526836	0.262613	0.0012722	0.00760831
ENSOARG00020014158	8.65513	1.00723	0.176483	5.74665e-10	3.96197e-08
ENSOARG00020014227	25.9477	-0.342204	0.101952	4.71658e-05	0.000506227
ENSOARG00020014259	18.5585	1.04446	0.207157	4.06076e-09	1.96128e-07
ENSOARG00020014334	5767.28	0.910634	0.256146	4.40492e-06	7.03167e-05
ENSOARG00020014382	23.8877	0.493125	0.300688	0.00145203	0.00844529
ENSOARG00020014548	136.491	-0.348069	0.0691725	3.65531e-08	1.25267e-06
ENSOARG00020014592	12.6686	-0.357088	0.33621	0.00681583	0.0294314
ENSOARG00020014626	752.713	-0.383916	0.0670785	4.37849e-10	3.15825e-08
ENSOARG00020014650	342.495	-0.371626	0.0533015	2.01953e-13	7.58149e-11
ENSOARG00020014694	468.933	-0.450029	0.0691532	2.84834e-12	6.19065e-10
ENSOARG00020014727	392.715	1.07403	0.160498	1.09511e-13	4.89093e-11
ENSOARG00020014731	4.98761	0.339657	0.510617	0.0077626	0.0326932
ENSOARG00020014747	30.9067	0.361104	0.283129	0.00758438	0.0320899
ENSOARG00020014785	326.147	0.586501	0.173731	1.91175e-05	0.00023941
ENSOARG00020014838	977.409	0.378625	0.0740373	1.46481e-08	5.6931e-07
ENSOARG00020014865	48.6326	-0.339095	0.0920357	2.11165e-05	0.000259333
ENSOARG00020014883	12.1554	0.641483	0.228946	0.000112806	0.00103232
ENSOARG00020014898	429.711	0.498063	0.0778736	2.46186e-12	5.64791e-10
ENSOARG00020014921	28.2737	0.447024	0.0820843	2.78401e-09	1.41933e-07
ENSOARG00020014923	103.03	-0.383082	0.0879796	7.59494e-07	1.60221e-05
ENSOARG00020014928	60.6013	0.43468	0.115113	6.15067e-06	9.36375e-05
ENSOARG00020014969	12.1563	-0.529645	0.533217	0.004584	0.0215293
ENSOARG00020014995	130.963	-0.794522	0.148732	5.88251e-10	4.03184e-08
ENSOARG00020015016	943.58	0.51331	0.076328	5.46703e-13	1.70386e-10
ENSOARG00020015127	23.8822	-0.336973	0.114045	0.000190563	0.00158495
ENSOARG00020015161	267.001	-0.332406	0.0699905	1.2506e-07	3.46019e-06
ENSOARG00020015169	63.0871	-0.325982	0.100457	6.91048e-05	0.000692095
ENSOARG00020015187	108090	-0.377585	0.347537	0.00378858	0.0185202
ENSOARG00020015235	344.998	-0.440572	0.171296	0.000239443	0.00192557
ENSOARG00020015244	557.482	0.390742	0.0768583	1.34702e-08	5.33574e-07
ENSOARG00020015245	167.953	0.355911	0.0990985	2.05818e-05	0.00025485
ENSOARG00020015326	156.404	0.382045	0.220116	0.00371341	0.0182826
ENSOARG00020015336	600.025	0.490009	0.128944	5.03899e-06	7.91616e-05
ENSOARG00020015401	12.2086	0.686517	0.147814	9.02856e-08	2.67265e-06
ENSOARG00020015441	953.838	0.425147	0.100217	5.96264e-07	1.31344e-05
ENSOARG00020015454	13.2562	0.537362	0.199886	0.0001758	0.00149145
ENSOARG00020015483	1130.85	0.456326	0.0770613	8.38556e-11	8.55017e-09
ENSOARG00020015525	377.507	0.353237	0.203219	0.00348357	0.0173691
ENSOARG00020015534	62.9766	0.484844	0.132038	8.58462e-06	0.000123412
ENSOARG00020015618	1082.96	0.512793	0.114777	2.82933e-07	6.87277e-06
ENSOARG00020015626	197.151	-0.34016	0.109071	9.15609e-05	0.000867204
ENSOARG00020015632	359.729	0.335135	0.0544217	2.84025e-11	3.63684e-09
ENSOARG00020015652	3.92372	-0.58748	0.251111	0.000604641	0.00417361
ENSOARG00020015705	17.0959	0.404362	0.161382	0.000294169	0.00227485
ENSOARG00020015796	1152.69	0.618033	0.369501	0.000883925	0.00568158
ENSOARG00020015901	162.483	0.483729	0.0998759	5.15049e-08	1.68801e-06
ENSOARG00020015942	600.996	0.346409	0.0824435	7.43953e-07	1.57749e-05
ENSOARG00020015993	608.859	0.400016	0.113324	1.37329e-05	0.000183134
ENSOARG00020015998	364.609	0.342307	0.0549758	2.15285e-11	3.01327e-09
ENSOARG00020016033	36.8304	0.760422	0.157134	2.37977e-08	8.74703e-07
ENSOARG00020016121	318.887	0.599868	0.127296	3.45066e-08	1.18746e-06
ENSOARG00020016156	34.6233	0.360538	0.113611	8.32156e-05	0.000806355
ENSOARG00020016182	2905.41	0.391908	0.0653759	1.09029e-10	1.04706e-08
ENSOARG00020016183	6.37004	-0.358577	0.21518	0.00394184	0.019156
ENSOARG00020016255	257.588	0.409466	0.0790536	6.82686e-09	2.97536e-07
ENSOARG00020016278	1243.26	-0.41294	0.14485	0.000216464	0.00176832
ENSOARG00020016314	59.4163	-0.393924	0.0984618	3.5891e-06	6.01876e-05
ENSOARG00020016344	902.666	0.368531	0.0725223	1.85762e-08	7.08643e-07
ENSOARG00020016348	4.76512	-0.447727	0.202978	0.00140967	0.00827175
ENSOARG00020016350	15.3486	-0.796515	0.235218	1.21894e-05	0.000165989
ENSOARG00020016374	7.82421	0.794135	0.141717	3.57916e-10	2.71196e-08
ENSOARG00020016390	119.449	0.389289	0.113562	3.62522e-05	0.000406527
ENSOARG00020016392	874.909	0.373006	0.070732	6.68389e-09	2.92075e-07
ENSOARG00020016429	6.0208	-0.551076	0.229968	0.000617063	0.00423811
ENSOARG00020016436	7.58953	0.436156	0.294809	0.00358527	0.0177774
ENSOARG00020016465	39.4234	0.413083	0.13695	0.000158913	0.00137143
ENSOARG00020016493	170.485	-0.384914	0.0822156	2.12692e-07	5.41332e-06
ENSOARG00020016543	13.178	0.687262	0.151476	1.15976e-07	3.24488e-06
ENSOARG00020016555	20.8025	0.358801	0.287725	0.00432474	0.0205631
ENSOARG00020016610	1494.85	-0.33158	0.069582	1.14293e-07	3.21069e-06
ENSOARG00020016724	1908.5	0.33742	0.080218	1.13982e-06	2.28767e-05
ENSOARG00020016737	4148.59	-0.445754	0.0643018	1.30038e-13	5.50763e-11
ENSOARG00020016740	265.678	-0.415376	0.0657434	1.28173e-11	2.03573e-09
ENSOARG00020016758	345.857	0.332557	0.0687164	7.5328e-08	2.29147e-06
ENSOARG00020016792	56.1715	0.335446	0.16823	0.00188768	0.0105305
ENSOARG00020016923	955.179	-0.34258	0.0766912	4.50611e-07	1.02949e-05
ENSOARG00020016937	164.962	-0.365376	0.0587426	3.1862e-11	3.98709e-09
ENSOARG00020016942	73.3769	0.408159	0.0926006	4.90574e-07	1.1055e-05
ENSOARG00020016963	306.933	-0.34918	0.0499651	1.36246e-13	5.62627e-11
ENSOARG00020017020	264.855	0.530702	0.177757	5.29576e-05	0.000558522
ENSOARG00020017026	995.003	0.354014	0.0956269	9.17708e-06	0.000130454
ENSOARG00020017050	373.604	-0.350906	0.0442014	1.29509e-16	2.13923e-13
ENSOARG00020017185	248.629	0.341299	0.0406988	3.70774e-18	2.04148e-14
ENSOARG00020017201	7784.69	0.375795	0.147953	0.000496967	0.0035521
ENSOARG00020017225	308.925	-0.367379	0.0780869	2.16193e-07	5.48552e-06
ENSOARG00020017394	45.3822	0.501343	0.328192	0.00240461	0.0128708
ENSOARG00020017401	583.2	-0.347289	0.0760733	3.30829e-07	7.91859e-06
ENSOARG00020017531	21.3424	0.414417	0.315106	0.0039517	0.0191814
ENSOARG00020017565	27.5871	-0.425452	0.188059	0.000709337	0.00475714
ENSOARG00020017659	874.029	-0.395083	0.059469	1.79663e-12	4.56564e-10
ENSOARG00020017711	18.2152	-0.546548	0.293906	0.00193124	0.0107444
ENSOARG00020017721	296.838	-0.489966	0.0833808	1.76854e-10	1.57058e-08
ENSOARG00020017729	31.3643	-0.378822	0.082606	2.89192e-07	7.00141e-06
ENSOARG00020017752	872.682	0.468153	0.0852843	1.07305e-09	6.63843e-08
ENSOARG00020017761	1528.13	0.610509	0.220046	0.000106614	0.000986033
ENSOARG00020017927	374.891	0.344305	0.101445	3.36138e-05	0.000381865
ENSOARG00020017928	122.324	1.15629	0.305752	1.01913e-06	2.08341e-05
ENSOARG00020017962	3741.87	0.330192	0.0682775	7.1335e-08	2.19017e-06
ENSOARG00020018032	461.595	-0.37745	0.0671213	7.71905e-10	5.03966e-08
ENSOARG00020018043	400.235	0.871346	0.231338	2.27757e-06	4.06713e-05
ENSOARG00020018110	2015.41	0.405906	0.0857137	5.35231e-08	1.73695e-06
ENSOARG00020018235	2.5621	0.496429	0.419164	0.0039785	0.0192718
ENSOARG00020018253	294.837	0.349942	0.0701517	3.73252e-08	1.2686e-06
ENSOARG00020018262	31.8434	0.392626	0.313711	0.00562231	0.0253188
ENSOARG00020018334	104.68	0.451586	0.119864	6.82626e-06	0.000102506
ENSOARG00020018469	1120.95	0.546674	0.0757576	1.26095e-14	9.9183e-12
ENSOARG00020018473	998.665	-0.367199	0.0460228	8.02204e-17	1.5313e-13
ENSOARG00020018493	1387.35	0.341607	0.0498657	4.73367e-13	1.53315e-10
ENSOARG00020018500	637.221	0.470777	0.140053	2.55574e-05	0.000304367
ENSOARG00020018516	651.528	0.332402	0.0802629	1.6177e-06	3.06433e-05
ENSOARG00020018574	520.008	-0.422378	0.10918	6.89563e-06	0.000103023
ENSOARG00020018588	775.675	0.369843	0.120865	0.000121354	0.00109717
ENSOARG00020018640	408.423	0.451132	0.108561	1.55379e-06	2.98436e-05
ENSOARG00020018839	47.2374	0.349536	0.116957	0.000151493	0.0013219
ENSOARG00020018854	3.06985	-0.368165	0.271379	0.00534598	0.0243734
ENSOARG00020018872	244.802	-0.371054	0.0668111	1.76794e-09	9.93291e-08
ENSOARG00020018928	31.7226	0.447463	0.200174	0.000873437	0.00563792
ENSOARG00020018929	387.137	0.333319	0.0808486	1.91933e-06	3.50634e-05
ENSOARG00020018953	94.7758	-0.326138	0.198204	0.00378742	0.01852
ENSOARG00020018969	1951.39	-0.62124	0.0975421	3.44279e-12	7.1085e-10
ENSOARG00020019005	144.998	-0.368796	0.207955	0.003539	0.0175864
ENSOARG00020019015	45.9388	-0.44588	0.164861	0.00021428	0.0017539
ENSOARG00020019017	4501.47	-0.345926	0.0923502	1.44566e-05	0.000190578
ENSOARG00020019066	4.16799	0.387019	0.237255	0.00406172	0.0195716
ENSOARG00020019088	174.356	0.336857	0.0714048	1.26974e-07	3.49619e-06
ENSOARG00020019105	10.9044	0.383875	0.168476	0.00103552	0.0064668
ENSOARG00020019256	1060.07	0.347668	0.062956	1.17968e-09	7.11163e-08
ENSOARG00020019332	20.4335	0.482936	0.144029	2.64684e-05	0.00031296
ENSOARG00020019334	105.029	-0.324572	0.073908	9.60932e-07	1.97914e-05
ENSOARG00020019350	747.837	0.433296	0.082708	4.96424e-09	2.32293e-07
ENSOARG00020019354	295.631	0.437267	0.121907	9.92024e-06	0.000139576
ENSOARG00020019488	46.6795	0.440917	0.0792109	8.52386e-10	5.45725e-08
ENSOARG00020019515	1037.66	0.32501	0.0434742	4.03518e-15	4.3174e-12
ENSOARG00020019629	219.303	-0.345237	0.268503	0.00604609	0.026789
ENSOARG00020019702	121.842	-0.357903	0.480186	0.00930614	0.037778
ENSOARG00020019747	14.0887	0.489429	0.290795	0.00213921	0.0117044
ENSOARG00020019800	46.6498	-0.495804	0.129161	5.54973e-06	8.59948e-05
ENSOARG00020019816	754.433	0.346378	0.126545	0.000354519	0.00266994
ENSOARG00020019888	54.261	-0.499486	0.156166	4.51531e-05	0.000488434
ENSOARG00020019940	10.9209	0.373743	0.106179	2.72292e-05	0.000319895
ENSOARG00020019950	4.03433	-0.482438	0.492709	0.00747281	0.0317234
ENSOARG00020019955	43.4618	0.344714	0.180596	0.00294856	0.0151302
ENSOARG00020020068	49.6106	0.358251	0.11479	0.000106046	0.000981879
ENSOARG00020020146	9.65442	0.529361	0.29895	0.00232134	0.0125184
ENSOARG00020020189	213.805	-0.332407	0.0617239	4.81244e-09	2.27028e-07
ENSOARG00020020196	643.52	0.386075	0.0599626	4.19933e-12	8.45909e-10
ENSOARG00020020295	786.382	0.372103	0.0640102	3.98445e-10	2.93817e-08
ENSOARG00020020325	424.698	-0.502821	0.0803576	6.79213e-12	1.26059e-09
ENSOARG00020020367	635.107	0.469134	0.155872	0.00010277	0.000955831
ENSOARG00020020448	26190.2	0.392581	0.115618	3.76699e-05	0.000419293
ENSOARG00020020582	97.585	0.385962	0.161187	0.000693476	0.00466402
ENSOARG00020020736	49.9783	-0.47958	0.526771	0.00220903	0.0120227
ENSOARG00020020812	947.628	-0.505992	0.212582	0.000494107	0.00353778
ENSOARG00020020831	196.349	0.355256	0.0858459	1.68294e-06	3.14821e-05
ENSOARG00020020834	10.9254	0.669012	0.20782	3.23005e-05	0.000369231
ENSOARG00020020849	61.775	0.41919	0.167484	0.000609286	0.00419691
ENSOARG00020020880	359.307	0.355164	0.0983794	1.31903e-05	0.000177424
ENSOARG00020020915	2.60345	0.397845	0.231742	0.0026314	0.0138513
ENSOARG00020020916	921.787	0.404418	0.0831792	4.63691e-08	1.5442e-06
ENSOARG00020020964	256.554	0.324035	0.0757868	1.04796e-06	2.12396e-05
ENSOARG00020021024	3657.5	0.621796	0.213419	0.000100584	0.000940794
ENSOARG00020021050	6.01576	0.416932	0.130485	8.06817e-05	0.000783941
ENSOARG00020021104	186.127	0.464075	0.171038	0.000147283	0.00129406
ENSOARG00020021112	4.2974	0.892702	0.3285	8.32814e-05	0.000806355
ENSOARG00020021120	222.745	0.50853	0.202467	0.000290787	0.00225503
ENSOARG00020021144	100.986	0.508919	0.152545	1.76082e-05	0.000223046
ENSOARG00020021151PG	702.995	0.338112	0.0423557	6.40797e-17	1.5313e-13
ENSOARG00020021170	84.4669	-0.380789	0.203924	0.00236295	0.0127013
ENSOARG00020021195	9.726	0.577702	0.220853	0.000214356	0.0017539
ENSOARG00020021196	356.43	-0.719371	0.453459	0.00350537	0.0174613
ENSOARG00020021251	927.692	0.415309	0.18747	0.000417977	0.0030702
ENSOARG00020021282	307.674	0.383099	0.0542086	6.18275e-14	3.64738e-11
ENSOARG00020021477	20.5367	-0.324716	0.13359	0.00106426	0.00660634
ENSOARG00020021509	62.875	0.736245	0.234431	5.00151e-05	0.000530944
ENSOARG00020021544	46.7016	0.447359	0.238585	0.00136567	0.00805589
ENSOARG00020021556	2640.67	0.49872	0.0703371	5.84265e-14	3.64738e-11
ENSOARG00020021557	31.3856	-0.560391	0.178505	5.46954e-05	0.000572198
ENSOARG00020021639	24.7571	0.425603	0.120319	2.43688e-05	0.000293187
ENSOARG00020021658	801.134	0.488017	0.24236	0.0011461	0.00699348
ENSOARG00020021717	2174.56	0.467264	0.108303	4.70231e-07	1.0684e-05
ENSOARG00020021791	9.49072	-0.879508	0.230279	4.27685e-06	6.87878e-05
ENSOARG00020021987	58.4332	0.468194	0.116805	2.90141e-06	5.02891e-05
ENSOARG00020021998	139.436	0.467578	0.089992	5.27426e-09	2.42e-07
ENSOARG00020022011	403.405	0.533328	0.0917709	1.46871e-10	1.36364e-08
ENSOARG00020022037	23.2172	0.360497	0.145005	0.000782401	0.00514683
ENSOARG00020022091	102.831	0.863827	0.170517	2.65125e-09	1.35583e-07
ENSOARG00020022094	2701.34	-0.361707	0.0638589	1.02674e-09	6.39989e-08
ENSOARG00020022099	292.913	0.425565	0.185246	0.000523304	0.00371463
ENSOARG00020022218	114.04	0.406341	0.151772	0.000178015	0.00150715
ENSOARG00020022244	1377.58	-0.333598	0.064572	2.0086e-08	7.57489e-07
ENSOARG00020022293	820.225	0.335886	0.0927662	1.90503e-05	0.00023875
ENSOARG00020022318	67.5232	0.34303	0.143704	0.000840677	0.00545845
ENSOARG00020022379	85.359	-0.341316	0.0888527	6.25539e-06	9.49692e-05
ENSOARG00020022383	367.272	0.327174	0.125894	0.000473043	0.00340913
ENSOARG00020022629	476.085	-0.667862	0.131545	2.56883e-09	1.32187e-07
ENSOARG00020022653	598.924	-0.38312	0.0805692	6.58172e-08	2.05126e-06
ENSOARG00020022665	2063.77	0.710961	0.166796	8.48134e-07	1.7756e-05
ENSOARG00020022667	7.59642	0.425407	0.193187	0.00128739	0.0076797
ENSOARG00020022691	663.052	0.496742	0.0627584	8.34342e-17	1.5313e-13
ENSOARG00020022774	4.28352	0.572044	0.223108	0.000267718	0.00211498
ENSOARG00020022796	5.04984	0.788976	0.180922	8.83223e-07	1.84205e-05
ENSOARG00020022799	4487.3	0.351467	0.0869362	1.81454e-06	3.35264e-05
ENSOARG00020022800	6593.72	0.548376	0.133626	1.67565e-06	3.14128e-05
ENSOARG00020022814	369.92	-0.33146	0.0519377	1.60732e-11	2.41361e-09
ENSOARG00020022856	1142.6	0.520181	0.107023	3.33019e-08	1.15563e-06
ENSOARG00020022905	83.1302	0.550998	0.153016	7.95809e-06	0.000115647
ENSOARG00020022976	96.024	0.392519	0.058367	8.87623e-13	2.48504e-10
ENSOARG00020023048	44.5283	-0.386869	0.195953	0.00151162	0.00873041
ENSOARG00020023129	223.932	0.368556	0.0894241	2.39818e-06	4.24579e-05
ENSOARG00020023197	2058.56	0.40358	0.0659739	2.93582e-11	3.7303e-09
ENSOARG00020023227	221.175	0.418161	0.0909216	8.97412e-08	2.6613e-06
ENSOARG00020023264	380.024	0.38458	0.0898069	6.72231e-07	1.44771e-05
ENSOARG00020023394	2210.21	-0.504729	0.0796973	7.79546e-12	1.41013e-09
ENSOARG00020023468	706.341	0.347507	0.0880425	6.04731e-06	9.24903e-05
ENSOARG00020023485	294.121	-0.487985	0.0978229	1.92151e-08	7.31326e-07
ENSOARG00020023537	37.9201	-0.325422	0.159078	0.00226008	0.012248
ENSOARG00020023552	1173.53	-0.340763	0.0574434	2.11569e-10	1.81072e-08
ENSOARG00020023567	374.277	0.399012	0.104118	5.78126e-06	8.9331e-05
ENSOARG00020023664	962.177	0.423377	0.129523	6.2472e-05	0.000638399
ENSOARG00020023708	758.625	0.385523	0.164946	0.00058183	0.00404568
ENSOARG00020023725	47.0341	0.692121	0.170158	6.44835e-07	1.40705e-05
ENSOARG00020023816	13.5149	0.483262	0.238005	0.00122841	0.00738925
ENSOARG00020023841	1062.34	0.581275	0.115761	1.69931e-08	6.49751e-07
ENSOARG00020023854	136.642	-0.661904	0.101883	2.63986e-12	5.97331e-10
ENSOARG00020023864	101.923	0.729358	0.347448	0.000807033	0.00527735
ENSOARG00020023937	6930.2	0.32439	0.0402146	6.53989e-17	1.5313e-13
ENSOARG00020023956	9.68814	0.41705	0.18614	0.00145663	0.0084631
ENSOARG00020023963	1822.14	0.364173	0.116462	7.19434e-05	0.00071373
ENSOARG00020023964	570.035	-0.516047	0.128801	1.03553e-06	2.11172e-05
ENSOARG00020024001	359.83	0.384613	0.0809252	1.02764e-07	2.97742e-06
ENSOARG00020024048	3829.61	0.35406	0.0569251	1.84589e-11	2.69827e-09
ENSOARG00020024076	338.059	0.429971	0.083705	7.51233e-09	3.20643e-07
ENSOARG00020024097	17.2131	-0.345257	0.140858	0.000863157	0.0055781
ENSOARG00020024253	310.79	-0.358119	0.0540907	1.92495e-12	4.81761e-10
ENSOARG00020024266	10.1754	0.927583	0.205352	1.74724e-07	4.59568e-06
ENSOARG00020024318	547.83	-0.374877	0.0679809	1.61406e-09	9.35478e-08
ENSOARG00020024320	113.521	0.495175	0.28891	0.00112864	0.00690223
ENSOARG00020024346	100.102	0.667812	0.137892	2.69398e-08	9.71597e-07
ENSOARG00020024395	376.322	0.351266	0.138304	0.000605786	0.00417919
ENSOARG00020024411	93.8947	0.53702	0.205966	0.000223285	0.0018124
ENSOARG00020024469	669.014	0.582506	0.117294	1.32908e-08	5.29005e-07
ENSOARG00020024475	199.118	-0.324983	0.0430891	4.18201e-15	4.3174e-12
ENSOARG00020024552	16.3232	-0.709262	0.261753	0.000145819	0.00128187
ENSOARG00020024597	1003.9	0.33855	0.0750639	4.05657e-07	9.45083e-06
ENSOARG00020024599	47.7474	0.46356	0.146495	6.36396e-05	0.000646892
ENSOARG00020024678	14.8448	-0.669312	0.209866	1.69756e-05	0.000216997
ENSOARG00020024681	265.206	0.405093	0.0481267	1.8146e-18	1.69872e-14
ENSOARG00020024778	38.4087	0.414039	0.304105	0.00399245	0.0193167
ENSOARG00020024809	5.47919	0.415422	0.209382	0.00142961	0.00835902
ENSOARG00020024860	174.704	0.421463	0.0827267	2.19799e-08	8.14043e-07
ENSOARG00020025105	1998.89	0.340802	0.0563413	5.9251e-11	6.69371e-09
ENSOARG00020025243	121.868	-0.375529	0.178242	0.00177561	0.0100272
ENSOARG00020025307	1295.44	0.394238	0.0848571	9.86587e-08	2.87923e-06
ENSOARG00020025353	3.79136	0.338751	0.187868	0.00303552	0.0154899
ENSOARG00020025398	5.03193	-0.399741	0.307	0.00464286	0.0217316
ENSOARG00020025408	239.575	0.350659	0.0601297	2.84157e-10	2.2785e-08
ENSOARG00020025505	1819.29	0.375586	0.0727573	6.53353e-09	2.87789e-07
ENSOARG00020025595	66.0065	0.711089	0.214334	3.33371e-05	0.000378983
ENSOARG00020025616	11.5594	0.341877	0.167413	0.00209821	0.011511
ENSOARG00020025733	123.524	-0.378383	0.10327	1.20833e-05	0.000164815
ENSOARG00020025761	420.596	0.567795	0.128259	1.58646e-07	4.25145e-06
ENSOARG00020025782	272.711	0.445092	0.0785133	7.97033e-10	5.18322e-08
ENSOARG00020025847	141.732	0.406943	0.0685779	1.34334e-10	1.26796e-08
ENSOARG00020025880	2.1826	0.448866	0.279438	0.0027923	0.0145087
ENSOARG00020025937	76.2831	0.361091	0.199344	0.00304375	0.0155271
ENSOARG00020026015	19.8201	0.370776	0.110267	6.11381e-05	0.000627254
ENSOARG00020026020	7.50215	0.463981	0.297215	0.00316397	0.0160511
ENSOARG00020026038	305.479	0.507639	0.125155	7.58776e-07	1.60221e-05
ENSOARG00020026079	48.0409	0.554784	0.363986	0.00124683	0.00747285
ENSOARG00020026147	276.822	-0.367251	0.13972	0.000337762	0.00256395
ENSOARG00020026156	722.857	0.446486	0.0647501	1.93132e-13	7.58149e-11
ENSOARG00020026177	9.22063	-0.380448	0.117031	6.49496e-05	0.000656572
ENSOARG00020026201	7.44884	0.830449	0.383328	0.000784836	0.00515948
ENSOARG00020026202	1425.66	0.396166	0.0647715	2.17084e-11	3.01327e-09
ENSOARG00020026238	277.751	0.365551	0.101338	8.91454e-06	0.000127667
ENSOARG00020026295	197.225	0.336803	0.0938218	2.37737e-05	0.000287268
ENSOARG00020026370	3.25012	0.865961	0.317145	0.000214379	0.0017539
ENSOARG00020026436	730.078	0.395594	0.168239	0.0005759	0.00401211
ENSOARG00020026467	3.75329	-0.764858	0.210031	8.06299e-06	0.000117034
ENSOARG00020026471	7.89496	0.389319	0.131695	0.000193483	0.00160762
MSTRG.10438	17.1287	-0.431447	0.373076	0.00634458	0.0277395
MSTRG.11810	6.45986	0.395969	0.247951	0.00389843	0.0189898
MSTRG.12465	3.28417	-0.543654	0.290217	0.00247824	0.0131733
MSTRG.12999	16.253	-0.689252	0.525605	0.00216934	0.0118457
MSTRG.13131	7.54956	0.640705	0.230179	0.000186157	0.00155614
MSTRG.14572	2.63009	0.46743	0.181096	0.000528345	0.00374398
MSTRG.15877	3.00594	-0.331192	0.153415	0.00226935	0.0122862
MSTRG.16039	18.5248	0.4139	0.22399	0.00176385	0.00997443
MSTRG.16859	116.669	-0.364135	0.093533	5.95104e-06	9.13563e-05
MSTRG.1762	7.50144	-0.484599	0.163369	0.000135957	0.0012126
MSTRG.18038	11.0984	0.339045	0.201759	0.00434624	0.0206178
MSTRG.20607	1313.33	-0.438686	0.106439	2.42295e-06	4.28046e-05
MSTRG.21069	18.7622	0.431077	0.186772	0.000886744	0.00568383
MSTRG.2109	6.75541	-0.334089	0.119532	0.000382959	0.00285461
MSTRG.21459	28.911	0.464311	0.271571	0.00179473	0.010111
MSTRG.22266	4.55635	0.528163	0.307167	0.00296214	0.0151905
MSTRG.23867	3.40496	0.431919	0.173686	0.00095879	0.00606328
MSTRG.24152	9.6145	-0.343483	0.145859	0.00117382	0.00711789
MSTRG.24163	2.88423	-0.364694	0.667218	0.00876038	0.0360408
MSTRG.25633	6.29216	0.452375	0.139272	6.92547e-05	0.000692883
MSTRG.25900	303.02	-0.756544	0.154062	2.08127e-08	7.79555e-07
MSTRG.26801	12.634	0.722737	0.241622	3.21106e-05	0.000367569
MSTRG.27950	16.336	-0.654602	0.305493	0.000621246	0.00426329
MSTRG.29662	2.5038	-0.861261	0.273031	0.000108522	0.00100032
MSTRG.30143	8.18801	0.329161	0.195568	0.00495963	0.0229156
MSTRG.30189	4.78318	0.660032	0.281386	0.000429863	0.00314598
MSTRG.30545	23.569	0.409001	0.194314	0.00159602	0.00914117
MSTRG.32505	40.3647	-0.570559	0.276391	0.00119279	0.0072133
MSTRG.34432	9.52554	0.526417	0.42068	0.00420221	0.0201311
MSTRG.37031	11.0646	0.601848	0.335368	0.00247866	0.0131733
MSTRG.39404	9.47833	0.874531	0.256661	2.98886e-05	0.000345244
MSTRG.39646	37.8269	0.634861	0.242558	0.000116007	0.00105634
MSTRG.39762	61.0465	0.958278	0.214448	2.58353e-07	6.34098e-06
MSTRG.39994	6.55071	-0.459792	0.209338	0.0011262	0.00688985
MSTRG.40062	9.27824	1.15183	0.2451	7.77891e-08	2.35765e-06
MSTRG.41801	9.73669	-0.544937	0.195348	0.000438732	0.00320096
MSTRG.43123	8.62259	0.40611	0.1445	0.000303036	0.00233359
MSTRG.43136	1.50882	0.533234	0.317015	0.00394747	0.0191721
MSTRG.43492	9.24723	0.32886	0.10152	0.000114386	0.00104394
MSTRG.43555	17.119	0.508053	0.196806	0.000359448	0.00270249
MSTRG.43557	3.20638	0.512121	0.154545	6.0153e-05	0.000618685
MSTRG.4360	14.1124	0.480345	0.161111	0.000148251	0.00130118
MSTRG.43839	30.373	-0.55523	0.117139	6.55024e-08	2.04531e-06
MSTRG.44200	27.6212	0.553845	0.385004	0.00353131	0.017564
MSTRG.44331	6.05846	0.37876	0.163237	0.0014214	0.00832577
MSTRG.44915	35.258	0.467595	0.126558	1.11756e-05	0.000153832
MSTRG.44968	2.27216	0.333845	0.223852	0.00603922	0.0267801
MSTRG.4689	7.07793	0.759201	0.283076	0.000167562	0.0014326
MSTRG.47926	25.4707	0.506893	0.650228	0.00467546	0.021847
MSTRG.47978	18.9336	-0.381395	0.236925	0.00315551	0.0160131
MSTRG.480	9.23442	0.398036	0.125691	8.69466e-05	0.000830644
MSTRG.48827	12.0204	-0.331052	0.195048	0.00472391	0.0220292
MSTRG.49137	18.0662	0.672793	0.129949	7.71586e-09	3.27637e-07
MSTRG.49451	3.43482	-0.524049	0.457807	0.00411497	0.0197763
MSTRG.50045	5.87034	0.384679	0.154096	0.00053593	0.00378959
MSTRG.5015	12.961	0.819155	0.274791	9.27648e-05	0.000877098
MSTRG.52689	6.47774	0.747049	0.284832	0.000425654	0.00312071
MSTRG.53482	17.1991	0.657082	0.241006	0.000464767	0.00336546
MSTRG.56825	25.1769	0.330146	0.208466	0.00503059	0.0232045
MSTRG.56828	5.09058	0.751702	0.146223	1.02831e-08	4.20436e-07
MSTRG.56920	15.4228	1.53913	0.398526	1.59333e-06	3.02513e-05
MSTRG.58733	14.1984	0.357885	0.174733	0.00253581	0.0134209
MSTRG.59560	67.5951	-0.40672	0.306606	0.00391175	0.0190322
MSTRG.59827	8.24846	-0.458409	0.732266	0.00420506	0.0201389
MSTRG.59965	2765.81	1.01116	0.710681	0.000472541	0.003407
MSTRG.61091	6.9323	0.411562	0.129417	8.45156e-05	0.000814155
MSTRG.61630	33.8495	-0.361939	0.136774	0.000654652	0.00444453
MSTRG.6236	1.82249	0.332353	0.247503	0.00789024	0.0330957
MSTRG.62399	9.45041	0.563513	0.649379	0.00437417	0.0207119
MSTRG.63058	10.164	-0.580471	0.480264	0.0054143	0.0245966
MSTRG.6940	10.4024	-0.386642	0.220687	0.00307958	0.0156953
MSTRG.7966	23.4205	0.676657	0.304291	0.000446659	0.00324732
MSTRG.8157	12.0277	0.480141	0.135023	1.81716e-05	0.000229304
MSTRG.8682	6.37957	-0.363634	0.159544	0.00123098	0.00739933
MSTRG.8753	18.2909	0.340303	0.122335	0.000360833	0.00271043

## Sheet: Lymph_DE
	baseMean	log2FoldChange	lfcSE	pvalue	padj
MSTRG.51812	18.879	3.74524	0.576192	4.8024e-10	4.9704e-06
ENSOARG00020022109	17.756	-1.96971	0.342241	5.18452e-10	4.9704e-06
MSTRG.52543	27.9178	1.63315	0.29126	1.58023e-09	1.00998e-05
ENSOARG00020001971	428.333	1.91639	0.375656	9.56792e-09	4.18658e-05
ENSOARG00020007609	220.844	-0.455313	0.0886825	2.01837e-08	6.45005e-05
ENSOARG00020025510	22224.1	2.51311	0.689702	1.40786e-07	0.000352816
MSTRG.40056	60.5384	1.4348	0.323891	1.47206e-07	0.000352816
ENSOARG00020023816	31.0473	2.52738	0.549186	2.72183e-07	0.00057987
ENSOARG00020005066	1065.43	0.650847	0.161812	4.62682e-07	0.000806496
ENSOARG00020015228	14.9964	-2.5246	0.724756	1.16249e-06	0.00159212
ENSOARG00020009041	183.864	0.896984	0.227533	1.50054e-06	0.00183122
MSTRG.44488	170.719	-1.08992	0.261442	1.63044e-06	0.00183122
ENSOARG00020011213	138.835	1.23667	0.324503	1.75016e-06	0.00183122
ENSOARG00020018761	156.413	-0.73365	0.178638	1.76075e-06	0.00183122
ENSOARG00020000135	115.917	-0.448532	0.107292	1.81461e-06	0.00183122
ENSOARG00020013571	51.4413	1.31374	0.346221	2.16077e-06	0.00197288
ENSOARG00020016959	29.36	1.03744	0.28163	2.49895e-06	0.00217795
ENSOARG00020020622	334.854	-0.880963	0.220835	3.09338e-06	0.00234657
ENSOARG00020006900	62.5554	2.08709	0.668239	3.11107e-06	0.00234657
ENSOARG00020022045	100.691	0.700924	0.187021	3.1907e-06	0.00234657
ENSOARG00020017117	625.78	-1.05673	0.273113	3.35145e-06	0.00234657
ENSOARG00020005370	1151.34	-0.408423	0.100474	3.5165e-06	0.00234657
ENSOARG00020008130	197.087	0.610024	0.163386	3.54911e-06	0.00234657
ENSOARG00020025334	1671.71	2.52846	0.798212	3.77847e-06	0.00238021
ENSOARG00020005469	641.464	-0.548671	0.137502	3.84826e-06	0.00238021
ENSOARG00020005278	173.912	0.654888	0.18187	4.00417e-06	0.00239925
ENSOARG00020013701	277.812	-0.46822	0.117871	4.19646e-06	0.00243827
ENSOARG00020018783	187.908	-0.584696	0.148659	4.56265e-06	0.00250251
ENSOARG00020000592	118.683	1.59778	0.423868	4.56805e-06	0.00250251
ENSOARG00020018291	33.401	1.6531	0.430084	4.93231e-06	0.00261027
ENSOARG00020018690	175.022	1.26101	0.355707	5.03702e-06	0.00261027
MSTRG.21568	8.25484	-1.26956	0.326511	5.17969e-06	0.00261356
MSTRG.1806	50.2201	-1.32735	0.341748	5.90506e-06	0.00290317
ENSOARG00020003671	27.0062	1.80075	0.524131	6.30707e-06	0.00302329
ENSOARG00020003886	1118.33	-0.508928	0.131341	6.6623e-06	0.00302412
ENSOARG00020020886	425.298	1.1665	0.388627	6.66244e-06	0.00302412
ENSOARG00020013822	91.7264	0.601759	0.160472	6.82582e-06	0.00302412
ENSOARG00020018720	502.124	1.53735	0.414331	7.04222e-06	0.00302412
ENSOARG00020019015	55.9499	-1.29624	0.334236	7.0974e-06	0.00302412
ENSOARG00020019962	715.929	0.724145	0.196247	7.48053e-06	0.00311808
ENSOARG00020018247	253.642	0.90324	0.285794	8.03456e-06	0.0032448
ENSOARG00020021932	1453.26	0.596627	0.168687	8.12299e-06	0.0032448
ENSOARG00020001251	93.8663	-0.636478	0.172379	9.2273e-06	0.0036107
ENSOARG00020022836	2338.52	0.761282	0.237347	9.56592e-06	0.00366582
ENSOARG00020006646	264.548	0.416135	0.112423	9.75053e-06	0.00366582
ENSOARG00020017155	811.311	0.431579	0.122136	1.04648e-05	0.0038587
ENSOARG00020005142	31.1818	1.18788	0.37834	1.13613e-05	0.00411023
ENSOARG00020021547	75.1708	0.690568	0.200515	1.19648e-05	0.00420916
ENSOARG00020000875	619.977	0.486493	0.139735	1.20738e-05	0.00420916
ENSOARG00020011071	198.296	-1.71414	0.533238	1.25842e-05	0.00430874
ENSOARG00020026362	34.1818	1.33499	0.466603	1.31232e-05	0.00441445
ENSOARG00020023983	577.456	-0.372158	0.0996342	1.35981e-05	0.00449536
ENSOARG00020023540	1780.31	-0.45674	0.12397	1.43743e-05	0.00458407
ENSOARG00020017977	192.052	-0.53306	0.14582	1.44609e-05	0.00458407
ENSOARG00020014784	1375.45	0.386632	0.108107	1.45837e-05	0.00458407
ENSOARG00020021227	406.992	0.720364	0.238432	1.52733e-05	0.00464349
ENSOARG00020001378	239.24	-0.701837	0.195911	1.53469e-05	0.00464349
ENSOARG00020007641	381.906	-0.388063	0.105118	1.54993e-05	0.00464349
ENSOARG00020025483	1807.98	1.94728	0.804171	1.64586e-05	0.00485505
ENSOARG00020016612	444.178	0.810486	0.236505	1.81246e-05	0.00526546
ENSOARG00020000441	21.8808	-1.80795	0.517885	1.85371e-05	0.00530492
ENSOARG00020013668	69.9576	-0.553659	0.156482	1.89274e-05	0.00533698
ENSOARG00020021919	2341.71	-0.70315	0.198331	2.03847e-05	0.00553709
MSTRG.6088	7.16928	1.81448	0.599518	2.05034e-05	0.00553709
MSTRG.33626	108.797	1.77245	0.507023	2.24357e-05	0.00590484
ENSOARG00020014640	2121.48	-0.458988	0.129138	2.36765e-05	0.00608745
ENSOARG00020016299	12.2578	1.25407	0.384523	2.41288e-05	0.00608745
ENSOARG00020025255	218.775	-0.913804	0.261221	2.61711e-05	0.0064169
ENSOARG00020017364	425.71	0.340077	0.0978279	2.62475e-05	0.0064169
ENSOARG00020003599	317.883	0.587687	0.183793	2.77111e-05	0.00664167
ENSOARG00020002248	34.8276	1.02091	0.320645	2.82419e-05	0.00664928
ENSOARG00020016470	16.8604	-1.3353	0.407622	2.89559e-05	0.00664928
ENSOARG00020007085	57.0094	1.63683	0.621699	2.97612e-05	0.00664928
ENSOARG00020024744	3082.53	0.532066	0.171154	3.01122e-05	0.00664928
ENSOARG00020011666	410.379	0.403209	0.120111	3.03588e-05	0.00664928
ENSOARG00020011246	2173.26	-0.429855	0.122856	3.03911e-05	0.00664928
ENSOARG00020005913	216.279	0.551284	0.164824	3.05172e-05	0.00664928
ENSOARG00020021190	3045.76	0.450895	0.13809	3.12034e-05	0.00672241
MSTRG.23380	205.523	-0.883598	0.25271	3.23253e-05	0.00687911
ENSOARG00020018773	99.5194	-1.05373	0.322954	3.28481e-05	0.00687911
ENSOARG00020004400	5009.82	0.459016	0.144022	3.3153e-05	0.00687911
ENSOARG00020020575	658.711	0.598167	0.178804	3.34645e-05	0.00687911
ENSOARG00020026023	1391.03	0.826705	0.293065	3.37247e-05	0.00687911
ENSOARG00020021729	124.705	1.94603	0.644589	3.58915e-05	0.00716858
ENSOARG00020021765	434.771	0.84439	0.259142	3.7844e-05	0.00740429
ENSOARG00020008005	412.701	-0.34937	0.101486	3.94966e-05	0.00757308
ENSOARG00020018132	159.52	-1.18122	0.370279	4.16792e-05	0.00769576
ENSOARG00020000894	242.797	-0.411332	0.122448	4.21247e-05	0.00769576
ENSOARG00020005797	1603.84	0.658518	0.212438	4.22046e-05	0.00769576
ENSOARG00020004626	128.66	0.855482	0.294836	4.2345e-05	0.00769576
MSTRG.49098	25.7918	-0.719602	0.21513	4.25446e-05	0.00769576
ENSOARG00020020430	432.033	0.708177	0.245825	4.49989e-05	0.00806363
ENSOARG00020007423	52.0691	-1.34036	0.464535	4.72457e-05	0.0083109
ENSOARG00020013952	143.698	0.419858	0.131717	4.99433e-05	0.00870557
MSTRG.30736	5.33865	-2.49686	0.787992	5.14304e-05	0.00888402
ENSOARG00020009892	190.042	0.471328	0.154939	5.36248e-05	0.00909913
ENSOARG00020019545	1455.37	0.438882	0.144302	5.46784e-05	0.00915073
MSTRG.12247	18.0993	-1.60774	0.508209	5.48834e-05	0.00915073
ENSOARG00020016552	432.982	0.480483	0.159366	5.59977e-05	0.00915551
ENSOARG00020025410	26581	1.85415	0.704295	5.62947e-05	0.00915551
MSTRG.10387	172.504	-0.454222	0.137727	5.63446e-05	0.00915551
ENSOARG00020002600	80.1627	0.754091	0.252566	5.8084e-05	0.00935885
ENSOARG00020015235	527.24	0.446622	0.146265	5.95959e-05	0.00951003
ENSOARG00020016573	1300.78	0.342383	0.107506	6.00143e-05	0.00951003
ENSOARG00020005680	168.338	-0.51956	0.160744	6.13997e-05	0.00964981
ENSOARG00020015052	244.893	0.538919	0.18156	6.41314e-05	0.00985639
ENSOARG00020022755	178.527	0.407622	0.127027	6.41702e-05	0.00985639
ENSOARG00020002274	17.4103	-1.14027	0.382508	6.42562e-05	0.00985639
ENSOARG00020005984	4.87062	-1.35867	0.425318	6.61094e-05	0.01
ENSOARG00020024815	911.677	-0.416532	0.127032	6.62355e-05	0.01
ENSOARG00020005544	180.593	-0.405502	0.125176	6.7162e-05	0.0100607
MSTRG.57249	14.5248	-0.68701	0.217662	6.99691e-05	0.0103999
ENSOARG00020022854	10.9213	-1.78793	0.584775	7.10662e-05	0.0104817
MSTRG.10397	72.327	0.888774	0.28205	7.42433e-05	0.0108667
ENSOARG00020021852	308.708	1.04967	0.461984	7.59321e-05	0.0110297
ENSOARG00020005933	689.883	0.395155	0.127941	7.72035e-05	0.0110765
ENSOARG00020020413	603.34	-0.952941	0.30862	7.74098e-05	0.0110765
ENSOARG00020017380	13.5029	0.997542	0.355659	7.84673e-05	0.0111037
ENSOARG00020001369	1559.1	0.525522	0.188548	7.88532e-05	0.0111037
ENSOARG00020019242	1019.26	0.645869	0.219252	7.93369e-05	0.0111037
MSTRG.13603	7.52811	-1.12714	0.376779	8.05846e-05	0.0111966
ENSOARG00020007092	447.048	0.99065	0.465669	8.41867e-05	0.01153
ENSOARG00020012063	465.524	-1.02603	0.355004	8.6124e-05	0.0116711
ENSOARG00020023377	172.474	0.614288	0.231427	8.64343e-05	0.0116711
ENSOARG00020021307	359.121	-0.328981	0.101475	9.00481e-05	0.012074
ENSOARG00020024210	409.058	-0.514929	0.163951	9.08114e-05	0.0120803
ENSOARG00020020445	136.154	0.409168	0.131965	9.22368e-05	0.0121133
ENSOARG00020017767	1446.42	0.541342	0.197743	9.34203e-05	0.0121853
ENSOARG00020007668	527.756	0.5469	0.181242	9.63573e-05	0.0124147
ENSOARG00020000887	310.087	0.580166	0.209057	9.64737e-05	0.0124147
ENSOARG00020009316	315.662	0.478091	0.163461	9.8754e-05	0.0126234
ENSOARG00020001079	4030.86	0.514555	0.187276	0.000103416	0.0131317
ENSOARG00020019990	105.08	-0.525754	0.17155	0.000104926	0.0131598
MSTRG.8788	218.246	0.722083	0.256186	0.000105009	0.0131598
MSTRG.17491	65.2203	-0.904159	0.299833	0.000106076	0.0131765
ENSOARG00020025664	522.079	-0.536266	0.175521	0.000107947	0.0132048
ENSOARG00020012271	21.2009	1.27554	0.494395	0.000108123	0.0132048
MSTRG.56134	120.552	-0.368951	0.118242	0.000111244	0.0134908
ENSOARG00020021398	85.7661	0.906115	0.371631	0.000111872	0.0134908
ENSOARG00020009672	112.898	0.365817	0.118968	0.000112631	0.0134975
ENSOARG00020026059	3521.57	0.626541	0.237138	0.000115713	0.0137807
MSTRG.24665	115.977	0.629249	0.214537	0.000118163	0.0138875
ENSOARG00020008637	207.613	0.614408	0.216804	0.000118784	0.0138875
ENSOARG00020005611	1080.18	0.49623	0.178602	0.000119786	0.0139198
MSTRG.50165	12.9086	3.45254	1.21981	0.000125651	0.0145135
ENSOARG00020002680	248.673	0.404431	0.13726	0.000126648	0.0145399
ENSOARG00020015163	69.0359	-0.736926	0.25523	0.000127397	0.0145399
ENSOARG00020008445	3089.25	0.508002	0.190163	0.000129404	0.0146817
ENSOARG00020021847	675.115	0.332617	0.112071	0.000133792	0.0150727
ENSOARG00020022822	46.2346	-1.16793	0.542865	0.000135683	0.0150727
ENSOARG00020004303	219.808	-0.338861	0.109685	0.000136343	0.0150727
ENSOARG00020013289	477.623	1.29203	0.503135	0.0001382	0.0150727
ENSOARG00020002701	107.734	0.736621	0.318151	0.000138354	0.0150727
ENSOARG00020004753	6303.27	0.432416	0.153459	0.000143843	0.0154946
ENSOARG00020011489	700.078	-0.675073	0.230047	0.000145428	0.0155778
ENSOARG00020008611	644.427	-0.986661	0.359015	0.00014771	0.0157344
ENSOARG00020015480	41.7387	1.23898	0.730554	0.000153467	0.0162573
ENSOARG00020024374	149.035	0.511592	0.185397	0.000155287	0.0163598
ENSOARG00020007884	153.054	0.829289	0.351553	0.000159904	0.0167541
ENSOARG00020001554	14.8623	0.85288	0.300262	0.000161002	0.016756
MSTRG.40565	4.2822	1.54941	0.578274	0.000161751	0.016756
ENSOARG00020011600	294.126	0.771511	0.369064	0.000166522	0.0170285
ENSOARG00020024383	16036.9	0.495334	0.190025	0.000168321	0.0170285
ENSOARG00020011453	43.1587	0.766631	0.345059	0.000169276	0.0170285
MSTRG.51583	49.8803	-0.707024	0.242152	0.000170161	0.0170285
ENSOARG00020009728	1490.62	-0.471323	0.158933	0.000170662	0.0170285
MSTRG.56917	128.03	0.800117	0.304422	0.000172275	0.0170285
ENSOARG00020016862	64.3066	0.725851	0.279705	0.000172292	0.0170285
ENSOARG00020024598	334.226	-1.21827	0.513084	0.000173814	0.0170909
ENSOARG00020003016	1237.89	0.509635	0.201073	0.000176349	0.017164
ENSOARG00020008425	3554.31	0.58748	0.25101	0.000184805	0.0178962
ENSOARG00020012508	129.129	0.577487	0.218697	0.000186139	0.0179348
ENSOARG00020000287	203.016	0.436401	0.163406	0.000195899	0.0187809
ENSOARG00020011977	243.136	-0.442545	0.152317	0.000200498	0.0191261
ENSOARG00020002264	323.807	0.38906	0.137901	0.00020647	0.0195017
ENSOARG00020015087	405.054	-0.604564	0.214374	0.000210298	0.0196211
MSTRG.9539	15.2008	-0.644767	0.230275	0.000210803	0.0196211
MSTRG.20803	13.1229	-0.7621	0.271314	0.000210803	0.0196211
ENSOARG00020009201	547.028	0.807066	0.358246	0.00021481	0.0198974
ENSOARG00020024591	534.146	0.335064	0.120198	0.000217664	0.0200648
MSTRG.57749	41.2298	-0.78271	0.274431	0.000219041	0.0200952
ENSOARG00020009766	607.632	0.361829	0.132503	0.000223299	0.0203883
ENSOARG00020005636	161.547	-1.05654	0.383166	0.000228115	0.0205773
ENSOARG00020023664	1287.41	0.693591	0.291296	0.000228589	0.0205773
MSTRG.59605	145.886	0.938706	0.355103	0.000232486	0.0208303
ENSOARG00020005185	337.093	0.661509	0.271576	0.000242975	0.0216688
ENSOARG00020021195	7.13273	1.29528	0.653599	0.000246757	0.0219042
ENSOARG00020014327	1787.21	-0.46748	0.165699	0.000250559	0.0221393
ENSOARG00020025773	13.3066	0.753942	0.287594	0.000252741	0.0222297
ENSOARG00020002806	40.2329	-0.809414	0.296006	0.000263496	0.022861
ENSOARG00020008293	124.67	0.429479	0.156442	0.000266811	0.0229903
ENSOARG00020021343	891.89	0.471326	0.190406	0.000267385	0.0229903
ENSOARG00020012053	192.975	0.399929	0.145776	0.000269863	0.0230246
ENSOARG00020003466	242.377	0.478758	0.182448	0.000270185	0.0230246
ENSOARG00020024129	257.186	-1.20618	0.455542	0.000273054	0.0231585
ENSOARG00020000733	125.782	0.353648	0.126988	0.000274173	0.0231585
ENSOARG00020015364	700.614	-0.453514	0.164633	0.000286025	0.0237577
ENSOARG00020006688	183.773	-0.434749	0.159189	0.000309414	0.0254623
ENSOARG00020009181	656.204	0.53171	0.233906	0.000314607	0.0256692
ENSOARG00020012453	436.666	-0.398939	0.144477	0.000321707	0.0258975
ENSOARG00020018547	776.308	0.563662	0.22244	0.000322061	0.0258975
ENSOARG00020014691	44.6223	-0.519254	0.19476	0.000324301	0.0258975
ENSOARG00020024926	436.72	-0.362645	0.129677	0.000324427	0.0258975
ENSOARG00020003503	784.814	0.494149	0.199663	0.000327125	0.0258975
ENSOARG00020024742	2744.32	0.504708	0.220719	0.000327331	0.0258975
ENSOARG00020024066	44.0436	-0.926649	0.361249	0.000328209	0.0258975
ENSOARG00020004333	42.092	0.564402	0.217853	0.000335051	0.0262215
ENSOARG00020023593	2966.24	0.405249	0.165788	0.000341806	0.0265584
ENSOARG00020012239	621.195	0.393215	0.155488	0.000342126	0.0265584
ENSOARG00020021717	759.732	0.395695	0.15555	0.000354743	0.0268192
ENSOARG00020018070	326.553	-0.426469	0.157431	0.000354995	0.0268192
ENSOARG00020021820	1911.4	-0.349565	0.125811	0.000355585	0.0268192
ENSOARG00020008990	1653.03	0.804277	0.502516	0.000356315	0.0268192
ENSOARG00020008180	1660.33	-0.349023	0.125625	0.000356675	0.0268192
ENSOARG00020023364	323.115	0.422683	0.170356	0.000359545	0.0268246
ENSOARG00020009007	125.88	-0.419577	0.157127	0.000376345	0.027754
ENSOARG00020003892	1592.66	0.362455	0.142385	0.000384836	0.0282714
ENSOARG00020021162	715.642	-0.322659	0.116445	0.00038751	0.0283592
ENSOARG00020009921	209.79	-0.499321	0.189865	0.000395533	0.028727
ENSOARG00020006059	2720.61	0.437363	0.196222	0.000397905	0.0287903
MSTRG.20523	123.115	-0.350878	0.129287	0.000399964	0.0288305
ENSOARG00020025493	2206.31	-0.592497	0.225436	0.00040195	0.0288651
ENSOARG00020009028	97.0285	0.609833	0.259063	0.000409428	0.0292924
ENSOARG00020012273	2678.04	-0.383985	0.14243	0.000411755	0.0293401
ENSOARG00020025151	3280.71	0.412383	0.17594	0.000414264	0.0293401
MSTRG.47190	11.8373	1.38906	0.748652	0.000416215	0.0293401
ENSOARG00020020019	47.772	0.624454	0.24687	0.000422643	0.0295468
ENSOARG00020024468	80.5228	-0.428426	0.163866	0.0004228	0.0295468
ENSOARG00020001120	605.201	0.612262	0.308966	0.000428761	0.0295775
ENSOARG00020008862	244.664	0.463681	0.187647	0.00043012	0.0295775
ENSOARG00020005649	1529.98	0.578489	0.273366	0.000442711	0.0301012
ENSOARG00020025663	30.2535	-0.846472	0.354031	0.000447402	0.0303127
ENSOARG00020013854	97.8701	-0.548355	0.218322	0.000452045	0.0304123
ENSOARG00020018416	145.723	-0.65217	0.271753	0.000454963	0.0305016
ENSOARG00020006240	58.7827	0.814899	0.481778	0.000458087	0.0305033
ENSOARG00020002362	204.315	0.401707	0.16504	0.000458853	0.0305033
ENSOARG00020002697	34.5851	0.761971	0.408119	0.000461457	0.0305033
ENSOARG00020001817	49.0754	-0.436087	0.168485	0.000462943	0.0305033
ENSOARG00020006420	263.116	-0.421002	0.161777	0.000473553	0.030651
ENSOARG00020003950	294.649	0.696605	0.299796	0.000474078	0.030651
ENSOARG00020024902	5.37125	-1.63049	0.655053	0.000475925	0.030651
ENSOARG00020006849	17.3374	0.787689	0.332926	0.00047614	0.030651
ENSOARG00020006196	292.285	0.465339	0.194107	0.00047762	0.030651
ENSOARG00020024636	363.124	0.50167	0.206644	0.000479492	0.030651
ENSOARG00020014425	11.4088	-1.06985	0.427211	0.000479572	0.030651
ENSOARG00020023899	2115.42	-0.365583	0.13824	0.000496269	0.0314836
ENSOARG00020019278	867.973	-1.04618	0.460363	0.000497618	0.0314836
ENSOARG00020013198	283.248	0.470136	0.190379	0.000499166	0.0314836
ENSOARG00020020649	98.3734	-0.445614	0.17288	0.000500877	0.0314879
ENSOARG00020006995	2363.19	0.487901	0.221126	0.000507536	0.0316987
ENSOARG00020023216	154.274	0.964727	0.48091	0.00051249	0.0318066
ENSOARG00020002316	50.5044	-0.987934	0.418042	0.000522235	0.032297
ENSOARG00020012301	253.503	0.601436	0.261905	0.000525918	0.032297
ENSOARG00020005876	519.215	0.447092	0.194892	0.000528368	0.032297
ENSOARG00020005117	1596.81	0.624168	0.273552	0.000528907	0.032297
ENSOARG00020016446	1840.03	0.439582	0.191482	0.000536857	0.0324906
ENSOARG00020019127	5.59659	-1.06256	0.455806	0.000537119	0.0324906
ENSOARG00020005236	22.9568	-1.07423	0.556942	0.000538855	0.0324906
ENSOARG00020019107	526.95	0.569691	0.24788	0.000544339	0.0326161
ENSOARG00020015072	45.971	0.870609	0.38897	0.000546783	0.0326428
ENSOARG00020018928	245.16	0.518188	0.232199	0.000548353	0.0326428
MSTRG.2716	14.432	1.02363	0.438801	0.000549892	0.0326428
ENSOARG00020012446	83.204	0.769224	0.418694	0.000554634	0.0327753
ENSOARG00020001112	420.969	-0.382419	0.149181	0.000555542	0.0327753
MSTRG.15877	3.83065	-0.942459	0.386843	0.000561573	0.0329374
ENSOARG00020025299	53468.8	1.16946	0.744556	0.000571607	0.0334146
ENSOARG00020023251	26.1617	0.697271	0.291922	0.000579059	0.0337474
ENSOARG00020010543	330.32	-0.538846	0.217894	0.000582237	0.0338297
ENSOARG00020016133	743.731	0.371568	0.159649	0.00058677	0.0339417
ENSOARG00020018361	261.854	0.392589	0.157656	0.000587705	0.0339417
ENSOARG00020021235	2521.8	0.43978	0.204179	0.000593509	0.0341276
ENSOARG00020011402	176.883	0.476906	0.231838	0.000597778	0.0341276
ENSOARG00020013123	36.8891	-0.840778	0.344064	0.000597904	0.0341276
ENSOARG00020018402	100462	0.399398	0.169463	0.000599814	0.0341276
ENSOARG00020019829	1741.81	0.329239	0.138707	0.000612959	0.0346522
ENSOARG00020011439	106.154	0.637312	0.332802	0.000614464	0.0346522
ENSOARG00020003681	1003.53	-0.389127	0.153183	0.000622796	0.0348528
ENSOARG00020006588	67.6098	0.963294	0.502917	0.000627704	0.0349872
MSTRG.57649	16.1077	-0.622771	0.257296	0.000635571	0.0350947
ENSOARG00020016169	1719.55	-0.435876	0.175259	0.000636662	0.0350947
ENSOARG00020000928	63.8114	-0.465571	0.191145	0.000638352	0.0350947
ENSOARG00020004378	2025.3	0.371912	0.163096	0.000638469	0.0350947
MSTRG.24781	7.86055	-0.951833	0.412145	0.000638785	0.0350947
ENSOARG00020006758	4.82415	1.39781	0.67787	0.000641806	0.03516
ENSOARG00020006683	65.014	-0.677305	0.285663	0.000646141	0.0352966
ENSOARG00020003856	1865.81	-0.324742	0.125698	0.000659134	0.0358024
ENSOARG00020008086	3366.18	0.417312	0.19367	0.000669837	0.036199
MSTRG.14249	7.23371	-1.25287	0.590335	0.000670212	0.036199
ENSOARG00020021503	143.826	-0.325161	0.128016	0.000672858	0.0362398
ENSOARG00020016464	4.74935	1.27615	0.569306	0.000675281	0.0362675
ENSOARG00020022973	79.2211	0.788592	0.500109	0.000678682	0.0362675
ENSOARG00020006920	664.664	0.455249	0.200404	0.000682219	0.0363357
ENSOARG00020013911	2464.61	-0.334572	0.131338	0.000692719	0.0366912
ENSOARG00020006756	140.331	-0.341015	0.136079	0.000701509	0.0369499
ENSOARG00020002345	637.686	-0.389598	0.156968	0.000705001	0.0369499
MSTRG.35202	36.6934	-0.382057	0.154837	0.000706061	0.0369499
ENSOARG00020021091	664.126	0.410747	0.17432	0.000718439	0.037433
ENSOARG00020004656	362.064	0.469412	0.21824	0.00073541	0.03802
MSTRG.25407	13.893	-0.577542	0.25011	0.000735654	0.03802
MSTRG.3091	15.1514	-1.15587	0.523569	0.000743335	0.038211
ENSOARG00020021309	66.7926	0.790644	0.375329	0.000754627	0.0383563
MSTRG.9256	7.02861	1.40769	0.661569	0.000755473	0.0383563
ENSOARG00020003308	195.021	-0.539538	0.243618	0.000756327	0.0383563
ENSOARG00020008741	63.3726	-0.578854	0.245114	0.000761461	0.0384217
ENSOARG00020010242	299.073	-0.347045	0.139979	0.000779676	0.0390239
MSTRG.13734	28.5298	-0.473885	0.200695	0.000780036	0.0390239
ENSOARG00020009103	310.689	-0.541168	0.235141	0.000781536	0.0390239
ENSOARG00020018216	48.0422	-0.573434	0.257579	0.000786625	0.039176
ENSOARG00020006281	54.1188	0.478064	0.208377	0.000790611	0.0392725
ENSOARG00020026359	38.139	-0.653732	0.285274	0.000803823	0.0398256
ENSOARG00020022511	21.6425	1.04638	0.723979	0.000807528	0.0398928
ENSOARG00020021346	2974.62	-0.4091	0.168805	0.000809493	0.0398928
ENSOARG00020006594	10.5973	-1.45871	0.637294	0.000811421	0.0398928
ENSOARG00020012684	13642.2	0.416001	0.198054	0.000817958	0.0401113
ENSOARG00020020126	16.1099	1.15554	0.597365	0.000826666	0.0403113
ENSOARG00020006415	1247.95	0.376155	0.173335	0.000828574	0.0403113
ENSOARG00020023129	206.792	0.385583	0.178666	0.000831458	0.0403113
ENSOARG00020002246	1272.54	0.409153	0.201952	0.000832548	0.0403113
ENSOARG00020011124	670.168	0.51728	0.300235	0.000838994	0.0405211
ENSOARG00020000610	230.078	0.450137	0.203548	0.0008485	0.0407748
ENSOARG00020003294	128.264	-0.506897	0.218392	0.000856211	0.0410425
ENSOARG00020013161	927.931	0.323337	0.14237	0.00085873	0.0410606
ENSOARG00020005586	19.5897	0.679568	0.313801	0.000867809	0.0413915
MSTRG.5788	14.5876	-0.565501	0.253287	0.000889271	0.0423099
ENSOARG00020020641	397.451	0.349844	0.15631	0.000899919	0.0425001
MSTRG.48720	12.0028	-0.987243	0.429896	0.000904424	0.0425972
MSTRG.11028	61.7197	-0.695188	0.307014	0.000908877	0.0425972
ENSOARG00020025897	154.695	-0.381105	0.160029	0.000910479	0.0425972
ENSOARG00020010984	89.5095	-0.665524	0.311217	0.000923549	0.0430815
ENSOARG00020024115	227.835	-0.37241	0.15665	0.000925711	0.0430815
ENSOARG00020015951	13.4572	-1.36781	0.692504	0.000932226	0.0432797
ENSOARG00020000398	5112.41	-0.937988	0.433201	0.000939888	0.0433365
ENSOARG00020000528	256.836	0.387403	0.172017	0.000950064	0.0435522
ENSOARG00020013146	182.181	-0.749979	0.360201	0.000950231	0.0435522
MSTRG.17380	28.1978	1.3802	0.647499	0.000951726	0.0435522
ENSOARG00020017975	499.574	0.715429	0.35519	0.000970001	0.0438459
ENSOARG00020008382	578.511	-0.401031	0.171562	0.00097637	0.0439303
ENSOARG00020012645	187.812	0.45402	0.212435	0.000980111	0.0439303
ENSOARG00020005315	151.111	-0.339959	0.14311	0.000980608	0.0439303
ENSOARG00020007010	110.666	0.537108	0.275161	0.00098579	0.0440393
ENSOARG00020004060	83.092	-0.393383	0.173005	0.00100409	0.0445901
ENSOARG00020009847	76.304	0.48848	0.237836	0.00100949	0.0445901
ENSOARG00020016581	745.085	-0.471569	0.206574	0.0010124	0.0445901
ENSOARG00020011706	19.8237	0.76976	0.419165	0.00101626	0.0445901
ENSOARG00020015782	1482.47	0.555563	0.282538	0.00101888	0.0445997
ENSOARG00020011814	73.8901	0.551257	0.319803	0.00102562	0.0445997
MSTRG.24620	11.3733	0.831462	0.391853	0.00102579	0.0445997
ENSOARG00020025246	349.246	0.484911	0.232257	0.00102918	0.0446458
ENSOARG00020017663	677.414	-0.353429	0.150013	0.00105884	0.0456105
ENSOARG00020021663	75.1521	0.566208	0.274797	0.00107347	0.0459437
ENSOARG00020011349	75.5712	0.475215	0.228071	0.00108273	0.0461771
ENSOARG00020024168	67.8804	-0.634173	0.294789	0.00110949	0.047056
ENSOARG00020004992	1129.33	-0.676061	0.331545	0.00111422	0.047056
ENSOARG00020005723	192.624	-0.606596	0.290024	0.00111478	0.047056
ENSOARG00020016927	60.7591	-0.430943	0.192998	0.00111989	0.0470894
ENSOARG00020026010	76.1048	-0.480997	0.218683	0.00114553	0.047957
ENSOARG00020015385	221.388	-0.397391	0.179094	0.00115448	0.0480297
ENSOARG00020016870	63.4595	-0.782067	0.379492	0.00116276	0.0481746
ENSOARG00020023866	188.59	-0.902534	0.446369	0.00116328	0.0481746
MSTRG.15265	69.6777	0.331196	0.145015	0.00116878	0.0482978
ENSOARG00020021450	95.248	0.539511	0.304175	0.001177	0.0485331
ENSOARG00020013040	456.7	1.18089	0.639016	0.00118252	0.0486117
ENSOARG00020002418	660.153	-0.402611	0.179314	0.00118652	0.0486117
ENSOARG00020001582	164.159	0.639921	0.524198	0.00121819	0.0496387
ENSOARG00020000242	37.6633	0.770213	0.397273	0.00121935	0.0496387

## Sheet: Blood_GO
query	significant	p_value	term_size	query_size	intersection_size	precision	recall	term_id	source	term_name	effective_domain_size	source_order
query_1	TRUE	2.8595e-09	1130	450	103	0.228889	0.0911504	GO:0009605	GO:BP	response to external stimulus	9919	3979
query_1	TRUE	2.8595e-09	4104	450	259	0.575556	0.0631092	GO:0050896	GO:BP	response to stimulus	9919	15425
query_1	TRUE	1.11458e-07	602	450	64	0.142222	0.106312	GO:0009607	GO:BP	response to biotic stimulus	9919	3981
query_1	TRUE	1.11458e-07	393	450	49	0.108889	0.124682	GO:0098542	GO:BP	defense response to other organism	9919	22010
query_1	TRUE	1.1876e-07	650	450	67	0.148889	0.103077	GO:0006952	GO:BP	defense response	9919	2887
query_1	TRUE	2.70035e-07	578	450	61	0.135556	0.105536	GO:0051707	GO:BP	response to other organism	9919	16071
query_1	TRUE	2.70035e-07	579	450	61	0.135556	0.105354	GO:0043207	GO:BP	response to external biotic stimulus	9919	12207
query_1	TRUE	6.74894e-07	186	450	30	0.0666667	0.16129	GO:0009615	GO:BP	response to virus	9919	3988
query_1	TRUE	1.2066e-06	128	450	24	0.0533333	0.1875	GO:0140546	GO:BP	defense response to symbiont	9919	23168
query_1	TRUE	1.2066e-06	128	450	24	0.0533333	0.1875	GO:0051607	GO:BP	defense response to virus	9919	15984
query_1	TRUE	1.51714e-06	657	450	64	0.142222	0.0974125	GO:0044419	GO:BP	biological process involved in interspecies interaction between organisms	9919	12795
query_1	TRUE	3.49194e-06	736	450	68	0.151111	0.0923913	GO:0006955	GO:BP	immune response	9919	2890
query_1	TRUE	3.49194e-06	437	450	48	0.106667	0.10984	GO:0034097	GO:BP	response to cytokine	9919	9678
query_1	TRUE	2.41407e-05	1352	450	102	0.226667	0.0754438	GO:0010033	GO:BP	response to organic substance	9919	4309
query_1	TRUE	3.04662e-05	2686	450	172	0.382222	0.0640357	GO:0007165	GO:BP	signal transduction	9919	3067
query_1	TRUE	3.51825e-05	2874	450	181	0.402222	0.0629784	GO:0023052	GO:BP	signaling	9919	7654
query_1	TRUE	3.57794e-05	1788	450	125	0.277778	0.0699105	GO:0042221	GO:BP	response to chemical	9919	11633
query_1	TRUE	4.28244e-05	2906	450	182	0.404444	0.062629	GO:0007154	GO:BP	cell communication	9919	3056
query_1	TRUE	5.56464e-05	1118	450	87	0.193333	0.0778175	GO:0071310	GO:BP	cellular response to organic substance	9919	19359
query_1	TRUE	6.44178e-05	3481	450	209	0.464444	0.0600402	GO:0051716	GO:BP	cellular response to stimulus	9919	16079
query_1	TRUE	0.000109981	1963	450	132	0.293333	0.067244	GO:0048583	GO:BP	regulation of response to stimulus	9919	14909
query_1	TRUE	0.000111076	1443	450	104	0.231111	0.0720721	GO:0070887	GO:BP	cellular response to chemical stimulus	9919	19132
query_1	TRUE	0.000151022	1806	450	123	0.273333	0.0681063	GO:0006950	GO:BP	response to stress	9919	2886
query_1	TRUE	0.000161815	301	450	34	0.0755556	0.112957	GO:0031347	GO:BP	regulation of defense response	9919	8287
query_1	TRUE	0.000179389	5784	450	311	0.691111	0.053769	GO:0050789	GO:BP	regulation of biological process	9919	15336
query_1	TRUE	0.000221665	175	450	24	0.0533333	0.137143	GO:0002250	GO:BP	adaptive immune response	9919	905
query_1	TRUE	0.000272469	3057	450	185	0.411111	0.0605168	GO:0032501	GO:BP	multicellular organismal process	9919	8813
query_1	TRUE	0.000348568	460	450	44	0.0977778	0.0956522	GO:0032101	GO:BP	regulation of response to external stimulus	9919	8548
query_1	TRUE	0.000454742	390	450	39	0.0866667	0.1	GO:0071345	GO:BP	cellular response to cytokine stimulus	9919	19392
query_1	TRUE	0.000469575	6095	450	322	0.715556	0.0528302	GO:0065007	GO:BP	biological regulation	9919	18628
query_1	TRUE	0.000482217	392	450	39	0.0866667	0.0994898	GO:0001817	GO:BP	regulation of cytokine production	9919	586
query_1	TRUE	0.000494151	5475	450	295	0.655556	0.0538813	GO:0050794	GO:BP	regulation of cellular process	9919	15340
query_1	TRUE	0.000565288	713	450	59	0.131111	0.0827489	GO:0023057	GO:BP	negative regulation of signaling	9919	7659
query_1	TRUE	0.000565288	712	450	59	0.131111	0.0828652	GO:0010648	GO:BP	negative regulation of cell communication	9919	4795
query_1	TRUE	0.000565288	295	450	32	0.0711111	0.108475	GO:0002252	GO:BP	immune effector process	9919	907
query_1	TRUE	0.000565288	397	450	39	0.0866667	0.0982368	GO:0001816	GO:BP	cytokine production	9919	585
query_1	TRUE	0.000574924	4	450	4	0.00888889	1	GO:0032020	GO:BP	ISG15-protein conjugation	9919	8499
query_1	TRUE	0.000626715	46	450	11	0.0244444	0.23913	GO:0045069	GO:BP	regulation of viral genome replication	9919	13126
query_1	TRUE	0.000776381	205	450	25	0.0555556	0.121951	GO:0001503	GO:BP	ossification	9919	424
query_1	TRUE	0.000818033	180	450	23	0.0511111	0.127778	GO:0002831	GO:BP	regulation of response to biotic stimulus	9919	1465
query_1	TRUE	0.00107465	1276	450	90	0.2	0.0705329	GO:0007166	GO:BP	cell surface receptor signaling pathway	9919	3068
query_1	TRUE	0.00138151	858	450	66	0.146667	0.0769231	GO:0048585	GO:BP	negative regulation of response to stimulus	9919	14911
query_1	TRUE	0.00138151	789	450	62	0.137778	0.0785805	GO:0042127	GO:BP	regulation of cell population proliferation	9919	11561
query_1	TRUE	0.00149081	70	450	13	0.0288889	0.185714	GO:0007259	GO:BP	receptor signaling pathway via JAK-STAT	9919	3153
query_1	TRUE	0.00165273	257	450	28	0.0622222	0.108949	GO:0009617	GO:BP	response to bacterium	9919	3990
query_1	TRUE	0.00166838	151	450	20	0.0444444	0.13245	GO:0002460	GO:BP	adaptive immune response based on somatic recombination of immune receptors built from immunoglobulin superfamily domains	9919	1106
query_1	TRUE	0.00180081	1297	450	90	0.2	0.0693909	GO:0002376	GO:BP	immune system process	9919	1029
query_1	TRUE	0.0018408	72	450	13	0.0288889	0.180556	GO:1903900	GO:BP	regulation of viral life cycle	9919	26915
query_1	TRUE	0.0018408	72	450	13	0.0288889	0.180556	GO:0097696	GO:BP	receptor signaling pathway via STAT	9919	21935
query_1	TRUE	0.00199213	247	450	27	0.06	0.109312	GO:0045087	GO:BP	innate immune response	9919	13129
query_1	TRUE	0.00203017	9	450	5	0.0111111	0.555556	GO:0002755	GO:BP	MyD88-dependent toll-like receptor signaling pathway	9919	1390
query_1	TRUE	0.00225319	2288	450	141	0.313333	0.0616259	GO:0007275	GO:BP	multicellular organism development	9919	3168
query_1	TRUE	0.00225319	28	450	8	0.0177778	0.285714	GO:0032733	GO:BP	positive regulation of interleukin-10 production	9919	8988
query_1	TRUE	0.00226942	74	450	13	0.0288889	0.175676	GO:0038061	GO:BP	NIK/NF-kappaB signaling	9919	11176
query_1	TRUE	0.00258269	952	450	70	0.155556	0.0735294	GO:0008283	GO:BP	cell population proliferation	9919	3569
query_1	TRUE	0.00261808	281	450	29	0.0644444	0.103203	GO:1901699	GO:BP	cellular response to nitrogen compound	9919	24968
query_1	TRUE	0.00269349	1280	450	88	0.195556	0.06875	GO:0051239	GO:BP	regulation of multicellular organismal process	9919	15712
query_1	TRUE	0.00310263	2108	450	131	0.291111	0.0621442	GO:0048731	GO:BP	system development	9919	15045
query_1	TRUE	0.00326922	683	450	54	0.12	0.079063	GO:0009968	GO:BP	negative regulation of signal transduction	9919	4270
query_1	TRUE	0.00387944	441	450	39	0.0866667	0.0884354	GO:0050776	GO:BP	regulation of immune response	9919	15328
query_1	TRUE	0.00396533	23	450	7	0.0155556	0.304348	GO:0045071	GO:BP	negative regulation of viral genome replication	9919	13128
query_1	TRUE	0.00396533	2785	450	164	0.364444	0.0588869	GO:0032502	GO:BP	developmental process	9919	8814
query_1	TRUE	0.00396533	458	450	40	0.0888889	0.0873362	GO:0051241	GO:BP	negative regulation of multicellular organismal process	9919	15714
query_1	TRUE	0.00413518	31	450	8	0.0177778	0.258065	GO:0050830	GO:BP	defense response to Gram-positive bacterium	9919	15367
query_1	TRUE	0.00413518	2585	450	154	0.342222	0.0595745	GO:0048856	GO:BP	anatomical structure development	9919	15160
query_1	TRUE	0.00429788	49	450	10	0.0222222	0.204082	GO:0090288	GO:BP	negative regulation of cellular response to growth factor stimulus	9919	21320
query_1	TRUE	0.00505013	154	450	19	0.0422222	0.123377	GO:0002366	GO:BP	leukocyte activation involved in immune response	9919	1021
query_1	TRUE	0.00511719	181	450	21	0.0466667	0.116022	GO:1901652	GO:BP	response to peptide	9919	24931
query_1	TRUE	0.00511719	11	450	5	0.0111111	0.454545	GO:0035455	GO:BP	response to interferon-alpha	9919	10409
query_1	TRUE	0.00560866	267	450	27	0.06	0.101124	GO:0001819	GO:BP	positive regulation of cytokine production	9919	588
query_1	TRUE	0.00568706	156	450	19	0.0422222	0.121795	GO:0002263	GO:BP	cell activation involved in immune response	9919	918
query_1	TRUE	0.00575045	703	450	54	0.12	0.0768137	GO:0080134	GO:BP	regulation of response to stress	9919	20894
query_1	TRUE	0.00575045	469	450	40	0.0888889	0.0852878	GO:0007167	GO:BP	enzyme linked receptor protein signaling pathway	9919	3069
query_1	TRUE	0.00596356	1506	450	98	0.217778	0.065073	GO:0009966	GO:BP	regulation of signal transduction	9919	4268
query_1	TRUE	0.00596356	42	450	9	0.02	0.214286	GO:0007260	GO:BP	tyrosine phosphorylation of STAT protein	9919	3154
query_1	TRUE	0.00612162	2714	450	159	0.353333	0.0585851	GO:0048519	GO:BP	negative regulation of biological process	9919	14855
query_1	TRUE	0.00612844	3	450	3	0.00666667	1	GO:0060253	GO:BP	negative regulation of glial cell proliferation	9919	17045
query_1	TRUE	0.00625259	73	450	12	0.0266667	0.164384	GO:0019079	GO:BP	viral genome replication	9919	6442
query_1	TRUE	0.00625259	199	450	22	0.0488889	0.110553	GO:0019221	GO:BP	cytokine-mediated signaling pathway	9919	6479
query_1	TRUE	0.00669462	34	450	8	0.0177778	0.235294	GO:0032608	GO:BP	interferon-beta production	9919	8863
query_1	TRUE	0.00669462	34	450	8	0.0177778	0.235294	GO:0032648	GO:BP	regulation of interferon-beta production	9919	8903
query_1	TRUE	0.00669462	85	450	13	0.0288889	0.152941	GO:0050792	GO:BP	regulation of viral process	9919	15338
query_1	TRUE	0.00743221	1653	450	105	0.233333	0.0635209	GO:0010646	GO:BP	regulation of cell communication	9919	4793
query_1	TRUE	0.0074509	1558	450	100	0.222222	0.0641849	GO:0048513	GO:BP	animal organ development	9919	14849
query_1	TRUE	0.0074509	1770	450	111	0.246667	0.0627119	GO:0030154	GO:BP	cell differentiation	9919	7722
query_1	TRUE	0.00800395	149	450	18	0.04	0.120805	GO:0001818	GO:BP	negative regulation of cytokine production	9919	587
query_1	TRUE	0.00838995	1660	450	105	0.233333	0.063253	GO:0023051	GO:BP	regulation of signaling	9919	7653
query_1	TRUE	0.00868268	27	450	7	0.0155556	0.259259	GO:0032620	GO:BP	interleukin-17 production	9919	8875
query_1	TRUE	0.00868268	27	450	7	0.0155556	0.259259	GO:0032660	GO:BP	regulation of interleukin-17 production	9919	8915
query_1	TRUE	0.00903526	36	450	8	0.0177778	0.222222	GO:0032613	GO:BP	interleukin-10 production	9919	8868
query_1	TRUE	0.00903526	66	450	11	0.0244444	0.166667	GO:0032649	GO:BP	regulation of interferon-gamma production	9919	8904
query_1	TRUE	0.00903526	36	450	8	0.0177778	0.222222	GO:0032653	GO:BP	regulation of interleukin-10 production	9919	8908
query_1	TRUE	0.00903526	1062	450	73	0.162222	0.0687382	GO:0048584	GO:BP	positive regulation of response to stimulus	9919	14910
query_1	TRUE	0.00903526	1822	450	113	0.251111	0.0620198	GO:0048869	GO:BP	cellular developmental process	9919	15172
query_1	TRUE	0.0100583	114	450	15	0.0333333	0.131579	GO:0045088	GO:BP	regulation of innate immune response	9919	13130
query_1	TRUE	0.0101034	67	450	11	0.0244444	0.164179	GO:0032609	GO:BP	interferon-gamma production	9919	8864
query_1	TRUE	0.0102415	90	450	13	0.0288889	0.144444	GO:0051092	GO:BP	positive regulation of NF-kappaB transcription factor activity	9919	15584
query_1	TRUE	0.0114367	592	450	46	0.102222	0.0777027	GO:0010628	GO:BP	positive regulation of gene expression	9919	4775
query_1	TRUE	0.0117234	142	450	17	0.0377778	0.119718	GO:0019058	GO:BP	viral life cycle	9919	6424
query_1	TRUE	0.0117234	255	450	25	0.0555556	0.0980392	GO:0071417	GO:BP	cellular response to organonitrogen compound	9919	19464
query_1	TRUE	0.0117591	1279	450	84	0.186667	0.0656763	GO:0032879	GO:BP	regulation of localization	9919	9091
query_1	TRUE	0.0119643	104	450	14	0.0311111	0.134615	GO:0001649	GO:BP	osteoblast differentiation	9919	477
query_1	TRUE	0.0120667	92	450	13	0.0288889	0.141304	GO:0042742	GO:BP	defense response to bacterium	9919	11931
query_1	TRUE	0.0127008	48	450	9	0.02	0.1875	GO:0006919	GO:BP	activation of cysteine-type endopeptidase activity involved in apoptotic process	9919	2859
query_1	TRUE	0.0136272	3125	450	176	0.391111	0.05632	GO:0048518	GO:BP	positive regulation of biological process	9919	14854
query_1	TRUE	0.0136272	59	450	10	0.0222222	0.169492	GO:0035710	GO:BP	CD4-positive, alpha-beta T cell activation	9919	10585
query_1	TRUE	0.0139613	39	450	8	0.0177778	0.205128	GO:0042509	GO:BP	regulation of tyrosine phosphorylation of STAT protein	9919	11817
query_1	TRUE	0.0139613	82	450	12	0.0266667	0.146341	GO:0032675	GO:BP	regulation of interleukin-6 production	9919	8930
query_1	TRUE	0.0139613	82	450	12	0.0266667	0.146341	GO:0032635	GO:BP	interleukin-6 production	9919	8890
query_1	TRUE	0.0139613	82	450	12	0.0266667	0.146341	GO:0060759	GO:BP	regulation of response to cytokine stimulus	9919	17529
query_1	TRUE	0.0140023	49	450	9	0.02	0.183673	GO:0032729	GO:BP	positive regulation of interferon-gamma production	9919	8984
query_1	TRUE	0.0141824	173	450	19	0.0422222	0.109827	GO:0009991	GO:BP	response to extracellular stimulus	9919	4279
query_1	TRUE	0.0144681	291	450	27	0.06	0.0927835	GO:0007169	GO:BP	transmembrane receptor protein tyrosine kinase signaling pathway	9919	3071
query_1	TRUE	0.0150584	95	450	13	0.0288889	0.136842	GO:0046631	GO:BP	alpha-beta T cell activation	9919	14261
query_1	TRUE	0.0155876	4	450	3	0.00666667	0.75	GO:0009253	GO:BP	peptidoglycan catabolic process	9919	3852
query_1	TRUE	0.0155876	50	450	9	0.02	0.18	GO:0043367	GO:BP	CD4-positive, alpha-beta T cell differentiation	9919	12278
query_1	TRUE	0.0155876	4	450	3	0.00666667	0.75	GO:0000270	GO:BP	peptidoglycan metabolic process	9919	115
query_1	TRUE	0.0163053	148	450	17	0.0377778	0.114865	GO:1901653	GO:BP	cellular response to peptide	9919	24932
query_1	TRUE	0.0182922	912	450	63	0.14	0.0690789	GO:0006915	GO:BP	apoptotic process	9919	2857
query_1	TRUE	0.0183336	110	450	14	0.0311111	0.127273	GO:0002819	GO:BP	regulation of adaptive immune response	9919	1453
query_1	TRUE	0.0184525	9	450	4	0.00888889	0.444444	GO:0060251	GO:BP	regulation of glial cell proliferation	9919	17043
query_1	TRUE	0.0198319	544	450	42	0.0933333	0.0772059	GO:0001775	GO:BP	cell activation	9919	552
query_1	TRUE	0.0198676	1008	450	68	0.151111	0.0674603	GO:0008219	GO:BP	cell death	9919	3562
query_1	TRUE	0.0198676	165	450	18	0.04	0.109091	GO:0050727	GO:BP	regulation of inflammatory response	9919	15293
query_1	TRUE	0.0210242	650	450	48	0.106667	0.0738462	GO:0009719	GO:BP	response to endogenous stimulus	9919	4069
query_1	TRUE	0.0210242	112	450	14	0.0311111	0.125	GO:0043062	GO:BP	extracellular structure organization	9919	12131
query_1	TRUE	0.021517	16	450	5	0.0111111	0.3125	GO:0032740	GO:BP	positive regulation of interleukin-17 production	9919	8995
query_1	TRUE	0.021517	16	450	5	0.0111111	0.3125	GO:0014009	GO:BP	glial cell proliferation	9919	5128
query_1	TRUE	0.0219676	705	450	51	0.113333	0.0723404	GO:0051240	GO:BP	positive regulation of multicellular organismal process	9919	15713
query_1	TRUE	0.02355	43	450	8	0.0177778	0.186047	GO:0048525	GO:BP	negative regulation of viral process	9919	14861
query_1	TRUE	0.0242271	114	450	14	0.0311111	0.122807	GO:0002285	GO:BP	lymphocyte activation involved in immune response	9919	940
query_1	TRUE	0.0250745	434	450	35	0.0777778	0.0806452	GO:1901698	GO:BP	response to nitrogen compound	9919	24967
query_1	TRUE	0.0255257	243	450	23	0.0511111	0.0946502	GO:0051090	GO:BP	regulation of DNA-binding transcription factor activity	9919	15582
query_1	TRUE	0.02622	748	450	53	0.117778	0.0708556	GO:0016477	GO:BP	cell migration	9919	5822
query_1	TRUE	0.02622	306	450	27	0.06	0.0882353	GO:0010942	GO:BP	positive regulation of cell death	9919	5065
query_1	TRUE	0.02622	10	450	4	0.00888889	0.4	GO:0001562	GO:BP	response to protozoan	9919	460
query_1	TRUE	0.02622	10	450	4	0.00888889	0.4	GO:0042832	GO:BP	defense response to protozoan	9919	11991
query_1	TRUE	0.0268082	291	450	26	0.0577778	0.0893471	GO:0006954	GO:BP	inflammatory response	9919	2889
query_1	TRUE	0.0268082	55	450	9	0.02	0.163636	GO:1903531	GO:BP	negative regulation of secretion by cell	9919	26589
query_1	TRUE	0.0268082	78	450	11	0.0244444	0.141026	GO:0032946	GO:BP	positive regulation of mononuclear cell proliferation	9919	9147
query_1	TRUE	0.0268082	55	450	9	0.02	0.163636	GO:0032755	GO:BP	positive regulation of interleukin-6 production	9919	9010
query_1	TRUE	0.0283291	246	450	23	0.0511111	0.0934959	GO:0051046	GO:BP	regulation of secretion	9919	15552
query_1	TRUE	0.0283526	277	450	25	0.0555556	0.0902527	GO:0043065	GO:BP	positive regulation of apoptotic process	9919	12134
query_1	TRUE	0.0298449	491	450	38	0.0844444	0.0773931	GO:0045321	GO:BP	leukocyte activation	9919	13229
query_1	TRUE	0.0309287	596	450	44	0.0977778	0.0738255	GO:0071495	GO:BP	cellular response to endogenous stimulus	9919	19534
query_1	TRUE	0.0309287	26	450	6	0.0133333	0.230769	GO:0032728	GO:BP	positive regulation of interferon-beta production	9919	8983
query_1	TRUE	0.0309287	26	450	6	0.0133333	0.230769	GO:0032715	GO:BP	negative regulation of interleukin-6 production	9919	8970
query_1	TRUE	0.031642	132	450	15	0.0333333	0.113636	GO:0032944	GO:BP	regulation of mononuclear cell proliferation	9919	9145
query_1	TRUE	0.0339894	133	450	15	0.0333333	0.112782	GO:0031349	GO:BP	positive regulation of defense response	9919	8289
query_1	TRUE	0.0349721	2846	450	159	0.353333	0.0558679	GO:0048522	GO:BP	positive regulation of cellular process	9919	14858
query_1	TRUE	0.0357594	463	450	36	0.08	0.0777538	GO:0002684	GO:BP	positive regulation of immune system process	9919	1325
query_1	TRUE	0.0359983	134	450	15	0.0333333	0.11194	GO:0070372	GO:BP	regulation of ERK1 and ERK2 cascade	9919	18840
query_1	TRUE	0.0367345	763	450	53	0.117778	0.0694626	GO:0009967	GO:BP	positive regulation of signal transduction	9919	4269
query_1	TRUE	0.0367345	946	450	63	0.14	0.0665962	GO:0012501	GO:BP	programmed cell death	9919	5118
query_1	TRUE	0.036987	764	450	53	0.117778	0.0693717	GO:0002682	GO:BP	regulation of immune system process	9919	1323
query_1	TRUE	0.036987	70	450	10	0.0222222	0.142857	GO:0046632	GO:BP	alpha-beta T cell differentiation	9919	14262
query_1	TRUE	0.036987	348	450	29	0.0644444	0.0833333	GO:0001568	GO:BP	blood vessel development	9919	463
query_1	TRUE	0.036987	284	450	25	0.0555556	0.0880282	GO:0043068	GO:BP	positive regulation of programmed cell death	9919	12137
query_1	TRUE	0.0371469	135	450	15	0.0333333	0.111111	GO:0030336	GO:BP	negative regulation of cell migration	9919	7821
query_1	TRUE	0.0408298	48	450	8	0.0177778	0.166667	GO:0030510	GO:BP	regulation of BMP signaling pathway	9919	7888
query_1	TRUE	0.0410977	823	450	56	0.124444	0.0680437	GO:0010647	GO:BP	positive regulation of cell communication	9919	4794
query_1	TRUE	0.0421054	151	450	16	0.0355556	0.10596	GO:0071496	GO:BP	cellular response to external stimulus	9919	19535
query_1	TRUE	0.0430308	84	450	11	0.0244444	0.130952	GO:0070665	GO:BP	positive regulation of leukocyte proliferation	9919	19014
query_1	TRUE	0.0435933	60	450	9	0.02	0.15	GO:0032479	GO:BP	regulation of type I interferon production	9919	8792
query_1	TRUE	0.0435933	60	450	9	0.02	0.15	GO:0032606	GO:BP	type I interferon production	9919	8861
query_1	TRUE	0.0443008	827	450	56	0.124444	0.0677146	GO:0023056	GO:BP	positive regulation of signaling	9919	7658
query_1	TRUE	0.0443008	138	450	15	0.0333333	0.108696	GO:0070663	GO:BP	regulation of leukocyte proliferation	9919	19012
query_1	TRUE	0.044825	227	450	21	0.0466667	0.092511	GO:1903530	GO:BP	regulation of secretion by cell	9919	26588
query_1	TRUE	0.044825	371	450	30	0.0666667	0.0808625	GO:0001944	GO:BP	vasculature development	9919	671
query_1	TRUE	0.044825	111	450	13	0.0288889	0.117117	GO:0045229	GO:BP	external encapsulating structure organization	9919	13211
query_1	TRUE	0.044825	111	450	13	0.0288889	0.117117	GO:0030198	GO:BP	extracellular matrix organization	9919	7744
query_1	TRUE	0.045208	12	450	4	0.00888889	0.333333	GO:0014014	GO:BP	negative regulation of gliogenesis	9919	5133
query_1	TRUE	0.045208	648	450	46	0.102222	0.0709877	GO:1901700	GO:BP	response to oxygen-containing compound	9919	24969
query_1	TRUE	0.045208	12	450	4	0.00888889	0.333333	GO:1903747	GO:BP	regulation of establishment of protein localization to mitochondrion	9919	26789
query_1	TRUE	0.0460621	61	450	9	0.02	0.147541	GO:0051048	GO:BP	negative regulation of secretion	9919	15554
query_1	TRUE	0.0460621	61	450	9	0.02	0.147541	GO:1901222	GO:BP	regulation of NIK/NF-kappaB signaling	9919	24544
query_1	TRUE	0.0472194	6	450	3	0.00666667	0.5	GO:2000096	GO:BP	positive regulation of Wnt signaling pathway, planar cell polarity pathway	9919	29326
query_1	TRUE	0.0472194	6	450	3	0.00666667	0.5	GO:0060433	GO:BP	bronchus development	9919	17215
query_1	TRUE	0.0472194	99	450	12	0.0266667	0.121212	GO:0032869	GO:BP	cellular response to insulin stimulus	9919	9081
query_1	TRUE	0.0472194	29	450	6	0.0133333	0.206897	GO:0043502	GO:BP	regulation of muscle adaptation	9919	12383
query_1	TRUE	0.0472194	6	450	3	0.00666667	0.5	GO:0014874	GO:BP	response to stimulus involved in regulation of muscle adaptation	9919	5303
query_1	TRUE	0.0476071	169	450	17	0.0377778	0.100592	GO:0032943	GO:BP	mononuclear cell proliferation	9919	9144
query_1	TRUE	0.0479688	476	450	36	0.08	0.0756303	GO:0030334	GO:BP	regulation of cell migration	9919	7819
query_1	TRUE	1.871e-05	580	406	54	0.133005	0.0931034	GO:0005576	GO:CC	extracellular region	9487	240
query_1	TRUE	0.00822857	354	406	32	0.0788177	0.0903955	GO:0005615	GO:CC	extracellular space	9487	277
query_1	TRUE	0.00822857	1641	406	101	0.248768	0.0615478	GO:0031224	GO:CC	intrinsic component of membrane	9487	1235
query_1	TRUE	0.0226519	21	406	6	0.0147783	0.285714	GO:0046658	GO:CC	anchored component of plasma membrane	9487	2501
query_1	TRUE	0.0373986	312	406	27	0.0665025	0.0865385	GO:0009986	GO:CC	cell surface	9487	790
query_1	TRUE	0.0431073	1599	406	94	0.231527	0.0587867	GO:0016021	GO:CC	integral component of membrane	9487	850
query_1	TRUE	0.000333298	416	452	42	0.0929204	0.100962	GO:0038023	GO:MF	signaling receptor activity	9992	6493
query_1	TRUE	0.000333298	416	452	42	0.0929204	0.100962	GO:0060089	GO:MF	molecular transducer activity	9992	9569
query_1	TRUE	0.000927799	11	452	6	0.0132743	0.545455	GO:0017017	GO:MF	MAP kinase tyrosine/serine/threonine phosphatase activity	9992	3915
query_1	TRUE	0.00133862	12	452	6	0.0132743	0.5	GO:0033549	GO:MF	MAP kinase phosphatase activity	9992	5552
query_1	TRUE	0.0288965	603	452	47	0.103982	0.0779436	GO:0005102	GO:MF	signaling receptor binding	9992	1602

## Sheet: Lymph_GO
query	significant	p_value	term_size	query_size	intersection_size	precision	recall	term_id	source	term_name	effective_domain_size	source_order
query_1	TRUE	0.000251452	4647	319	137	0.429467	0.0294814	GO:0050896	GO:BP	response to stimulus	15991	15425
query_1	TRUE	0.000516415	3948	319	119	0.373041	0.0301418	GO:0051716	GO:BP	cellular response to stimulus	15991	16079
query_1	TRUE	0.000516415	174	319	16	0.0501567	0.091954	GO:0034976	GO:BP	response to endoplasmic reticulum stress	15991	10072
query_1	TRUE	0.00119111	1954	319	69	0.216301	0.0353122	GO:0006950	GO:BP	response to stress	15991	2886
query_1	TRUE	0.00120578	3373	319	103	0.322884	0.0305366	GO:0007154	GO:BP	cell communication	15991	3056
query_1	TRUE	0.00120578	3084	319	96	0.30094	0.0311284	GO:0007165	GO:BP	signal transduction	15991	3067
query_1	TRUE	0.00174332	3335	319	101	0.316614	0.0302849	GO:0023052	GO:BP	signaling	15991	7654
query_1	TRUE	0.00228687	2767	319	87	0.272727	0.031442	GO:0048523	GO:BP	negative regulation of cellular process	15991	14859
query_1	TRUE	0.00257543	51	319	8	0.0250784	0.156863	GO:1905897	GO:BP	regulation of response to endoplasmic reticulum stress	15991	28751
query_1	TRUE	0.00257543	3039	319	93	0.291536	0.0306022	GO:0048519	GO:BP	negative regulation of biological process	15991	14855
query_1	TRUE	0.00307324	299	319	19	0.0595611	0.0635452	GO:0042110	GO:BP	T cell activation	15991	11550
query_1	TRUE	0.00307324	6181	319	161	0.504702	0.0260476	GO:0050794	GO:BP	regulation of cellular process	15991	15340
query_1	TRUE	0.00337421	773	319	34	0.106583	0.0439845	GO:0007155	GO:BP	cell adhesion	15991	3057
query_1	TRUE	0.00337421	462	319	24	0.0752351	0.0519481	GO:0030155	GO:BP	regulation of cell adhesion	15991	7723
query_1	TRUE	0.00337421	2200	319	71	0.222571	0.0322727	GO:0048583	GO:BP	regulation of response to stimulus	15991	14909
query_1	TRUE	0.00337421	2034	319	67	0.210031	0.03294	GO:0042221	GO:BP	response to chemical	15991	11633
query_1	TRUE	0.00337421	200	319	15	0.0470219	0.075	GO:0050863	GO:BP	regulation of T cell activation	15991	15397
query_1	TRUE	0.00337421	17	319	5	0.015674	0.294118	GO:1900101	GO:BP	regulation of endoplasmic reticulum unfolded protein response	15991	23452
query_1	TRUE	0.00337421	335	319	20	0.0626959	0.0597015	GO:1902532	GO:BP	negative regulation of intracellular signal transduction	15991	25715
query_1	TRUE	0.00337421	965	319	39	0.122257	0.0404145	GO:1902531	GO:BP	regulation of intracellular signal transduction	15991	25714
query_1	TRUE	0.00337421	6529	319	167	0.523511	0.0255782	GO:0050789	GO:BP	regulation of biological process	15991	15336
query_1	TRUE	0.00337421	6888	319	174	0.545455	0.0252613	GO:0065007	GO:BP	biological regulation	15991	18628
query_1	TRUE	0.00337421	777	319	34	0.106583	0.043758	GO:0022610	GO:BP	biological adhesion	15991	7608
query_1	TRUE	0.00401305	470	319	24	0.0752351	0.0510638	GO:0098609	GO:BP	cell-cell adhesion	15991	22021
query_1	TRUE	0.00402275	4	319	3	0.00940439	0.75	GO:0033153	GO:BP	T cell receptor V(D)J recombination	15991	9288
query_1	TRUE	0.00402275	4	319	3	0.00940439	0.75	GO:0002568	GO:BP	somatic diversification of T cell receptor genes	15991	1212
query_1	TRUE	0.00402275	571	319	27	0.0846395	0.0472855	GO:0030334	GO:BP	regulation of cell migration	15991	7819
query_1	TRUE	0.00402275	4	319	3	0.00940439	0.75	GO:0002681	GO:BP	somatic recombination of T cell receptor gene segments	15991	1322
query_1	TRUE	0.00402275	599	319	28	0.0877743	0.0467446	GO:2000145	GO:BP	regulation of cell motility	15991	29375
query_1	TRUE	0.00413645	1706	319	58	0.181818	0.0339977	GO:0009966	GO:BP	regulation of signal transduction	15991	4268
query_1	TRUE	0.00437515	576	319	27	0.0846395	0.046875	GO:0001775	GO:BP	cell activation	15991	552
query_1	TRUE	0.00445869	277	319	17	0.0532915	0.0613718	GO:0051249	GO:BP	regulation of lymphocyte activation	15991	15719
query_1	TRUE	0.00445869	48	319	7	0.0219436	0.145833	GO:0030968	GO:BP	endoplasmic reticulum unfolded protein response	15991	8088
query_1	TRUE	0.00445869	64	319	8	0.0250784	0.125	GO:2001243	GO:BP	negative regulation of intrinsic apoptotic signaling pathway	15991	30413
query_1	TRUE	0.00445869	223	319	15	0.0470219	0.0672646	GO:0007159	GO:BP	leukocyte cell-cell adhesion	15991	3061
query_1	TRUE	0.00445869	1107	319	42	0.131661	0.0379404	GO:0008283	GO:BP	cell population proliferation	15991	3569
query_1	TRUE	0.00447541	199	319	14	0.0438871	0.0703518	GO:0097193	GO:BP	intrinsic apoptotic signaling pathway	15991	21717
query_1	TRUE	0.00447541	966	319	38	0.119122	0.0393375	GO:0048870	GO:BP	cell motility	15991	15173
query_1	TRUE	0.00447541	929	319	37	0.115987	0.0398278	GO:0042127	GO:BP	regulation of cell population proliferation	15991	11561
query_1	TRUE	0.00447541	966	319	38	0.119122	0.0393375	GO:0051674	GO:BP	localization of cell	15991	16045
query_1	TRUE	0.0049638	623	319	28	0.0877743	0.0449438	GO:0040012	GO:BP	regulation of locomotion	15991	11471
query_1	TRUE	0.00563689	1052	319	40	0.125392	0.0380228	GO:0040011	GO:BP	locomotion	15991	11470
query_1	TRUE	0.00581573	436	319	22	0.0689655	0.0504587	GO:0046649	GO:BP	lymphocyte activation	15991	14279
query_1	TRUE	0.00592751	632	319	28	0.0877743	0.0443038	GO:0051270	GO:BP	regulation of cellular component movement	15991	15734
query_1	TRUE	0.00620157	878	319	35	0.109718	0.0398633	GO:0016477	GO:BP	cell migration	15991	5822
query_1	TRUE	0.00647996	1561	319	53	0.166144	0.0339526	GO:0035556	GO:BP	intracellular signal transduction	15991	10475
query_1	TRUE	0.00654609	776	319	32	0.100313	0.0412371	GO:0009968	GO:BP	negative regulation of signal transduction	15991	4270
query_1	TRUE	0.00654609	812	319	33	0.103448	0.0406404	GO:0042981	GO:BP	regulation of apoptotic process	15991	12076
query_1	TRUE	0.00666994	266	319	16	0.0501567	0.0601504	GO:0022407	GO:BP	regulation of cell-cell adhesion	15991	7588
query_1	TRUE	0.00666994	814	319	33	0.103448	0.0405405	GO:0010648	GO:BP	negative regulation of cell communication	15991	4795
query_1	TRUE	0.00666994	815	319	33	0.103448	0.0404908	GO:0023057	GO:BP	negative regulation of signaling	15991	7659
query_1	TRUE	0.00675383	13	319	4	0.0125392	0.307692	GO:1902236	GO:BP	negative regulation of endoplasmic reticulum stress-induced intrinsic apoptotic signaling pathway	15991	25479
query_1	TRUE	0.00675383	1892	319	61	0.191223	0.032241	GO:0010646	GO:BP	regulation of cell communication	15991	4793
query_1	TRUE	0.00687533	1001	319	38	0.119122	0.037962	GO:0006915	GO:BP	apoptotic process	15991	2857
query_1	TRUE	0.00687533	162	319	12	0.0376176	0.0740741	GO:0022409	GO:BP	positive regulation of cell-cell adhesion	15991	7590
query_1	TRUE	0.00687533	1898	319	61	0.191223	0.0321391	GO:0023051	GO:BP	regulation of signaling	15991	7653
query_1	TRUE	0.00689245	514	319	24	0.0752351	0.0466926	GO:0045321	GO:BP	leukocyte activation	15991	13229
query_1	TRUE	0.00735012	970	319	37	0.115987	0.0381443	GO:0048585	GO:BP	negative regulation of response to stimulus	15991	14911
query_1	TRUE	0.00737641	756	319	31	0.0971787	0.0410053	GO:0080134	GO:BP	regulation of response to stress	15991	20894
query_1	TRUE	0.00737641	56	319	7	0.0219436	0.125	GO:0034620	GO:BP	cellular response to unfolded protein	15991	9994
query_1	TRUE	0.00776947	902	319	35	0.109718	0.0388027	GO:0010941	GO:BP	regulation of cell death	15991	5064
query_1	TRUE	0.00782983	14	319	4	0.0125392	0.285714	GO:0071637	GO:BP	regulation of monocyte chemotactic protein-1 production	15991	19643
query_1	TRUE	0.00782983	14	319	4	0.0125392	0.285714	GO:0071605	GO:BP	monocyte chemotactic protein-1 production	15991	19617
query_1	TRUE	0.00821934	26	319	5	0.015674	0.192308	GO:1903573	GO:BP	negative regulation of response to endoplasmic reticulum stress	15991	26629
query_1	TRUE	0.00821934	194	319	13	0.0407524	0.0670103	GO:0002696	GO:BP	positive regulation of leukocyte activation	15991	1337
query_1	TRUE	0.00822987	836	319	33	0.103448	0.0394737	GO:0043067	GO:BP	regulation of programmed cell death	15991	12136
query_1	TRUE	0.00832024	1521	319	51	0.159875	0.0335306	GO:0051239	GO:BP	regulation of multicellular organismal process	15991	15712
query_1	TRUE	0.00832024	169	319	12	0.0376176	0.0710059	GO:0030217	GO:BP	T cell differentiation	15991	7762
query_1	TRUE	0.00854647	170	319	12	0.0376176	0.0705882	GO:0051251	GO:BP	positive regulation of lymphocyte activation	15991	15721
query_1	TRUE	0.00934816	198	319	13	0.0407524	0.0656566	GO:0050867	GO:BP	positive regulation of cell activation	15991	15401
query_1	TRUE	0.00993501	124	319	10	0.031348	0.0806452	GO:0050870	GO:BP	positive regulation of T cell activation	15991	15404
query_1	TRUE	0.0104916	1037	319	38	0.119122	0.0366442	GO:0012501	GO:BP	programmed cell death	15991	5118
query_1	TRUE	0.0104916	816	319	32	0.100313	0.0392157	GO:0002682	GO:BP	regulation of immune system process	15991	1323
query_1	TRUE	0.0104916	1111	319	40	0.125392	0.0360036	GO:0008219	GO:BP	cell death	15991	3562
query_1	TRUE	0.0106582	3635	319	100	0.31348	0.0275103	GO:0032501	GO:BP	multicellular organismal process	15991	8813
query_1	TRUE	0.0109508	44	319	6	0.0188088	0.136364	GO:0070059	GO:BP	intrinsic apoptotic signaling pathway in response to endoplasmic reticulum stress	15991	18636
query_1	TRUE	0.0121576	1394	319	47	0.147335	0.0337159	GO:0002376	GO:BP	immune system process	15991	1029
query_1	TRUE	0.0124851	352	319	18	0.0564263	0.0511364	GO:2000147	GO:BP	positive regulation of cell motility	15991	29377
query_1	TRUE	0.0126058	1126	319	40	0.125392	0.035524	GO:0033554	GO:BP	cellular response to stress	15991	9528
query_1	TRUE	0.0127088	323	319	17	0.0532915	0.0526316	GO:0002694	GO:BP	regulation of leukocyte activation	15991	1335
query_1	TRUE	0.0127088	64	319	7	0.0219436	0.109375	GO:0006986	GO:BP	response to unfolded protein	15991	2915
query_1	TRUE	0.0131611	355	319	18	0.0564263	0.0507042	GO:0051272	GO:BP	positive regulation of cellular component movement	15991	15736
query_1	TRUE	0.0134772	17	319	4	0.0125392	0.235294	GO:0034114	GO:BP	regulation of heterotypic cell-cell adhesion	15991	9692
query_1	TRUE	0.0150231	489	319	22	0.0689655	0.0449898	GO:0043066	GO:BP	negative regulation of apoptotic process	15991	12135
query_1	TRUE	0.0150231	360	319	18	0.0564263	0.05	GO:0040017	GO:BP	positive regulation of locomotion	15991	11476
query_1	TRUE	0.016554	493	319	22	0.0689655	0.0446247	GO:0002684	GO:BP	positive regulation of immune system process	15991	1325
query_1	TRUE	0.0165556	2	319	2	0.00626959	1	GO:0071865	GO:BP	regulation of apoptotic process in bone marrow cell	15991	19788
query_1	TRUE	0.0165556	2	319	2	0.00626959	1	GO:0071839	GO:BP	apoptotic process in bone marrow cell	15991	19776
query_1	TRUE	0.0165556	2	319	2	0.00626959	1	GO:0071866	GO:BP	negative regulation of apoptotic process in bone marrow cell	15991	19789
query_1	TRUE	0.0166047	68	319	7	0.0219436	0.102941	GO:0035967	GO:BP	cellular response to topologically incorrect protein	15991	10796
query_1	TRUE	0.0169904	274	319	15	0.0470219	0.0547445	GO:0045785	GO:BP	positive regulation of cell adhesion	15991	13523
query_1	TRUE	0.0171664	137	319	10	0.031348	0.0729927	GO:1903039	GO:BP	positive regulation of leukocyte cell-cell adhesion	15991	26155
query_1	TRUE	0.017319	113	319	9	0.0282132	0.079646	GO:2001242	GO:BP	regulation of intrinsic apoptotic signaling pathway	15991	30412
query_1	TRUE	0.0178003	138	319	10	0.031348	0.0724638	GO:2001234	GO:BP	negative regulation of apoptotic signaling pathway	15991	30404
query_1	TRUE	0.0185815	19	319	4	0.0125392	0.210526	GO:1902235	GO:BP	regulation of endoplasmic reticulum stress-induced intrinsic apoptotic signaling pathway	15991	25478
query_1	TRUE	0.019443	342	319	17	0.0532915	0.0497076	GO:0030335	GO:BP	positive regulation of cell migration	15991	7820
query_1	TRUE	0.019443	34	319	5	0.015674	0.147059	GO:1990874	GO:BP	vascular associated smooth muscle cell proliferation	15991	29174
query_1	TRUE	0.019443	250	319	14	0.0438871	0.056	GO:0001503	GO:BP	ossification	15991	424
query_1	TRUE	0.019443	34	319	5	0.015674	0.147059	GO:1904705	GO:BP	regulation of vascular associated smooth muscle cell proliferation	15991	27654
query_1	TRUE	0.019443	1644	319	52	0.163009	0.0316302	GO:0070887	GO:BP	cellular response to chemical stimulus	15991	19132
query_1	TRUE	0.019443	71	319	7	0.0219436	0.0985915	GO:0036503	GO:BP	ERAD pathway	15991	11116
query_1	TRUE	0.019443	3587	319	97	0.304075	0.0270421	GO:0051179	GO:BP	localization	15991	15663
query_1	TRUE	0.019443	1403	319	46	0.144201	0.0327869	GO:0050793	GO:BP	regulation of developmental process	15991	15339
query_1	TRUE	0.019443	506	319	22	0.0689655	0.0434783	GO:0043069	GO:BP	negative regulation of programmed cell death	15991	12138
query_1	TRUE	0.0206581	196	319	12	0.0376176	0.0612245	GO:1903037	GO:BP	regulation of leukocyte cell-cell adhesion	15991	26153
query_1	TRUE	0.0211266	1531	319	49	0.153605	0.0320052	GO:0010033	GO:BP	response to organic substance	15991	4309
query_1	TRUE	0.0211266	346	319	17	0.0532915	0.0491329	GO:0050865	GO:BP	regulation of cell activation	15991	15399
query_1	TRUE	0.0217989	870	319	32	0.100313	0.0367816	GO:0045595	GO:BP	regulation of cell differentiation	15991	13339
query_1	TRUE	0.0225074	413	319	19	0.0595611	0.0460048	GO:0080135	GO:BP	regulation of cellular response to stress	15991	20895
query_1	TRUE	0.0226355	762	319	29	0.0909091	0.0380577	GO:2000026	GO:BP	regulation of multicellular organismal development	15991	29257
query_1	TRUE	0.0245729	384	319	18	0.0564263	0.046875	GO:0097190	GO:BP	apoptotic signaling pathway	15991	21714
query_1	TRUE	0.0249704	174	319	11	0.0344828	0.0632184	GO:0046651	GO:BP	lymphocyte proliferation	15991	14280
query_1	TRUE	0.0251223	485	319	21	0.0658307	0.043299	GO:0045597	GO:BP	positive regulation of cell differentiation	15991	13341
query_1	TRUE	0.0255217	175	319	11	0.0344828	0.0628571	GO:0032943	GO:BP	mononuclear cell proliferation	15991	9144
query_1	TRUE	0.0255217	37	319	5	0.015674	0.135135	GO:0034113	GO:BP	heterotypic cell-cell adhesion	15991	9691
query_1	TRUE	0.0263038	10	319	3	0.00940439	0.3	GO:0042492	GO:BP	gamma-delta T cell differentiation	15991	11812
query_1	TRUE	0.0263038	77	319	7	0.0219436	0.0909091	GO:0035966	GO:BP	response to topologically incorrect protein	15991	10795
query_1	TRUE	0.0263038	10	319	3	0.00940439	0.3	GO:0002693	GO:BP	positive regulation of cellular extravasation	15991	1334
query_1	TRUE	0.0263038	10	319	3	0.00940439	0.3	GO:0036498	GO:BP	IRE1-mediated unfolded protein response	15991	11113
query_1	TRUE	0.0263038	10	319	3	0.00940439	0.3	GO:0071639	GO:BP	positive regulation of monocyte chemotactic protein-1 production	15991	19645
query_1	TRUE	0.0263038	10	319	3	0.00940439	0.3	GO:0033151	GO:BP	V(D)J recombination	15991	9286
query_1	TRUE	0.0290767	126	319	9	0.0282132	0.0714286	GO:0001666	GO:BP	response to hypoxia	15991	487
query_1	TRUE	0.0305081	127	319	9	0.0282132	0.0708661	GO:0036293	GO:BP	response to decreased oxygen levels	15991	11007
query_1	TRUE	0.033439	11086	319	246	0.77116	0.0221901	GO:0008150	GO:BP	biological_process	15991	3532
query_1	TRUE	0.0339605	11	319	3	0.00940439	0.272727	GO:0034116	GO:BP	positive regulation of heterotypic cell-cell adhesion	15991	9694
query_1	TRUE	0.0339605	11	319	3	0.00940439	0.272727	GO:0046629	GO:BP	gamma-delta T cell activation	15991	14259
query_1	TRUE	0.0348526	130	319	9	0.0282132	0.0692308	GO:0042098	GO:BP	T cell proliferation	15991	11545
query_1	TRUE	0.0401049	25	319	4	0.0125392	0.16	GO:0030970	GO:BP	retrograde protein transport, ER to cytosol	15991	8090
query_1	TRUE	0.0401049	188	319	11	0.0344828	0.0585106	GO:0070661	GO:BP	leukocyte proliferation	15991	19010
query_1	TRUE	0.0401049	25	319	4	0.0125392	0.16	GO:1903513	GO:BP	endoplasmic reticulum to cytosol transport	15991	26571
query_1	TRUE	0.0401049	474	319	20	0.0626959	0.0421941	GO:0051336	GO:BP	regulation of hydrolase activity	15991	15791
query_1	TRUE	0.0425867	12	319	3	0.00940439	0.25	GO:0010804	GO:BP	negative regulation of tumor necrosis factor-mediated signaling pathway	15991	4942
query_1	TRUE	0.0429687	513	319	21	0.0658307	0.0409357	GO:0008284	GO:BP	positive regulation of cell population proliferation	15991	3570
query_1	TRUE	0.043195	312	319	15	0.0470219	0.0480769	GO:0002252	GO:BP	immune effector process	15991	907
query_1	TRUE	0.0435516	43	319	5	0.015674	0.116279	GO:0070972	GO:BP	protein localization to endoplasmic reticulum	15991	19193
query_1	TRUE	0.0445531	1196	319	39	0.122257	0.0326087	GO:0006928	GO:BP	movement of cell or subcellular component	15991	2868
query_1	TRUE	0.0451672	552	319	22	0.0689655	0.0398551	GO:0060548	GO:BP	negative regulation of cell death	15991	17329
query_1	TRUE	0.0451672	734	319	27	0.0846395	0.0367847	GO:1901700	GO:BP	response to oxygen-containing compound	15991	24969
query_1	TRUE	0.0459163	137	319	9	0.0282132	0.0656934	GO:0070482	GO:BP	response to oxygen levels	15991	18902
query_1	TRUE	0.0462152	1003	319	34	0.106583	0.0338983	GO:0006508	GO:BP	proteolysis	15991	2485
query_1	TRUE	1.44415e-06	839	319	44	0.137931	0.0524434	GO:0005783	GO:CC	endoplasmic reticulum	15991	426
query_1	TRUE	0.000988926	358	319	21	0.0658307	0.0586592	GO:0042175	GO:CC	nuclear outer membrane-endoplasmic reticulum membrane network	15991	2018
query_1	TRUE	0.000988926	354	319	21	0.0658307	0.059322	GO:0098827	GO:CC	endoplasmic reticulum subcompartment	15991	3634
query_1	TRUE	0.000988926	344	319	21	0.0658307	0.0610465	GO:0005789	GO:CC	endoplasmic reticulum membrane	15991	432
query_1	TRUE	0.00427743	495	319	24	0.0752351	0.0484848	GO:0031984	GO:CC	organelle subcompartment	15991	1453
query_1	TRUE	0.0067941	39	319	6	0.0188088	0.153846	GO:0005788	GO:CC	endoplasmic reticulum lumen	15991	431
query_1	TRUE	0.00914313	2072	319	64	0.200627	0.030888	GO:0012505	GO:CC	endomembrane system	15991	816
query_1	TRUE	0.00914313	82	319	8	0.0250784	0.097561	GO:0140534	GO:CC	endoplasmic reticulum protein-containing complex	15991	3963
query_1	TRUE	0.00914313	4347	319	116	0.363636	0.0266851	GO:0016020	GO:CC	membrane	15991	849
query_1	TRUE	0.0204615	1979	319	60	0.188088	0.0303183	GO:0031224	GO:CC	intrinsic component of membrane	15991	1235
query_1	TRUE	0.04097	82	319	7	0.0219436	0.0853659	GO:0030176	GO:CC	integral component of endoplasmic reticulum membrane	15991	1084
