# Supplementary material for: Transcriptomic meta-analysis reveals unannotated long non-coding RNAs related to the immune response in sheep
Source: Front Genet. 2022 Nov 22;13:1067350. doi: 10.3389/fgene.2022.1067350 (PMC9725098; doi:10.3389/fgene.2022.1067350)
Supplement: Supplementary file 6 [file Table1.XLSX]

## Sheet: Studies
BioProject	Samples	Title	Publication	Functional	Strandness	Selection
PRJEB26387	72	System immunology-based identification of blood transcriptional modules correlating to antibody responses in sheep	https://www.nature.com/articles/s41541-018-0078-0	Yes	Reverse	PolyA
PRJNA291172	36	Immunomodulatory induced by Cathepsin L1 vaccine in sheep infected with Fasciola hepatica.	https://journals.plos.org/plosntds/article?id=10.1371/journal.pntd.0005015	Yes	Reverse	total RNA
PRJNA454435	13	Molecular Signature of Aluminum Hydroxide Adjuvant in Ovine PBMCs by Integrated mRNA and microRNA Transcriptome Sequencing	https://www.frontiersin.org/articles/10.3389/fimmu.2018.02406/full	Yes	Reverse	total RNA
PRJNA631066	6	Evaluating the effect of TLR4-overexpressing on the Transcriptome Profile in Ovine Peripheral Blood Mononuclear Cells	https://jbiolres.biomedcentral.com/articles/10.1186/s40709-020-00124-3	Yes	Unstranded	PolyA
PRJNA433706	5	sheep PBMCs stimulated with Haemonchus contortus soluble extracts	https://parasitesandvectors.biomedcentral.com/articles/10.1186/s13071-019-3441-8	Yes	Unstranded	total RNA
PRJEB45790	48	Timing of transcriptomic peripheral blood mononuclear cell responses of sheep to Fasciola hepatica infection	https://www.frontiersin.org/articles/10.3389/fimmu.2021.729217/full	Yes	Reverse	PolyA
PRJNA559411	76	Transcriptome analysis of total blood cells from sheep after vaccination with FMDV vaccines (sheep)	https://www.nature.com/articles/s41541-019-0151-3	Yes	Reverse	total RNA
PRJNA528905	10	Whole blood transcriptome analysis in ewes fed with hemp seed supplemented diet	https://www.nature.com/articles/s41598-019-52712-6	No	Reverse	PolyA
PRJEB15872	16	RNA-seq of the Ileo-Caecal Valve Lymph Node of Sheep with Paratuberculosis Compared to Uninfected Controls	https://www.nature.com/articles/srep46695	Yes	Unstranded	PolyA
PRJNA485657	23	Multi-tissues of transcriptomics from Ovis Aries, Capra hircus and Camelus bactrianus.	https://link.springer.com/article/10.1007/s11427-020-1828-8	No	Reverse	total RNA
PRJNA268183	20	Transcriptional profiling of the ovine abomasal lymph node reveals a role for timing of the immune response in gastrointestinal nematode resistance	https://www.sciencedirect.com/science/article/pii/S0304401716301790?via%3Dihub	Yes	Unstranded	total RNA
PRJEB33476	12	Analysis of abomasal lymph node transcriptome for the identification of genes and lncRNAs involved in nematode resistance gastrointestinal tract in adult sheep.	https://veterinaryresearch.biomedcentral.com/articles/10.1186/s13567-018-0534-x	Yes	Reverse	PolyA
PRJNA362606	6	Comparative transcriptomics of 5 high-altitude vertebrates and their low-altitude relatives	https://academic.oup.com/gigascience/article/6/12/gix105/4628125	No	Reverse	total RNA
PRJEB44063	19	Transcriptomic Analysis of Ovine Hepatic Lymph Node Following Fasciola hepatica Infection	https://doi.org/10.3389/fimmu.2021.687579	Yes	Reverse	PolyA
PRJEB19199	60	A high resolution atlas of gene expression in the domestic sheep (Ovis aries)	https://journals.plos.org/plosgenetics/article?id=10.1371/journal.pgen.1006997	Yes/No	Reverse	total RNA(23)/PolyA(37)

## Sheet: Runs
Run	BioSample	Experiment	LibrarySelection	Sample Name	SRA Study	AvgSpotLen	Bases	Bytes
ERR2534132	SAMEA4608349	ERX2552553	Oligo-dT	SAMEA4608349	ERP108373	300	3470422895	1513980392
ERR2534133	SAMEA4608350	ERX2552554	Oligo-dT	SAMEA4608350	ERP108373	300	4222648428	1908609316
ERR2534134	SAMEA4608351	ERX2552555	Oligo-dT	SAMEA4608351	ERP108373	300	4922735105	2401830144
ERR2534135	SAMEA4608352	ERX2552556	Oligo-dT	SAMEA4608352	ERP108373	300	5228251875	2320887591
ERR2534136	SAMEA4608353	ERX2552557	Oligo-dT	SAMEA4608353	ERP108373	300	4858622082	2151977239
ERR2534137	SAMEA4608354	ERX2552558	Oligo-dT	SAMEA4608354	ERP108373	300	4594372724	2275257532
ERR2534138	SAMEA4608355	ERX2552559	Oligo-dT	SAMEA4608355	ERP108373	300	874128340	440431677
ERR2534139	SAMEA4608356	ERX2552560	Oligo-dT	SAMEA4608356	ERP108373	300	5443103843	2433499070
ERR2534140	SAMEA4608357	ERX2552561	Oligo-dT	SAMEA4608357	ERP108373	300	5706707054	2558728427
ERR2534141	SAMEA4608358	ERX2552562	Oligo-dT	SAMEA4608358	ERP108373	300	5153450284	2285112333
ERR2534142	SAMEA4608359	ERX2552563	Oligo-dT	SAMEA4608359	ERP108373	300	4507638609	2079205772
ERR2534143	SAMEA4608360	ERX2552564	Oligo-dT	SAMEA4608360	ERP108373	299	5586204472	2834900190
ERR2534144	SAMEA4608361	ERX2552565	Oligo-dT	SAMEA4608361	ERP108373	300	4345992921	1890830771
ERR2534145	SAMEA4608362	ERX2552566	Oligo-dT	SAMEA4608362	ERP108373	299	5889792504	2614210931
ERR2534146	SAMEA4608363	ERX2552567	Oligo-dT	SAMEA4608363	ERP108373	299	5876220634	2635337009
ERR2534147	SAMEA4608364	ERX2552568	Oligo-dT	SAMEA4608364	ERP108373	299	4830375730	2362734405
ERR2534148	SAMEA4608365	ERX2552569	Oligo-dT	SAMEA4608365	ERP108373	300	5196186519	2253124083
ERR2534149	SAMEA4608366	ERX2552570	Oligo-dT	SAMEA4608366	ERP108373	300	5067550780	2203533210
ERR2534150	SAMEA4608367	ERX2552571	Oligo-dT	SAMEA4608367	ERP108373	299	5505495501	2403460820
ERR2534151	SAMEA4608368	ERX2552572	Oligo-dT	SAMEA4608368	ERP108373	299	5625013693	2439646501
ERR2534152	SAMEA4608369	ERX2552573	Oligo-dT	SAMEA4608369	ERP108373	300	4667229754	2072205600
ERR2534153	SAMEA4608370	ERX2552574	Oligo-dT	SAMEA4608370	ERP108373	300	4724115463	2265832217
ERR2534154	SAMEA4608371	ERX2552575	Oligo-dT	SAMEA4608371	ERP108373	300	6492910695	2832526980
ERR2534155	SAMEA4608372	ERX2552576	Oligo-dT	SAMEA4608372	ERP108373	298	5444456289	2319959835
ERR2534156	SAMEA4608373	ERX2552577	Oligo-dT	SAMEA4608373	ERP108373	299	4493763866	1960128582
ERR2534157	SAMEA4608374	ERX2552578	Oligo-dT	SAMEA4608374	ERP108373	300	5023047452	2203123134
ERR2534158	SAMEA4608375	ERX2552579	Oligo-dT	SAMEA4608375	ERP108373	299	5275897661	2346733361
ERR2534159	SAMEA4608376	ERX2552580	Oligo-dT	SAMEA4608376	ERP108373	300	4668544842	2060404084
ERR2534160	SAMEA4608377	ERX2552581	Oligo-dT	SAMEA4608377	ERP108373	299	5447525479	2388352617
ERR2534161	SAMEA4608378	ERX2552582	Oligo-dT	SAMEA4608378	ERP108373	297	5143184677	2253579477
ERR2534162	SAMEA4608379	ERX2552583	Oligo-dT	SAMEA4608379	ERP108373	300	4338390101	1887787656
ERR2534163	SAMEA4608380	ERX2552584	Oligo-dT	SAMEA4608380	ERP108373	300	4363475082	1942764894
ERR2534164	SAMEA4608381	ERX2552585	Oligo-dT	SAMEA4608381	ERP108373	300	4949081908	2171336909
ERR2534165	SAMEA4608382	ERX2552586	Oligo-dT	SAMEA4608382	ERP108373	298	5157778386	2307035274
ERR2534166	SAMEA4608383	ERX2552587	Oligo-dT	SAMEA4608383	ERP108373	300	6751587506	2985847662
ERR2534167	SAMEA4608384	ERX2552588	Oligo-dT	SAMEA4608384	ERP108373	297	5531222677	2449091500
ERR2534168	SAMEA4608385	ERX2552589	Oligo-dT	SAMEA4608385	ERP108373	298	4601440097	2020062337
ERR2534169	SAMEA4608386	ERX2552590	Oligo-dT	SAMEA4608386	ERP108373	300	4457090065	1995698791
ERR2534170	SAMEA4608387	ERX2552591	Oligo-dT	SAMEA4608387	ERP108373	300	5546268453	2441732055
ERR2534171	SAMEA4608388	ERX2552592	Oligo-dT	SAMEA4608388	ERP108373	298	6548702067	2842215304
ERR2534172	SAMEA4608389	ERX2552593	Oligo-dT	SAMEA4608389	ERP108373	297	5188134592	2288056411
ERR2534173	SAMEA4608390	ERX2552594	Oligo-dT	SAMEA4608390	ERP108373	298	3916069708	1693599094
ERR2534174	SAMEA4608391	ERX2552595	Oligo-dT	SAMEA4608391	ERP108373	298	5413876913	2400916348
ERR2534175	SAMEA4608392	ERX2552596	Oligo-dT	SAMEA4608392	ERP108373	299	5095980787	2303804587
ERR2534176	SAMEA4608393	ERX2552597	Oligo-dT	SAMEA4608393	ERP108373	299	5649186167	2438550514
ERR2534177	SAMEA4608394	ERX2552598	Oligo-dT	SAMEA4608394	ERP108373	299	5684111290	2460126431
ERR2534178	SAMEA4608395	ERX2552599	Oligo-dT	SAMEA4608395	ERP108373	299	4697331474	2056404825
ERR2534179	SAMEA4608396	ERX2552600	Oligo-dT	SAMEA4608396	ERP108373	299	5290747758	2302129547
ERR2534180	SAMEA4608397	ERX2552601	Oligo-dT	SAMEA4608397	ERP108373	297	4382788748	1956467818
ERR2534181	SAMEA4608398	ERX2552602	Oligo-dT	SAMEA4608398	ERP108373	300	4873884622	2158120623
ERR2534182	SAMEA4608399	ERX2552603	Oligo-dT	SAMEA4608399	ERP108373	299	4727924806	2298345239
ERR2534183	SAMEA4608400	ERX2552604	Oligo-dT	SAMEA4608400	ERP108373	300	5251593892	2338079760
ERR2534184	SAMEA4608401	ERX2552605	Oligo-dT	SAMEA4608401	ERP108373	300	5370457839	2365501018
ERR2534185	SAMEA4608402	ERX2552606	Oligo-dT	SAMEA4608402	ERP108373	300	4366141871	1951000517
ERR2534186	SAMEA4608403	ERX2552607	Oligo-dT	SAMEA4608403	ERP108373	300	2530609472	1095492352
ERR2534187	SAMEA4608404	ERX2552608	Oligo-dT	SAMEA4608404	ERP108373	299	4618280972	2014032773
ERR2534188	SAMEA4608405	ERX2552609	Oligo-dT	SAMEA4608405	ERP108373	298	4601739321	2064296142
ERR2534189	SAMEA4608406	ERX2552610	Oligo-dT	SAMEA4608406	ERP108373	298	4841133851	2138786296
ERR2534190	SAMEA4608407	ERX2552611	Oligo-dT	SAMEA4608407	ERP108373	297	4971726226	2177533118
ERR2534191	SAMEA4608408	ERX2552612	Oligo-dT	SAMEA4608408	ERP108373	299	4364654707	2200589273
ERR2534192	SAMEA4608409	ERX2552613	Oligo-dT	SAMEA4608409	ERP108373	299	5594538594	2422686791
ERR2534193	SAMEA4608410	ERX2552614	Oligo-dT	SAMEA4608410	ERP108373	298	4923075551	2169065744
ERR2534194	SAMEA4608411	ERX2552615	Oligo-dT	SAMEA4608411	ERP108373	298	5435388994	2372765770
ERR2534195	SAMEA4608412	ERX2552616	Oligo-dT	SAMEA4608412	ERP108373	299	3901527109	1696916314
ERR2534196	SAMEA4608413	ERX2552617	Oligo-dT	SAMEA4608413	ERP108373	299	4349770845	1864874111
ERR2534197	SAMEA4608414	ERX2552618	Oligo-dT	SAMEA4608414	ERP108373	299	3497619523	1546025158
ERR2534198	SAMEA4608415	ERX2552619	Oligo-dT	SAMEA4608415	ERP108373	300	4884566480	2123729319
ERR2534199	SAMEA4608416	ERX2552620	Oligo-dT	SAMEA4608416	ERP108373	299	4362210169	1895851335
ERR2534200	SAMEA4608417	ERX2552621	Oligo-dT	SAMEA4608417	ERP108373	299	4150687370	1789711818
ERR2534201	SAMEA4608419	ERX2552622	Oligo-dT	SAMEA4608419	ERP108373	299	4225497557	2055814791
ERR2534202	SAMEA4608420	ERX2552623	Oligo-dT	SAMEA4608420	ERP108373	299	4184682916	1815896356
ERR2534203	SAMEA4608421	ERX2552624	Oligo-dT	SAMEA4608421	ERP108373	299	4956595194	2118055460
SRR7087965	SAMN09006502	SRX4017434	cDNA	GSM3123129	SRP144172	152	9782307776	3636843701
SRR7087966	SAMN09006501	SRX4017435	cDNA	GSM3123130	SRP144172	152	10431757264	3847948817
SRR7087967	SAMN09006500	SRX4017436	cDNA	GSM3123131	SRP144172	152	9409353128	3538401831
SRR7087968	SAMN09006499	SRX4017437	cDNA	GSM3123132	SRP144172	152	12923994408	4739278029
SRR7087969	SAMN09006498	SRX4017438	cDNA	GSM3123133	SRP144172	152	10348020160	3871831462
SRR7087970	SAMN09006497	SRX4017439	cDNA	GSM3123134	SRP144172	152	12165375328	4535526638
SRR7087971	SAMN09006496	SRX4017440	cDNA	GSM3123135	SRP144172	152	11242964696	4207504718
SRR7087972	SAMN09006495	SRX4017441	cDNA	GSM3123136	SRP144172	152	10758476856	4397536270
SRR7087973	SAMN09006491	SRX4017442	cDNA	GSM3123137	SRP144172	152	9134902840	3352842986
SRR7087974	SAMN09006490	SRX4017443	cDNA	GSM3123138	SRP144172	152	8915885888	3199756688
SRR7087975	SAMN09006490	SRX4017443	cDNA	GSM3123138	SRP144172	152	1529285680	572752773
SRR7087976	SAMN09006489	SRX4017444	cDNA	GSM3123139	SRP144172	152	9104536432	3233605311
SRR7087977	SAMN09006489	SRX4017444	cDNA	GSM3123139	SRP144172	152	1515596560	558359501
SRR7087978	SAMN09006488	SRX4017445	cDNA	GSM3123140	SRP144172	152	10977937192	3908420727
SRR7087979	SAMN09006487	SRX4017446	cDNA	GSM3123141	SRP144172	152	9457669824	3380866882
SRR9695003	SAMN12287288	SRX6453347	Inverse rRNA	Blood_9	SRP214973	302	9016498410	2905233395
SRR9695004	SAMN12287289	SRX6453346	Inverse rRNA	Blood_10	SRP214973	302	12236831620	3859046814
SRR9695005	SAMN12287284	SRX6453345	Inverse rRNA	Blood_5	SRP214973	302	6677405428	2187502815
SRR9695006	SAMN12287285	SRX6453344	Inverse rRNA	Blood_6	SRP214973	302	5594832370	1789386672
SRR9695007	SAMN12287286	SRX6453343	Inverse rRNA	Blood_7	SRP214973	302	7633849394	2468018275
SRR9695008	SAMN12287287	SRX6453342	Inverse rRNA	Blood_8	SRP214973	302	10124777406	3302058273
SRR9695009	SAMN12287280	SRX6453341	Inverse rRNA	Blood_1	SRP214973	302	6493743524	2074682747
SRR9695010	SAMN12287281	SRX6453340	Inverse rRNA	Blood_2	SRP214973	302	5935614304	1880640832
SRR9695011	SAMN12287282	SRX6453339	Inverse rRNA	Blood_3	SRP214973	302	7167658336	2273194247
SRR9695012	SAMN12287283	SRX6453338	Inverse rRNA	Blood_4	SRP214973	302	8152824918	2654861212
SRR9695015	SAMN12287290	SRX6453335	Inverse rRNA	Blood_11	SRP214973	302	7282241062	2323603783
SRR9695016	SAMN12287291	SRX6453334	Inverse rRNA	Blood_12	SRP214973	302	8372897754	2711095207
SRR9695017	SAMN12287292	SRX6453333	Inverse rRNA	Blood_13	SRP214973	302	6054306344	1929851192
SRR9695018	SAMN12287293	SRX6453332	Inverse rRNA	Blood_14	SRP214973	302	6731967466	2167706304
SRR9695019	SAMN12287294	SRX6453331	Inverse rRNA	Blood_15	SRP214973	302	4890962782	1557062878
SRR9936914	SAMN12541502	SRX6685621	cDNA	GSM4023293	SRP217883	85	7976274115	3091839313
SRR9936915	SAMN12541501	SRX6685622	cDNA	GSM4023294	SRP217883	85	8447203355	3323248939
SRR9936916	SAMN12541500	SRX6685623	cDNA	GSM4023295	SRP217883	85	9894246925	3866570146
SRR9936917	SAMN12541499	SRX6685624	cDNA	GSM4023296	SRP217883	85	7721214105	3005574302
SRR9936918	SAMN12541498	SRX6685625	cDNA	GSM4023297	SRP217883	85	6700508095	2700530654
SRR9936919	SAMN12541497	SRX6685626	cDNA	GSM4023298	SRP217883	85	8727730130	3448428336
SRR9936920	SAMN12541496	SRX6685627	cDNA	GSM4023299	SRP217883	85	6348974870	2380987068
SRR9936921	SAMN12541495	SRX6685628	cDNA	GSM4023300	SRP217883	85	8256204615	3405468892
SRR9936922	SAMN12541494	SRX6685629	cDNA	GSM4023301	SRP217883	85	9806523355	3666821341
SRR9936923	SAMN12541493	SRX6685630	cDNA	GSM4023302	SRP217883	85	8162348465	3163742964
SRR9936924	SAMN12541492	SRX6685631	cDNA	GSM4023303	SRP217883	85	8372666430	3331621758
SRR9936925	SAMN12541491	SRX6685632	cDNA	GSM4023304	SRP217883	85	9302301145	3588582409
SRR9936926	SAMN12541490	SRX6685633	cDNA	GSM4023305	SRP217883	85	7388725555	2916762601
SRR9936927	SAMN12541489	SRX6685634	cDNA	GSM4023306	SRP217883	85	6444482740	2542404702
SRR9936928	SAMN12541488	SRX6685635	cDNA	GSM4023307	SRP217883	85	7390720165	2908209265
SRR9936929	SAMN12541487	SRX6685636	cDNA	GSM4023308	SRP217883	85	7050487265	2632788335
SRR9936930	SAMN12541521	SRX6685637	cDNA	GSM4023309	SRP217883	85	7120166015	2901601779
SRR9936931	SAMN12541520	SRX6685638	cDNA	GSM4023310	SRP217883	85	8188206910	3170133169
SRR9936932	SAMN12541519	SRX6685639	cDNA	GSM4023311	SRP217883	85	5650774925	2332861997
SRR9936933	SAMN12541518	SRX6685640	cDNA	GSM4023312	SRP217883	85	7452580190	3033517106
SRR9936934	SAMN12541517	SRX6685641	cDNA	GSM4023313	SRP217883	85	12520418230	5099287992
SRR9936935	SAMN12541516	SRX6685642	cDNA	GSM4023314	SRP217883	85	9236352705	3674173020
SRR9936936	SAMN12541515	SRX6685643	cDNA	GSM4023315	SRP217883	85	7503163180	2905402421
SRR9936937	SAMN12541514	SRX6685644	cDNA	GSM4023316	SRP217883	85	6171599080	2447846536
SRR9936938	SAMN12541512	SRX6685645	cDNA	GSM4023317	SRP217883	85	8520910255	3300013237
SRR9936939	SAMN12541511	SRX6685646	cDNA	GSM4023318	SRP217883	85	8385555150	3232028201
SRR9936940	SAMN12541510	SRX6685647	cDNA	GSM4023319	SRP217883	85	8633457565	3369091816
SRR9936941	SAMN12541509	SRX6685648	cDNA	GSM4023320	SRP217883	85	8984555080	3560580146
SRR9936942	SAMN12541583	SRX6685649	cDNA	GSM4023321	SRP217883	85	5238590290	2218299840
SRR9936943	SAMN12541582	SRX6685650	cDNA	GSM4023322	SRP217883	85	6062781825	2326354522
SRR9936944	SAMN12541513	SRX6685651	cDNA	GSM4023323	SRP217883	85	8626598320	3261486674
SRR9936945	SAMN12541581	SRX6685652	cDNA	GSM4023324	SRP217883	85	8492480135	3369614769
SRR9936946	SAMN12541580	SRX6685653	cDNA	GSM4023325	SRP217883	85	6833047405	2653179181
SRR9936947	SAMN12541579	SRX6685654	cDNA	GSM4023326	SRP217883	85	5687789960	2234813062
SRR9936948	SAMN12541578	SRX6685655	cDNA	GSM4023327	SRP217883	85	7729201895	3006462262
SRR9936949	SAMN12541577	SRX6685656	cDNA	GSM4023328	SRP217883	85	7741535140	3036454167
SRR9936950	SAMN12541576	SRX6685657	cDNA	GSM4023329	SRP217883	85	8981636010	3540715419
SRR9936951	SAMN12541575	SRX6685658	cDNA	GSM4023330	SRP217883	85	7608602705	3098894539
SRR9936952	SAMN12541574	SRX6685659	cDNA	GSM4023331	SRP217883	85	6219035370	2433519157
SRR9936953	SAMN12541573	SRX6685660	cDNA	GSM4023332	SRP217883	85	6653373980	2683241016
SRR9936954	SAMN12541572	SRX6685661	cDNA	GSM4023333	SRP217883	85	8306125795	3258340189
SRR9936955	SAMN12541571	SRX6685662	cDNA	GSM4023334	SRP217883	85	6493059815	2637245911
SRR9936956	SAMN12541570	SRX6685663	cDNA	GSM4023335	SRP217883	85	9144994790	3642479068
SRR9936957	SAMN12541569	SRX6685664	cDNA	GSM4023336	SRP217883	85	6618187975	2564794074
SRR9936958	SAMN12541568	SRX6685665	cDNA	GSM4023337	SRP217883	85	8460069465	3394765608
SRR9936959	SAMN12541567	SRX6685666	cDNA	GSM4023338	SRP217883	85	9547414880	3735935262
SRR9936960	SAMN12541600	SRX6685667	cDNA	GSM4023339	SRP217883	85	8169590975	3054251898
SRR9936961	SAMN12541599	SRX6685668	cDNA	GSM4023340	SRP217883	85	7481118855	2896903617
SRR9936962	SAMN12541598	SRX6685669	cDNA	GSM4023341	SRP217883	85	7553925520	2966241446
SRR9936963	SAMN12541597	SRX6685670	cDNA	GSM4023342	SRP217883	85	7758631105	2928931941
SRR9936964	SAMN12541596	SRX6685671	cDNA	GSM4023343	SRP217883	85	7225172210	2724442465
SRR9936965	SAMN12541595	SRX6685672	cDNA	GSM4023344	SRP217883	85	8072889280	3067347701
SRR9936966	SAMN12541594	SRX6685673	cDNA	GSM4023345	SRP217883	85	9839055745	3935251901
SRR9936967	SAMN12541593	SRX6685674	cDNA	GSM4023346	SRP217883	85	8213762160	3163122875
SRR9936968	SAMN12541592	SRX6685675	cDNA	GSM4023347	SRP217883	85	7462851420	2947523173
SRR9936969	SAMN12541591	SRX6685676	cDNA	GSM4023348	SRP217883	85	9481428785	3717010625
SRR9936970	SAMN12541507	SRX6685677	cDNA	GSM4023349	SRP217883	85	8770360265	3394649696
SRR9936971	SAMN12541506	SRX6685678	cDNA	GSM4023350	SRP217883	85	6939479050	2825589147
SRR9936972	SAMN12541505	SRX6685679	cDNA	GSM4023351	SRP217883	85	7273438950	2858955502
SRR9936973	SAMN12541504	SRX6685680	cDNA	GSM4023352	SRP217883	85	8522282240	3468759609
SRR9936974	SAMN12541590	SRX6685681	cDNA	GSM4023353	SRP217883	85	8021906195	3107449897
SRR9936975	SAMN12541589	SRX6685682	cDNA	GSM4023354	SRP217883	85	9893420470	3970365297
SRR9936976	SAMN12541588	SRX6685683	cDNA	GSM4023355	SRP217883	85	7289183500	2729222606
SRR9936977	SAMN12541503	SRX6685684	cDNA	GSM4023356	SRP217883	85	8710083450	3500205823
SRR9936978	SAMN12541566	SRX6685685	cDNA	GSM4023357	SRP217883	85	6987583100	2732002128
SRR9936979	SAMN12541565	SRX6685686	cDNA	GSM4023358	SRP217883	85	5967849490	2409024465
SRR9936980	SAMN12541564	SRX6685687	cDNA	GSM4023359	SRP217883	85	7658207430	2963792144
SRR9936981	SAMN12541563	SRX6685688	cDNA	GSM4023360	SRP217883	85	6198815825	2388118143
SRR9936982	SAMN12541562	SRX6685689	cDNA	GSM4023361	SRP217883	85	9778391500	3807691584
SRR9936983	SAMN12541561	SRX6685690	cDNA	GSM4023362	SRP217883	85	6138166200	2485944446
SRR9936984	SAMN12541560	SRX6685691	cDNA	GSM4023363	SRP217883	85	8960856655	3381895960
SRR9936999	SAMN12541587	SRX6685706	cDNA	GSM4023378	SRP217883	85	8100866605	3170778221
SRR9937000	SAMN12541586	SRX6685707	cDNA	GSM4023379	SRP217883	85	6482788075	2618498473
SRR9937001	SAMN12541585	SRX6685708	cDNA	GSM4023380	SRP217883	85	7192121575	2695931401
SRR9937002	SAMN12541584	SRX6685709	cDNA	GSM4023381	SRP217883	85	5915745425	2289431283
SRR9937003	SAMN12541508	SRX6685710	cDNA	GSM4023382	SRP217883	85	6917053245	2730770777
SRR6705681	SAMN08514616	SRX3679794	cDNA	PK	SRP132649	300	22861413900	9023856908
SRR6705682	SAMN08514617	SRX3679793	cDNA	PI	SRP132649	221	9495553350	3768991409
SRR6705683	SAMN08514614	SRX3679792	cDNA	control	SRP132649	300	21468626100	8718601277
SRR6705684	SAMN08514615	SRX3679791	cDNA	native	SRP132649	300	21799511100	8644967438
SRR6705685	SAMN08514618	SRX3679790	cDNA	PMB	SRP132649	300	26090767800	10220337381
SRR8844278	SAMN11249354	SRX5632064	PolyA	CTRLS12	SRP190516	152	2650391168	1065644993
SRR8844279	SAMN11300466	SRX5632063	PolyA	CTRL_S13	SRP190516	152	3271975256	1293875328
SRR8844280	SAMN11300828	SRX5632062	PolyA	CTRL_S14	SRP190516	152	2954415944	1165647523
SRR8844281	SAMN11300440	SRX5632061	PolyA	HSG_S17	SRP190516	152	2527526224	1006734998
SRR8844283	SAMN11300332	SRX5632059	PolyA	HSG_S19	SRP190516	152	2841613096	1122062385
SRR8844284	SAMN11249351	SRX5632058	PolyA	CTRL_S11	SRP190516	152	3565196936	1420499922
SRR8844285	SAMN11300472	SRX5632057	PolyA	HSG_S18	SRP190516	152	3213744360	1282856513
SRR8844286	SAMN11300709	SRX5632056	PolyA	HSG_S20	SRP190516	152	3027691952	1192625243
SRR8844287	SAMN11300773	SRX5632055	PolyA	CTRL_S15	SRP190516	152	2931577944	1167158192
ERR3430431	SAMEA5892414	ERX3453870	PolyA	SAMEA5892414	ERP116267	152	6458386672	2483862154
ERR3430432	SAMEA5892419	ERX3453871	PolyA	SAMEA5892419	ERP116267	152	5327793344	2077976368
ERR3430433	SAMEA5892413	ERX3453872	PolyA	SAMEA5892413	ERP116267	152	5023252224	1958097101
ERR3430434	SAMEA5892423	ERX3453873	PolyA	SAMEA5892423	ERP116267	152	6753754136	2601978863
ERR3430435	SAMEA5892420	ERX3453874	PolyA	SAMEA5892420	ERP116267	152	7525825520	3055252372
ERR3430436	SAMEA5892415	ERX3453875	PolyA	SAMEA5892415	ERP116267	152	8729192496	3315772651
ERR3430437	SAMEA5892410	ERX3453876	PolyA	SAMEA5892410	ERP116267	152	5248814144	2024294328
ERR3430438	SAMEA5892412	ERX3453877	PolyA	SAMEA5892412	ERP116267	152	5680745704	2201844847
ERR3430439	SAMEA5892427	ERX3453878	PolyA	SAMEA5892427	ERP116267	152	8819111592	3373488916
ERR3430440	SAMEA5892417	ERX3453879	PolyA	SAMEA5892417	ERP116267	152	7996721064	3053097696
ERR3430441	SAMEA5892428	ERX3453880	PolyA	SAMEA5892428	ERP116267	152	7091983624	2769787227
ERR3430442	SAMEA5892422	ERX3453881	PolyA	SAMEA5892422	ERP116267	152	8472882952	3236793384
SRR2131653	SAMN03940432	SRX1122199	cDNA	GSM1834127	SRP061692	200	3159957800	1988566820
SRR2131657	SAMN03940436	SRX1122203	cDNA	GSM1834131	SRP061692	200	5123093800	3184835715
SRR2131658	SAMN03940437	SRX1122204	cDNA	GSM1834132	SRP061692	200	3354900800	2103308416
SRR2131659	SAMN03940438	SRX1122205	cDNA	GSM1834133	SRP061692	200	3579949400	2245899209
SRR2131661	SAMN03940440	SRX1122207	cDNA	GSM1834135	SRP061692	200	3835304400	2419349485
SRR2131664	SAMN03940443	SRX1122210	cDNA	GSM1834138	SRP061692	200	3642380800	2288771288
SRR2131666	SAMN03940445	SRX1122212	cDNA	GSM1834140	SRP061692	200	4039820000	2529447992
SRR2131667	SAMN03940446	SRX1122213	cDNA	GSM1834141	SRP061692	200	4333585600	2700540005
SRR2131669	SAMN03940448	SRX1122215	cDNA	GSM1834143	SRP061692	200	3935454800	2467642544
SRR2131670	SAMN03940449	SRX1122216	cDNA	GSM1834144	SRP061692	200	4067687800	2586631837
SRR2131672	SAMN03940451	SRX1122218	cDNA	GSM1834146	SRP061692	200	3827449400	2435500526
SRR2131673	SAMN03940556	SRX1122219	cDNA	GSM1834147	SRP061692	200	3999782400	2561057133
SRR2131675	SAMN03940557	SRX1122221	cDNA	GSM1834149	SRP061692	200	3427908200	2198906621
SRR2131676	SAMN03940558	SRX1122222	cDNA	GSM1834150	SRP061692	200	4673784000	2982550943
SRR2131678	SAMN03940452	SRX1122224	cDNA	GSM1834152	SRP061692	200	4064239200	2597913541
SRR2131680	SAMN03940454	SRX1122226	cDNA	GSM1834154	SRP061692	200	3630375800	2327882607
SRR2131683	SAMN03940457	SRX1122229	cDNA	GSM1834157	SRP061692	200	4261105600	2747038803
SRR2131686	SAMN03940460	SRX1122232	cDNA	GSM1834160	SRP061692	200	4909112600	3148880581
SRR2131652	SAMN03940431	SRX1122198	cDNA	GSM1834126	SRP061692	200	3799495400	2371846291
SRR2131654	SAMN03940433	SRX1122200	cDNA	GSM1834128	SRP061692	200	3527700000	2221850675
SRR2131655	SAMN03940434	SRX1122201	cDNA	GSM1834129	SRP061692	200	3553734400	2225391489
SRR2131656	SAMN03940435	SRX1122202	cDNA	GSM1834130	SRP061692	200	4321869800	2700579413
SRR2131660	SAMN03940439	SRX1122206	cDNA	GSM1834134	SRP061692	200	5387641200	3396741504
SRR2131662	SAMN03940441	SRX1122208	cDNA	GSM1834136	SRP061692	200	3715980400	2321987604
SRR2131663	SAMN03940442	SRX1122209	cDNA	GSM1834137	SRP061692	200	3840135600	2390632716
SRR2131665	SAMN03940444	SRX1122211	cDNA	GSM1834139	SRP061692	200	4074352200	2550464471
SRR2131668	SAMN03940447	SRX1122214	cDNA	GSM1834142	SRP061692	200	3793956800	2372731098
SRR2131671	SAMN03940450	SRX1122217	cDNA	GSM1834145	SRP061692	200	3727443400	2376497480
SRR2131674	SAMN03940555	SRX1122220	cDNA	GSM1834148	SRP061692	200	3827840800	2431600982
SRR2131677	SAMN03940589	SRX1122223	cDNA	GSM1834151	SRP061692	200	4609965600	2917936115
SRR2131679	SAMN03940453	SRX1122225	cDNA	GSM1834153	SRP061692	200	3584080200	2317555266
SRR2131681	SAMN03940455	SRX1122227	cDNA	GSM1834155	SRP061692	200	3549235000	2278626894
SRR2131682	SAMN03940456	SRX1122228	cDNA	GSM1834156	SRP061692	200	3852749400	2492037015
SRR2131684	SAMN03940458	SRX1122230	cDNA	GSM1834158	SRP061692	200	4574780200	2935645457
SRR2131685	SAMN03940459	SRX1122231	cDNA	GSM1834159	SRP061692	200	4920005200	3145462362
SRR2131687	SAMN03940461	SRX1122233	cDNA	GSM1834161	SRP061692	200	4827224200	3105751960
SRR7755122	SAMN09812008	SRX4611262	PCR	biantaoti22	SRP158841	300	9596671500	3691964650
SRR7755123	SAMN09812007	SRX4611261	PCR	biantaoti21	SRP158841	300	9596665800	3723631298
SRR7755124	SAMN09812006	SRX4611260	PCR	biantaoti20	SRP158841	300	9601724100	3724938589
SRR7755125	SAMN09812005	SRX4611259	PCR	biantaoti19	SRP158841	300	9595334100	3756698847
SRR7755126	SAMN09812004	SRX4611258	PCR	biantaoti17	SRP158841	300	9601269900	3660059131
SRR7755160	SAMN09812022	SRX4611224	PCR	linbajie20	SRP158841	300	9597804300	3684002889
SRR7755195	SAMN09812001	SRX4611189	PCR	biantaoti13	SRP158841	300	9599615100	3763815261
SRR7755202	SAMN09812002	SRX4611182	PCR	biantaoti14	SRP158841	300	9600417300	3701297421
SRR7755203	SAMN09812003	SRX4611181	PCR	biantaoti16	SRP158841	300	9601080000	3924226939
SRR7755262	SAMN09811943	SRX4611122	PCR	pizang13	SRP158841	300	9599549400	3699040107
SRR7755264	SAMN09811846	SRX4611120	PCR	biantao3_HW3K2CCXX_L8	SRP158841	300	7090795500	2915277460
SRR7755267	SAMN09811845	SRX4611117	PCR	biantao1_HW3K2CCXX_L8	SRP158841	300	6906998100	2830270005
SRR7755308	SAMN09811826	SRX4611076	PCR	8biantaoti_H35KVALXX_L7	SRP158841	300	6998450700	2922631029
SRR7755376	SAMN09812024	SRX4611008	PCR	linbajie22	SRP158841	300	9598498200	3683765841
SRR7755444	SAMN09811821	SRX4611401	PCR	7biantaoti_H35KVALXX_L7	SRP158841	300	8972793600	3659669863
SRR7755466	SAMN09812017	SRX4611379	PCR	linbajie13	SRP158841	300	9598335300	3686196451
SRR7755467	SAMN09812018	SRX4611378	PCR	linbajie14	SRP158841	300	9601590600	3899600231
SRR7755469	SAMN09812020	SRX4611376	PCR	linbajie17	SRP158841	300	9603812400	3757454211
SRR7755470	SAMN09812021	SRX4611375	PCR	linbajie19	SRP158841	300	9602311500	3722686262
SRR7755472	SAMN09812023	SRX4611373	PCR	linbajie21	SRP158841	300	8241448200	3377292021
SRR7755522	SAMN09811945	SRX4611323	PCR	pizang16	SRP158841	300	9600827400	3756719107
SRR7755523	SAMN09811946	SRX4611322	PCR	pizang17	SRP158841	300	9598460700	3734364089
SRR7755524	SAMN09811947	SRX4611321	PCR	pizang19	SRP158841	300	9598773000	3655619465
SRR7755525	SAMN09811948	SRX4611320	PCR	pizang20	SRP158841	300	9640152000	3759634877
SRR7755526	SAMN09811949	SRX4611319	PCR	pizang21	SRP158841	300	9598925700	3683331279
SRR5190460	SAMN06242640	SRX2506280	cDNA	GSM2464076	SRP097223	250	5077801750	2663355651
SRR5190462	SAMN06242638	SRX2506282	cDNA	GSM2464078	SRP097223	250	5332435500	2786892403
SRR5190464	SAMN06242636	SRX2506284	cDNA	GSM2464080	SRP097223	250	4693423750	2453608786
SRR5190486	SAMN06242610	SRX2506306	cDNA	GSM2464102	SRP097223	250	5547777000	2901459488
SRR5190487	SAMN06242609	SRX2506307	cDNA	GSM2464103	SRP097223	250	5014500000	2608737283
SRR5190488	SAMN06242608	SRX2506308	cDNA	GSM2464104	SRP097223	250	5057483750	2633901808
SRR1659684	SAMN03216628	SRX765374	cDNA	GSM1551983	SRP050126	102	6491217270	4461078885
SRR1659686	SAMN03216613	SRX765376	cDNA	GSM1551985	SRP050126	102	2878093812	1988426174
SRR1659687	SAMN03216632	SRX765377	cDNA	GSM1551986	SRP050126	102	2599594032	1799160466
SRR1659689	SAMN03216625	SRX765379	cDNA	GSM1551988	SRP050126	102	6425457972	4437400830
SRR1659691	SAMN03216621	SRX765381	cDNA	GSM1551990	SRP050126	102	3993383232	2784067692
SRR1659693	SAMN03216626	SRX765383	cDNA	GSM1551992	SRP050126	102	2597301276	1797047117
SRR1659696	SAMN03216616	SRX765386	cDNA	GSM1551995	SRP050126	102	2105271636	1456315061
SRR1659698	SAMN03216631	SRX765388	cDNA	GSM1551997	SRP050126	102	3554487840	2441920842
SRR1659701	SAMN03216623	SRX765391	cDNA	GSM1552000	SRP050126	102	4881560472	3394619758
SRR1659702	SAMN03216630	SRX765392	cDNA	GSM1552001	SRP050126	102	3236234478	2234850423
SRR1659685	SAMN03216629	SRX765375	cDNA	GSM1551984	SRP050126	102	5364424188	3707654092
SRR1659688	SAMN03216619	SRX765378	cDNA	GSM1551987	SRP050126	102	6711826542	4639130586
SRR1659690	SAMN03216620	SRX765380	cDNA	GSM1551989	SRP050126	102	2897982894	2007687458
SRR1659692	SAMN03216622	SRX765382	cDNA	GSM1551991	SRP050126	102	6476554872	4514877410
SRR1659694	SAMN03216615	SRX765384	cDNA	GSM1551993	SRP050126	102	2314124694	1601888339
SRR1659695	SAMN03216627	SRX765385	cDNA	GSM1551994	SRP050126	102	2557566564	1766545395
SRR1659697	SAMN03216624	SRX765387	cDNA	GSM1551996	SRP050126	102	2467273512	1701832908
SRR1659699	SAMN03216618	SRX765389	cDNA	GSM1551998	SRP050126	102	7521911358	5166842350
SRR1659700	SAMN03216614	SRX765390	cDNA	GSM1551999	SRP050126	102	2000622900	1383380330
SRR1659703	SAMN03216617	SRX765393	cDNA	GSM1552002	SRP050126	102	3547504002	2446863171
ERR1680024	SAMEA4504021	ERX1749683	RANDOM PCR	SAMEA4504021	ERP017710	200	1511585400	859676243
ERR1680025	SAMEA4504021	ERX1749683	RANDOM PCR	SAMEA4504021	ERP017710	200	1478300800	841252353
ERR1680026	SAMEA4504021	ERX1749683	RANDOM PCR	SAMEA4504021	ERP017710	200	1112691400	601681396
ERR1680027	SAMEA4504021	ERX1749683	RANDOM PCR	SAMEA4504021	ERP017710	200	3016259200	1639020327
ERR1680028	SAMEA4504022	ERX1749684	RANDOM PCR	SAMEA4504022	ERP017710	200	1326394000	755051416
ERR1680029	SAMEA4504022	ERX1749684	RANDOM PCR	SAMEA4504022	ERP017710	200	1295485800	738488008
ERR1680030	SAMEA4504022	ERX1749684	RANDOM PCR	SAMEA4504022	ERP017710	200	967095800	525119810
ERR1680031	SAMEA4504022	ERX1749684	RANDOM PCR	SAMEA4504022	ERP017710	200	1116350400	608802372
ERR1680032	SAMEA4504023	ERX1749685	RANDOM PCR	SAMEA4504023	ERP017710	200	1588275000	911183530
ERR1680033	SAMEA4504023	ERX1749685	RANDOM PCR	SAMEA4504023	ERP017710	200	1556249600	893350136
ERR1680034	SAMEA4504023	ERX1749685	RANDOM PCR	SAMEA4504023	ERP017710	200	1186650400	646012459
ERR1680035	SAMEA4504023	ERX1749685	RANDOM PCR	SAMEA4504023	ERP017710	200	1146669200	628884423
ERR1680036	SAMEA4504024	ERX1749686	RANDOM PCR	SAMEA4504024	ERP017710	200	2412400	1254122
ERR1680037	SAMEA4504024	ERX1749686	RANDOM PCR	SAMEA4504024	ERP017710	200	1367028600	782425026
ERR1680038	SAMEA4504024	ERX1749686	RANDOM PCR	SAMEA4504024	ERP017710	200	1337160200	765551503
ERR1680039	SAMEA4504024	ERX1749686	RANDOM PCR	SAMEA4504024	ERP017710	200	1020768200	555977980
ERR1680040	SAMEA4504024	ERX1749686	RANDOM PCR	SAMEA4504024	ERP017710	200	2680849200	1675852146
ERR1680041	SAMEA4504025	ERX1749687	RANDOM PCR	SAMEA4504025	ERP017710	200	987228600	540720115
ERR1680042	SAMEA4504025	ERX1749687	RANDOM PCR	SAMEA4504025	ERP017710	200	1237775200	702409937
ERR1680043	SAMEA4504025	ERX1749687	RANDOM PCR	SAMEA4504025	ERP017710	200	1209440000	686979626
ERR1680044	SAMEA4504025	ERX1749687	RANDOM PCR	SAMEA4504025	ERP017710	200	915148600	495077999
ERR1680045	SAMEA4504026	ERX1749688	RANDOM PCR	SAMEA4504026	ERP017710	200	2574634000	1704385903
ERR1680046	SAMEA4504026	ERX1749688	RANDOM PCR	SAMEA4504026	ERP017710	200	631603200	341718236
ERR1680047	SAMEA4504026	ERX1749688	RANDOM PCR	SAMEA4504026	ERP017710	200	352438600	192109617
ERR1680048	SAMEA4504027	ERX1749689	RANDOM PCR	SAMEA4504027	ERP017710	200	907504200	517469455
ERR1680049	SAMEA4504027	ERX1749689	RANDOM PCR	SAMEA4504027	ERP017710	200	889227600	506926075
ERR1680050	SAMEA4504027	ERX1749689	RANDOM PCR	SAMEA4504027	ERP017710	200	703934200	381175737
ERR1680051	SAMEA4504027	ERX1749689	RANDOM PCR	SAMEA4504027	ERP017710	200	719114200	393036945
ERR1680052	SAMEA4504027	ERX1749689	RANDOM PCR	SAMEA4504027	ERP017710	200	2704393400	1801662940
ERR1680053	SAMEA4504028	ERX1749690	RANDOM PCR	SAMEA4504028	ERP017710	200	1526647800	869963262
ERR1680054	SAMEA4504028	ERX1749690	RANDOM PCR	SAMEA4504028	ERP017710	200	1491649400	850194169
ERR1680055	SAMEA4504028	ERX1749690	RANDOM PCR	SAMEA4504028	ERP017710	200	1103137200	597479299
ERR1680056	SAMEA4504028	ERX1749690	RANDOM PCR	SAMEA4504028	ERP017710	200	704241200	383916258
ERR1680057	SAMEA4504029	ERX1749691	RANDOM PCR	SAMEA4504029	ERP017710	200	1742288000	996732299
ERR1680058	SAMEA4504029	ERX1749691	RANDOM PCR	SAMEA4504029	ERP017710	200	1702643600	974684155
ERR1680059	SAMEA4504029	ERX1749691	RANDOM PCR	SAMEA4504029	ERP017710	200	1225473400	670205759
ERR1680060	SAMEA4504029	ERX1749691	RANDOM PCR	SAMEA4504029	ERP017710	200	1917901000	1054858358
ERR1680061	SAMEA4504030	ERX1749692	RANDOM PCR	SAMEA4504030	ERP017710	200	1074447800	581667236
ERR1680062	SAMEA4504030	ERX1749692	RANDOM PCR	SAMEA4504030	ERP017710	200	598947800	326589499
ERR1680063	SAMEA4504031	ERX1749693	RANDOM PCR	SAMEA4504031	ERP017710	200	2929494800	1945276878
ERR1680064	SAMEA4504031	ERX1749693	RANDOM PCR	SAMEA4504031	ERP017710	200	841541200	454969894
ERR1680065	SAMEA4504031	ERX1749693	RANDOM PCR	SAMEA4504031	ERP017710	200	685237400	373700121
ERR1680066	SAMEA4504032	ERX1749694	RANDOM PCR	SAMEA4504032	ERP017710	200	1117488800	603947295
ERR1680067	SAMEA4504032	ERX1749694	RANDOM PCR	SAMEA4504032	ERP017710	200	2264418000	1232179029
ERR1680068	SAMEA4504033	ERX1749695	RANDOM PCR	SAMEA4504033	ERP017710	200	1434684400	817121523
ERR1680069	SAMEA4504033	ERX1749695	RANDOM PCR	SAMEA4504033	ERP017710	200	1403531200	798473565
ERR1680070	SAMEA4504033	ERX1749695	RANDOM PCR	SAMEA4504033	ERP017710	200	1047938200	565702588
ERR1680071	SAMEA4504033	ERX1749695	RANDOM PCR	SAMEA4504033	ERP017710	200	832188000	454397231
ERR1680072	SAMEA4504034	ERX1749696	RANDOM PCR	SAMEA4504034	ERP017710	200	2128082200	1418441157
ERR1680073	SAMEA4504034	ERX1749696	RANDOM PCR	SAMEA4504034	ERP017710	200	649866200	353820524
ERR1680074	SAMEA4504034	ERX1749696	RANDOM PCR	SAMEA4504034	ERP017710	200	159844600	88087131
ERR1680075	SAMEA4504034	ERX1749696	RANDOM PCR	SAMEA4504034	ERP017710	200	816623200	511917131
ERR1680076	SAMEA4504035	ERX1749697	RANDOM PCR	SAMEA4504035	ERP017710	200	1316550200	748806317
ERR1680077	SAMEA4504035	ERX1749697	RANDOM PCR	SAMEA4504035	ERP017710	200	1287330600	732259964
ERR1680078	SAMEA4504035	ERX1749697	RANDOM PCR	SAMEA4504035	ERP017710	200	960804600	519172884
ERR1680079	SAMEA4504035	ERX1749697	RANDOM PCR	SAMEA4504035	ERP017710	200	802290000	436875443
ERR1680080	SAMEA4504036	ERX1749698	RANDOM PCR	SAMEA4504036	ERP017710	200	964276400	520533016
ERR1680081	SAMEA4504036	ERX1749698	RANDOM PCR	SAMEA4504036	ERP017710	200	498565200	271248948
SRR11734139	SAMN14851425	SRX8293081	PCR	TLR4_N3_1	SRP260655	300	14206075200	4274971584
SRR11734140	SAMN14851424	SRX8293080	PCR	TLR4_N1_1	SRP260655	300	15265338000	4581345742
SRR11734141	SAMN14851423	SRX8293079	PCR	TLR4_P3_1	SRP260655	300	14308514400	4425595945
SRR11734142	SAMN14851421	SRX8293078	PCR	TLR4_P1_1	SRP260655	300	12129124800	3640169089
SRR11734143	SAMN14851422	SRX8293077	PCR	TLR4_P2_1	SRP260655	300	12900300300	3879179179
SRR11734144	SAMN14851426	SRX8293076	PCR	TLR4_N4_1	SRP260655	300	12034161900	3634485259
SRR7755521	SAMN09811944	SRX4611324	PCR	pizang14	SRP158841	300	9595619700	3790855062
SRR7755468	SAMN09812019	SRX4611377	PCR	linbajie16	SRP158841	300	9598139400	3728611417
SRR8844282	SAMN11300336	SRX5632060	PolyA	HSG_S16	SRP190516	152	2935828320	1167814098
ERR2074326	SAMEA5137918	ERX2133158	Oligo-dT	SAMEA5137918	ERP021182	250	5556657750	2434227723
ERR2074841	SAMEA5541418	ERX2133238	Oligo-dT	SAMEA5541418	ERP021182	250	1251679750	512241954
ERR2074843	SAMEA5541418	ERX2133238	Oligo-dT	SAMEA5541418	ERP021182	250	1154302250	471776482
ERR2074874	SAMEA5887918	ERX2133303	Oligo-dT	SAMEA5887918	ERP021182	250	1557094000	663612213
ERR2074876	SAMEA5887918	ERX2133303	Oligo-dT	SAMEA5887918	ERP021182	250	1462299500	608450636
ERR2075016	SAMEA6641668	ERX2133425	Oligo-dT	SAMEA6641668	ERP021182	250	1544390500	640486622
ERR2075018	SAMEA6641668	ERX2133425	Oligo-dT	SAMEA6641668	ERP021182	250	1671894250	694140921
ERR2074335	SAMEA6004918	ERX2133330	Oligo-dT	SAMEA6004918	ERP021182	250	6761422500	2822331027
ERR2074840	SAMEA5541418	ERX2133238	Oligo-dT	SAMEA5541418	ERP021182	250	1214326500	517138869
ERR2074842	SAMEA5541418	ERX2133238	Oligo-dT	SAMEA5541418	ERP021182	250	1329253750	557575137
ERR2074875	SAMEA5887918	ERX2133303	Oligo-dT	SAMEA5887918	ERP021182	250	1393621000	602151974
ERR2074877	SAMEA5887918	ERX2133303	Oligo-dT	SAMEA5887918	ERP021182	250	1332083750	553161291
ERR2074943	SAMEA5122168	ERX2133154	Oligo-dT	SAMEA5122168	ERP021182	250	1705306750	718326138
ERR2074944	SAMEA5122168	ERX2133154	Oligo-dT	SAMEA5122168	ERP021182	250	1502886500	617660752
ERR2074945	SAMEA5122168	ERX2133154	Oligo-dT	SAMEA5122168	ERP021182	250	1608552250	661003646
ERR2074946	SAMEA5122168	ERX2133154	Oligo-dT	SAMEA5122168	ERP021182	250	1577726000	674850245
ERR2075015	SAMEA6641668	ERX2133425	Oligo-dT	SAMEA6641668	ERP021182	250	1629791000	703660806
ERR2075017	SAMEA6641668	ERX2133425	Oligo-dT	SAMEA6641668	ERP021182	250	1774042500	755252057
ERR2074836	SAMEA103997208	ERX2133110	Oligo-dT	SAMEA103997208	ERP021182	250	2003832500	835162314
ERR2074838	SAMEA103997208	ERX2133110	Oligo-dT	SAMEA103997208	ERP021182	250	2249948500	962249589
ERR2074839	SAMEA103997208	ERX2133110	Oligo-dT	SAMEA103997208	ERP021182	250	2123668750	885299179
ERR2074905	SAMEA103997210	ERX2133112	Oligo-dT	SAMEA103997210	ERP021182	250	1591874250	694467273
ERR2074907	SAMEA103997210	ERX2133112	Oligo-dT	SAMEA103997210	ERP021182	250	1606105500	673960113
ERR2074939	SAMEA103997206	ERX2133108	Oligo-dT	SAMEA103997206	ERP021182	250	1855641000	786969828
ERR2074940	SAMEA103997206	ERX2133108	Oligo-dT	SAMEA103997206	ERP021182	250	2101157500	914683829
ERR2074942	SAMEA103997206	ERX2133108	Oligo-dT	SAMEA103997206	ERP021182	250	1945303750	858377857
ERR2074974	SAMEA103997207	ERX2133109	Oligo-dT	SAMEA103997207	ERP021182	250	2492142250	1059938920
ERR2074976	SAMEA103997207	ERX2133109	Oligo-dT	SAMEA103997207	ERP021182	250	2367139250	964929781
ERR2075012	SAMEA103997209	ERX2133111	Oligo-dT	SAMEA103997209	ERP021182	250	1760532750	758963892
ERR2075014	SAMEA103997209	ERX2133111	Oligo-dT	SAMEA103997209	ERP021182	250	1800326500	745985051
ERR2074837	SAMEA103997208	ERX2133110	Oligo-dT	SAMEA103997208	ERP021182	250	2104547500	913315435
ERR2074904	SAMEA103997210	ERX2133112	Oligo-dT	SAMEA103997210	ERP021182	250	1700740250	732574086
ERR2074906	SAMEA103997210	ERX2133112	Oligo-dT	SAMEA103997210	ERP021182	250	1509483750	632344092
ERR2074941	SAMEA103997206	ERX2133108	Oligo-dT	SAMEA103997206	ERP021182	250	1981550750	841601267
ERR2074973	SAMEA103997207	ERX2133109	Oligo-dT	SAMEA103997207	ERP021182	250	2686468500	1126312134
ERR2074975	SAMEA103997207	ERX2133109	Oligo-dT	SAMEA103997207	ERP021182	250	2530594750	1035453093
ERR2075011	SAMEA103997209	ERX2133111	Oligo-dT	SAMEA103997209	ERP021182	250	1907695250	811562503
ERR2075013	SAMEA103997209	ERX2133111	Oligo-dT	SAMEA103997209	ERP021182	250	1677341500	693936191
ERR2074810	SAMEA5854918	ERX2133486	Inverse rRNA	SAMEA5854918	ERP021182	250	1507903250	536269259
ERR2074811	SAMEA5854918	ERX2133486	Inverse rRNA	SAMEA5854918	ERP021182	250	3823415000	1515101647
ERR2074813	SAMEA5854918	ERX2133486	Inverse rRNA	SAMEA5854918	ERP021182	250	3817380500	1497090422
ERR2074816	SAMEA5854918	ERX2133486	Inverse rRNA	SAMEA5854918	ERP021182	250	3809781500	1473670992
ERR2074847	SAMEA5533918	ERX2133480	Inverse rRNA	SAMEA5533918	ERP021182	250	2064842000	745352668
ERR2074850	SAMEA5533918	ERX2133480	Inverse rRNA	SAMEA5533918	ERP021182	250	3033489750	1218446304
ERR2074878	SAMEA6396418	ERX2133505	Inverse rRNA	SAMEA6396418	ERP021182	250	3542821000	1367051797
ERR2074880	SAMEA6396418	ERX2133505	Inverse rRNA	SAMEA6396418	ERP021182	250	3549787500	1388104992
ERR2074881	SAMEA6396418	ERX2133505	Inverse rRNA	SAMEA6396418	ERP021182	250	3553106250	1405095383
ERR2074882	SAMEA6396418	ERX2133505	Inverse rRNA	SAMEA6396418	ERP021182	250	2297182250	820550296
ERR2074909	SAMEA6192418	ERX2133500	Inverse rRNA	SAMEA6192418	ERP021182	250	2082594000	766630489
ERR2074913	SAMEA6192418	ERX2133500	Inverse rRNA	SAMEA6192418	ERP021182	250	3855994250	1530047792
ERR2074947	SAMEA6343168	ERX2133504	Inverse rRNA	SAMEA6343168	ERP021182	250	1331302750	485266450
ERR2074949	SAMEA6343168	ERX2133504	Inverse rRNA	SAMEA6343168	ERP021182	250	6367070750	2528855230
ERR2074953	SAMEA6343168	ERX2133504	Inverse rRNA	SAMEA6343168	ERP021182	250	1269938500	457377037
ERR2074978	SAMEA5083168	ERX2133471	Inverse rRNA	SAMEA5083168	ERP021182	250	2327638000	840605436
ERR2074980	SAMEA5083168	ERX2133471	Inverse rRNA	SAMEA5083168	ERP021182	250	2216899500	791560174
ERR2074982	SAMEA5083168	ERX2133471	Inverse rRNA	SAMEA5083168	ERP021182	250	3606978500	1419909509
ERR2074983	SAMEA5083168	ERX2133471	Inverse rRNA	SAMEA5083168	ERP021182	250	3611203250	1436994900
ERR2074812	SAMEA5854918	ERX2133486	Inverse rRNA	SAMEA5854918	ERP021182	250	1584061000	569470703
ERR2074814	SAMEA5854918	ERX2133486	Inverse rRNA	SAMEA5854918	ERP021182	250	1588992250	568596907
ERR2074815	SAMEA5854918	ERX2133486	Inverse rRNA	SAMEA5854918	ERP021182	250	4349656750	1831415526
ERR2074844	SAMEA5533918	ERX2133480	Inverse rRNA	SAMEA5533918	ERP021182	250	4354415000	1859913047
ERR2074845	SAMEA5533918	ERX2133480	Inverse rRNA	SAMEA5533918	ERP021182	250	2059706000	746705309
ERR2074846	SAMEA5533918	ERX2133480	Inverse rRNA	SAMEA5533918	ERP021182	250	3029130000	1203180690
ERR2074848	SAMEA5533918	ERX2133480	Inverse rRNA	SAMEA5533918	ERP021182	250	1958581750	702103434
ERR2074849	SAMEA5533918	ERX2133480	Inverse rRNA	SAMEA5533918	ERP021182	250	3021301000	1183469839
ERR2074879	SAMEA6396418	ERX2133505	Inverse rRNA	SAMEA6396418	ERP021182	250	3494295500	1467854441
ERR2074883	SAMEA6396418	ERX2133505	Inverse rRNA	SAMEA6396418	ERP021182	250	2184382750	775135123
ERR2074884	SAMEA6396418	ERX2133505	Inverse rRNA	SAMEA6396418	ERP021182	250	2290300250	821699388
ERR2074908	SAMEA6192418	ERX2133500	Inverse rRNA	SAMEA6192418	ERP021182	250	3869109500	1572927115
ERR2074910	SAMEA6192418	ERX2133500	Inverse rRNA	SAMEA6192418	ERP021182	250	2089517250	766148132
ERR2074911	SAMEA6192418	ERX2133500	Inverse rRNA	SAMEA6192418	ERP021182	250	1985111250	723985820
ERR2074912	SAMEA6192418	ERX2133500	Inverse rRNA	SAMEA6192418	ERP021182	250	3639950250	1570615232
ERR2074914	SAMEA6192418	ERX2133500	Inverse rRNA	SAMEA6192418	ERP021182	250	3860544750	1554031995
ERR2074948	SAMEA6343168	ERX2133504	Inverse rRNA	SAMEA6343168	ERP021182	250	6352498250	2488575105
ERR2074950	SAMEA6343168	ERX2133504	Inverse rRNA	SAMEA6343168	ERP021182	250	1336525750	484818979
ERR2074951	SAMEA6343168	ERX2133504	Inverse rRNA	SAMEA6343168	ERP021182	250	5637995750	2410730272
ERR2074952	SAMEA6343168	ERX2133504	Inverse rRNA	SAMEA6343168	ERP021182	250	6375870000	2562177631
ERR2074977	SAMEA5083168	ERX2133471	Inverse rRNA	SAMEA5083168	ERP021182	250	3277644000	1388806861
ERR2074979	SAMEA5083168	ERX2133471	Inverse rRNA	SAMEA5083168	ERP021182	250	2334715000	839233595
ERR2074981	SAMEA5083168	ERX2133471	Inverse rRNA	SAMEA5083168	ERP021182	250	3599827750	1397834606
ERR2074829	SAMEA103992880	ERX2133464	Inverse rRNA	SAMEA103992880	ERP021182	250	4275865000	1687288299
ERR2074830	SAMEA103992880	ERX2133464	Inverse rRNA	SAMEA103992880	ERP021182	250	1307900500	463639316
ERR2074831	SAMEA103992880	ERX2133464	Inverse rRNA	SAMEA103992880	ERP021182	250	1373063750	492365175
ERR2074863	SAMEA103992889	ERX2133466	Inverse rRNA	SAMEA103992889	ERP021182	250	4060719500	1431999817
ERR2074867	SAMEA103992889	ERX2133466	Inverse rRNA	SAMEA103992889	ERP021182	250	882957500	347060830
ERR2074897	SAMEA103992886	ERX2133465	Inverse rRNA	SAMEA103992886	ERP021182	250	3860659000	1622437159
ERR2074899	SAMEA103992886	ERX2133465	Inverse rRNA	SAMEA103992886	ERP021182	250	2042495250	733499347
ERR2074901	SAMEA103992886	ERX2133465	Inverse rRNA	SAMEA103992886	ERP021182	250	4636005000	1813129471
ERR2074902	SAMEA103992886	ERX2133465	Inverse rRNA	SAMEA103992886	ERP021182	250	1948379750	691783692
ERR2074903	SAMEA103992886	ERX2133465	Inverse rRNA	SAMEA103992886	ERP021182	250	4643430500	1835688406
ERR2074927	SAMEA103992864	ERX2133462	Inverse rRNA	SAMEA103992864	ERP021182	250	4864472250	1857403436
ERR2074929	SAMEA103992864	ERX2133462	Inverse rRNA	SAMEA103992864	ERP021182	250	9756432250	4330641476
ERR2074930	SAMEA103992864	ERX2133462	Inverse rRNA	SAMEA103992864	ERP021182	250	4845929250	1856326522
ERR2074967	SAMEA103992875	ERX2133463	Inverse rRNA	SAMEA103992875	ERP021182	250	2221150750	806392450
ERR2074969	SAMEA103992875	ERX2133463	Inverse rRNA	SAMEA103992875	ERP021182	250	2331145500	854622720
ERR2074971	SAMEA103992875	ERX2133463	Inverse rRNA	SAMEA103992875	ERP021182	250	3722079750	1582485206
ERR2074972	SAMEA103992875	ERX2133463	Inverse rRNA	SAMEA103992875	ERP021182	250	4107121250	1618925656
ERR2075000	SAMEA103992857	ERX2133461	Inverse rRNA	SAMEA103992857	ERP021182	250	2174210250	771239696
ERR2075002	SAMEA103992857	ERX2133461	Inverse rRNA	SAMEA103992857	ERP021182	250	3601973000	1514469432
ERR2074832	SAMEA103992880	ERX2133464	Inverse rRNA	SAMEA103992880	ERP021182	250	1377881000	491783504
ERR2074833	SAMEA103992880	ERX2133464	Inverse rRNA	SAMEA103992880	ERP021182	250	4270277000	1667064117
ERR2074834	SAMEA103992880	ERX2133464	Inverse rRNA	SAMEA103992880	ERP021182	250	4263068250	1642214904
ERR2074835	SAMEA103992880	ERX2133464	Inverse rRNA	SAMEA103992880	ERP021182	250	4887837250	2049005847
ERR2074864	SAMEA103992889	ERX2133466	Inverse rRNA	SAMEA103992889	ERP021182	250	4262363500	1519267621
ERR2074865	SAMEA103992889	ERX2133466	Inverse rRNA	SAMEA103992889	ERP021182	250	880905250	338281578
ERR2074866	SAMEA103992889	ERX2133466	Inverse rRNA	SAMEA103992889	ERP021182	250	9546375500	3975915684
ERR2074868	SAMEA103992889	ERX2133466	Inverse rRNA	SAMEA103992889	ERP021182	250	4279020000	1518346550
ERR2074869	SAMEA103992889	ERX2133466	Inverse rRNA	SAMEA103992889	ERP021182	250	882354500	343352352
ERR2074898	SAMEA103992886	ERX2133465	Inverse rRNA	SAMEA103992886	ERP021182	250	2050482500	732954517
ERR2074900	SAMEA103992886	ERX2133465	Inverse rRNA	SAMEA103992886	ERP021182	250	4628021500	1785870560
ERR2074928	SAMEA103992864	ERX2133462	Inverse rRNA	SAMEA103992864	ERP021182	250	4620430000	1754269712
ERR2074966	SAMEA103992875	ERX2133463	Inverse rRNA	SAMEA103992875	ERP021182	250	4114328500	1650506925
ERR2074968	SAMEA103992875	ERX2133463	Inverse rRNA	SAMEA103992875	ERP021182	250	2338233250	853807510
ERR2074970	SAMEA103992875	ERX2133463	Inverse rRNA	SAMEA103992875	ERP021182	250	4118101250	1662156566
ERR2074996	SAMEA103992857	ERX2133461	Inverse rRNA	SAMEA103992857	ERP021182	250	3412055500	1317801727
ERR2074997	SAMEA103992857	ERX2133461	Inverse rRNA	SAMEA103992857	ERP021182	250	3415733250	1336926563
ERR2074998	SAMEA103992857	ERX2133461	Inverse rRNA	SAMEA103992857	ERP021182	250	2280445750	818429933
ERR2074999	SAMEA103992857	ERX2133461	Inverse rRNA	SAMEA103992857	ERP021182	250	2288639750	817444795
ERR2075001	SAMEA103992857	ERX2133461	Inverse rRNA	SAMEA103992857	ERP021182	250	3422788500	1354239969
ERR2074367	SAMEA4953418	ERX2133126	Oligo-dT	SAMEA4953418	ERP021182	250	1353136250	634819403
ERR2074368	SAMEA4953418	ERX2133126	Oligo-dT	SAMEA4953418	ERP021182	250	1383898500	606284329
ERR2074369	SAMEA4953418	ERX2133126	Oligo-dT	SAMEA4953418	ERP021182	250	1349667250	601482421
ERR2074370	SAMEA4953418	ERX2133126	Oligo-dT	SAMEA4953418	ERP021182	250	1374897500	617382998
ERR2074371	SAMEA4953418	ERX2133126	Oligo-dT	SAMEA4953418	ERP021182	250	1363108000	611643764
ERR2074372	SAMEA4953418	ERX2133126	Oligo-dT	SAMEA4953418	ERP021182	250	1340679500	600584999
ERR2074529	SAMEA5757418	ERX2133279	Oligo-dT	SAMEA5757418	ERP021182	250	1453082750	611495630
ERR2074530	SAMEA5757418	ERX2133279	Oligo-dT	SAMEA5757418	ERP021182	250	1445284500	613662188
ERR2074532	SAMEA5757418	ERX2133279	Oligo-dT	SAMEA5757418	ERP021182	250	1467007250	626539526
ERR2074533	SAMEA5757418	ERX2133279	Oligo-dT	SAMEA5757418	ERP021182	250	1443870000	644855552
ERR2074871	SAMEA6121918	ERX2133345	Oligo-dT	SAMEA6121918	ERP021182	250	1581168000	669998657
ERR2074872	SAMEA6121918	ERX2133345	Oligo-dT	SAMEA6121918	ERP021182	250	1387533750	572949880
ERR2074935	SAMEA6331918	ERX2133376	Oligo-dT	SAMEA6331918	ERP021182	250	839962250	345984532
ERR2074937	SAMEA6331918	ERX2133376	Oligo-dT	SAMEA6331918	ERP021182	250	964522500	407737130
ERR2074938	SAMEA6331918	ERX2133376	Oligo-dT	SAMEA6331918	ERP021182	250	909456000	374731428
ERR2075007	SAMEA5035918	ERX2133140	Oligo-dT	SAMEA5035918	ERP021182	250	1394285500	587163774
ERR2075008	SAMEA5035918	ERX2133140	Oligo-dT	SAMEA5035918	ERP021182	250	1322726250	534238376
ERR2075010	SAMEA5035918	ERX2133140	Oligo-dT	SAMEA5035918	ERP021182	250	1521184250	631452889
ERR2074531	SAMEA5757418	ERX2133279	Oligo-dT	SAMEA5757418	ERP021182	250	1392541250	599707691
ERR2074534	SAMEA5757418	ERX2133279	Oligo-dT	SAMEA5757418	ERP021182	250	1458965000	622489678
ERR2074870	SAMEA6121918	ERX2133345	Oligo-dT	SAMEA6121918	ERP021182	250	1467400250	630187513
ERR2074873	SAMEA6121918	ERX2133345	Oligo-dT	SAMEA6121918	ERP021182	250	1488384000	614734097
ERR2074936	SAMEA6331918	ERX2133376	Oligo-dT	SAMEA6331918	ERP021182	250	883958000	378924112
ERR2075009	SAMEA5035918	ERX2133140	Oligo-dT	SAMEA5035918	ERP021182	250	1430658250	579908281
ERR2074718	SAMEA5008168	ERX2133459	Inverse rRNA	SAMEA5008168	ERP021182	250	3782383500	1687630759
ERR2074720	SAMEA5008168	ERX2133459	Inverse rRNA	SAMEA5008168	ERP021182	250	3692489250	1645720638
ERR2074722	SAMEA5008168	ERX2133459	Inverse rRNA	SAMEA5008168	ERP021182	250	3782529750	1699339746
ERR2074723	SAMEA5008168	ERX2133459	Inverse rRNA	SAMEA5008168	ERP021182	250	3781240250	1695986884
ERR2074725	SAMEA5008168	ERX2133459	Inverse rRNA	SAMEA5008168	ERP021182	250	3778180750	1697041054
ERR2077218	SAMEA6442918	ERX2133509	Inverse rRNA	SAMEA6442918	ERP021182	250	1734487250	730188189
ERR2077219	SAMEA6442918	ERX2133509	Inverse rRNA	SAMEA6442918	ERP021182	250	1759501500	756963559
ERR2077221	SAMEA6442918	ERX2133509	Inverse rRNA	SAMEA6442918	ERP021182	250	1695872250	734957118
ERR2077223	SAMEA6442918	ERX2133509	Inverse rRNA	SAMEA6442918	ERP021182	250	1706112500	733552287
ERR2077224	SAMEA6442918	ERX2133509	Inverse rRNA	SAMEA6442918	ERP021182	250	1815598500	775601464
ERR2077225	SAMEA6442918	ERX2133509	Inverse rRNA	SAMEA6442918	ERP021182	250	1788268250	769086760
ERR2077226	SAMEA6442918	ERX2133509	Inverse rRNA	SAMEA6442918	ERP021182	250	1732168250	730231956
ERR2077228	SAMEA6442918	ERX2133509	Inverse rRNA	SAMEA6442918	ERP021182	250	1784182500	768525241
ERR2077231	SAMEA6442918	ERX2133509	Inverse rRNA	SAMEA6442918	ERP021182	250	1727579500	728831854
ERR2077232	SAMEA6442918	ERX2133509	Inverse rRNA	SAMEA6442918	ERP021182	250	1815026000	779156746
ERR2077233	SAMEA6442918	ERX2133509	Inverse rRNA	SAMEA6442918	ERP021182	250	1721477750	721530943
ERR2077234	SAMEA6442918	ERX2133509	Inverse rRNA	SAMEA6442918	ERP021182	250	1794757000	769429869
ERR2077236	SAMEA6442918	ERX2133509	Inverse rRNA	SAMEA6442918	ERP021182	250	1812691250	774988789
ERR2077237	SAMEA6442918	ERX2133509	Inverse rRNA	SAMEA6442918	ERP021182	250	1665817250	697753218
ERR2077238	SAMEA6442918	ERX2133509	Inverse rRNA	SAMEA6442918	ERP021182	250	1803947750	770808498
ERR2077409	SAMEA5536168	ERX2133481	Inverse rRNA	SAMEA5536168	ERP021182	250	1300361000	566745461
ERR2077410	SAMEA5536168	ERX2133481	Inverse rRNA	SAMEA5536168	ERP021182	250	1389188000	606260952
ERR2077415	SAMEA5536168	ERX2133481	Inverse rRNA	SAMEA5536168	ERP021182	250	1390860000	603736964
ERR2077417	SAMEA5536168	ERX2133481	Inverse rRNA	SAMEA5536168	ERP021182	250	1313757000	559672402
ERR2077423	SAMEA5536168	ERX2133481	Inverse rRNA	SAMEA5536168	ERP021182	250	1388399000	603322970
ERR2077425	SAMEA5536168	ERX2133481	Inverse rRNA	SAMEA5536168	ERP021182	250	1387702250	603018269
ERR2077426	SAMEA5536168	ERX2133481	Inverse rRNA	SAMEA5536168	ERP021182	250	1287103750	599090634
ERR2077427	SAMEA5536168	ERX2133481	Inverse rRNA	SAMEA5536168	ERP021182	250	1324392000	569083614
ERR2077597	SAMEA6035668	ERX2133493	Inverse rRNA	SAMEA6035668	ERP021182	250	1826930250	781004317
ERR2077599	SAMEA6035668	ERX2133493	Inverse rRNA	SAMEA6035668	ERP021182	250	1772742250	776774643
ERR2077602	SAMEA6035668	ERX2133493	Inverse rRNA	SAMEA6035668	ERP021182	250	1833577750	787949724
ERR2077603	SAMEA6035668	ERX2133493	Inverse rRNA	SAMEA6035668	ERP021182	250	1844672500	808217725
ERR2077606	SAMEA6035668	ERX2133493	Inverse rRNA	SAMEA6035668	ERP021182	250	1839718500	791034014
ERR2077608	SAMEA6035668	ERX2133493	Inverse rRNA	SAMEA6035668	ERP021182	250	1903535000	829531763
ERR2077609	SAMEA6035668	ERX2133493	Inverse rRNA	SAMEA6035668	ERP021182	250	1786232750	783015994
ERR2077611	SAMEA6035668	ERX2133493	Inverse rRNA	SAMEA6035668	ERP021182	250	1776957250	784478591
ERR2077612	SAMEA6035668	ERX2133493	Inverse rRNA	SAMEA6035668	ERP021182	250	1842483500	790997490
ERR2077613	SAMEA6035668	ERX2133493	Inverse rRNA	SAMEA6035668	ERP021182	250	1890948750	829153334
ERR2077615	SAMEA6035668	ERX2133493	Inverse rRNA	SAMEA6035668	ERP021182	250	1917067000	835114017
ERR2077806	SAMEA6019918	ERX2133492	Inverse rRNA	SAMEA6019918	ERP021182	250	1227907000	543406910
ERR2077807	SAMEA6019918	ERX2133492	Inverse rRNA	SAMEA6019918	ERP021182	250	1184360250	531478875
ERR2077809	SAMEA6019918	ERX2133492	Inverse rRNA	SAMEA6019918	ERP021182	250	1202053750	525000726
ERR2077812	SAMEA6019918	ERX2133492	Inverse rRNA	SAMEA6019918	ERP021182	250	1282948750	576529032
ERR2077814	SAMEA6019918	ERX2133492	Inverse rRNA	SAMEA6019918	ERP021182	250	1229138750	543537887
ERR2077815	SAMEA6019918	ERX2133492	Inverse rRNA	SAMEA6019918	ERP021182	250	1228994250	544238713
ERR2077816	SAMEA6019918	ERX2133492	Inverse rRNA	SAMEA6019918	ERP021182	250	1170169500	558957213
ERR2077820	SAMEA6019918	ERX2133492	Inverse rRNA	SAMEA6019918	ERP021182	250	1272815250	569147305
ERR2077825	SAMEA6019918	ERX2133492	Inverse rRNA	SAMEA6019918	ERP021182	250	1224749500	541540647
ERR2074719	SAMEA5008168	ERX2133459	Inverse rRNA	SAMEA5008168	ERP021182	250	3784642500	1694607654
ERR2074721	SAMEA5008168	ERX2133459	Inverse rRNA	SAMEA5008168	ERP021182	250	3736927250	1695967651
ERR2074724	SAMEA5008168	ERX2133459	Inverse rRNA	SAMEA5008168	ERP021182	250	3776150500	1687263294
ERR2074726	SAMEA5008168	ERX2133459	Inverse rRNA	SAMEA5008168	ERP021182	250	3791162500	1702539292
ERR2074791	SAMEA5032168	ERX2133460	Inverse rRNA	SAMEA5032168	ERP021182	250	27031580000	11864668897
ERR2077220	SAMEA6442918	ERX2133509	Inverse rRNA	SAMEA6442918	ERP021182	250	1671663500	766906576
ERR2077222	SAMEA6442918	ERX2133509	Inverse rRNA	SAMEA6442918	ERP021182	250	1731868500	730879991
ERR2077227	SAMEA6442918	ERX2133509	Inverse rRNA	SAMEA6442918	ERP021182	250	1726994250	727444531
ERR2077229	SAMEA6442918	ERX2133509	Inverse rRNA	SAMEA6442918	ERP021182	250	1811957000	774716007
ERR2077230	SAMEA6442918	ERX2133509	Inverse rRNA	SAMEA6442918	ERP021182	250	1693730000	706988026
ERR2077235	SAMEA6442918	ERX2133509	Inverse rRNA	SAMEA6442918	ERP021182	250	1687884750	725275671
ERR2077407	SAMEA5536168	ERX2133481	Inverse rRNA	SAMEA5536168	ERP021182	250	1312549250	573620658
ERR2077408	SAMEA5536168	ERX2133481	Inverse rRNA	SAMEA5536168	ERP021182	250	1305979250	574729111
ERR2077411	SAMEA5536168	ERX2133481	Inverse rRNA	SAMEA5536168	ERP021182	250	1322711000	568091727
ERR2077412	SAMEA5536168	ERX2133481	Inverse rRNA	SAMEA5536168	ERP021182	250	1364647500	597226784
ERR2077413	SAMEA5536168	ERX2133481	Inverse rRNA	SAMEA5536168	ERP021182	250	1274723750	542851062
ERR2077414	SAMEA5536168	ERX2133481	Inverse rRNA	SAMEA5536168	ERP021182	250	1294888500	549846713
ERR2077416	SAMEA5536168	ERX2133481	Inverse rRNA	SAMEA5536168	ERP021182	250	1352385500	590878731
ERR2077418	SAMEA5536168	ERX2133481	Inverse rRNA	SAMEA5536168	ERP021182	250	1319346500	565865935
ERR2077419	SAMEA5536168	ERX2133481	Inverse rRNA	SAMEA5536168	ERP021182	250	1322608250	567638546
ERR2077420	SAMEA5536168	ERX2133481	Inverse rRNA	SAMEA5536168	ERP021182	250	1381500750	599592580
ERR2077421	SAMEA5536168	ERX2133481	Inverse rRNA	SAMEA5536168	ERP021182	250	1366825750	597322084
ERR2077422	SAMEA5536168	ERX2133481	Inverse rRNA	SAMEA5536168	ERP021182	250	1325969500	567988335
ERR2077424	SAMEA5536168	ERX2133481	Inverse rRNA	SAMEA5536168	ERP021182	250	1373098750	598075397
ERR2077596	SAMEA6035668	ERX2133493	Inverse rRNA	SAMEA6035668	ERP021182	250	1917744750	839198890
ERR2077598	SAMEA6035668	ERX2133493	Inverse rRNA	SAMEA6035668	ERP021182	250	1799029500	765693758
ERR2077600	SAMEA6035668	ERX2133493	Inverse rRNA	SAMEA6035668	ERP021182	250	1915010000	834929420
ERR2077601	SAMEA6035668	ERX2133493	Inverse rRNA	SAMEA6035668	ERP021182	250	1760312500	752012927
ERR2077604	SAMEA6035668	ERX2133493	Inverse rRNA	SAMEA6035668	ERP021182	250	1886022750	828370662
ERR2077605	SAMEA6035668	ERX2133493	Inverse rRNA	SAMEA6035668	ERP021182	250	1912244500	833737585
ERR2077607	SAMEA6035668	ERX2133493	Inverse rRNA	SAMEA6035668	ERP021182	250	1894307000	828263740
ERR2077610	SAMEA6035668	ERX2133493	Inverse rRNA	SAMEA6035668	ERP021182	250	1752900250	818721434
ERR2077614	SAMEA6035668	ERX2133493	Inverse rRNA	SAMEA6035668	ERP021182	250	1842788750	793339121
ERR2077616	SAMEA6035668	ERX2133493	Inverse rRNA	SAMEA6035668	ERP021182	250	1839973250	791899723
ERR2077808	SAMEA6019918	ERX2133492	Inverse rRNA	SAMEA6019918	ERP021182	250	1279909750	573766396
ERR2077810	SAMEA6019918	ERX2133492	Inverse rRNA	SAMEA6019918	ERP021182	250	1259769500	567981177
ERR2077811	SAMEA6019918	ERX2133492	Inverse rRNA	SAMEA6019918	ERP021182	250	1193538250	536842535
ERR2077813	SAMEA6019918	ERX2133492	Inverse rRNA	SAMEA6019918	ERP021182	250	1264943500	567936960
ERR2077817	SAMEA6019918	ERX2133492	Inverse rRNA	SAMEA6019918	ERP021182	250	1230482500	552211050
ERR2077818	SAMEA6019918	ERX2133492	Inverse rRNA	SAMEA6019918	ERP021182	250	1281377250	573054953
ERR2077819	SAMEA6019918	ERX2133492	Inverse rRNA	SAMEA6019918	ERP021182	250	1278922000	572693173
ERR2077821	SAMEA6019918	ERX2133492	Inverse rRNA	SAMEA6019918	ERP021182	250	1187882000	537277731
ERR2077822	SAMEA6019918	ERX2133492	Inverse rRNA	SAMEA6019918	ERP021182	250	1263102000	568593786
ERR2077823	SAMEA6019918	ERX2133492	Inverse rRNA	SAMEA6019918	ERP021182	250	1219331500	535926099
ERR2077824	SAMEA6019918	ERX2133492	Inverse rRNA	SAMEA6019918	ERP021182	250	1176069500	516246983
ERR2077826	SAMEA6019918	ERX2133492	Inverse rRNA	SAMEA6019918	ERP021182	250	1228590750	541807031
ERR2074727	SAMEA6378418	ERX2133455	Inverse rRNA	SAMEA6378418	ERP021182	250	3872346750	1720749606
ERR2074729	SAMEA6378418	ERX2133455	Inverse rRNA	SAMEA6378418	ERP021182	250	3966994250	1772136584
ERR2074731	SAMEA6378418	ERX2133455	Inverse rRNA	SAMEA6378418	ERP021182	250	3961899250	1774427801
ERR2074732	SAMEA6378418	ERX2133455	Inverse rRNA	SAMEA6378418	ERP021182	250	3966184000	1765759632
ERR2074733	SAMEA6378418	ERX2133455	Inverse rRNA	SAMEA6378418	ERP021182	250	3927642250	1775876403
ERR2074735	SAMEA6378418	ERX2133455	Inverse rRNA	SAMEA6378418	ERP021182	250	3978022500	1781889023
ERR2074801	SAMEA5473168	ERX2133447	Inverse rRNA	SAMEA5473168	ERP021182	250	3628574750	1636557314
ERR2074806	SAMEA5473168	ERX2133447	Inverse rRNA	SAMEA5473168	ERP021182	250	3615803500	1641439127
ERR2074807	SAMEA5473168	ERX2133447	Inverse rRNA	SAMEA5473168	ERP021182	250	3631699250	1632942282
ERR2074809	SAMEA5473168	ERX2133447	Inverse rRNA	SAMEA5473168	ERP021182	250	3622723750	1646281434
ERR2077428	SAMEA5656918	ERX2133483	Inverse rRNA	SAMEA5656918	ERP021182	250	1237332000	545089976
ERR2077430	SAMEA5656918	ERX2133483	Inverse rRNA	SAMEA5656918	ERP021182	250	1285400000	574859100
ERR2077431	SAMEA5656918	ERX2133483	Inverse rRNA	SAMEA5656918	ERP021182	250	1303900750	580701830
ERR2077438	SAMEA5656918	ERX2133483	Inverse rRNA	SAMEA5656918	ERP021182	250	1204654500	541183263
ERR2077440	SAMEA5656918	ERX2133483	Inverse rRNA	SAMEA5656918	ERP021182	250	1240929250	547294445
ERR2077442	SAMEA5656918	ERX2133483	Inverse rRNA	SAMEA5656918	ERP021182	250	1209068250	527900084
ERR2077445	SAMEA5656918	ERX2133483	Inverse rRNA	SAMEA5656918	ERP021182	250	1222453250	536964814
ERR2077446	SAMEA5656918	ERX2133483	Inverse rRNA	SAMEA5656918	ERP021182	250	1240877000	547620311
ERR2077639	SAMEA5335918	ERX2133477	Inverse rRNA	SAMEA5335918	ERP021182	250	1318247750	565278831
ERR2077640	SAMEA5335918	ERX2133477	Inverse rRNA	SAMEA5335918	ERP021182	250	1295470250	542296774
ERR2077642	SAMEA5335918	ERX2133477	Inverse rRNA	SAMEA5335918	ERP021182	250	1345393000	566522038
ERR2077645	SAMEA5335918	ERX2133477	Inverse rRNA	SAMEA5335918	ERP021182	250	1344912500	566726479
ERR2077646	SAMEA5335918	ERX2133477	Inverse rRNA	SAMEA5335918	ERP021182	250	1304742000	597525051
ERR2077647	SAMEA5335918	ERX2133477	Inverse rRNA	SAMEA5335918	ERP021182	250	1411869500	602180851
ERR2077648	SAMEA5335918	ERX2133477	Inverse rRNA	SAMEA5335918	ERP021182	250	1342823500	565779113
ERR2077653	SAMEA5335918	ERX2133477	Inverse rRNA	SAMEA5335918	ERP021182	250	1347778500	566405764
ERR2077654	SAMEA5335918	ERX2133477	Inverse rRNA	SAMEA5335918	ERP021182	250	1412285000	602483236
ERR2077655	SAMEA5335918	ERX2133477	Inverse rRNA	SAMEA5335918	ERP021182	250	1406189250	599180286
ERR2077656	SAMEA5335918	ERX2133477	Inverse rRNA	SAMEA5335918	ERP021182	250	1397988500	597933220
ERR2077657	SAMEA5335918	ERX2133477	Inverse rRNA	SAMEA5335918	ERP021182	250	1340206750	563662898
ERR2077658	SAMEA5335918	ERX2133477	Inverse rRNA	SAMEA5335918	ERP021182	250	1322472250	572191077
ERR2077848	SAMEA6139918	ERX2133497	Inverse rRNA	SAMEA6139918	ERP021182	250	1424058250	611354231
ERR2077851	SAMEA6139918	ERX2133497	Inverse rRNA	SAMEA6139918	ERP021182	250	1424796500	610390512
ERR2077855	SAMEA6139918	ERX2133497	Inverse rRNA	SAMEA6139918	ERP021182	250	1368651500	578081581
ERR2077856	SAMEA6139918	ERX2133497	Inverse rRNA	SAMEA6139918	ERP021182	250	1363663500	575566441
ERR2077857	SAMEA6139918	ERX2133497	Inverse rRNA	SAMEA6139918	ERP021182	250	1358938000	583713939
ERR2077858	SAMEA6139918	ERX2133497	Inverse rRNA	SAMEA6139918	ERP021182	250	1330840250	609854067
ERR2077860	SAMEA6139918	ERX2133497	Inverse rRNA	SAMEA6139918	ERP021182	250	1369450000	579449359
ERR2077864	SAMEA6139918	ERX2133497	Inverse rRNA	SAMEA6139918	ERP021182	250	1421751000	611247007
ERR2077866	SAMEA6139918	ERX2133497	Inverse rRNA	SAMEA6139918	ERP021182	250	1361132500	571145150
ERR2074728	SAMEA6378418	ERX2133455	Inverse rRNA	SAMEA6378418	ERP021182	250	3962529750	1764218925
ERR2074730	SAMEA6378418	ERX2133455	Inverse rRNA	SAMEA6378418	ERP021182	250	3967510250	1773848684
ERR2074734	SAMEA6378418	ERX2133455	Inverse rRNA	SAMEA6378418	ERP021182	250	3968200750	1778670421
ERR2074802	SAMEA5473168	ERX2133447	Inverse rRNA	SAMEA5473168	ERP021182	250	3640746750	1641714730
ERR2074803	SAMEA5473168	ERX2133447	Inverse rRNA	SAMEA5473168	ERP021182	250	3636031500	1637986065
ERR2074804	SAMEA5473168	ERX2133447	Inverse rRNA	SAMEA5473168	ERP021182	250	3549440500	1590464127
ERR2074805	SAMEA5473168	ERX2133447	Inverse rRNA	SAMEA5473168	ERP021182	250	3634950750	1638237571
ERR2074808	SAMEA5473168	ERX2133447	Inverse rRNA	SAMEA5473168	ERP021182	250	3590442250	1654461995
ERR2077429	SAMEA5656918	ERX2133483	Inverse rRNA	SAMEA5656918	ERP021182	250	1303056750	580090619
ERR2077432	SAMEA5656918	ERX2133483	Inverse rRNA	SAMEA5656918	ERP021182	250	1196220750	571431405
ERR2077433	SAMEA5656918	ERX2133483	Inverse rRNA	SAMEA5656918	ERP021182	250	1186177750	519638365
ERR2077434	SAMEA5656918	ERX2133483	Inverse rRNA	SAMEA5656918	ERP021182	250	1262936750	565377695
ERR2077435	SAMEA5656918	ERX2133483	Inverse rRNA	SAMEA5656918	ERP021182	250	1241754750	548371324
ERR2077436	SAMEA5656918	ERX2133483	Inverse rRNA	SAMEA5656918	ERP021182	250	1291525250	577920643
ERR2077437	SAMEA5656918	ERX2133483	Inverse rRNA	SAMEA5656918	ERP021182	250	1216306000	549450979
ERR2077439	SAMEA5656918	ERX2133483	Inverse rRNA	SAMEA5656918	ERP021182	250	1288957000	577678786
ERR2077441	SAMEA5656918	ERX2133483	Inverse rRNA	SAMEA5656918	ERP021182	250	1305100750	583614998
ERR2077443	SAMEA5656918	ERX2133483	Inverse rRNA	SAMEA5656918	ERP021182	250	1302429500	579966400
ERR2077444	SAMEA5656918	ERX2133483	Inverse rRNA	SAMEA5656918	ERP021182	250	1222165750	548823349
ERR2077447	SAMEA5656918	ERX2133483	Inverse rRNA	SAMEA5656918	ERP021182	250	1239505250	545713595
ERR2077448	SAMEA5656918	ERX2133483	Inverse rRNA	SAMEA5656918	ERP021182	250	1290372000	575109127
ERR2077638	SAMEA5335918	ERX2133477	Inverse rRNA	SAMEA5335918	ERP021182	250	1373052750	589326293
ERR2077641	SAMEA5335918	ERX2133477	Inverse rRNA	SAMEA5335918	ERP021182	250	1415059500	603002223
ERR2077643	SAMEA5335918	ERX2133477	Inverse rRNA	SAMEA5335918	ERP021182	250	1316452500	548992256
ERR2077644	SAMEA5335918	ERX2133477	Inverse rRNA	SAMEA5335918	ERP021182	250	1392503500	597818494
ERR2077649	SAMEA5335918	ERX2133477	Inverse rRNA	SAMEA5335918	ERP021182	250	1331686250	571185335
ERR2077650	SAMEA5335918	ERX2133477	Inverse rRNA	SAMEA5335918	ERP021182	250	1395689750	598575054
ERR2077651	SAMEA5335918	ERX2133477	Inverse rRNA	SAMEA5335918	ERP021182	250	1337318250	559877970
ERR2077652	SAMEA5335918	ERX2133477	Inverse rRNA	SAMEA5335918	ERP021182	250	1413870250	605404285
ERR2077849	SAMEA6139918	ERX2133497	Inverse rRNA	SAMEA6139918	ERP021182	250	1441905500	618475795
ERR2077850	SAMEA6139918	ERX2133497	Inverse rRNA	SAMEA6139918	ERP021182	250	1443869750	616177678
ERR2077852	SAMEA6139918	ERX2133497	Inverse rRNA	SAMEA6139918	ERP021182	250	1440363000	615468440
ERR2077853	SAMEA6139918	ERX2133497	Inverse rRNA	SAMEA6139918	ERP021182	250	1348942000	583653961
ERR2077854	SAMEA6139918	ERX2133497	Inverse rRNA	SAMEA6139918	ERP021182	250	1368567000	578415423
ERR2077859	SAMEA6139918	ERX2133497	Inverse rRNA	SAMEA6139918	ERP021182	250	1317469000	552593612
ERR2077861	SAMEA6139918	ERX2133497	Inverse rRNA	SAMEA6139918	ERP021182	250	1440215500	615225485
ERR2077862	SAMEA6139918	ERX2133497	Inverse rRNA	SAMEA6139918	ERP021182	250	1371400250	578358727
ERR2077863	SAMEA6139918	ERX2133497	Inverse rRNA	SAMEA6139918	ERP021182	250	1338912500	559965416
ERR2077865	SAMEA6139918	ERX2133497	Inverse rRNA	SAMEA6139918	ERP021182	250	1348359250	578495556
ERR2077867	SAMEA6139918	ERX2133497	Inverse rRNA	SAMEA6139918	ERP021182	250	1395237500	598856988
ERR2077868	SAMEA6139918	ERX2133497	Inverse rRNA	SAMEA6139918	ERP021182	250	1434866250	612419837
ERR2074296	SAMEA5638918	ERX2133261	Oligo-dT	SAMEA5638918	ERP021182	250	978831250	449429523
ERR2074297	SAMEA5638918	ERX2133261	Oligo-dT	SAMEA5638918	ERP021182	250	828084250	349171435
ERR2074301	SAMEA6689668	ERX2133438	Oligo-dT	SAMEA6689668	ERP021182	250	810812750	347954132
ERR2074304	SAMEA6689668	ERX2133438	Oligo-dT	SAMEA6689668	ERP021182	250	964040250	446117185
ERR2074305	SAMEA6689668	ERX2133438	Oligo-dT	SAMEA6689668	ERP021182	250	795398250	334335282
ERR2074439	SAMEA6307918	ERX2133371	Oligo-dT	SAMEA6307918	ERP021182	250	1258246250	561984089
ERR2074440	SAMEA6307918	ERX2133371	Oligo-dT	SAMEA6307918	ERP021182	250	1293329750	575304510
ERR2074442	SAMEA6307918	ERX2133371	Oligo-dT	SAMEA6307918	ERP021182	250	1286639250	571601567
ERR2074443	SAMEA6307918	ERX2133371	Oligo-dT	SAMEA6307918	ERP021182	250	1277587250	564069213
ERR2074463	SAMEA5101168	ERX2133148	Oligo-dT	SAMEA5101168	ERP021182	250	1146768250	551558012
ERR2074468	SAMEA5101168	ERX2133148	Oligo-dT	SAMEA5101168	ERP021182	250	1157329250	532066841
ERR2074571	SAMEA5472418	ERX2133227	Oligo-dT	SAMEA5472418	ERP021182	250	1374119500	602694972
ERR2074573	SAMEA5472418	ERX2133227	Oligo-dT	SAMEA5472418	ERP021182	250	1403710000	630132142
ERR2074575	SAMEA5472418	ERX2133227	Oligo-dT	SAMEA5472418	ERP021182	250	1394242000	625679401
ERR2074625	SAMEA4904668	ERX2133118	Oligo-dT	SAMEA4904668	ERP021182	250	1220942500	522762350
ERR2074627	SAMEA4904668	ERX2133118	Oligo-dT	SAMEA4904668	ERP021182	250	1211069750	527667571
ERR2075102	SAMEA5958418	ERX2133320	Oligo-dT	SAMEA5958418	ERP021182	250	594782500	255388932
ERR2075104	SAMEA5958418	ERX2133320	Oligo-dT	SAMEA5958418	ERP021182	250	588739250	259764598
ERR2075105	SAMEA5958418	ERX2133320	Oligo-dT	SAMEA5958418	ERP021182	250	587528750	252616436
ERR2075106	SAMEA5958418	ERX2133320	Oligo-dT	SAMEA5958418	ERP021182	250	572999000	251945915
ERR2075107	SAMEA5958418	ERX2133320	Oligo-dT	SAMEA5958418	ERP021182	250	585213500	251525704
ERR2075109	SAMEA5958418	ERX2133320	Oligo-dT	SAMEA5958418	ERP021182	250	582483750	252781055
ERR2075110	SAMEA5958418	ERX2133320	Oligo-dT	SAMEA5958418	ERP021182	250	592911250	255062109
ERR2075113	SAMEA6120418	ERX2133344	Oligo-dT	SAMEA6120418	ERP021182	250	604035750	253243678
ERR2075115	SAMEA6120418	ERX2133344	Oligo-dT	SAMEA6120418	ERP021182	250	607158250	253355039
ERR2075117	SAMEA6120418	ERX2133344	Oligo-dT	SAMEA6120418	ERP021182	250	610493750	256797625
ERR2075118	SAMEA6120418	ERX2133344	Oligo-dT	SAMEA6120418	ERP021182	250	592175500	253521995
ERR2075120	SAMEA6120418	ERX2133344	Oligo-dT	SAMEA6120418	ERP021182	250	599630750	253557611
ERR2075121	SAMEA6120418	ERX2133344	Oligo-dT	SAMEA6120418	ERP021182	250	611877500	263726252
ERR2075123	SAMEA5302168	ERX2133196	Oligo-dT	SAMEA5302168	ERP021182	250	571087250	245360699
ERR2075124	SAMEA5302168	ERX2133196	Oligo-dT	SAMEA5302168	ERP021182	250	571664250	244859415
ERR2075125	SAMEA5302168	ERX2133196	Oligo-dT	SAMEA5302168	ERP021182	250	560777000	242159745
ERR2075126	SAMEA5302168	ERX2133196	Oligo-dT	SAMEA5302168	ERP021182	250	569552000	242856909
ERR2075128	SAMEA5302168	ERX2133196	Oligo-dT	SAMEA5302168	ERP021182	250	575759750	246399866
ERR2075129	SAMEA5302168	ERX2133196	Oligo-dT	SAMEA5302168	ERP021182	250	562923750	240535711
ERR2075130	SAMEA5302168	ERX2133196	Oligo-dT	SAMEA5302168	ERP021182	250	561761250	242828402
ERR2075143	SAMEA6313918	ERX2133372	Oligo-dT	SAMEA6313918	ERP021182	250	574454250	242996481
ERR2075144	SAMEA6313918	ERX2133372	Oligo-dT	SAMEA6313918	ERP021182	250	565799500	241918087
ERR2075146	SAMEA6313918	ERX2133372	Oligo-dT	SAMEA6313918	ERP021182	250	569697000	241719630
ERR2075147	SAMEA6313918	ERX2133372	Oligo-dT	SAMEA6313918	ERP021182	250	576763250	242879332
ERR2075149	SAMEA6313918	ERX2133372	Oligo-dT	SAMEA6313918	ERP021182	250	582301750	246422116
ERR2075150	SAMEA6313918	ERX2133372	Oligo-dT	SAMEA6313918	ERP021182	250	578665500	245470521
ERR2075802	SAMEA5326918	ERX2133201	Oligo-dT	SAMEA5326918	ERP021182	250	560716750	232945519
ERR2075803	SAMEA5326918	ERX2133201	Oligo-dT	SAMEA5326918	ERP021182	250	567966000	236289700
ERR2075807	SAMEA5326918	ERX2133201	Oligo-dT	SAMEA5326918	ERP021182	250	574723500	238835676
ERR2075810	SAMEA5326918	ERX2133201	Oligo-dT	SAMEA5326918	ERP021182	250	571284500	238693523
ERR2075811	SAMEA5326918	ERX2133201	Oligo-dT	SAMEA5326918	ERP021182	250	561143750	231908512
ERR2075813	SAMEA5222668	ERX2133176	Oligo-dT	SAMEA5222668	ERP021182	250	575707000	247906917
ERR2075816	SAMEA5222668	ERX2133176	Oligo-dT	SAMEA5222668	ERP021182	250	581558500	247263772
ERR2075820	SAMEA5222668	ERX2133176	Oligo-dT	SAMEA5222668	ERP021182	250	575820750	245515687
ERR2075821	SAMEA5222668	ERX2133176	Oligo-dT	SAMEA5222668	ERP021182	250	577935000	248580990
ERR2075843	SAMEA5975668	ERX2133323	Oligo-dT	SAMEA5975668	ERP021182	250	588289500	259778359
ERR2075845	SAMEA5975668	ERX2133323	Oligo-dT	SAMEA5975668	ERP021182	250	578746750	249397282
ERR2075846	SAMEA5975668	ERX2133323	Oligo-dT	SAMEA5975668	ERP021182	250	585604500	251367387
ERR2075847	SAMEA5975668	ERX2133323	Oligo-dT	SAMEA5975668	ERP021182	250	580421000	249614891
ERR2075849	SAMEA5975668	ERX2133323	Oligo-dT	SAMEA5975668	ERP021182	250	562243000	243553532
ERR2075850	SAMEA5975668	ERX2133323	Oligo-dT	SAMEA5975668	ERP021182	250	563606500	244459444
ERR2076221	SAMEA5667418	ERX2133265	Oligo-dT	SAMEA5667418	ERP021182	250	644211750	274032410
ERR2076223	SAMEA5667418	ERX2133265	Oligo-dT	SAMEA5667418	ERP021182	250	626423250	283736006
ERR2076224	SAMEA5667418	ERX2133265	Oligo-dT	SAMEA5667418	ERP021182	250	843432500	368510152
ERR2076226	SAMEA5667418	ERX2133265	Oligo-dT	SAMEA5667418	ERP021182	250	742541000	333753712
ERR2076227	SAMEA5667418	ERX2133265	Oligo-dT	SAMEA5667418	ERP021182	250	673538750	283321360
ERR2076229	SAMEA5667418	ERX2133265	Oligo-dT	SAMEA5667418	ERP021182	250	642503750	273206862
ERR2076230	SAMEA5667418	ERX2133265	Oligo-dT	SAMEA5667418	ERP021182	250	641756250	272377817
ERR2076231	SAMEA5667418	ERX2133265	Oligo-dT	SAMEA5667418	ERP021182	250	893123750	374179512
ERR2076324	SAMEA5497168	ERX2133228	Oligo-dT	SAMEA5497168	ERP021182	250	918101500	397513398
ERR2076326	SAMEA5497168	ERX2133228	Oligo-dT	SAMEA5497168	ERP021182	250	576973500	259786139
ERR2076327	SAMEA5497168	ERX2133228	Oligo-dT	SAMEA5497168	ERP021182	250	621298750	258994566
ERR2076329	SAMEA5497168	ERX2133228	Oligo-dT	SAMEA5497168	ERP021182	250	681088000	303868876
ERR2076331	SAMEA5497168	ERX2133228	Oligo-dT	SAMEA5497168	ERP021182	250	590562000	248873399
ERR2076333	SAMEA5497168	ERX2133228	Oligo-dT	SAMEA5497168	ERP021182	250	917430500	382193828
ERR2076334	SAMEA5497168	ERX2133228	Oligo-dT	SAMEA5497168	ERP021182	250	583350000	247996336
ERR2076336	SAMEA5497168	ERX2133228	Oligo-dT	SAMEA5497168	ERP021182	250	589899000	249108099
ERR2076767	SAMEA6150418	ERX2133348	Oligo-dT	SAMEA6150418	ERP021182	250	569927750	245112747
ERR2076771	SAMEA6150418	ERX2133348	Oligo-dT	SAMEA6150418	ERP021182	250	570444250	243871884
ERR2076774	SAMEA6150418	ERX2133348	Oligo-dT	SAMEA6150418	ERP021182	250	569211250	245061505
ERR2076775	SAMEA6150418	ERX2133348	Oligo-dT	SAMEA6150418	ERP021182	250	557744250	255454948
ERR2076776	SAMEA6150418	ERX2133348	Oligo-dT	SAMEA6150418	ERP021182	250	570636000	244967265
ERR2076778	SAMEA6150418	ERX2133348	Oligo-dT	SAMEA6150418	ERP021182	250	653346750	296890111
ERR2076806	SAMEA6189418	ERX2133355	Oligo-dT	SAMEA6189418	ERP021182	250	465591250	203513597
ERR2076809	SAMEA6189418	ERX2133355	Oligo-dT	SAMEA6189418	ERP021182	250	434735500	184850435
ERR2076810	SAMEA6189418	ERX2133355	Oligo-dT	SAMEA6189418	ERP021182	250	428431500	184653288
ERR2076813	SAMEA6189418	ERX2133355	Oligo-dT	SAMEA6189418	ERP021182	250	506681250	228165280
ERR2076815	SAMEA6189418	ERX2133355	Oligo-dT	SAMEA6189418	ERP021182	250	289446750	122524610
ERR2076831	SAMEA5307418	ERX2133198	Oligo-dT	SAMEA5307418	ERP021182	250	773971750	343003109
ERR2076833	SAMEA5307418	ERX2133198	Oligo-dT	SAMEA5307418	ERP021182	250	661822500	279691669
ERR2076834	SAMEA5307418	ERX2133198	Oligo-dT	SAMEA5307418	ERP021182	250	668821500	280119069
ERR2076836	SAMEA5307418	ERX2133198	Oligo-dT	SAMEA5307418	ERP021182	250	670025750	281138526
ERR2076838	SAMEA5307418	ERX2133198	Oligo-dT	SAMEA5307418	ERP021182	250	654177750	292501332
ERR2076839	SAMEA5307418	ERX2133198	Oligo-dT	SAMEA5307418	ERP021182	250	712395500	294565116
ERR2076842	SAMEA5307418	ERX2133198	Oligo-dT	SAMEA5307418	ERP021182	250	776861000	343724176
ERR2076843	SAMEA5307418	ERX2133198	Oligo-dT	SAMEA5307418	ERP021182	250	1343147250	575723376
ERR2076923	SAMEA5985418	ERX2133326	Oligo-dT	SAMEA5985418	ERP021182	250	613080250	258715879
ERR2076924	SAMEA5985418	ERX2133326	Oligo-dT	SAMEA5985418	ERP021182	250	582221750	248680058
ERR2076927	SAMEA5985418	ERX2133326	Oligo-dT	SAMEA5985418	ERP021182	250	586184250	250554102
ERR2076928	SAMEA5985418	ERX2133326	Oligo-dT	SAMEA5985418	ERP021182	250	582027750	248202007
ERR2076930	SAMEA5985418	ERX2133326	Oligo-dT	SAMEA5985418	ERP021182	250	718252250	303637841
ERR2076934	SAMEA5985418	ERX2133326	Oligo-dT	SAMEA5985418	ERP021182	250	584964250	248313175
ERR2074295	SAMEA5638918	ERX2133261	Oligo-dT	SAMEA5638918	ERP021182	250	974556000	444844803
ERR2074298	SAMEA5638918	ERX2133261	Oligo-dT	SAMEA5638918	ERP021182	250	963253750	442354850
ERR2074299	SAMEA5638918	ERX2133261	Oligo-dT	SAMEA5638918	ERP021182	250	966832500	446057201
ERR2074300	SAMEA5638918	ERX2133261	Oligo-dT	SAMEA5638918	ERP021182	250	811011250	334724694
ERR2074302	SAMEA6689668	ERX2133438	Oligo-dT	SAMEA6689668	ERP021182	250	954384250	443620746
ERR2074303	SAMEA6689668	ERX2133438	Oligo-dT	SAMEA6689668	ERP021182	250	967413500	450077252
ERR2074306	SAMEA6689668	ERX2133438	Oligo-dT	SAMEA6689668	ERP021182	250	960632500	448499923
ERR2074325	SAMEA6386668	ERX2133387	Oligo-dT	SAMEA6386668	ERP021182	250	7261475250	2996585092
ERR2074328	SAMEA6217168	ERX2133359	Oligo-dT	SAMEA6217168	ERP021182	250	7743456750	3256191451
ERR2074441	SAMEA6307918	ERX2133371	Oligo-dT	SAMEA6307918	ERP021182	250	1285839750	599111972
ERR2074444	SAMEA6307918	ERX2133371	Oligo-dT	SAMEA6307918	ERP021182	250	1298242250	564724066
ERR2074464	SAMEA5101168	ERX2133148	Oligo-dT	SAMEA5101168	ERP021182	250	1147582750	523774091
ERR2074465	SAMEA5101168	ERX2133148	Oligo-dT	SAMEA5101168	ERP021182	250	1166086750	536797270
ERR2074466	SAMEA5101168	ERX2133148	Oligo-dT	SAMEA5101168	ERP021182	250	1187290000	530829229
ERR2074467	SAMEA5101168	ERX2133148	Oligo-dT	SAMEA5101168	ERP021182	250	1173795250	538282803
ERR2074572	SAMEA5472418	ERX2133227	Oligo-dT	SAMEA5472418	ERP021182	250	1318854750	593637991
ERR2074574	SAMEA5472418	ERX2133227	Oligo-dT	SAMEA5472418	ERP021182	250	1383526000	649663279
ERR2074576	SAMEA5472418	ERX2133227	Oligo-dT	SAMEA5472418	ERP021182	250	1382767750	616296150
ERR2074626	SAMEA4904668	ERX2133118	Oligo-dT	SAMEA4904668	ERP021182	250	1196450250	525378428
ERR2074628	SAMEA4904668	ERX2133118	Oligo-dT	SAMEA4904668	ERP021182	250	1217241250	530878254
ERR2074629	SAMEA4904668	ERX2133118	Oligo-dT	SAMEA4904668	ERP021182	250	1198280000	546810052
ERR2074630	SAMEA4904668	ERX2133118	Oligo-dT	SAMEA4904668	ERP021182	250	1202799000	521095378
ERR2075103	SAMEA5958418	ERX2133320	Oligo-dT	SAMEA5958418	ERP021182	250	586446250	251123973
ERR2075108	SAMEA5958418	ERX2133320	Oligo-dT	SAMEA5958418	ERP021182	250	581439750	252473435
ERR2075111	SAMEA5958418	ERX2133320	Oligo-dT	SAMEA5958418	ERP021182	250	582194250	251644623
ERR2075112	SAMEA6120418	ERX2133344	Oligo-dT	SAMEA6120418	ERP021182	250	608407500	254872080
ERR2075114	SAMEA6120418	ERX2133344	Oligo-dT	SAMEA6120418	ERP021182	250	599181750	253500538
ERR2075116	SAMEA6120418	ERX2133344	Oligo-dT	SAMEA6120418	ERP021182	250	612484000	256586540
ERR2075119	SAMEA6120418	ERX2133344	Oligo-dT	SAMEA6120418	ERP021182	250	611802750	256868947
ERR2075122	SAMEA5302168	ERX2133196	Oligo-dT	SAMEA5302168	ERP021182	250	572371000	244928646
ERR2075127	SAMEA5302168	ERX2133196	Oligo-dT	SAMEA5302168	ERP021182	250	552960500	241763268
ERR2075131	SAMEA5302168	ERX2133196	Oligo-dT	SAMEA5302168	ERP021182	250	572909750	252211816
ERR2075142	SAMEA6313918	ERX2133372	Oligo-dT	SAMEA6313918	ERP021182	250	565702500	242218714
ERR2075145	SAMEA6313918	ERX2133372	Oligo-dT	SAMEA6313918	ERP021182	250	570113500	247868325
ERR2075148	SAMEA6313918	ERX2133372	Oligo-dT	SAMEA6313918	ERP021182	250	555490250	240393998
ERR2075151	SAMEA6313918	ERX2133372	Oligo-dT	SAMEA6313918	ERP021182	250	572455250	242459428
ERR2075804	SAMEA5326918	ERX2133201	Oligo-dT	SAMEA5326918	ERP021182	250	569543000	236648197
ERR2075805	SAMEA5326918	ERX2133201	Oligo-dT	SAMEA5326918	ERP021182	250	552233000	231640784
ERR2075806	SAMEA5326918	ERX2133201	Oligo-dT	SAMEA5326918	ERP021182	250	544107000	230959038
ERR2075808	SAMEA5326918	ERX2133201	Oligo-dT	SAMEA5326918	ERP021182	250	553010250	231514091
ERR2075809	SAMEA5326918	ERX2133201	Oligo-dT	SAMEA5326918	ERP021182	250	578038000	246619103
ERR2075812	SAMEA5222668	ERX2133176	Oligo-dT	SAMEA5222668	ERP021182	250	581039750	247843604
ERR2075814	SAMEA5222668	ERX2133176	Oligo-dT	SAMEA5222668	ERP021182	250	573688250	244557952
ERR2075815	SAMEA5222668	ERX2133176	Oligo-dT	SAMEA5222668	ERP021182	250	572847000	250846005
ERR2075817	SAMEA5222668	ERX2133176	Oligo-dT	SAMEA5222668	ERP021182	250	568778500	248103141
ERR2075818	SAMEA5222668	ERX2133176	Oligo-dT	SAMEA5222668	ERP021182	250	572429000	245416850
ERR2075819	SAMEA5222668	ERX2133176	Oligo-dT	SAMEA5222668	ERP021182	250	581893750	247873448
ERR2075842	SAMEA5975668	ERX2133323	Oligo-dT	SAMEA5975668	ERP021182	250	570329750	243747329
ERR2075844	SAMEA5975668	ERX2133323	Oligo-dT	SAMEA5975668	ERP021182	250	554738250	243174049
ERR2075848	SAMEA5975668	ERX2133323	Oligo-dT	SAMEA5975668	ERP021182	250	572545750	245666125
ERR2075851	SAMEA5975668	ERX2133323	Oligo-dT	SAMEA5975668	ERP021182	250	579937750	248971792
ERR2076220	SAMEA5667418	ERX2133265	Oligo-dT	SAMEA5667418	ERP021182	250	630461250	269772328
ERR2076222	SAMEA5667418	ERX2133265	Oligo-dT	SAMEA5667418	ERP021182	250	740234250	333443855
ERR2076225	SAMEA5667418	ERX2133265	Oligo-dT	SAMEA5667418	ERP021182	250	641109250	270709681
ERR2076228	SAMEA5667418	ERX2133265	Oligo-dT	SAMEA5667418	ERP021182	250	627897250	266152217
ERR2076232	SAMEA5667418	ERX2133265	Oligo-dT	SAMEA5667418	ERP021182	250	639752250	272437611
ERR2076325	SAMEA5497168	ERX2133228	Oligo-dT	SAMEA5497168	ERP021182	250	592298500	248260836
ERR2076328	SAMEA5497168	ERX2133228	Oligo-dT	SAMEA5497168	ERP021182	250	678054250	302979126
ERR2076330	SAMEA5497168	ERX2133228	Oligo-dT	SAMEA5497168	ERP021182	250	588771500	248908503
ERR2076332	SAMEA5497168	ERX2133228	Oligo-dT	SAMEA5497168	ERP021182	250	594704250	251046684
ERR2076335	SAMEA5497168	ERX2133228	Oligo-dT	SAMEA5497168	ERP021182	250	580238750	243768613
ERR2076766	SAMEA6150418	ERX2133348	Oligo-dT	SAMEA6150418	ERP021182	250	575154250	247477847
ERR2076768	SAMEA6150418	ERX2133348	Oligo-dT	SAMEA6150418	ERP021182	250	552156250	236080894
ERR2076769	SAMEA6150418	ERX2133348	Oligo-dT	SAMEA6150418	ERP021182	250	593521250	252146233
ERR2076770	SAMEA6150418	ERX2133348	Oligo-dT	SAMEA6150418	ERP021182	250	562673750	243626143
ERR2076772	SAMEA6150418	ERX2133348	Oligo-dT	SAMEA6150418	ERP021182	250	1036131500	455930803
ERR2076773	SAMEA6150418	ERX2133348	Oligo-dT	SAMEA6150418	ERP021182	250	657188250	298413376
ERR2076777	SAMEA6150418	ERX2133348	Oligo-dT	SAMEA6150418	ERP021182	250	519611250	221019316
ERR2076805	SAMEA6189418	ERX2133355	Oligo-dT	SAMEA6189418	ERP021182	250	430613000	182571551
ERR2076807	SAMEA6189418	ERX2133355	Oligo-dT	SAMEA6189418	ERP021182	250	504391500	227392539
ERR2076808	SAMEA6189418	ERX2133355	Oligo-dT	SAMEA6189418	ERP021182	250	424187000	193199100
ERR2076811	SAMEA6189418	ERX2133355	Oligo-dT	SAMEA6189418	ERP021182	250	438867750	187832529
ERR2076812	SAMEA6189418	ERX2133355	Oligo-dT	SAMEA6189418	ERP021182	250	434129250	185919422
ERR2076814	SAMEA6189418	ERX2133355	Oligo-dT	SAMEA6189418	ERP021182	250	435248750	186157441
ERR2076816	SAMEA6189418	ERX2133355	Oligo-dT	SAMEA6189418	ERP021182	250	435724750	185906306
ERR2076817	SAMEA6189418	ERX2133355	Oligo-dT	SAMEA6189418	ERP021182	250	462737250	195130334
ERR2076832	SAMEA5307418	ERX2133198	Oligo-dT	SAMEA5307418	ERP021182	250	1322619750	546198043
ERR2076835	SAMEA5307418	ERX2133198	Oligo-dT	SAMEA5307418	ERP021182	250	671688750	279857481
ERR2076837	SAMEA5307418	ERX2133198	Oligo-dT	SAMEA5307418	ERP021182	250	668007250	280606599
ERR2076840	SAMEA5307418	ERX2133198	Oligo-dT	SAMEA5307418	ERP021182	250	664041500	276746536
ERR2076841	SAMEA5307418	ERX2133198	Oligo-dT	SAMEA5307418	ERP021182	250	675249250	283188748
ERR2076922	SAMEA5985418	ERX2133326	Oligo-dT	SAMEA5985418	ERP021182	250	569332500	259109810
ERR2076925	SAMEA5985418	ERX2133326	Oligo-dT	SAMEA5985418	ERP021182	250	670382000	302881077
ERR2076926	SAMEA5985418	ERX2133326	Oligo-dT	SAMEA5985418	ERP021182	250	572654250	243347208
ERR2076929	SAMEA5985418	ERX2133326	Oligo-dT	SAMEA5985418	ERP021182	250	668781750	302687079
ERR2076931	SAMEA5985418	ERX2133326	Oligo-dT	SAMEA5985418	ERP021182	250	580189750	248264751
ERR2076932	SAMEA5985418	ERX2133326	Oligo-dT	SAMEA5985418	ERP021182	250	402577500	176266734
ERR2076933	SAMEA5985418	ERX2133326	Oligo-dT	SAMEA5985418	ERP021182	250	576648750	248158044
ERR5643285	SAMEA8476915	ERX5359017	cDNA	SAMEA8476915	ERP128068	302	13146934894	4235604953
ERR5643286	SAMEA8476910	ERX5359018	cDNA	SAMEA8476910	ERP128068	302	11586441702	3757567155
ERR5643288	SAMEA8476920	ERX5359020	cDNA	SAMEA8476920	ERP128068	302	9984059600	3234555758
ERR5643289	SAMEA8476912	ERX5359021	cDNA	SAMEA8476912	ERP128068	302	13649546850	4400467539
ERR5643290	SAMEA8476913	ERX5359022	cDNA	SAMEA8476913	ERP128068	302	16224083260	5118885195
ERR5643284	SAMEA8476921	ERX5359016	cDNA	SAMEA8476921	ERP128068	302	11664406022	3738311898
ERR5643279	SAMEA8476916	ERX5359011	cDNA	SAMEA8476916	ERP128068	302	10264251576	3304003493
ERR5643282	SAMEA8476914	ERX5359014	cDNA	SAMEA8476914	ERP128068	302	13285114390	4246264857
ERR5643287	SAMEA8476906	ERX5359019	cDNA	SAMEA8476906	ERP128068	302	11333505830	3669421572
ERR5643294	SAMEA8476911	ERX5359026	cDNA	SAMEA8476911	ERP128068	302	11491321970	3715890807
ERR5643295	SAMEA8476922	ERX5359027	cDNA	SAMEA8476922	ERP128068	302	14476747500	4680700373
ERR5643280	SAMEA8476904	ERX5359012	cDNA	SAMEA8476904	ERP128068	302	12826837544	4121838387
ERR5643283	SAMEA8476907	ERX5359015	cDNA	SAMEA8476907	ERP128068	302	15212629088	4865405837
ERR5643293	SAMEA8476919	ERX5359025	cDNA	SAMEA8476919	ERP128068	302	19467530342	6146210586
ERR5643277	SAMEA8476908	ERX5359009	cDNA	SAMEA8476908	ERP128068	302	11952538484	3840740873
ERR5643278	SAMEA8476903	ERX5359010	cDNA	SAMEA8476903	ERP128068	302	12484551650	4059140300
ERR5643291	SAMEA8476917	ERX5359023	cDNA	SAMEA8476917	ERP128068	302	13909531100	4534090779
ERR5643292	SAMEA8476905	ERX5359024	cDNA	SAMEA8476905	ERP128068	302	14271275156	4611704184
ERR5643281	SAMEA8476909	ERX5359013	cDNA	SAMEA8476909	ERP128068	302	15291390386	4926781387
ERR6121325	SAMEA8942989	ERX5758506	Oligo-dT	SAMEA8942989	ERP129947	300	10937105700	3393471141
ERR6121326	SAMEA8942990	ERX5758507	Oligo-dT	SAMEA8942990	ERP129947	300	9638175900	3025300392
ERR6121327	SAMEA8942991	ERX5758508	Oligo-dT	SAMEA8942991	ERP129947	300	10291694700	3209017276
ERR6121328	SAMEA8942992	ERX5758509	Oligo-dT	SAMEA8942992	ERP129947	300	9413284800	3008799277
ERR6121329	SAMEA8942993	ERX5758510	Oligo-dT	SAMEA8942993	ERP129947	300	9265450500	2912601489
ERR6121330	SAMEA8942994	ERX5758511	Oligo-dT	SAMEA8942994	ERP129947	300	9280049100	2906328081
ERR6121331	SAMEA8942995	ERX5758512	Oligo-dT	SAMEA8942995	ERP129947	300	9915947700	3087348965
ERR6121332	SAMEA8942996	ERX5758513	Oligo-dT	SAMEA8942996	ERP129947	300	9971383500	3094556187
ERR6121333	SAMEA8942997	ERX5758514	Oligo-dT	SAMEA8942997	ERP129947	300	9765657600	3002157105
ERR6121334	SAMEA8942998	ERX5758515	Oligo-dT	SAMEA8942998	ERP129947	300	9570768300	2951380456
ERR6121335	SAMEA8942999	ERX5758516	Oligo-dT	SAMEA8942999	ERP129947	300	10156532100	3150416272
ERR6121336	SAMEA8943000	ERX5758517	Oligo-dT	SAMEA8943000	ERP129947	300	9815602200	3053167837
ERR6121337	SAMEA8943001	ERX5758518	Oligo-dT	SAMEA8943001	ERP129947	300	9683314200	3019364044
ERR6121338	SAMEA8943002	ERX5758519	Oligo-dT	SAMEA8943002	ERP129947	300	9424117500	2898333509
ERR6121339	SAMEA8943003	ERX5758520	Oligo-dT	SAMEA8943003	ERP129947	300	9159076200	2906024323
ERR6121340	SAMEA8943004	ERX5758521	Oligo-dT	SAMEA8943004	ERP129947	300	9616741500	3004889845
ERR6121341	SAMEA8943005	ERX5758522	Oligo-dT	SAMEA8943005	ERP129947	300	9735791100	3071945555
ERR6121342	SAMEA8943006	ERX5758523	Oligo-dT	SAMEA8943006	ERP129947	300	9347261700	2966109715
ERR6121343	SAMEA8943007	ERX5758524	Oligo-dT	SAMEA8943007	ERP129947	300	9777080700	3045721183
ERR6121344	SAMEA8943008	ERX5758525	Oligo-dT	SAMEA8943008	ERP129947	300	10030742700	3166877337
ERR6121345	SAMEA8943009	ERX5758526	Oligo-dT	SAMEA8943009	ERP129947	300	9575257500	3033664735
ERR6121346	SAMEA8943010	ERX5758527	Oligo-dT	SAMEA8943010	ERP129947	300	9645286200	3032149493
ERR6121347	SAMEA8943011	ERX5758528	Oligo-dT	SAMEA8943011	ERP129947	300	9393918900	2985249697
ERR6121348	SAMEA8943012	ERX5758529	Oligo-dT	SAMEA8943012	ERP129947	300	8954305500	2804857521
ERR6121349	SAMEA8943013	ERX5758530	Oligo-dT	SAMEA8943013	ERP129947	300	9476100600	3008972877
ERR6121350	SAMEA8943014	ERX5758531	Oligo-dT	SAMEA8943014	ERP129947	300	9069131700	2866824965
ERR6121351	SAMEA8943015	ERX5758532	Oligo-dT	SAMEA8943015	ERP129947	300	9663624900	3036938485
ERR6121352	SAMEA8943016	ERX5758533	Oligo-dT	SAMEA8943016	ERP129947	300	9215730000	2879863035
ERR6121353	SAMEA8943017	ERX5758534	Oligo-dT	SAMEA8943017	ERP129947	300	10216852500	3188886119
ERR6121354	SAMEA8943018	ERX5758535	Oligo-dT	SAMEA8943018	ERP129947	300	9441252600	2961325504
ERR6121355	SAMEA8943019	ERX5758536	Oligo-dT	SAMEA8943019	ERP129947	300	8952677400	2795322424
ERR6121356	SAMEA8943020	ERX5758537	Oligo-dT	SAMEA8943020	ERP129947	300	10738310400	3322900075
ERR6121357	SAMEA8943021	ERX5758538	Oligo-dT	SAMEA8943021	ERP129947	300	9218873700	2885169898
ERR6121358	SAMEA8943022	ERX5758539	Oligo-dT	SAMEA8943022	ERP129947	300	9857964000	3077168928
ERR6121359	SAMEA8943023	ERX5758540	Oligo-dT	SAMEA8943023	ERP129947	300	9557707800	2958531331
ERR6121360	SAMEA8943024	ERX5758541	Oligo-dT	SAMEA8943024	ERP129947	300	9996246600	3213251076
ERR6121361	SAMEA8943025	ERX5758542	Oligo-dT	SAMEA8943025	ERP129947	300	10535292600	3257564047
ERR6121362	SAMEA8943026	ERX5758543	Oligo-dT	SAMEA8943026	ERP129947	300	9113319000	2802368599
ERR6121363	SAMEA8943027	ERX5758544	Oligo-dT	SAMEA8943027	ERP129947	300	10755675900	3338982313
ERR6121364	SAMEA8943028	ERX5758545	Oligo-dT	SAMEA8943028	ERP129947	300	10026968100	3131571998
ERR6121365	SAMEA8943029	ERX5758546	Oligo-dT	SAMEA8943029	ERP129947	300	10065300600	3111143054
ERR6121366	SAMEA8943030	ERX5758547	Oligo-dT	SAMEA8943030	ERP129947	300	9782678100	3040308064
ERR6121367	SAMEA8943031	ERX5758548	Oligo-dT	SAMEA8943031	ERP129947	300	10770586800	3311158036
ERR6121368	SAMEA8943032	ERX5758549	Oligo-dT	SAMEA8943032	ERP129947	300	10039626000	3156307079
ERR6121369	SAMEA8943033	ERX5758550	Oligo-dT	SAMEA8943033	ERP129947	300	9648252600	2991573594
ERR6121370	SAMEA8943034	ERX5758551	Oligo-dT	SAMEA8943034	ERP129947	300	10455680700	3240342276
ERR6121371	SAMEA8943035	ERX5758552	Oligo-dT	SAMEA8943035	ERP129947	300	9188563500	2891573585
ERR6121372	SAMEA8943036	ERX5758553	Oligo-dT	SAMEA8943036	ERP129947	300	10316877000	3197532453

## Sheet: Samples
Experiment	BioSample	BioProject	Tissue	Tissue2	Status	Condition	Age	Sex	Breed	Library	Strandness
ERX1749683	SAMEA4504021	PRJEB15872	Tissue	Ileo-caecal lymph node	Control	uninfected	3.25	F	Blackface	PolyA	Unstranded
ERX1749684	SAMEA4504022	PRJEB15872	Tissue	Ileo-caecal lymph node	Control	uninfected	3.25	F	Blackface	PolyA	Unstranded
ERX1749685	SAMEA4504023	PRJEB15872	Tissue	Ileo-caecal lymph node	Control	uninfected	3.25	F	Blackface	PolyA	Unstranded
ERX1749686	SAMEA4504024	PRJEB15872	Tissue	Ileo-caecal lymph node	Control	uninfected	3.25	F	Blackface	PolyA	Unstranded
ERX1749687	SAMEA4504025	PRJEB15872	Tissue	Ileo-caecal lymph node	Control	uninfected	3.25	F	Blackface	PolyA	Unstranded
ERX1749688	SAMEA4504026	PRJEB15872	Tissue	Ileo-caecal lymph node	Treatment	Paratuberculosis	3.25	F	Blackface	PolyA	Unstranded
ERX1749689	SAMEA4504027	PRJEB15872	Tissue	Ileo-caecal lymph node	Treatment	Paratuberculosis	3.25	F	Blackface	PolyA	Unstranded
ERX1749690	SAMEA4504028	PRJEB15872	Tissue	Ileo-caecal lymph node	Treatment	Paratuberculosis	3.25	F	Blackface	PolyA	Unstranded
ERX1749691	SAMEA4504029	PRJEB15872	Tissue	Ileo-caecal lymph node	Treatment	Paratuberculosis	3.25	F	Blackface	PolyA	Unstranded
ERX1749692	SAMEA4504030	PRJEB15872	Tissue	Ileo-caecal lymph node	Treatment	Paratuberculosis	3.25	F	Blackface	PolyA	Unstranded
ERX1749693	SAMEA4504031	PRJEB15872	Tissue	Ileo-caecal lymph node	Treatment	Paratuberculosis	3.25	F	Blackface	PolyA	Unstranded
ERX1749694	SAMEA4504032	PRJEB15872	Tissue	Ileo-caecal lymph node	Treatment	Paratuberculosis	3.25	F	Blackface	PolyA	Unstranded
ERX1749695	SAMEA4504033	PRJEB15872	Tissue	Ileo-caecal lymph node	Treatment	Paratuberculosis	3.25	F	Blackface	PolyA	Unstranded
ERX1749696	SAMEA4504034	PRJEB15872	Tissue	Ileo-caecal lymph node	Treatment	Paratuberculosis	3.25	F	Blackface	PolyA	Unstranded
ERX1749697	SAMEA4504035	PRJEB15872	Tissue	Ileo-caecal lymph node	Treatment	Paratuberculosis	3.25	F	Blackface	PolyA	Unstranded
ERX1749698	SAMEA4504036	PRJEB15872	Tissue	Ileo-caecal lymph node	Treatment	Paratuberculosis	3.25	F	Blackface	PolyA	Unstranded
ERX2133158	SAMEA5137918	PRJEB19199	Blood	PBMC	Control	uninfected	2	F	Texel x Scottish Blackface	PolyA	Reverse
ERX2133238	SAMEA5541418	PRJEB19199	Blood	PBMC	Control	uninfected	2	F	Texel x Scottish Blackface	PolyA	Reverse
ERX2133303	SAMEA5887918	PRJEB19199	Blood	PBMC	Control	uninfected	2	F	Texel x Scottish Blackface	PolyA	Reverse
ERX2133425	SAMEA6641668	PRJEB19199	Blood	PBMC	Control	uninfected	2	M	Texel x Scottish Blackface	PolyA	Reverse
ERX2133330	SAMEA6004918	PRJEB19199	Blood	PBMC	Control	uninfected	2	M	Texel x Scottish Blackface	PolyA	Reverse
ERX2133154	SAMEA5122168	PRJEB19199	Blood	PBMC	Control	uninfected	2	M	Texel x Scottish Blackface	PolyA	Reverse
ERX2133110	SAMEA103997208	PRJEB19199	Cells	MDM	Control	uninfected	2	F	Texel x Scottish Blackface	PolyA	Reverse
ERX2133112	SAMEA103997210	PRJEB19199	Cells	MDM	Control	uninfected	2	F	Texel x Scottish Blackface	PolyA	Reverse
ERX2133108	SAMEA103997206	PRJEB19199	Cells	MDM	Control	uninfected	2	M	Texel x Scottish Blackface	PolyA	Reverse
ERX2133109	SAMEA103997207	PRJEB19199	Cells	MDM	Control	uninfected	2	M	Texel x Scottish Blackface	PolyA	Reverse
ERX2133111	SAMEA103997209	PRJEB19199	Cells	MDM	Control	uninfected	2	M	Texel x Scottish Blackface	PolyA	Reverse
ERX2133486	SAMEA5854918	PRJEB19199	Cells	BMDM	Control	uninfected	2	F	Texel x Scottish Blackface	total RNA	Reverse
ERX2133480	SAMEA5533918	PRJEB19199	Cells	BMDM	Control	uninfected	2	F	Texel x Scottish Blackface	total RNA	Reverse
ERX2133505	SAMEA6396418	PRJEB19199	Cells	BMDM	Control	uninfected	2	F	Texel x Scottish Blackface	total RNA	Reverse
ERX2133500	SAMEA6192418	PRJEB19199	Cells	BMDM	Control	uninfected	2	M	Texel x Scottish Blackface	total RNA	Reverse
ERX2133504	SAMEA6343168	PRJEB19199	Cells	BMDM	Control	uninfected	2	M	Texel x Scottish Blackface	total RNA	Reverse
ERX2133471	SAMEA5083168	PRJEB19199	Cells	BMDM	Control	uninfected	2	M	Texel x Scottish Blackface	total RNA	Reverse
ERX2133464	SAMEA103992880	PRJEB19199	Cells	BMDM	Treatment	LPS	2	F	Texel x Scottish Blackface	total RNA	Reverse
ERX2133466	SAMEA103992889	PRJEB19199	Cells	BMDM	Treatment	LPS	2	F	Texel x Scottish Blackface	total RNA	Reverse
ERX2133465	SAMEA103992886	PRJEB19199	Cells	BMDM	Treatment	LPS	2	F	Texel x Scottish Blackface	total RNA	Reverse
ERX2133462	SAMEA103992864	PRJEB19199	Cells	BMDM	Treatment	LPS	2	M	Texel x Scottish Blackface	total RNA	Reverse
ERX2133463	SAMEA103992875	PRJEB19199	Cells	BMDM	Treatment	LPS	2	M	Texel x Scottish Blackface	total RNA	Reverse
ERX2133461	SAMEA103992857	PRJEB19199	Cells	BMDM	Treatment	LPS	2	M	Texel x Scottish Blackface	total RNA	Reverse
ERX2133126	SAMEA4953418	PRJEB19199	Cells	BL	Control	uninfected	2	F	Texel x Scottish Blackface	PolyA	Reverse
ERX2133279	SAMEA5757418	PRJEB19199	Cells	BL	Control	uninfected	2	M	Texel x Scottish Blackface	PolyA	Reverse
ERX2133345	SAMEA6121918	PRJEB19199	Cells	BL	Control	uninfected	2	F	Texel x Scottish Blackface	PolyA	Reverse
ERX2133376	SAMEA6331918	PRJEB19199	Cells	BL	Control	uninfected	2	M	Texel x Scottish Blackface	PolyA	Reverse
ERX2133140	SAMEA5035918	PRJEB19199	Cells	BL	Control	uninfected	2	M	Texel x Scottish Blackface	PolyA	Reverse
ERX2133459	SAMEA5008168	PRJEB19199	Tissue	Spleen	Control	uninfected	2	F	Texel x Scottish Blackface	total RNA	Reverse
ERX2133509	SAMEA6442918	PRJEB19199	Tissue	Spleen	Control	uninfected	2	F	Texel x Scottish Blackface	total RNA	Reverse
ERX2133481	SAMEA5536168	PRJEB19199	Tissue	Spleen	Control	uninfected	2	F	Texel x Scottish Blackface	total RNA	Reverse
ERX2133493	SAMEA6035668	PRJEB19199	Tissue	Spleen	Control	uninfected	2	M	Texel x Scottish Blackface	total RNA	Reverse
ERX2133492	SAMEA6019918	PRJEB19199	Tissue	Spleen	Control	uninfected	2	M	Texel x Scottish Blackface	total RNA	Reverse
ERX2133460	SAMEA5032168	PRJEB19199	Tissue	Spleen	Control	uninfected	2	M	Texel x Scottish Blackface	total RNA	Reverse
ERX2133455	SAMEA6378418	PRJEB19199	Tissue	Thymus	Control	uninfected	2	F	Texel x Scottish Blackface	total RNA	Reverse
ERX2133447	SAMEA5473168	PRJEB19199	Tissue	Thymus	Control	uninfected	2	M	Texel x Scottish Blackface	total RNA	Reverse
ERX2133483	SAMEA5656918	PRJEB19199	Tissue	Thymus	Control	uninfected	2	F	Texel x Scottish Blackface	total RNA	Reverse
ERX2133477	SAMEA5335918	PRJEB19199	Tissue	Thymus	Control	uninfected	2	M	Texel x Scottish Blackface	total RNA	Reverse
ERX2133497	SAMEA6139918	PRJEB19199	Tissue	Thymus	Control	uninfected	2	M	Texel x Scottish Blackface	total RNA	Reverse
ERX2133261	SAMEA5638918	PRJEB19199	Tissue	popliteal lymph node	Control	uninfected	2	M	Texel x Scottish Blackface	PolyA	Reverse
ERX2133438	SAMEA6689668	PRJEB19199	Tissue	prescapular lymph node	Control	uninfected	2	M	Texel x Scottish Blackface	PolyA	Reverse
ERX2133371	SAMEA6307918	PRJEB19199	Tissue	popliteal lymph node	Control	uninfected	2	F	Texel x Scottish Blackface	PolyA	Reverse
ERX2133148	SAMEA5101168	PRJEB19199	Tissue	submandibular lymph node	Control	uninfected	2	F	Texel x Scottish Blackface	PolyA	Reverse
ERX2133227	SAMEA5472418	PRJEB19199	Tissue	mesenteric lymph node	Control	uninfected	2	M	Texel x Scottish Blackface	PolyA	Reverse
ERX2133118	SAMEA4904668	PRJEB19199	Tissue	submandibular lymph node	Control	uninfected	2	M	Texel x Scottish Blackface	PolyA	Reverse
ERX2133320	SAMEA5958418	PRJEB19199	Tissue	mesenteric lymph node	Control	uninfected	2	F	Texel x Scottish Blackface	PolyA	Reverse
ERX2133344	SAMEA6120418	PRJEB19199	Tissue	popliteal lymph node	Control	uninfected	2	F	Texel x Scottish Blackface	PolyA	Reverse
ERX2133196	SAMEA5302168	PRJEB19199	Tissue	prescapular lymph node	Control	uninfected	2	F	Texel x Scottish Blackface	PolyA	Reverse
ERX2133372	SAMEA6313918	PRJEB19199	Tissue	submandibular lymph node	Control	uninfected	2	F	Texel x Scottish Blackface	PolyA	Reverse
ERX2133201	SAMEA5326918	PRJEB19199	Tissue	mesenteric lymph node	Control	uninfected	2	M	Texel x Scottish Blackface	PolyA	Reverse
ERX2133176	SAMEA5222668	PRJEB19199	Tissue	prescapular lymph node	Control	uninfected	2	M	Texel x Scottish Blackface	PolyA	Reverse
ERX2133323	SAMEA5975668	PRJEB19199	Tissue	submandibular lymph node	Control	uninfected	2	M	Texel x Scottish Blackface	PolyA	Reverse
ERX2133265	SAMEA5667418	PRJEB19199	Tissue	mesenteric lymph node	Control	uninfected	2	F	Texel x Scottish Blackface	PolyA	Reverse
ERX2133228	SAMEA5497168	PRJEB19199	Tissue	submandibular lymph node	Control	uninfected	2	F	Texel x Scottish Blackface	PolyA	Reverse
ERX2133348	SAMEA6150418	PRJEB19199	Tissue	mesenteric lymph node	Control	uninfected	2	M	Texel x Scottish Blackface	PolyA	Reverse
ERX2133355	SAMEA6189418	PRJEB19199	Tissue	popliteal lymph node	Control	uninfected	2	M	Texel x Scottish Blackface	PolyA	Reverse
ERX2133198	SAMEA5307418	PRJEB19199	Tissue	prescapular lymph node	Control	uninfected	2	M	Texel x Scottish Blackface	PolyA	Reverse
ERX2133326	SAMEA5985418	PRJEB19199	Tissue	submandibular lymph node	Control	uninfected	2	M	Texel x Scottish Blackface	PolyA	Reverse
ERX2133387	SAMEA6386668	PRJEB19199	Tissue	mesenteric lymph node	Control	uninfected	2	F	Texel x Scottish Blackface	PolyA	Reverse
ERX2133359	SAMEA6217168	PRJEB19199	Tissue	prescapular lymph node	Control	uninfected	2	F	Texel x Scottish Blackface	PolyA	Reverse
ERX2552553	SAMEA4608349	PRJEB26387	Blood	PBMC	Control	uninfected	1	F	Skudden	PolyA	Reverse
ERX2552554	SAMEA4608350	PRJEB26387	Blood	PBMC	Control	uninfected	1	F	Skudden	PolyA	Reverse
ERX2552555	SAMEA4608351	PRJEB26387	Blood	PBMC	Control	uninfected	1	F	Skudden	PolyA	Reverse
ERX2552556	SAMEA4608352	PRJEB26387	Blood	PBMC	Control	uninfected	1	F	Skudden	PolyA	Reverse
ERX2552557	SAMEA4608353	PRJEB26387	Blood	PBMC	Control	uninfected	1	F	Skudden	PolyA	Reverse
ERX2552558	SAMEA4608354	PRJEB26387	Blood	PBMC	Control	uninfected	1	M	Skudden	PolyA	Reverse
ERX2552559	SAMEA4608355	PRJEB26387	Blood	PBMC	Control	uninfected	1	F	Skudden	PolyA	Reverse
ERX2552560	SAMEA4608356	PRJEB26387	Blood	PBMC	Control	uninfected	1	F	Skudden	PolyA	Reverse
ERX2552561	SAMEA4608357	PRJEB26387	Blood	PBMC	Control	uninfected	1	F	Skudden	PolyA	Reverse
ERX2552562	SAMEA4608358	PRJEB26387	Blood	PBMC	Control	uninfected	1	F	Skudden	PolyA	Reverse
ERX2552563	SAMEA4608359	PRJEB26387	Blood	PBMC	Control	uninfected	1	F	Skudden	PolyA	Reverse
ERX2552564	SAMEA4608360	PRJEB26387	Blood	PBMC	Control	uninfected	1	M	Skudden	PolyA	Reverse
ERX2552565	SAMEA4608361	PRJEB26387	Blood	PBMC	Control	uninfected	1	F	Skudden	PolyA	Reverse
ERX2552566	SAMEA4608362	PRJEB26387	Blood	PBMC	Control	uninfected	1	F	Skudden	PolyA	Reverse
ERX2552567	SAMEA4608363	PRJEB26387	Blood	PBMC	Control	uninfected	1	F	Skudden	PolyA	Reverse
ERX2552568	SAMEA4608364	PRJEB26387	Blood	PBMC	Control	uninfected	1	F	Skudden	PolyA	Reverse
ERX2552569	SAMEA4608365	PRJEB26387	Blood	PBMC	Control	uninfected	1	F	Skudden	PolyA	Reverse
ERX2552570	SAMEA4608366	PRJEB26387	Blood	PBMC	Control	uninfected	1	M	Skudden	PolyA	Reverse
ERX2552571	SAMEA4608367	PRJEB26387	Blood	PBMC	Control	uninfected	1	F	Skudden	PolyA	Reverse
ERX2552572	SAMEA4608368	PRJEB26387	Blood	PBMC	Control	uninfected	1	F	Skudden	PolyA	Reverse
ERX2552573	SAMEA4608369	PRJEB26387	Blood	PBMC	Control	uninfected	1	F	Skudden	PolyA	Reverse
ERX2552574	SAMEA4608370	PRJEB26387	Blood	PBMC	Control	uninfected	1	F	Skudden	PolyA	Reverse
ERX2552575	SAMEA4608371	PRJEB26387	Blood	PBMC	Control	uninfected	1	F	Skudden	PolyA	Reverse
ERX2552576	SAMEA4608372	PRJEB26387	Blood	PBMC	Control	uninfected	1	M	Skudden	PolyA	Reverse
ERX2552577	SAMEA4608373	PRJEB26387	Blood	PBMC	Treatment	iFMDV	1	F	Skudden	PolyA	Reverse
ERX2552578	SAMEA4608374	PRJEB26387	Blood	PBMC	Treatment	iFMDV	1	F	Skudden	PolyA	Reverse
ERX2552579	SAMEA4608375	PRJEB26387	Blood	PBMC	Treatment	iFMDV	1	F	Skudden	PolyA	Reverse
ERX2552580	SAMEA4608376	PRJEB26387	Blood	PBMC	Treatment	iFMDV	1	F	Skudden	PolyA	Reverse
ERX2552581	SAMEA4608377	PRJEB26387	Blood	PBMC	Treatment	iFMDV	1	F	Skudden	PolyA	Reverse
ERX2552582	SAMEA4608378	PRJEB26387	Blood	PBMC	Treatment	iFMDV	1	M	Skudden	PolyA	Reverse
ERX2552583	SAMEA4608379	PRJEB26387	Blood	PBMC	Treatment	iFMDV	1	F	Skudden	PolyA	Reverse
ERX2552584	SAMEA4608380	PRJEB26387	Blood	PBMC	Treatment	iFMDV	1	F	Skudden	PolyA	Reverse
ERX2552585	SAMEA4608381	PRJEB26387	Blood	PBMC	Treatment	iFMDV	1	F	Skudden	PolyA	Reverse
ERX2552586	SAMEA4608382	PRJEB26387	Blood	PBMC	Treatment	iFMDV	1	F	Skudden	PolyA	Reverse
ERX2552587	SAMEA4608383	PRJEB26387	Blood	PBMC	Treatment	iFMDV	1	F	Skudden	PolyA	Reverse
ERX2552588	SAMEA4608384	PRJEB26387	Blood	PBMC	Treatment	iFMDV	1	M	Skudden	PolyA	Reverse
ERX2552589	SAMEA4608385	PRJEB26387	Blood	PBMC	Treatment	iFMDV	1	F	Skudden	PolyA	Reverse
ERX2552590	SAMEA4608386	PRJEB26387	Blood	PBMC	Treatment	iFMDV	1	F	Skudden	PolyA	Reverse
ERX2552591	SAMEA4608387	PRJEB26387	Blood	PBMC	Treatment	iFMDV	1	F	Skudden	PolyA	Reverse
ERX2552592	SAMEA4608388	PRJEB26387	Blood	PBMC	Treatment	iFMDV	1	F	Skudden	PolyA	Reverse
ERX2552593	SAMEA4608389	PRJEB26387	Blood	PBMC	Treatment	iFMDV	1	F	Skudden	PolyA	Reverse
ERX2552594	SAMEA4608390	PRJEB26387	Blood	PBMC	Treatment	iFMDV	1	M	Skudden	PolyA	Reverse
ERX2552595	SAMEA4608391	PRJEB26387	Blood	PBMC	Treatment	iFMDV	1	F	Skudden	PolyA	Reverse
ERX2552596	SAMEA4608392	PRJEB26387	Blood	PBMC	Treatment	iFMDV	1	F	Skudden	PolyA	Reverse
ERX2552597	SAMEA4608393	PRJEB26387	Blood	PBMC	Treatment	iFMDV	1	F	Skudden	PolyA	Reverse
ERX2552598	SAMEA4608394	PRJEB26387	Blood	PBMC	Treatment	iFMDV	1	F	Skudden	PolyA	Reverse
ERX2552599	SAMEA4608395	PRJEB26387	Blood	PBMC	Treatment	iFMDV	1	F	Skudden	PolyA	Reverse
ERX2552600	SAMEA4608396	PRJEB26387	Blood	PBMC	Treatment	iFMDV	1	M	Skudden	PolyA	Reverse
ERX2552601	SAMEA4608397	PRJEB26387	Blood	PBMC	Treatment	iFMDV	1	F	Skudden	PolyA	Reverse
ERX2552602	SAMEA4608398	PRJEB26387	Blood	PBMC	Treatment	iFMDV	1	F	Skudden	PolyA	Reverse
ERX2552603	SAMEA4608399	PRJEB26387	Blood	PBMC	Treatment	iFMDV	1	F	Skudden	PolyA	Reverse
ERX2552604	SAMEA4608400	PRJEB26387	Blood	PBMC	Treatment	iFMDV	1	F	Skudden	PolyA	Reverse
ERX2552605	SAMEA4608401	PRJEB26387	Blood	PBMC	Treatment	iFMDV	1	F	Skudden	PolyA	Reverse
ERX2552606	SAMEA4608402	PRJEB26387	Blood	PBMC	Treatment	iFMDV	1	M	Skudden	PolyA	Reverse
ERX2552607	SAMEA4608403	PRJEB26387	Blood	PBMC	Treatment	iFMDV	1	F	Skudden	PolyA	Reverse
ERX2552608	SAMEA4608404	PRJEB26387	Blood	PBMC	Treatment	iFMDV	1	F	Skudden	PolyA	Reverse
ERX2552609	SAMEA4608405	PRJEB26387	Blood	PBMC	Treatment	iFMDV	1	F	Skudden	PolyA	Reverse
ERX2552610	SAMEA4608406	PRJEB26387	Blood	PBMC	Treatment	iFMDV	1	F	Skudden	PolyA	Reverse
ERX2552611	SAMEA4608407	PRJEB26387	Blood	PBMC	Treatment	iFMDV	1	F	Skudden	PolyA	Reverse
ERX2552612	SAMEA4608408	PRJEB26387	Blood	PBMC	Treatment	iFMDV	1	M	Skudden	PolyA	Reverse
ERX2552613	SAMEA4608409	PRJEB26387	Blood	PBMC	Treatment	iFMDV	1	F	Skudden	PolyA	Reverse
ERX2552614	SAMEA4608410	PRJEB26387	Blood	PBMC	Treatment	iFMDV	1	F	Skudden	PolyA	Reverse
ERX2552615	SAMEA4608411	PRJEB26387	Blood	PBMC	Treatment	iFMDV	1	F	Skudden	PolyA	Reverse
ERX2552616	SAMEA4608412	PRJEB26387	Blood	PBMC	Treatment	iFMDV	1	F	Skudden	PolyA	Reverse
ERX2552617	SAMEA4608413	PRJEB26387	Blood	PBMC	Treatment	iFMDV	1	F	Skudden	PolyA	Reverse
ERX2552618	SAMEA4608414	PRJEB26387	Blood	PBMC	Treatment	iFMDV	1	M	Skudden	PolyA	Reverse
ERX2552619	SAMEA4608415	PRJEB26387	Blood	PBMC	Treatment	iFMDV	1	F	Skudden	PolyA	Reverse
ERX2552620	SAMEA4608416	PRJEB26387	Blood	PBMC	Treatment	iFMDV	1	F	Skudden	PolyA	Reverse
ERX2552621	SAMEA4608417	PRJEB26387	Blood	PBMC	Treatment	iFMDV	1	F	Skudden	PolyA	Reverse
ERX2552622	SAMEA4608419	PRJEB26387	Blood	PBMC	Treatment	iFMDV	1	F	Skudden	PolyA	Reverse
ERX2552623	SAMEA4608420	PRJEB26387	Blood	PBMC	Treatment	iFMDV	1	F	Skudden	PolyA	Reverse
ERX2552624	SAMEA4608421	PRJEB26387	Blood	PBMC	Treatment	iFMDV	1	M	Skudden	PolyA	Reverse
ERX3453870	SAMEA5892414	PRJEB33476	Tissue	abomasal lymph node	Treatment	Helminthiasis	4	F	Churra	PolyA	Reverse
ERX3453871	SAMEA5892419	PRJEB33476	Tissue	abomasal lymph node	Treatment	Helminthiasis	6	F	Churra	PolyA	Reverse
ERX3453872	SAMEA5892413	PRJEB33476	Tissue	abomasal lymph node	Treatment	Helminthiasis	9	F	Churra	PolyA	Reverse
ERX3453873	SAMEA5892423	PRJEB33476	Tissue	abomasal lymph node	Treatment	Helminthiasis	4	F	Churra	PolyA	Reverse
ERX3453874	SAMEA5892420	PRJEB33476	Tissue	abomasal lymph node	Treatment	Helminthiasis	9	F	Churra	PolyA	Reverse
ERX3453875	SAMEA5892415	PRJEB33476	Tissue	abomasal lymph node	Treatment	Helminthiasis	8	F	Churra	PolyA	Reverse
ERX3453876	SAMEA5892410	PRJEB33476	Tissue	abomasal lymph node	Treatment	Helminthiasis	6	F	Churra	PolyA	Reverse
ERX3453877	SAMEA5892412	PRJEB33476	Tissue	abomasal lymph node	Treatment	Helminthiasis	9	F	Churra	PolyA	Reverse
ERX3453878	SAMEA5892427	PRJEB33476	Tissue	abomasal lymph node	Treatment	Helminthiasis	10	F	Churra	PolyA	Reverse
ERX3453879	SAMEA5892417	PRJEB33476	Tissue	abomasal lymph node	Treatment	Helminthiasis	9	F	Churra	PolyA	Reverse
ERX3453880	SAMEA5892428	PRJEB33476	Tissue	abomasal lymph node	Treatment	Helminthiasis	10	F	Churra	PolyA	Reverse
ERX3453881	SAMEA5892422	PRJEB33476	Tissue	abomasal lymph node	Treatment	Helminthiasis	4	F	Churra	PolyA	Reverse
SRX765374	SAMN03216628	PRJNA268183	Tissue	abomasal lymph node	Treatment	Helminthiasis	0.6	M	Blackface	total RNA	Unstranded
SRX765376	SAMN03216613	PRJNA268183	Tissue	abomasal lymph node	Treatment	Helminthiasis	0.6	M	Blackface	total RNA	Unstranded
SRX765377	SAMN03216632	PRJNA268183	Tissue	abomasal lymph node	Treatment	Helminthiasis	0.6	M	Blackface	total RNA	Unstranded
SRX765379	SAMN03216625	PRJNA268183	Tissue	abomasal lymph node	Treatment	Helminthiasis	0.6	M	Blackface	total RNA	Unstranded
SRX765381	SAMN03216621	PRJNA268183	Tissue	abomasal lymph node	Treatment	Helminthiasis	0.6	M	Blackface	total RNA	Unstranded
SRX765383	SAMN03216626	PRJNA268183	Tissue	abomasal lymph node	Treatment	Helminthiasis	0.6	M	Blackface	total RNA	Unstranded
SRX765386	SAMN03216616	PRJNA268183	Tissue	abomasal lymph node	Treatment	Helminthiasis	0.6	M	Blackface	total RNA	Unstranded
SRX765388	SAMN03216631	PRJNA268183	Tissue	abomasal lymph node	Treatment	Helminthiasis	0.6	M	Blackface	total RNA	Unstranded
SRX765391	SAMN03216623	PRJNA268183	Tissue	abomasal lymph node	Treatment	Helminthiasis	0.6	M	Blackface	total RNA	Unstranded
SRX765392	SAMN03216630	PRJNA268183	Tissue	abomasal lymph node	Treatment	Helminthiasis	0.6	M	Blackface	total RNA	Unstranded
SRX765375	SAMN03216629	PRJNA268183	Tissue	abomasal lymph node	Treatment	Helminthiasis	0.6	M	Blackface	total RNA	Unstranded
SRX765378	SAMN03216619	PRJNA268183	Tissue	abomasal lymph node	Treatment	Helminthiasis	0.6	M	Blackface	total RNA	Unstranded
SRX765380	SAMN03216620	PRJNA268183	Tissue	abomasal lymph node	Treatment	Helminthiasis	0.6	M	Blackface	total RNA	Unstranded
SRX765382	SAMN03216622	PRJNA268183	Tissue	abomasal lymph node	Treatment	Helminthiasis	0.6	M	Blackface	total RNA	Unstranded
SRX765384	SAMN03216615	PRJNA268183	Tissue	abomasal lymph node	Treatment	Helminthiasis	0.6	M	Blackface	total RNA	Unstranded
SRX765385	SAMN03216627	PRJNA268183	Tissue	abomasal lymph node	Treatment	Helminthiasis	0.6	M	Blackface	total RNA	Unstranded
SRX765387	SAMN03216624	PRJNA268183	Tissue	abomasal lymph node	Treatment	Helminthiasis	0.6	M	Blackface	total RNA	Unstranded
SRX765389	SAMN03216618	PRJNA268183	Tissue	abomasal lymph node	Treatment	Helminthiasis	0.6	M	Blackface	total RNA	Unstranded
SRX765390	SAMN03216614	PRJNA268183	Tissue	abomasal lymph node	Treatment	Helminthiasis	0.6	M	Blackface	total RNA	Unstranded
SRX765393	SAMN03216617	PRJNA268183	Tissue	abomasal lymph node	Treatment	Helminthiasis	0.6	M	Blackface	total RNA	Unstranded
SRX1122199	SAMN03940432	PRJNA291172	Blood	PBMC	Control	uninfected	0.5		Unknown	total RNA	Reverse
SRX1122203	SAMN03940436	PRJNA291172	Blood	PBMC	Treatment	Helminthiasis	0.7		Unknown	total RNA	Reverse
SRX1122204	SAMN03940437	PRJNA291172	Blood	PBMC	Treatment	Helminthiasis	0.7		Unknown	total RNA	Reverse
SRX1122205	SAMN03940438	PRJNA291172	Blood	PBMC	Treatment	Helminthiasis	0.7		Unknown	total RNA	Reverse
SRX1122207	SAMN03940440	PRJNA291172	Blood	PBMC	Control	uninfected	0.5		Unknown	total RNA	Reverse
SRX1122210	SAMN03940443	PRJNA291172	Blood	PBMC	Control	uninfected	0.6		Unknown	total RNA	Reverse
SRX1122212	SAMN03940445	PRJNA291172	Blood	PBMC	Treatment	Helminthiasis	0.7		Unknown	total RNA	Reverse
SRX1122213	SAMN03940446	PRJNA291172	Blood	PBMC	Treatment	Helminthiasis	0.7		Unknown	total RNA	Reverse
SRX1122215	SAMN03940448	PRJNA291172	Blood	PBMC	Treatment	Helminthiasis	0.9		Unknown	total RNA	Reverse
SRX1122216	SAMN03940449	PRJNA291172	Blood	PBMC	Control	uninfected	0.5		Unknown	total RNA	Reverse
SRX1122218	SAMN03940451	PRJNA291172	Blood	PBMC	Control	uninfected	0.5		Unknown	total RNA	Reverse
SRX1122219	SAMN03940556	PRJNA291172	Blood	PBMC	Control	uninfected	0.6		Unknown	total RNA	Reverse
SRX1122221	SAMN03940557	PRJNA291172	Blood	PBMC	Treatment	Helminthiasis	0.9		Unknown	total RNA	Reverse
SRX1122222	SAMN03940558	PRJNA291172	Blood	PBMC	Treatment	Helminthiasis	0.9		Unknown	total RNA	Reverse
SRX1122224	SAMN03940452	PRJNA291172	Blood	PBMC	Treatment	Helminthiasis	0.9		Unknown	total RNA	Reverse
SRX1122226	SAMN03940454	PRJNA291172	Blood	PBMC	Control	uninfected	0.6		Unknown	total RNA	Reverse
SRX1122229	SAMN03940457	PRJNA291172	Blood	PBMC	Treatment	Helminthiasis	0.7		Unknown	total RNA	Reverse
SRX1122232	SAMN03940460	PRJNA291172	Blood	PBMC	Treatment	Helminthiasis	0.9		Unknown	total RNA	Reverse
SRX1122198	SAMN03940431	PRJNA291172	Blood	PBMC	Control	uninfected	0.5		Unknown	total RNA	Reverse
SRX1122200	SAMN03940433	PRJNA291172	Blood	PBMC	Control	uninfected	0.5		Unknown	total RNA	Reverse
SRX1122201	SAMN03940434	PRJNA291172	Blood	PBMC	Control	uninfected	0.6		Unknown	total RNA	Reverse
SRX1122202	SAMN03940435	PRJNA291172	Blood	PBMC	Control	uninfected	0.6		Unknown	total RNA	Reverse
SRX1122206	SAMN03940439	PRJNA291172	Blood	PBMC	Treatment	Helminthiasis	0.9		Unknown	total RNA	Reverse
SRX1122208	SAMN03940441	PRJNA291172	Blood	PBMC	Control	uninfected	0.5		Unknown	total RNA	Reverse
SRX1122209	SAMN03940442	PRJNA291172	Blood	PBMC	Control	uninfected	0.6		Unknown	total RNA	Reverse
SRX1122211	SAMN03940444	PRJNA291172	Blood	PBMC	Control	uninfected	0.6		Unknown	total RNA	Reverse
SRX1122214	SAMN03940447	PRJNA291172	Blood	PBMC	Treatment	Helminthiasis	0.7		Unknown	total RNA	Reverse
SRX1122217	SAMN03940450	PRJNA291172	Blood	PBMC	Control	uninfected	0.5		Unknown	total RNA	Reverse
SRX1122220	SAMN03940555	PRJNA291172	Blood	PBMC	Treatment	Helminthiasis	0.7		Unknown	total RNA	Reverse
SRX1122223	SAMN03940589	PRJNA291172	Blood	PBMC	Treatment	Helminthiasis	0.9		Unknown	total RNA	Reverse
SRX1122225	SAMN03940453	PRJNA291172	Blood	PBMC	Control	uninfected	0.5		Unknown	total RNA	Reverse
SRX1122227	SAMN03940455	PRJNA291172	Blood	PBMC	Control	uninfected	0.6		Unknown	total RNA	Reverse
SRX1122228	SAMN03940456	PRJNA291172	Blood	PBMC	Control	uninfected	0.6		Unknown	total RNA	Reverse
SRX1122230	SAMN03940458	PRJNA291172	Blood	PBMC	Treatment	Helminthiasis	0.7		Unknown	total RNA	Reverse
SRX1122231	SAMN03940459	PRJNA291172	Blood	PBMC	Treatment	Helminthiasis	0.9		Unknown	total RNA	Reverse
SRX1122233	SAMN03940461	PRJNA291172	Blood	PBMC	Treatment	Helminthiasis	0.9		Unknown	total RNA	Reverse
SRX2506280	SAMN06242640	PRJNA362606	Tissue	Spleen	Control	uninfected	3	F	Tibetan	total RNA	Reverse
SRX2506282	SAMN06242638	PRJNA362606	Tissue	Spleen	Control	uninfected	3	F	Tibetan	total RNA	Reverse
SRX2506284	SAMN06242636	PRJNA362606	Tissue	Spleen	Control	uninfected	3	F	Tibetan	total RNA	Reverse
SRX2506306	SAMN06242610	PRJNA362606	Tissue	Spleen	Control	uninfected	3	F	Small tailed Han	total RNA	Reverse
SRX2506307	SAMN06242609	PRJNA362606	Tissue	Spleen	Control	uninfected	3	F	Small tailed Han	total RNA	Reverse
SRX2506308	SAMN06242608	PRJNA362606	Tissue	Spleen	Control	uninfected	3	F	Small tailed Han	total RNA	Reverse
SRX3679794	SAMN08514616	PRJNA433706	Blood	PBMC	Treatment	HcAg	0.3	F	Crossbreed	total RNA	Unstranded
SRX3679793	SAMN08514617	PRJNA433706	Blood	PBMC	Treatment	HcAg	0.3	F	Crossbreed	total RNA	Unstranded
SRX3679792	SAMN08514614	PRJNA433706	Blood	PBMC	Control	unstimulated	0.3	F	Crossbreed	total RNA	Unstranded
SRX3679791	SAMN08514615	PRJNA433706	Blood	PBMC	Treatment	HcAg	0.3	F	Crossbreed	total RNA	Unstranded
SRX3679790	SAMN08514618	PRJNA433706	Blood	PBMC	Treatment	HcAg	0.3	F	Crossbreed	total RNA	Unstranded
SRX4017434	SAMN09006502	PRJNA454435	Blood	PBMC	Control	uninfected	0.4	M	Rasa Aragonesa	total RNA	Reverse
SRX4017435	SAMN09006501	PRJNA454435	Blood	PBMC	Control	uninfected	0.4	M	Rasa Aragonesa	total RNA	Reverse
SRX4017436	SAMN09006500	PRJNA454435	Blood	PBMC	Control	uninfected	0.4	M	Rasa Aragonesa	total RNA	Reverse
SRX4017437	SAMN09006499	PRJNA454435	Blood	PBMC	Control	uninfected	0.4	M	Rasa Aragonesa	total RNA	Reverse
SRX4017438	SAMN09006498	PRJNA454435	Blood	PBMC	Control	uninfected	0.4	M	Rasa Aragonesa	total RNA	Reverse
SRX4017439	SAMN09006497	PRJNA454435	Blood	PBMC	Control	uninfected	0.4	M	Rasa Aragonesa	total RNA	Reverse
SRX4017440	SAMN09006496	PRJNA454435	Blood	PBMC	Treatment	vaccinated	1.7	M	Rasa Aragonesa	total RNA	Reverse
SRX4017441	SAMN09006495	PRJNA454435	Blood	PBMC	Treatment	vaccinated	1.7	M	Rasa Aragonesa	total RNA	Reverse
SRX4017442	SAMN09006491	PRJNA454435	Blood	PBMC	Treatment	vaccinated	1.7	M	Rasa Aragonesa	total RNA	Reverse
SRX4017443	SAMN09006490	PRJNA454435	Blood	PBMC	Treatment	vaccinated	1.7	M	Rasa Aragonesa	total RNA	Reverse
SRX4017444	SAMN09006489	PRJNA454435	Blood	PBMC	Treatment	adjuvant	1.7	M	Rasa Aragonesa	total RNA	Reverse
SRX4017445	SAMN09006488	PRJNA454435	Blood	PBMC	Treatment	adjuvant	1.7	M	Rasa Aragonesa	total RNA	Reverse
SRX4017446	SAMN09006487	PRJNA454435	Blood	PBMC	Treatment	adjuvant	1.7	M	Rasa Aragonesa	total RNA	Reverse
SRX4611262	SAMN09812008	PRJNA485657	Tissue	tonsil	Control	uninfected	0.4	F	Texel x Kazakh	total RNA	Reverse
SRX4611261	SAMN09812007	PRJNA485657	Tissue	tonsil	Control	uninfected	0.4	F	Texel x Kazakh	total RNA	Reverse
SRX4611260	SAMN09812006	PRJNA485657	Tissue	tonsil	Control	uninfected	0.4	F	Texel x Kazakh	total RNA	Reverse
SRX4611259	SAMN09812005	PRJNA485657	Tissue	tonsil	Control	uninfected	0.4	F	Texel x Kazakh	total RNA	Reverse
SRX4611258	SAMN09812004	PRJNA485657	Tissue	tonsil	Control	uninfected	0.4	F	Texel x Kazakh	total RNA	Reverse
SRX4611224	SAMN09812022	PRJNA485657	Tissue	lymph node	Control	uninfected	0.4	F	Texel x Kazakh	total RNA	Reverse
SRX4611189	SAMN09812001	PRJNA485657	Tissue	tonsil	Control	uninfected	0.4	F	Texel x Kazakh	total RNA	Reverse
SRX4611182	SAMN09812002	PRJNA485657	Tissue	tonsil	Control	uninfected	0.4	M	Texel x Kazakh	total RNA	Reverse
SRX4611181	SAMN09812003	PRJNA485657	Tissue	tonsil	Control	uninfected	0.4	M	Texel x Kazakh	total RNA	Reverse
SRX4611122	SAMN09811943	PRJNA485657	Tissue	Spleen	Control	uninfected	0.4	F	Texel x Kazakh	total RNA	Reverse
SRX4611008	SAMN09812024	PRJNA485657	Tissue	lymph node	Control	uninfected	0.4	F	Texel x Kazakh	total RNA	Reverse
SRX4611379	SAMN09812017	PRJNA485657	Tissue	lymph node	Control	uninfected	0.4	F	Texel x Kazakh	total RNA	Reverse
SRX4611378	SAMN09812018	PRJNA485657	Tissue	lymph node	Control	uninfected	0.4	M	Texel x Kazakh	total RNA	Reverse
SRX4611376	SAMN09812020	PRJNA485657	Tissue	lymph node	Control	uninfected	0.4	F	Texel x Kazakh	total RNA	Reverse
SRX4611375	SAMN09812021	PRJNA485657	Tissue	lymph node	Control	uninfected	0.4	F	Texel x Kazakh	total RNA	Reverse
SRX4611373	SAMN09812023	PRJNA485657	Tissue	lymph node	Control	uninfected	0.4	F	Texel x Kazakh	total RNA	Reverse
SRX4611323	SAMN09811945	PRJNA485657	Tissue	Spleen	Control	uninfected	0.4	M	Texel x Kazakh	total RNA	Reverse
SRX4611322	SAMN09811946	PRJNA485657	Tissue	Spleen	Control	uninfected	0.4	F	Texel x Kazakh	total RNA	Reverse
SRX4611321	SAMN09811947	PRJNA485657	Tissue	Spleen	Control	uninfected	0.4	F	Texel x Kazakh	total RNA	Reverse
SRX4611320	SAMN09811948	PRJNA485657	Tissue	Spleen	Control	uninfected	0.4	F	Texel x Kazakh	total RNA	Reverse
SRX4611319	SAMN09811949	PRJNA485657	Tissue	Spleen	Control	uninfected	0.4	F	Texel x Kazakh	total RNA	Reverse
SRX4611324	SAMN09811944	PRJNA485657	Tissue	Spleen	Control	uninfected	0.4	M	Texel x Kazakh	total RNA	Reverse
SRX4611377	SAMN09812019	PRJNA485657	Tissue	lymph node	Control	uninfected	0.4	M	Texel x Kazakh	total RNA	Reverse
SRX5632064	SAMN11249354	PRJNA528905	Blood	whole blood	Control	uninfected	3	F	Crossbreed	PolyA	Reverse
SRX5632063	SAMN11300466	PRJNA528905	Blood	whole blood	Control	uninfected	3	F	Crossbreed	PolyA	Reverse
SRX5632062	SAMN11300828	PRJNA528905	Blood	whole blood	Control	uninfected	3	F	Crossbreed	PolyA	Reverse
SRX5632061	SAMN11300440	PRJNA528905	Blood	whole blood	Control	hemp supplement	3	F	Crossbreed	PolyA	Reverse
SRX5632059	SAMN11300332	PRJNA528905	Blood	whole blood	Control	hemp supplement	3	F	Crossbreed	PolyA	Reverse
SRX5632058	SAMN11249351	PRJNA528905	Blood	whole blood	Control	uninfected	3	F	Crossbreed	PolyA	Reverse
SRX5632057	SAMN11300472	PRJNA528905	Blood	whole blood	Control	hemp supplement	3	F	Crossbreed	PolyA	Reverse
SRX5632056	SAMN11300709	PRJNA528905	Blood	whole blood	Control	hemp supplement	3	F	Crossbreed	PolyA	Reverse
SRX5632055	SAMN11300773	PRJNA528905	Blood	whole blood	Control	uninfected	3	F	Crossbreed	PolyA	Reverse
SRX5632060	SAMN11300336	PRJNA528905	Blood	whole blood	Control	hemp supplement	3	F	Crossbreed	PolyA	Reverse
SRX6685621	SAMN12541502	PRJNA559411	Blood	whole blood	Control	uninfected	0.5	M	Prealpes	total RNA	Reverse
SRX6685622	SAMN12541501	PRJNA559411	Blood	whole blood	Treatment	iFMDV	0.5	M	Prealpes	total RNA	Reverse
SRX6685623	SAMN12541500	PRJNA559411	Blood	whole blood	Treatment	iFMDV	0.5	M	Prealpes	total RNA	Reverse
SRX6685624	SAMN12541499	PRJNA559411	Blood	whole blood	Control	uninfected	0.5	M	Prealpes	total RNA	Reverse
SRX6685625	SAMN12541498	PRJNA559411	Blood	whole blood	Treatment	iFMDV	0.5	M	Prealpes	total RNA	Reverse
SRX6685626	SAMN12541497	PRJNA559411	Blood	whole blood	Treatment	iFMDV	0.5	M	Prealpes	total RNA	Reverse
SRX6685627	SAMN12541496	PRJNA559411	Blood	whole blood	Control	uninfected	0.5	M	Prealpes	total RNA	Reverse
SRX6685628	SAMN12541495	PRJNA559411	Blood	whole blood	Treatment	iFMDV	0.5	M	Prealpes	total RNA	Reverse
SRX6685629	SAMN12541494	PRJNA559411	Blood	whole blood	Treatment	iFMDV	0.5	M	Prealpes	total RNA	Reverse
SRX6685630	SAMN12541493	PRJNA559411	Blood	whole blood	Control	uninfected	0.5	M	Prealpes	total RNA	Reverse
SRX6685631	SAMN12541492	PRJNA559411	Blood	whole blood	Treatment	iFMDV	0.5	M	Prealpes	total RNA	Reverse
SRX6685632	SAMN12541491	PRJNA559411	Blood	whole blood	Treatment	iFMDV	0.5	M	Prealpes	total RNA	Reverse
SRX6685633	SAMN12541490	PRJNA559411	Blood	whole blood	Control	uninfected	0.5	M	Prealpes	total RNA	Reverse
SRX6685634	SAMN12541489	PRJNA559411	Blood	whole blood	Treatment	iFMDV	0.5	M	Prealpes	total RNA	Reverse
SRX6685635	SAMN12541488	PRJNA559411	Blood	whole blood	Treatment	iFMDV	0.5	M	Prealpes	total RNA	Reverse
SRX6685636	SAMN12541487	PRJNA559411	Blood	whole blood	Control	uninfected	0.5	M	Prealpes	total RNA	Reverse
SRX6685637	SAMN12541521	PRJNA559411	Blood	whole blood	Treatment	iFMDV	0.5	M	Prealpes	total RNA	Reverse
SRX6685638	SAMN12541520	PRJNA559411	Blood	whole blood	Treatment	iFMDV	0.5	M	Prealpes	total RNA	Reverse
SRX6685639	SAMN12541519	PRJNA559411	Blood	whole blood	Control	uninfected	0.5	M	Prealpes	total RNA	Reverse
SRX6685640	SAMN12541518	PRJNA559411	Blood	whole blood	Treatment	iFMDV	0.5	M	Prealpes	total RNA	Reverse
SRX6685641	SAMN12541517	PRJNA559411	Blood	whole blood	Treatment	iFMDV	0.5	M	Prealpes	total RNA	Reverse
SRX6685642	SAMN12541516	PRJNA559411	Blood	whole blood	Control	uninfected	0.5	M	Prealpes	total RNA	Reverse
SRX6685643	SAMN12541515	PRJNA559411	Blood	whole blood	Treatment	iFMDV	0.5	M	Prealpes	total RNA	Reverse
SRX6685644	SAMN12541514	PRJNA559411	Blood	whole blood	Treatment	iFMDV	0.5	M	Prealpes	total RNA	Reverse
SRX6685645	SAMN12541512	PRJNA559411	Blood	whole blood	Control	uninfected	0.5	M	Prealpes	total RNA	Reverse
SRX6685646	SAMN12541511	PRJNA559411	Blood	whole blood	Treatment	iFMDV	0.5	M	Prealpes	total RNA	Reverse
SRX6685647	SAMN12541510	PRJNA559411	Blood	whole blood	Treatment	iFMDV	0.5	M	Prealpes	total RNA	Reverse
SRX6685648	SAMN12541509	PRJNA559411	Blood	whole blood	Control	uninfected	0.5	M	Prealpes	total RNA	Reverse
SRX6685649	SAMN12541583	PRJNA559411	Blood	whole blood	Treatment	iFMDV	0.5	M	Prealpes	total RNA	Reverse
SRX6685650	SAMN12541582	PRJNA559411	Blood	whole blood	Treatment	iFMDV	0.5	M	Prealpes	total RNA	Reverse
SRX6685651	SAMN12541513	PRJNA559411	Blood	whole blood	Control	uninfected	0.5	M	Prealpes	total RNA	Reverse
SRX6685652	SAMN12541581	PRJNA559411	Blood	whole blood	Treatment	iFMDV	0.5	M	Prealpes	total RNA	Reverse
SRX6685653	SAMN12541580	PRJNA559411	Blood	whole blood	Treatment	iFMDV	0.5	M	Prealpes	total RNA	Reverse
SRX6685654	SAMN12541579	PRJNA559411	Blood	whole blood	Control	uninfected	0.5	M	Prealpes	total RNA	Reverse
SRX6685655	SAMN12541578	PRJNA559411	Blood	whole blood	Treatment	iFMDV	0.5	M	Prealpes	total RNA	Reverse
SRX6685656	SAMN12541577	PRJNA559411	Blood	whole blood	Treatment	iFMDV	0.5	M	Prealpes	total RNA	Reverse
SRX6685657	SAMN12541576	PRJNA559411	Blood	whole blood	Control	uninfected	0.5	M	Prealpes	total RNA	Reverse
SRX6685658	SAMN12541575	PRJNA559411	Blood	whole blood	Treatment	iFMDV	0.5	M	Prealpes	total RNA	Reverse
SRX6685659	SAMN12541574	PRJNA559411	Blood	whole blood	Treatment	iFMDV	0.5	M	Prealpes	total RNA	Reverse
SRX6685660	SAMN12541573	PRJNA559411	Blood	whole blood	Control	uninfected	0.5	M	Prealpes	total RNA	Reverse
SRX6685661	SAMN12541572	PRJNA559411	Blood	whole blood	Treatment	iFMDV	0.5	M	Prealpes	total RNA	Reverse
SRX6685662	SAMN12541571	PRJNA559411	Blood	whole blood	Treatment	iFMDV	0.5	M	Prealpes	total RNA	Reverse
SRX6685663	SAMN12541570	PRJNA559411	Blood	whole blood	Control	uninfected	0.5	M	Prealpes	total RNA	Reverse
SRX6685664	SAMN12541569	PRJNA559411	Blood	whole blood	Treatment	iFMDV	0.5	M	Prealpes	total RNA	Reverse
SRX6685665	SAMN12541568	PRJNA559411	Blood	whole blood	Treatment	iFMDV	0.5	M	Prealpes	total RNA	Reverse
SRX6685666	SAMN12541567	PRJNA559411	Blood	whole blood	Control	uninfected	0.5	M	Prealpes	total RNA	Reverse
SRX6685667	SAMN12541600	PRJNA559411	Blood	whole blood	Treatment	iFMDV	0.5	M	Prealpes	total RNA	Reverse
SRX6685668	SAMN12541599	PRJNA559411	Blood	whole blood	Treatment	iFMDV	0.5	M	Prealpes	total RNA	Reverse
SRX6685669	SAMN12541598	PRJNA559411	Blood	whole blood	Control	uninfected	0.5	M	Prealpes	total RNA	Reverse
SRX6685670	SAMN12541597	PRJNA559411	Blood	whole blood	Treatment	iFMDV	0.5	M	Prealpes	total RNA	Reverse
SRX6685671	SAMN12541596	PRJNA559411	Blood	whole blood	Treatment	iFMDV	0.5	M	Prealpes	total RNA	Reverse
SRX6685672	SAMN12541595	PRJNA559411	Blood	whole blood	Control	uninfected	0.5	M	Prealpes	total RNA	Reverse
SRX6685673	SAMN12541594	PRJNA559411	Blood	whole blood	Treatment	iFMDV	0.5	M	Prealpes	total RNA	Reverse
SRX6685674	SAMN12541593	PRJNA559411	Blood	whole blood	Treatment	iFMDV	0.5	M	Prealpes	total RNA	Reverse
SRX6685675	SAMN12541592	PRJNA559411	Blood	whole blood	Control	uninfected	0.5	M	Prealpes	total RNA	Reverse
SRX6685676	SAMN12541591	PRJNA559411	Blood	whole blood	Treatment	iFMDV	0.5	M	Prealpes	total RNA	Reverse
SRX6685677	SAMN12541507	PRJNA559411	Blood	whole blood	Treatment	iFMDV	0.5	M	Prealpes	total RNA	Reverse
SRX6685678	SAMN12541506	PRJNA559411	Blood	whole blood	Control	uninfected	0.5	M	Prealpes	total RNA	Reverse
SRX6685679	SAMN12541505	PRJNA559411	Blood	whole blood	Treatment	iFMDV	0.5	M	Prealpes	total RNA	Reverse
SRX6685680	SAMN12541504	PRJNA559411	Blood	whole blood	Treatment	iFMDV	0.5	M	Prealpes	total RNA	Reverse
SRX6685681	SAMN12541590	PRJNA559411	Blood	whole blood	Control	uninfected	0.5	M	Prealpes	total RNA	Reverse
SRX6685682	SAMN12541589	PRJNA559411	Blood	whole blood	Treatment	iFMDV	0.5	M	Prealpes	total RNA	Reverse
SRX6685683	SAMN12541588	PRJNA559411	Blood	whole blood	Treatment	iFMDV	0.5	M	Prealpes	total RNA	Reverse
SRX6685684	SAMN12541503	PRJNA559411	Blood	whole blood	Control	uninfected	0.5	M	Prealpes	total RNA	Reverse
SRX6685685	SAMN12541566	PRJNA559411	Blood	whole blood	Treatment	iFMDV	0.5	M	Prealpes	total RNA	Reverse
SRX6685686	SAMN12541565	PRJNA559411	Blood	whole blood	Treatment	iFMDV	0.5	M	Prealpes	total RNA	Reverse
SRX6685687	SAMN12541564	PRJNA559411	Blood	whole blood	Control	uninfected	0.5	M	Prealpes	total RNA	Reverse
SRX6685688	SAMN12541563	PRJNA559411	Blood	whole blood	Treatment	iFMDV	0.5	M	Prealpes	total RNA	Reverse
SRX6685689	SAMN12541562	PRJNA559411	Blood	whole blood	Treatment	iFMDV	0.5	M	Prealpes	total RNA	Reverse
SRX6685690	SAMN12541561	PRJNA559411	Blood	whole blood	Control	uninfected	0.5	M	Prealpes	total RNA	Reverse
SRX6685691	SAMN12541560	PRJNA559411	Blood	whole blood	Treatment	iFMDV	0.5	M	Prealpes	total RNA	Reverse
SRX6685706	SAMN12541587	PRJNA559411	Blood	whole blood	Treatment	iFMDV	0.5	M	Prealpes	total RNA	Reverse
SRX6685707	SAMN12541586	PRJNA559411	Blood	whole blood	Treatment	iFMDV	0.5	M	Prealpes	total RNA	Reverse
SRX6685708	SAMN12541585	PRJNA559411	Blood	whole blood	Control	uninfected	0.5	M	Prealpes	total RNA	Reverse
SRX6685709	SAMN12541584	PRJNA559411	Blood	whole blood	Treatment	iFMDV	0.5	M	Prealpes	total RNA	Reverse
SRX6685710	SAMN12541508	PRJNA559411	Blood	whole blood	Treatment	iFMDV	0.5	M	Prealpes	total RNA	Reverse
SRX8293081	SAMN14851425	PRJNA631066	Blood	PBMC	Control	uninfected	3	M	Dorper sheep	PolyA	Unstranded
SRX8293080	SAMN14851424	PRJNA631066	Blood	PBMC	Control	uninfected	3	M	Dorper sheep	PolyA	Unstranded
SRX8293079	SAMN14851423	PRJNA631066	Blood	PBMC	Treatment	TLR4up	3	M	Dorper sheep	PolyA	Unstranded
SRX8293078	SAMN14851421	PRJNA631066	Blood	PBMC	Treatment	TLR4up	3	M	Dorper sheep	PolyA	Unstranded
SRX8293077	SAMN14851422	PRJNA631066	Blood	PBMC	Treatment	TLR4up	3	M	Dorper sheep	PolyA	Unstranded
SRX8293076	SAMN14851426	PRJNA631066	Blood	PBMC	Control	uninfected	3	M	Dorper sheep	PolyA	Unstranded
ERX5359017	SAMEA8476915	PRJEB44063	Tissue	hepatic lymph node	Control	uninfected	0.6	M	Merino	PolyA	Reverse
ERX5359018	SAMEA8476910	PRJEB44063	Tissue	hepatic lymph node	Treatment	Helminthiasis	0.6	M	Merino	PolyA	Reverse
ERX5359020	SAMEA8476920	PRJEB44063	Tissue	hepatic lymph node	Control	uninfected	0.6	M	Merino	PolyA	Reverse
ERX5359021	SAMEA8476912	PRJEB44063	Tissue	hepatic lymph node	Treatment	Helminthiasis	0.6	M	Merino	PolyA	Reverse
ERX5359022	SAMEA8476913	PRJEB44063	Tissue	hepatic lymph node	Treatment	Helminthiasis	0.6	M	Merino	PolyA	Reverse
ERX5359016	SAMEA8476921	PRJEB44063	Tissue	hepatic lymph node	Control	uninfected	0.6	M	Merino	PolyA	Reverse
ERX5359011	SAMEA8476916	PRJEB44063	Tissue	hepatic lymph node	Control	uninfected	0.6	M	Merino	PolyA	Reverse
ERX5359014	SAMEA8476914	PRJEB44063	Tissue	hepatic lymph node	Control	uninfected	0.6	M	Merino	PolyA	Reverse
ERX5359019	SAMEA8476906	PRJEB44063	Tissue	hepatic lymph node	Treatment	Helminthiasis	0.6	M	Merino	PolyA	Reverse
ERX5359026	SAMEA8476911	PRJEB44063	Tissue	hepatic lymph node	Treatment	Helminthiasis	0.6	M	Merino	PolyA	Reverse
ERX5359027	SAMEA8476922	PRJEB44063	Tissue	hepatic lymph node	Control	uninfected	0.6	M	Merino	PolyA	Reverse
ERX5359012	SAMEA8476904	PRJEB44063	Tissue	hepatic lymph node	Treatment	Helminthiasis	0.6	M	Merino	PolyA	Reverse
ERX5359015	SAMEA8476907	PRJEB44063	Tissue	hepatic lymph node	Treatment	Helminthiasis	0.6	M	Merino	PolyA	Reverse
ERX5359025	SAMEA8476919	PRJEB44063	Tissue	hepatic lymph node	Control	uninfected	0.6	M	Merino	PolyA	Reverse
ERX5359009	SAMEA8476908	PRJEB44063	Tissue	hepatic lymph node	Treatment	Helminthiasis	0.6	M	Merino	PolyA	Reverse
ERX5359010	SAMEA8476903	PRJEB44063	Tissue	hepatic lymph node	Treatment	Helminthiasis	0.6	M	Merino	PolyA	Reverse
ERX5359023	SAMEA8476917	PRJEB44063	Tissue	hepatic lymph node	Control	uninfected	0.6	M	Merino	PolyA	Reverse
ERX5359024	SAMEA8476905	PRJEB44063	Tissue	hepatic lymph node	Treatment	Helminthiasis	0.6	M	Merino	PolyA	Reverse
ERX5359013	SAMEA8476909	PRJEB44063	Tissue	hepatic lymph node	Treatment	Helminthiasis	0.6	M	Merino	PolyA	Reverse
ERX5758506	SAMEA8942989	PRJEB45790	Blood	PBMC	Control	uninfected	1	M	Merino	PolyA	Reverse
ERX5758507	SAMEA8942990	PRJEB45790	Blood	PBMC	Control	uninfected	1	M	Merino	PolyA	Reverse
ERX5758508	SAMEA8942991	PRJEB45790	Blood	PBMC	Control	uninfected	1	M	Merino	PolyA	Reverse
ERX5758509	SAMEA8942992	PRJEB45790	Blood	PBMC	Control	uninfected	1	M	Merino	PolyA	Reverse
ERX5758510	SAMEA8942993	PRJEB45790	Blood	PBMC	Control	uninfected	1	M	Merino	PolyA	Reverse
ERX5758511	SAMEA8942994	PRJEB45790	Blood	PBMC	Control	uninfected	1	M	Merino	PolyA	Reverse
ERX5758512	SAMEA8942995	PRJEB45790	Blood	PBMC	Control	uninfected	1	M	Merino	PolyA	Reverse
ERX5758513	SAMEA8942996	PRJEB45790	Blood	PBMC	Control	uninfected	1	M	Merino	PolyA	Reverse
ERX5758514	SAMEA8942997	PRJEB45790	Blood	PBMC	Control	uninfected	1	M	Merino	PolyA	Reverse
ERX5758515	SAMEA8942998	PRJEB45790	Blood	PBMC	Control	uninfected	1	M	Merino	PolyA	Reverse
ERX5758516	SAMEA8942999	PRJEB45790	Blood	PBMC	Control	uninfected	1	M	Merino	PolyA	Reverse
ERX5758517	SAMEA8943000	PRJEB45790	Blood	PBMC	Control	uninfected	1	M	Merino	PolyA	Reverse
ERX5758518	SAMEA8943001	PRJEB45790	Blood	PBMC	Control	uninfected	1	M	Merino	PolyA	Reverse
ERX5758519	SAMEA8943002	PRJEB45790	Blood	PBMC	Control	uninfected	1	M	Merino	PolyA	Reverse
ERX5758520	SAMEA8943003	PRJEB45790	Blood	PBMC	Control	uninfected	1	M	Merino	PolyA	Reverse
ERX5758521	SAMEA8943004	PRJEB45790	Blood	PBMC	Control	uninfected	1	M	Merino	PolyA	Reverse
ERX5758522	SAMEA8943005	PRJEB45790	Blood	PBMC	Treatment	Helminthiasis	1	M	Merino	PolyA	Reverse
ERX5758523	SAMEA8943006	PRJEB45790	Blood	PBMC	Treatment	Helminthiasis	1	M	Merino	PolyA	Reverse
ERX5758524	SAMEA8943007	PRJEB45790	Blood	PBMC	Treatment	Helminthiasis	1	M	Merino	PolyA	Reverse
ERX5758525	SAMEA8943008	PRJEB45790	Blood	PBMC	Treatment	Helminthiasis	1	M	Merino	PolyA	Reverse
ERX5758526	SAMEA8943009	PRJEB45790	Blood	PBMC	Treatment	Helminthiasis	1	M	Merino	PolyA	Reverse
ERX5758527	SAMEA8943010	PRJEB45790	Blood	PBMC	Treatment	Helminthiasis	1	M	Merino	PolyA	Reverse
ERX5758528	SAMEA8943011	PRJEB45790	Blood	PBMC	Treatment	Helminthiasis	1	M	Merino	PolyA	Reverse
ERX5758529	SAMEA8943012	PRJEB45790	Blood	PBMC	Treatment	Helminthiasis	1	M	Merino	PolyA	Reverse
ERX5758530	SAMEA8943013	PRJEB45790	Blood	PBMC	Control	uninfected	1	M	Merino	PolyA	Reverse
ERX5758531	SAMEA8943014	PRJEB45790	Blood	PBMC	Control	uninfected	1	M	Merino	PolyA	Reverse
ERX5758532	SAMEA8943015	PRJEB45790	Blood	PBMC	Control	uninfected	1	M	Merino	PolyA	Reverse
ERX5758533	SAMEA8943016	PRJEB45790	Blood	PBMC	Control	uninfected	1	M	Merino	PolyA	Reverse
ERX5758534	SAMEA8943017	PRJEB45790	Blood	PBMC	Control	uninfected	1	M	Merino	PolyA	Reverse
ERX5758535	SAMEA8943018	PRJEB45790	Blood	PBMC	Control	uninfected	1	M	Merino	PolyA	Reverse
ERX5758536	SAMEA8943019	PRJEB45790	Blood	PBMC	Control	uninfected	1	M	Merino	PolyA	Reverse
ERX5758537	SAMEA8943020	PRJEB45790	Blood	PBMC	Control	uninfected	1	M	Merino	PolyA	Reverse
ERX5758538	SAMEA8943021	PRJEB45790	Blood	PBMC	Treatment	Helminthiasis	1	M	Merino	PolyA	Reverse
ERX5758539	SAMEA8943022	PRJEB45790	Blood	PBMC	Treatment	Helminthiasis	1	M	Merino	PolyA	Reverse
ERX5758540	SAMEA8943023	PRJEB45790	Blood	PBMC	Treatment	Helminthiasis	1	M	Merino	PolyA	Reverse
ERX5758541	SAMEA8943024	PRJEB45790	Blood	PBMC	Treatment	Helminthiasis	1	M	Merino	PolyA	Reverse
ERX5758542	SAMEA8943025	PRJEB45790	Blood	PBMC	Treatment	Helminthiasis	1	M	Merino	PolyA	Reverse
ERX5758543	SAMEA8943026	PRJEB45790	Blood	PBMC	Treatment	Helminthiasis	1	M	Merino	PolyA	Reverse
ERX5758544	SAMEA8943027	PRJEB45790	Blood	PBMC	Treatment	Helminthiasis	1	M	Merino	PolyA	Reverse
ERX5758545	SAMEA8943028	PRJEB45790	Blood	PBMC	Treatment	Helminthiasis	1	M	Merino	PolyA	Reverse
ERX5758546	SAMEA8943029	PRJEB45790	Blood	PBMC	Control	uninfected	1	M	Merino	PolyA	Reverse
ERX5758547	SAMEA8943030	PRJEB45790	Blood	PBMC	Control	uninfected	1	M	Merino	PolyA	Reverse
ERX5758548	SAMEA8943031	PRJEB45790	Blood	PBMC	Control	uninfected	1	M	Merino	PolyA	Reverse
ERX5758549	SAMEA8943032	PRJEB45790	Blood	PBMC	Control	uninfected	1	M	Merino	PolyA	Reverse
ERX5758550	SAMEA8943033	PRJEB45790	Blood	PBMC	Control	uninfected	1	M	Merino	PolyA	Reverse
ERX5758551	SAMEA8943034	PRJEB45790	Blood	PBMC	Control	uninfected	1	M	Merino	PolyA	Reverse
ERX5758552	SAMEA8943035	PRJEB45790	Blood	PBMC	Control	uninfected	1	M	Merino	PolyA	Reverse
ERX5758553	SAMEA8943036	PRJEB45790	Blood	PBMC	Control	uninfected	1	M	Merino	PolyA	Reverse
