# Supplementary material for: Transcriptomic meta-analysis reveals unannotated long non-coding RNAs related to the immune response in sheep
Source: Front Genet. 2022 Nov 22;13:1067350. doi: 10.3389/fgene.2022.1067350 (PMC9725098; doi:10.3389/fgene.2022.1067350)
Supplement: Supplementary file 7 [file Table5.XLSX]

## Sheet: Blood_modules
Gene_ID	Module
ENSOARG00020000031	0
ENSOARG00020000780	0
ENSOARG00020000945	0
ENSOARG00020001088	0
ENSOARG00020001225	0
ENSOARG00020001533	0
ENSOARG00020001721	0
ENSOARG00020001909	0
ENSOARG00020001916	0
ENSOARG00020002231	0
ENSOARG00020002284	0
ENSOARG00020002458	0
ENSOARG00020002815	0
ENSOARG00020002880	0
ENSOARG00020002993	0
ENSOARG00020003017	0
ENSOARG00020003035	0
ENSOARG00020003179	0
ENSOARG00020003707	0
ENSOARG00020003782	0
ENSOARG00020004183	0
ENSOARG00020004513	0
ENSOARG00020004532	0
ENSOARG00020004553	0
ENSOARG00020004767	0
ENSOARG00020005082	0
ENSOARG00020005179	0
ENSOARG00020005461	0
ENSOARG00020005721	0
ENSOARG00020005746	0
ENSOARG00020005771	0
ENSOARG00020005913	0
ENSOARG00020005935	0
ENSOARG00020006073	0
ENSOARG00020006129	0
ENSOARG00020006240	0
ENSOARG00020006843	0
ENSOARG00020007079	0
ENSOARG00020007449	0
ENSOARG00020007615	0
ENSOARG00020007798	0
ENSOARG00020007836	0
ENSOARG00020008941	0
ENSOARG00020009994	0
ENSOARG00020010228	0
ENSOARG00020010337	0
ENSOARG00020011094	0
ENSOARG00020011955	0
ENSOARG00020012018	0
ENSOARG00020012123	0
ENSOARG00020012782	0
ENSOARG00020012834	0
ENSOARG00020012949	0
ENSOARG00020013900	0
ENSOARG00020014089	0
ENSOARG00020014165	0
ENSOARG00020014169	0
ENSOARG00020014179	0
ENSOARG00020015053	0
ENSOARG00020015674	0
ENSOARG00020015779	0
ENSOARG00020015939	0
ENSOARG00020016135	0
ENSOARG00020016401	0
ENSOARG00020016631	0
ENSOARG00020017178	0
ENSOARG00020017363	0
ENSOARG00020017372	0
ENSOARG00020017883	0
ENSOARG00020018480	0
ENSOARG00020018627	0
ENSOARG00020018906	0
ENSOARG00020020412	0
ENSOARG00020020636	0
ENSOARG00020021357	0
ENSOARG00020021712	0
ENSOARG00020022431	0
ENSOARG00020022538	0
ENSOARG00020023507	0
ENSOARG00020023891	0
ENSOARG00020024723	0
ENSOARG00020024770	0
ENSOARG00020024832	0
ENSOARG00020025340	0
ENSOARG00020025363	0
ENSOARG00020025399	0
ENSOARG00020025410	0
ENSOARG00020025419	0
ENSOARG00020025491	0
ENSOARG00020025620	0
ENSOARG00020026029	0
ENSOARG00020026099	0
ENSOARG00020026164	0
ENSOARG00020026457	0
MSTRG.10015	0
MSTRG.10120	0
MSTRG.10756	0
MSTRG.10827	0
MSTRG.11287	0
MSTRG.11474	0
MSTRG.12093	0
MSTRG.12401	0
MSTRG.13604	0
MSTRG.14320	0
MSTRG.14417	0
MSTRG.15073	0
MSTRG.15872	0
MSTRG.17099	0
MSTRG.17670	0
MSTRG.18266	0
MSTRG.18652	0
MSTRG.19752	0
MSTRG.21042	0
MSTRG.22711	0
MSTRG.23384	0
MSTRG.2340	0
MSTRG.24561	0
MSTRG.25592	0
MSTRG.25650	0
MSTRG.26201	0
MSTRG.2650	0
MSTRG.2697	0
MSTRG.27645	0
MSTRG.27688	0
MSTRG.2878	0
MSTRG.29687	0
MSTRG.30710	0
MSTRG.31777	0
MSTRG.32936	0
MSTRG.33362	0
MSTRG.33453	0
MSTRG.33923	0
MSTRG.37102	0
MSTRG.37238	0
MSTRG.38123	0
MSTRG.38237	0
MSTRG.39001	0
MSTRG.39055	0
MSTRG.39681	0
MSTRG.40922	0
MSTRG.41080	0
MSTRG.41125	0
MSTRG.41284	0
MSTRG.41394	0
MSTRG.41617	0
MSTRG.42104	0
MSTRG.42344	0
MSTRG.43332	0
MSTRG.43866	0
MSTRG.44623	0
MSTRG.4558	0
MSTRG.47341	0
MSTRG.47378	0
MSTRG.49014	0
MSTRG.49069	0
MSTRG.50345	0
MSTRG.50847	0
MSTRG.53757	0
MSTRG.54685	0
MSTRG.54898	0
MSTRG.55258	0
MSTRG.55313	0
MSTRG.55372	0
MSTRG.55532	0
MSTRG.55794	0
MSTRG.56666	0
MSTRG.56904	0
MSTRG.57030	0
MSTRG.57177	0
MSTRG.58149	0
MSTRG.58550	0
MSTRG.58562	0
MSTRG.58690	0
MSTRG.58769	0
MSTRG.59196	0
MSTRG.59223	0
MSTRG.5931	0
MSTRG.59505	0
MSTRG.59529	0
MSTRG.59752	0
MSTRG.59865	0
MSTRG.59871	0
MSTRG.59873	0
MSTRG.59926	0
MSTRG.61255	0
MSTRG.622	0
MSTRG.62562	0
MSTRG.63141	0
MSTRG.6963	0
MSTRG.6967	0
MSTRG.7764	0
MSTRG.8432	0
MSTRG.862	0
MSTRG.9166	0
MSTRG.9896	0
ENSOARG00020000007	1
ENSOARG00020000039	1
ENSOARG00020000079	1
ENSOARG00020000082	1
ENSOARG00020000087	1
ENSOARG00020000105	1
ENSOARG00020000128	1
ENSOARG00020000129	1
ENSOARG00020000138	1
ENSOARG00020000173	1
ENSOARG00020000231	1
ENSOARG00020000251	1
ENSOARG00020000274	1
ENSOARG00020000337	1
ENSOARG00020000342	1
ENSOARG00020000344	1
ENSOARG00020000362	1
ENSOARG00020000376	1
ENSOARG00020000414	1
ENSOARG00020000454	1
ENSOARG00020000459	1
ENSOARG00020000467	1
ENSOARG00020000487	1
ENSOARG00020000536	1
ENSOARG00020000581	1
ENSOARG00020000675	1
ENSOARG00020000680	1
ENSOARG00020000686	1
ENSOARG00020000724	1
ENSOARG00020000727	1
ENSOARG00020000745	1
ENSOARG00020000769	1
ENSOARG00020000782	1
ENSOARG00020000785	1
ENSOARG00020000804	1
ENSOARG00020000810	1
ENSOARG00020000820	1
ENSOARG00020000823	1
ENSOARG00020000857	1
ENSOARG00020000866	1
ENSOARG00020000901	1
ENSOARG00020000912	1
ENSOARG00020000930	1
ENSOARG00020000937	1
ENSOARG00020000938	1
ENSOARG00020000964	1
ENSOARG00020000965	1
ENSOARG00020000976	1
ENSOARG00020000988	1
ENSOARG00020000994	1
ENSOARG00020001001	1
ENSOARG00020001027	1
ENSOARG00020001035	1
ENSOARG00020001041	1
ENSOARG00020001049	1
ENSOARG00020001059	1
ENSOARG00020001061	1
ENSOARG00020001072	1
ENSOARG00020001103	1
ENSOARG00020001112	1
ENSOARG00020001114	1
ENSOARG00020001190	1
ENSOARG00020001199	1
ENSOARG00020001206	1
ENSOARG00020001221	1
ENSOARG00020001258	1
ENSOARG00020001270	1
ENSOARG00020001275	1
ENSOARG00020001285	1
ENSOARG00020001344	1
ENSOARG00020001362	1
ENSOARG00020001363	1
ENSOARG00020001378	1
ENSOARG00020001397	1
ENSOARG00020001415	1
ENSOARG00020001454	1
ENSOARG00020001455	1
ENSOARG00020001472	1
ENSOARG00020001496	1
ENSOARG00020001502	1
ENSOARG00020001523	1
ENSOARG00020001577	1
ENSOARG00020001586	1
ENSOARG00020001597	1
ENSOARG00020001612	1
ENSOARG00020001623	1
ENSOARG00020001643	1
ENSOARG00020001644	1
ENSOARG00020001654	1
ENSOARG00020001664	1
ENSOARG00020001696	1
ENSOARG00020001709	1
ENSOARG00020001724	1
ENSOARG00020001770	1
ENSOARG00020001774	1
ENSOARG00020001781	1
ENSOARG00020001795	1
ENSOARG00020001810	1
ENSOARG00020001823	1
ENSOARG00020001860	1
ENSOARG00020001870	1
ENSOARG00020001894	1
ENSOARG00020001901	1
ENSOARG00020001921	1
ENSOARG00020001931	1
ENSOARG00020001935	1
ENSOARG00020001947	1
ENSOARG00020001951	1
ENSOARG00020001965	1
ENSOARG00020001978	1
ENSOARG00020002007	1
ENSOARG00020002011	1
ENSOARG00020002018	1
ENSOARG00020002045	1
ENSOARG00020002071	1
ENSOARG00020002077	1
ENSOARG00020002103	1
ENSOARG00020002111	1
ENSOARG00020002135	1
ENSOARG00020002145	1
ENSOARG00020002147	1
ENSOARG00020002148	1
ENSOARG00020002151	1
ENSOARG00020002156	1
ENSOARG00020002175	1
ENSOARG00020002180	1
ENSOARG00020002186	1
ENSOARG00020002188	1
ENSOARG00020002208	1
ENSOARG00020002218	1
ENSOARG00020002264	1
ENSOARG00020002278	1
ENSOARG00020002287	1
ENSOARG00020002295	1
ENSOARG00020002341	1
ENSOARG00020002345	1
ENSOARG00020002399	1
ENSOARG00020002417	1
ENSOARG00020002435	1
ENSOARG00020002441	1
ENSOARG00020002448	1
ENSOARG00020002552	1
ENSOARG00020002556	1
ENSOARG00020002564	1
ENSOARG00020002574	1
ENSOARG00020002599	1
ENSOARG00020002613	1
ENSOARG00020002632	1
ENSOARG00020002674	1
ENSOARG00020002678	1
ENSOARG00020002700	1
ENSOARG00020002722	1
ENSOARG00020002735	1
ENSOARG00020002765	1
ENSOARG00020002795	1
ENSOARG00020002814	1
ENSOARG00020002823	1
ENSOARG00020002824	1
ENSOARG00020002842	1
ENSOARG00020002853	1
ENSOARG00020002854	1
ENSOARG00020002913	1
ENSOARG00020002956	1
ENSOARG00020002972	1
ENSOARG00020002980	1
ENSOARG00020003018	1
ENSOARG00020003026	1
ENSOARG00020003040	1
ENSOARG00020003064	1
ENSOARG00020003073	1
ENSOARG00020003088	1
ENSOARG00020003094	1
ENSOARG00020003108	1
ENSOARG00020003116	1
ENSOARG00020003118	1
ENSOARG00020003119	1
ENSOARG00020003127	1
ENSOARG00020003148	1
ENSOARG00020003175	1
ENSOARG00020003186	1
ENSOARG00020003201	1
ENSOARG00020003211	1
ENSOARG00020003224	1
ENSOARG00020003240	1
ENSOARG00020003276	1
ENSOARG00020003286	1
ENSOARG00020003347	1
ENSOARG00020003357	1
ENSOARG00020003361	1
ENSOARG00020003364	1
ENSOARG00020003371	1
ENSOARG00020003381	1
ENSOARG00020003411	1
ENSOARG00020003429	1
ENSOARG00020003435	1
ENSOARG00020003454	1
ENSOARG00020003459	1
ENSOARG00020003461	1
ENSOARG00020003466	1
ENSOARG00020003477	1
ENSOARG00020003488	1
ENSOARG00020003510	1
ENSOARG00020003513	1
ENSOARG00020003516	1
ENSOARG00020003525	1
ENSOARG00020003566	1
ENSOARG00020003574	1
ENSOARG00020003576	1
ENSOARG00020003577	1
ENSOARG00020003585	1
ENSOARG00020003587	1
ENSOARG00020003610	1
ENSOARG00020003615	1
ENSOARG00020003619	1
ENSOARG00020003653	1
ENSOARG00020003656	1
ENSOARG00020003667	1
ENSOARG00020003670	1
ENSOARG00020003697	1
ENSOARG00020003714	1
ENSOARG00020003715	1
ENSOARG00020003727	1
ENSOARG00020003729	1
ENSOARG00020003738	1
ENSOARG00020003745	1
ENSOARG00020003768	1
ENSOARG00020003772	1
ENSOARG00020003775	1
ENSOARG00020003779	1
ENSOARG00020003793	1
ENSOARG00020003797	1
ENSOARG00020003810	1
ENSOARG00020003837	1
ENSOARG00020003838	1
ENSOARG00020003839	1
ENSOARG00020003844	1
ENSOARG00020003846	1
ENSOARG00020003847	1
ENSOARG00020003892	1
ENSOARG00020003900	1
ENSOARG00020003908	1
ENSOARG00020003921	1
ENSOARG00020003925	1
ENSOARG00020003929	1
ENSOARG00020003936	1
ENSOARG00020003963	1
ENSOARG00020003996	1
ENSOARG00020004016	1
ENSOARG00020004026	1
ENSOARG00020004030	1
ENSOARG00020004047	1
ENSOARG00020004052	1
ENSOARG00020004065	1
ENSOARG00020004090	1
ENSOARG00020004095	1
ENSOARG00020004101	1
ENSOARG00020004139	1
ENSOARG00020004192	1
ENSOARG00020004261	1
ENSOARG00020004266	1
ENSOARG00020004283	1
ENSOARG00020004320	1
ENSOARG00020004334	1
ENSOARG00020004360	1
ENSOARG00020004366	1
ENSOARG00020004368	1
ENSOARG00020004392	1
ENSOARG00020004406	1
ENSOARG00020004425	1
ENSOARG00020004449	1
ENSOARG00020004456	1
ENSOARG00020004457	1
ENSOARG00020004492	1
ENSOARG00020004498	1
ENSOARG00020004501	1
ENSOARG00020004530	1
ENSOARG00020004550	1
ENSOARG00020004577	1
ENSOARG00020004591	1
ENSOARG00020004604	1
ENSOARG00020004605	1
ENSOARG00020004620	1
ENSOARG00020004622	1
ENSOARG00020004630	1
ENSOARG00020004668	1
ENSOARG00020004677	1
ENSOARG00020004681	1
ENSOARG00020004688	1
ENSOARG00020004693	1
ENSOARG00020004700	1
ENSOARG00020004704	1
ENSOARG00020004708	1
ENSOARG00020004714	1
ENSOARG00020004724	1
ENSOARG00020004743	1
ENSOARG00020004753	1
ENSOARG00020004766	1
ENSOARG00020004782	1
ENSOARG00020004785	1
ENSOARG00020004796	1
ENSOARG00020004806	1
ENSOARG00020004814	1
ENSOARG00020004831	1
ENSOARG00020004856	1
ENSOARG00020004874	1
ENSOARG00020004914	1
ENSOARG00020004954	1
ENSOARG00020004965	1
ENSOARG00020004966	1
ENSOARG00020005023	1
ENSOARG00020005026	1
ENSOARG00020005051	1
ENSOARG00020005060	1
ENSOARG00020005070	1
ENSOARG00020005086	1
ENSOARG00020005095	1
ENSOARG00020005096	1
ENSOARG00020005125	1
ENSOARG00020005129	1
ENSOARG00020005173	1
ENSOARG00020005189	1
ENSOARG00020005195	1
ENSOARG00020005207	1
ENSOARG00020005240	1
ENSOARG00020005273	1
ENSOARG00020005296	1
ENSOARG00020005323	1
ENSOARG00020005326	1
ENSOARG00020005337	1
ENSOARG00020005341	1
ENSOARG00020005347	1
ENSOARG00020005363	1
ENSOARG00020005366	1
ENSOARG00020005368	1
ENSOARG00020005380	1
ENSOARG00020005397	1
ENSOARG00020005420	1
ENSOARG00020005466	1
ENSOARG00020005490	1
ENSOARG00020005537	1
ENSOARG00020005546	1
ENSOARG00020005553	1
ENSOARG00020005557	1
ENSOARG00020005592	1
ENSOARG00020005613	1
ENSOARG00020005618	1
ENSOARG00020005631	1
ENSOARG00020005643	1
ENSOARG00020005649	1
ENSOARG00020005700	1
ENSOARG00020005770	1
ENSOARG00020005778	1
ENSOARG00020005788	1
ENSOARG00020005792	1
ENSOARG00020005814	1
ENSOARG00020005834	1
ENSOARG00020005885	1
ENSOARG00020005891	1
ENSOARG00020005893	1
ENSOARG00020005908	1
ENSOARG00020005955	1
ENSOARG00020005975	1
ENSOARG00020005985	1
ENSOARG00020005990	1
ENSOARG00020006010	1
ENSOARG00020006012	1
ENSOARG00020006015	1
ENSOARG00020006021	1
ENSOARG00020006056	1
ENSOARG00020006077	1
ENSOARG00020006089	1
ENSOARG00020006138	1
ENSOARG00020006185	1
ENSOARG00020006191	1
ENSOARG00020006196	1
ENSOARG00020006224	1
ENSOARG00020006229	1
ENSOARG00020006237	1
ENSOARG00020006244	1
ENSOARG00020006251	1
ENSOARG00020006273	1
ENSOARG00020006284	1
ENSOARG00020006305	1
ENSOARG00020006308	1
ENSOARG00020006344	1
ENSOARG00020006353	1
ENSOARG00020006356	1
ENSOARG00020006406	1
ENSOARG00020006417	1
ENSOARG00020006418	1
ENSOARG00020006420	1
ENSOARG00020006423	1
ENSOARG00020006428	1
ENSOARG00020006431	1
ENSOARG00020006470	1
ENSOARG00020006505	1
ENSOARG00020006539	1
ENSOARG00020006543	1
ENSOARG00020006560	1
ENSOARG00020006608	1
ENSOARG00020006619	1
ENSOARG00020006646	1
ENSOARG00020006674	1
ENSOARG00020006692	1
ENSOARG00020006749	1
ENSOARG00020006763	1
ENSOARG00020006764	1
ENSOARG00020006769	1
ENSOARG00020006775	1
ENSOARG00020006823	1
ENSOARG00020006830	1
ENSOARG00020006869	1
ENSOARG00020006877	1
ENSOARG00020006904	1
ENSOARG00020006911	1
ENSOARG00020006997	1
ENSOARG00020007007	1
ENSOARG00020007029	1
ENSOARG00020007084	1
ENSOARG00020007088	1
ENSOARG00020007104	1
ENSOARG00020007129	1
ENSOARG00020007136	1
ENSOARG00020007146	1
ENSOARG00020007150	1
ENSOARG00020007192	1
ENSOARG00020007200	1
ENSOARG00020007214	1
ENSOARG00020007230	1
ENSOARG00020007239	1
ENSOARG00020007264	1
ENSOARG00020007274	1
ENSOARG00020007287	1
ENSOARG00020007328	1
ENSOARG00020007331	1
ENSOARG00020007347	1
ENSOARG00020007366	1
ENSOARG00020007391	1
ENSOARG00020007396	1
ENSOARG00020007402	1
ENSOARG00020007460	1
ENSOARG00020007516	1
ENSOARG00020007547	1
ENSOARG00020007561	1
ENSOARG00020007577	1
ENSOARG00020007605	1
ENSOARG00020007624	1
ENSOARG00020007627	1
ENSOARG00020007634	1
ENSOARG00020007642	1
ENSOARG00020007664	1
ENSOARG00020007666	1
ENSOARG00020007704	1
ENSOARG00020007720	1
ENSOARG00020007723	1
ENSOARG00020007743	1
ENSOARG00020007758	1
ENSOARG00020007764	1
ENSOARG00020007769	1
ENSOARG00020007783	1
ENSOARG00020007786	1
ENSOARG00020007794	1
ENSOARG00020007802	1
ENSOARG00020007810	1
ENSOARG00020007816	1
ENSOARG00020007850	1
ENSOARG00020007881	1
ENSOARG00020007904	1
ENSOARG00020007906	1
ENSOARG00020007924	1
ENSOARG00020007960	1
ENSOARG00020008030	1
ENSOARG00020008050	1
ENSOARG00020008063	1
ENSOARG00020008069	1
ENSOARG00020008076	1
ENSOARG00020008114	1
ENSOARG00020008144	1
ENSOARG00020008156	1
ENSOARG00020008164	1
ENSOARG00020008175	1
ENSOARG00020008240	1
ENSOARG00020008241	1
ENSOARG00020008243	1
ENSOARG00020008307	1
ENSOARG00020008329	1
ENSOARG00020008343	1
ENSOARG00020008352	1
ENSOARG00020008374	1
ENSOARG00020008425	1
ENSOARG00020008427	1
ENSOARG00020008440	1
ENSOARG00020008464	1
ENSOARG00020008476	1
ENSOARG00020008478	1
ENSOARG00020008491	1
ENSOARG00020008503	1
ENSOARG00020008512	1
ENSOARG00020008517	1
ENSOARG00020008529	1
ENSOARG00020008533	1
ENSOARG00020008589	1
ENSOARG00020008599	1
ENSOARG00020008625	1
ENSOARG00020008638	1
ENSOARG00020008641	1
ENSOARG00020008729	1
ENSOARG00020008740	1
ENSOARG00020008756	1
ENSOARG00020008774	1
ENSOARG00020008791	1
ENSOARG00020008793	1
ENSOARG00020008805	1
ENSOARG00020008837	1
ENSOARG00020008840	1
ENSOARG00020008848	1
ENSOARG00020008862	1
ENSOARG00020008883	1
ENSOARG00020008923	1
ENSOARG00020008936	1
ENSOARG00020008965	1
ENSOARG00020008984	1
ENSOARG00020008992	1
ENSOARG00020009006	1
ENSOARG00020009031	1
ENSOARG00020009032	1
ENSOARG00020009037	1
ENSOARG00020009042	1
ENSOARG00020009094	1
ENSOARG00020009124	1
ENSOARG00020009127	1
ENSOARG00020009129	1
ENSOARG00020009141	1
ENSOARG00020009163	1
ENSOARG00020009165	1
ENSOARG00020009173	1
ENSOARG00020009187B1	1
ENSOARG00020009220	1
ENSOARG00020009224	1
ENSOARG00020009225	1
ENSOARG00020009236	1
ENSOARG00020009252	1
ENSOARG00020009260	1
ENSOARG00020009315	1
ENSOARG00020009324	1
ENSOARG00020009398	1
ENSOARG00020009403	1
ENSOARG00020009406	1
ENSOARG00020009410	1
ENSOARG00020009425	1
ENSOARG00020009445	1
ENSOARG00020009470	1
ENSOARG00020009488	1
ENSOARG00020009528	1
ENSOARG00020009563	1
ENSOARG00020009600	1
ENSOARG00020009606	1
ENSOARG00020009612	1
ENSOARG00020009646	1
ENSOARG00020009648	1
ENSOARG00020009730	1
ENSOARG00020009735	1
ENSOARG00020009764	1
ENSOARG00020009770	1
ENSOARG00020009790	1
ENSOARG00020009798	1
ENSOARG00020009815	1
ENSOARG00020009821	1
ENSOARG00020009825	1
ENSOARG00020009870	1
ENSOARG00020009882	1
ENSOARG00020009917	1
ENSOARG00020009929	1
ENSOARG00020009934	1
ENSOARG00020010000	1
ENSOARG00020010001	1
ENSOARG00020010003	1
ENSOARG00020010016	1
ENSOARG00020010070	1
ENSOARG00020010090	1
ENSOARG00020010132	1
ENSOARG00020010137	1
ENSOARG00020010154	1
ENSOARG00020010199	1
ENSOARG00020010206	1
ENSOARG00020010210	1
ENSOARG00020010242	1
ENSOARG00020010245	1
ENSOARG00020010256	1
ENSOARG00020010276	1
ENSOARG00020010301	1
ENSOARG00020010317	1
ENSOARG00020010320	1
ENSOARG00020010324	1
ENSOARG00020010355	1
ENSOARG00020010358	1
ENSOARG00020010368	1
ENSOARG00020010407	1
ENSOARG00020010461	1
ENSOARG00020010475	1
ENSOARG00020010489	1
ENSOARG00020010490	1
ENSOARG00020010491	1
ENSOARG00020010492	1
ENSOARG00020010511	1
ENSOARG00020010516	1
ENSOARG00020010530	1
ENSOARG00020010551	1
ENSOARG00020010565	1
ENSOARG00020010566	1
ENSOARG00020010585	1
ENSOARG00020010628	1
ENSOARG00020010638	1
ENSOARG00020010646	1
ENSOARG00020010657	1
ENSOARG00020010701	1
ENSOARG00020010703	1
ENSOARG00020010726	1
ENSOARG00020010775	1
ENSOARG00020010798	1
ENSOARG00020010804	1
ENSOARG00020010808	1
ENSOARG00020010811	1
ENSOARG00020010878	1
ENSOARG00020010901	1
ENSOARG00020010908	1
ENSOARG00020010925	1
ENSOARG00020010966	1
ENSOARG00020010967	1
ENSOARG00020010968	1
ENSOARG00020010974	1
ENSOARG00020010979	1
ENSOARG00020010980	1
ENSOARG00020010986	1
ENSOARG00020010997	1
ENSOARG00020011013	1
ENSOARG00020011015	1
ENSOARG00020011037	1
ENSOARG00020011057	1
ENSOARG00020011080	1
ENSOARG00020011088	1
ENSOARG00020011101	1
ENSOARG00020011124	1
ENSOARG00020011131	1
ENSOARG00020011143	1
ENSOARG00020011144	1
ENSOARG00020011148	1
ENSOARG00020011172	1
ENSOARG00020011180	1
ENSOARG00020011185	1
ENSOARG00020011187	1
ENSOARG00020011197	1
ENSOARG00020011200	1
ENSOARG00020011202	1
ENSOARG00020011207	1
ENSOARG00020011208	1
ENSOARG00020011211	1
ENSOARG00020011216	1
ENSOARG00020011218	1
ENSOARG00020011220	1
ENSOARG00020011238	1
ENSOARG00020011276	1
ENSOARG00020011289	1
ENSOARG00020011291	1
ENSOARG00020011296	1
ENSOARG00020011298	1
ENSOARG00020011319	1
ENSOARG00020011332	1
ENSOARG00020011367	1
ENSOARG00020011382	1
ENSOARG00020011392	1
ENSOARG00020011440	1
ENSOARG00020011448	1
ENSOARG00020011491	1
ENSOARG00020011506	1
ENSOARG00020011526	1
ENSOARG00020011528	1
ENSOARG00020011541	1
ENSOARG00020011571	1
ENSOARG00020011581	1
ENSOARG00020011602	1
ENSOARG00020011607	1
ENSOARG00020011619	1
ENSOARG00020011632	1
ENSOARG00020011633	1
ENSOARG00020011655	1
ENSOARG00020011666	1
ENSOARG00020011679	1
ENSOARG00020011686	1
ENSOARG00020011697	1
ENSOARG00020011724	1
ENSOARG00020011727	1
ENSOARG00020011745	1
ENSOARG00020011753	1
ENSOARG00020011759	1
ENSOARG00020011763	1
ENSOARG00020011796	1
ENSOARG00020011804	1
ENSOARG00020011808	1
ENSOARG00020011823	1
ENSOARG00020011848	1
ENSOARG00020011868	1
ENSOARG00020011909	1
ENSOARG00020011923	1
ENSOARG00020011954	1
ENSOARG00020011962	1
ENSOARG00020011970	1
ENSOARG00020011999	1
ENSOARG00020012053	1
ENSOARG00020012079	1
ENSOARG00020012086	1
ENSOARG00020012126	1
ENSOARG00020012132	1
ENSOARG00020012139	1
ENSOARG00020012176	1
ENSOARG00020012200	1
ENSOARG00020012201	1
ENSOARG00020012206	1
ENSOARG00020012216	1
ENSOARG00020012230	1
ENSOARG00020012234	1
ENSOARG00020012235	1
ENSOARG00020012249	1
ENSOARG00020012288	1
ENSOARG00020012315	1
ENSOARG00020012331	1
ENSOARG00020012385	1
ENSOARG00020012390	1
ENSOARG00020012393	1
ENSOARG00020012400	1
ENSOARG00020012401	1
ENSOARG00020012413	1
ENSOARG00020012416	1
ENSOARG00020012432	1
ENSOARG00020012462	1
ENSOARG00020012478	1
ENSOARG00020012488	1
ENSOARG00020012544	1
ENSOARG00020012557	1
ENSOARG00020012569	1
ENSOARG00020012573	1
ENSOARG00020012578	1
ENSOARG00020012596	1
ENSOARG00020012621	1
ENSOARG00020012625	1
ENSOARG00020012642	1
ENSOARG00020012664	1
ENSOARG00020012704	1
ENSOARG00020012728	1
ENSOARG00020012742	1
ENSOARG00020012771	1
ENSOARG00020012777	1
ENSOARG00020012787	1
ENSOARG00020012797	1
ENSOARG00020012800	1
ENSOARG00020012811	1
ENSOARG00020012812	1
ENSOARG00020012825	1
ENSOARG00020012826	1
ENSOARG00020012844	1
ENSOARG00020012874	1
ENSOARG00020012888	1
ENSOARG00020012895	1
ENSOARG00020012904	1
ENSOARG00020012919	1
ENSOARG00020012931	1
ENSOARG00020012996	1
ENSOARG00020013005	1
ENSOARG00020013020	1
ENSOARG00020013042	1
ENSOARG00020013056	1
ENSOARG00020013070	1
ENSOARG00020013081	1
ENSOARG00020013082	1
ENSOARG00020013110	1
ENSOARG00020013114	1
ENSOARG00020013127	1
ENSOARG00020013148	1
ENSOARG00020013156	1
ENSOARG00020013162	1
ENSOARG00020013167	1
ENSOARG00020013196	1
ENSOARG00020013210	1
ENSOARG00020013274	1
ENSOARG00020013287	1
ENSOARG00020013331	1
ENSOARG00020013366	1
ENSOARG00020013369	1
ENSOARG00020013389	1
ENSOARG00020013419	1
ENSOARG00020013436	1
ENSOARG00020013467	1
ENSOARG00020013490	1
ENSOARG00020013562	1
ENSOARG00020013593	1
ENSOARG00020013599	1
ENSOARG00020013606	1
ENSOARG00020013660	1
ENSOARG00020013701	1
ENSOARG00020013741	1
ENSOARG00020013785	1
ENSOARG00020013787	1
ENSOARG00020013812	1
ENSOARG00020013824	1
ENSOARG00020013829	1
ENSOARG00020013838	1
ENSOARG00020013856	1
ENSOARG00020013866	1
ENSOARG00020013882	1
ENSOARG00020013918	1
ENSOARG00020013929	1
ENSOARG00020013939	1
ENSOARG00020013958	1
ENSOARG00020013977	1
ENSOARG00020014009	1
ENSOARG00020014026	1
ENSOARG00020014030	1
ENSOARG00020014037	1
ENSOARG00020014058	1
ENSOARG00020014065	1
ENSOARG00020014066	1
ENSOARG00020014077	1
ENSOARG00020014113	1
ENSOARG00020014121	1
ENSOARG00020014127	1
ENSOARG00020014134	1
ENSOARG00020014205	1
ENSOARG00020014233	1
ENSOARG00020014240	1
ENSOARG00020014249	1
ENSOARG00020014268	1
ENSOARG00020014297	1
ENSOARG00020014343	1
ENSOARG00020014360	1
ENSOARG00020014366	1
ENSOARG00020014368	1
ENSOARG00020014393	1
ENSOARG00020014399	1
ENSOARG00020014400	1
ENSOARG00020014410	1
ENSOARG00020014412	1
ENSOARG00020014432	1
ENSOARG00020014436	1
ENSOARG00020014446	1
ENSOARG00020014509	1
ENSOARG00020014514	1
ENSOARG00020014525	1
ENSOARG00020014529	1
ENSOARG00020014535	1
ENSOARG00020014570	1
ENSOARG00020014579	1
ENSOARG00020014622	1
ENSOARG00020014690	1
ENSOARG00020014713	1
ENSOARG00020014722	1
ENSOARG00020014741	1
ENSOARG00020014779	1
ENSOARG00020014780	1
ENSOARG00020014783	1
ENSOARG00020014795	1
ENSOARG00020014818	1
ENSOARG00020014821	1
ENSOARG00020014831	1
ENSOARG00020014840	1
ENSOARG00020014850	1
ENSOARG00020014857	1
ENSOARG00020014863	1
ENSOARG00020014921	1
ENSOARG00020014933	1
ENSOARG00020014942	1
ENSOARG00020015004	1
ENSOARG00020015006	1
ENSOARG00020015043	1
ENSOARG00020015065	1
ENSOARG00020015083	1
ENSOARG00020015085	1
ENSOARG00020015117	1
ENSOARG00020015142	1
ENSOARG00020015153	1
ENSOARG00020015161	1
ENSOARG00020015169	1
ENSOARG00020015180	1
ENSOARG00020015184	1
ENSOARG00020015197	1
ENSOARG00020015261	1
ENSOARG00020015283	1
ENSOARG00020015307	1
ENSOARG00020015326	1
ENSOARG00020015351	1
ENSOARG00020015354	1
ENSOARG00020015399	1
ENSOARG00020015427	1
ENSOARG00020015454	1
ENSOARG00020015511	1
ENSOARG00020015519	1
ENSOARG00020015520	1
ENSOARG00020015523	1
ENSOARG00020015527	1
ENSOARG00020015528	1
ENSOARG00020015534	1
ENSOARG00020015535	1
ENSOARG00020015556	1
ENSOARG00020015561	1
ENSOARG00020015636	1
ENSOARG00020015671	1
ENSOARG00020015684	1
ENSOARG00020015686	1
ENSOARG00020015697	1
ENSOARG00020015718	1
ENSOARG00020015719	1
ENSOARG00020015727	1
ENSOARG00020015736	1
ENSOARG00020015758	1
ENSOARG00020015761	1
ENSOARG00020015796	1
ENSOARG00020015811	1
ENSOARG00020015812	1
ENSOARG00020015823	1
ENSOARG00020015830	1
ENSOARG00020015847	1
ENSOARG00020015849	1
ENSOARG00020015852	1
ENSOARG00020015864	1
ENSOARG00020015905	1
ENSOARG00020015921	1
ENSOARG00020015926	1
ENSOARG00020015931	1
ENSOARG00020015942	1
ENSOARG00020015955	1
ENSOARG00020015992	1
ENSOARG00020015993	1
ENSOARG00020016006	1
ENSOARG00020016007	1
ENSOARG00020016023	1
ENSOARG00020016027	1
ENSOARG00020016033	1
ENSOARG00020016034	1
ENSOARG00020016041	1
ENSOARG00020016057	1
ENSOARG00020016066	1
ENSOARG00020016080	1
ENSOARG00020016090	1
ENSOARG00020016096	1
ENSOARG00020016121	1
ENSOARG00020016136	1
ENSOARG00020016182	1
ENSOARG00020016223	1
ENSOARG00020016232	1
ENSOARG00020016239	1
ENSOARG00020016264	1
ENSOARG00020016283	1
ENSOARG00020016289	1
ENSOARG00020016293	1
ENSOARG00020016306	1
ENSOARG00020016344	1
ENSOARG00020016370	1
ENSOARG00020016397	1
ENSOARG00020016414	1
ENSOARG00020016442	1
ENSOARG00020016449	1
ENSOARG00020016451	1
ENSOARG00020016462	1
ENSOARG00020016463	1
ENSOARG00020016465	1
ENSOARG00020016497	1
ENSOARG00020016502	1
ENSOARG00020016517	1
ENSOARG00020016527	1
ENSOARG00020016555	1
ENSOARG00020016593	1
ENSOARG00020016670	1
ENSOARG00020016678	1
ENSOARG00020016687	1
ENSOARG00020016697	1
ENSOARG00020016704	1
ENSOARG00020016712	1
ENSOARG00020016717	1
ENSOARG00020016727	1
ENSOARG00020016749	1
ENSOARG00020016756	1
ENSOARG00020016760	1
ENSOARG00020016768	1
ENSOARG00020016773	1
ENSOARG00020016784	1
ENSOARG00020016792	1
ENSOARG00020016795	1
ENSOARG00020016803	1
ENSOARG00020016804	1
ENSOARG00020016830	1
ENSOARG00020016855	1
ENSOARG00020016862	1
ENSOARG00020016863	1
ENSOARG00020016868	1
ENSOARG00020016870	1
ENSOARG00020016872	1
ENSOARG00020016875	1
ENSOARG00020016882	1
ENSOARG00020016893	1
ENSOARG00020016907	1
ENSOARG00020016923	1
ENSOARG00020016940	1
ENSOARG00020016942	1
ENSOARG00020016972	1
ENSOARG00020016973	1
ENSOARG00020016995	1
ENSOARG00020017012	1
ENSOARG00020017018	1
ENSOARG00020017035	1
ENSOARG00020017050	1
ENSOARG00020017072	1
ENSOARG00020017102	1
ENSOARG00020017153	1
ENSOARG00020017159	1
ENSOARG00020017166	1
ENSOARG00020017173	1
ENSOARG00020017185	1
ENSOARG00020017188	1
ENSOARG00020017194	1
ENSOARG00020017207	1
ENSOARG00020017208	1
ENSOARG00020017209	1
ENSOARG00020017234	1
ENSOARG00020017250	1
ENSOARG00020017260	1
ENSOARG00020017275	1
ENSOARG00020017304	1
ENSOARG00020017338	1
ENSOARG00020017382	1
ENSOARG00020017394	1
ENSOARG00020017417	1
ENSOARG00020017418	1
ENSOARG00020017428	1
ENSOARG00020017477	1
ENSOARG00020017495	1
ENSOARG00020017500	1
ENSOARG00020017522	1
ENSOARG00020017535	1
ENSOARG00020017561	1
ENSOARG00020017596	1
ENSOARG00020017599	1
ENSOARG00020017619	1
ENSOARG00020017627	1
ENSOARG00020017652	1
ENSOARG00020017656	1
ENSOARG00020017707	1
ENSOARG00020017721	1
ENSOARG00020017726	1
ENSOARG00020017729	1
ENSOARG00020017743	1
ENSOARG00020017758	1
ENSOARG00020017799	1
ENSOARG00020017806	1
ENSOARG00020017808	1
ENSOARG00020017821	1
ENSOARG00020017830	1
ENSOARG00020017837	1
ENSOARG00020017875	1
ENSOARG00020017927	1
ENSOARG00020017995	1
ENSOARG00020018014	1
ENSOARG00020018018	1
ENSOARG00020018032	1
ENSOARG00020018034	1
ENSOARG00020018056	1
ENSOARG00020018065	1
ENSOARG00020018089	1
ENSOARG00020018094	1
ENSOARG00020018103	1
ENSOARG00020018109	1
ENSOARG00020018133	1
ENSOARG00020018139	1
ENSOARG00020018149	1
ENSOARG00020018172	1
ENSOARG00020018173	1
ENSOARG00020018176	1
ENSOARG00020018242	1
ENSOARG00020018258	1
ENSOARG00020018262	1
ENSOARG00020018264	1
ENSOARG00020018293	1
ENSOARG00020018297	1
ENSOARG00020018310	1
ENSOARG00020018318	1
ENSOARG00020018328	1
ENSOARG00020018357	1
ENSOARG00020018365	1
ENSOARG00020018367	1
ENSOARG00020018372	1
ENSOARG00020018416	1
ENSOARG00020018419	1
ENSOARG00020018434	1
ENSOARG00020018445	1
ENSOARG00020018449	1
ENSOARG00020018465	1
ENSOARG00020018493	1
ENSOARG00020018501	1
ENSOARG00020018516	1
ENSOARG00020018540	1
ENSOARG00020018542	1
ENSOARG00020018588	1
ENSOARG00020018597	1
ENSOARG00020018603	1
ENSOARG00020018609	1
ENSOARG00020018628	1
ENSOARG00020018646	1
ENSOARG00020018673	1
ENSOARG00020018735	1
ENSOARG00020018756	1
ENSOARG00020018761	1
ENSOARG00020018792	1
ENSOARG00020018794	1
ENSOARG00020018805	1
ENSOARG00020018814	1
ENSOARG00020018837	1
ENSOARG00020018866	1
ENSOARG00020018881	1
ENSOARG00020018888	1
ENSOARG00020018899	1
ENSOARG00020018957	1
ENSOARG00020018961	1
ENSOARG00020018964	1
ENSOARG00020018969	1
ENSOARG00020018989	1
ENSOARG00020019038	1
ENSOARG00020019056	1
ENSOARG00020019088	1
ENSOARG00020019090	1
ENSOARG00020019092	1
ENSOARG00020019097	1
ENSOARG00020019117	1
ENSOARG00020019118	1
ENSOARG00020019166	1
ENSOARG00020019202	1
ENSOARG00020019252	1
ENSOARG00020019253	1
ENSOARG00020019321	1
ENSOARG00020019328	1
ENSOARG00020019339	1
ENSOARG00020019354	1
ENSOARG00020019392	1
ENSOARG00020019416	1
ENSOARG00020019431	1
ENSOARG00020019437	1
ENSOARG00020019481	1
ENSOARG00020019484	1
ENSOARG00020019488	1
ENSOARG00020019506	1
ENSOARG00020019515	1
ENSOARG00020019520	1
ENSOARG00020019545	1
ENSOARG00020019553	1
ENSOARG00020019573	1
ENSOARG00020019596	1
ENSOARG00020019615	1
ENSOARG00020019616	1
ENSOARG00020019632	1
ENSOARG00020019634	1
ENSOARG00020019649	1
ENSOARG00020019671	1
ENSOARG00020019684	1
ENSOARG00020019697	1
ENSOARG00020019718	1
ENSOARG00020019725	1
ENSOARG00020019730	1
ENSOARG00020019736	1
ENSOARG00020019750	1
ENSOARG00020019759	1
ENSOARG00020019786	1
ENSOARG00020019800	1
ENSOARG00020019836	1
ENSOARG00020019882	1
ENSOARG00020019887	1
ENSOARG00020019888	1
ENSOARG00020019955	1
ENSOARG00020019958	1
ENSOARG00020019982	1
ENSOARG00020019983	1
ENSOARG00020019985	1
ENSOARG00020019992	1
ENSOARG00020020002	1
ENSOARG00020020021	1
ENSOARG00020020026	1
ENSOARG00020020053	1
ENSOARG00020020063	1
ENSOARG00020020065	1
ENSOARG00020020066	1
ENSOARG00020020078	1
ENSOARG00020020154	1
ENSOARG00020020161	1
ENSOARG00020020178	1
ENSOARG00020020182	1
ENSOARG00020020196	1
ENSOARG00020020205	1
ENSOARG00020020210	1
ENSOARG00020020218	1
ENSOARG00020020230	1
ENSOARG00020020240	1
ENSOARG00020020244	1
ENSOARG00020020246	1
ENSOARG00020020247	1
ENSOARG00020020295	1
ENSOARG00020020325	1
ENSOARG00020020329	1
ENSOARG00020020349	1
ENSOARG00020020362	1
ENSOARG00020020367	1
ENSOARG00020020374	1
ENSOARG00020020403	1
ENSOARG00020020429	1
ENSOARG00020020468	1
ENSOARG00020020489	1
ENSOARG00020020498	1
ENSOARG00020020508	1
ENSOARG00020020512	1
ENSOARG00020020542	1
ENSOARG00020020570	1
ENSOARG00020020575	1
ENSOARG00020020587	1
ENSOARG00020020588	1
ENSOARG00020020668	1
ENSOARG00020020670	1
ENSOARG00020020673	1
ENSOARG00020020680	1
ENSOARG00020020694	1
ENSOARG00020020709	1
ENSOARG00020020724	1
ENSOARG00020020727	1
ENSOARG00020020734	1
ENSOARG00020020736	1
ENSOARG00020020747	1
ENSOARG00020020760	1
ENSOARG00020020766	1
ENSOARG00020020779	1
ENSOARG00020020810	1
ENSOARG00020020831	1
ENSOARG00020020844	1
ENSOARG00020020845	1
ENSOARG00020020849	1
ENSOARG00020020855	1
ENSOARG00020020877	1
ENSOARG00020020880	1
ENSOARG00020020892	1
ENSOARG00020020912	1
ENSOARG00020020918	1
ENSOARG00020020990	1
ENSOARG00020020993	1
ENSOARG00020021093	1
ENSOARG00020021096	1
ENSOARG00020021119	1
ENSOARG00020021120	1
ENSOARG00020021145	1
ENSOARG00020021151PG	1
ENSOARG00020021162	1
ENSOARG00020021169	1
ENSOARG00020021170	1
ENSOARG00020021183	1
ENSOARG00020021190	1
ENSOARG00020021192	1
ENSOARG00020021232	1
ENSOARG00020021233	1
ENSOARG00020021280	1
ENSOARG00020021375P1L4	1
ENSOARG00020021415	1
ENSOARG00020021433	1
ENSOARG00020021489	1
ENSOARG00020021500	1
ENSOARG00020021506	1
ENSOARG00020021507	1
ENSOARG00020021509	1
ENSOARG00020021517	1
ENSOARG00020021519	1
ENSOARG00020021556	1
ENSOARG00020021567	1
ENSOARG00020021581	1
ENSOARG00020021608	1
ENSOARG00020021624	1
ENSOARG00020021633	1
ENSOARG00020021637	1
ENSOARG00020021661	1
ENSOARG00020021671	1
ENSOARG00020021728	1
ENSOARG00020021751	1
ENSOARG00020021799	1
ENSOARG00020021801	1
ENSOARG00020021813	1
ENSOARG00020021825	1
ENSOARG00020021827	1
ENSOARG00020021830	1
ENSOARG00020021839	1
ENSOARG00020021844	1
ENSOARG00020021847	1
ENSOARG00020021855	1
ENSOARG00020021872	1
ENSOARG00020021897	1
ENSOARG00020021979	1
ENSOARG00020021986	1
ENSOARG00020021987	1
ENSOARG00020022011	1
ENSOARG00020022013	1
ENSOARG00020022035	1
ENSOARG00020022045	1
ENSOARG00020022053	1
ENSOARG00020022070	1
ENSOARG00020022076	1
ENSOARG00020022091	1
ENSOARG00020022134	1
ENSOARG00020022136	1
ENSOARG00020022143	1
ENSOARG00020022144	1
ENSOARG00020022204	1
ENSOARG00020022228	1
ENSOARG00020022231	1
ENSOARG00020022236	1
ENSOARG00020022244	1
ENSOARG00020022269	1
ENSOARG00020022279	1
ENSOARG00020022292	1
ENSOARG00020022293	1
ENSOARG00020022306	1
ENSOARG00020022334	1
ENSOARG00020022336	1
ENSOARG00020022353	1
ENSOARG00020022354	1
ENSOARG00020022355	1
ENSOARG00020022369	1
ENSOARG00020022398	1
ENSOARG00020022416	1
ENSOARG00020022439	1
ENSOARG00020022442	1
ENSOARG00020022449	1
ENSOARG00020022450	1
ENSOARG00020022454	1
ENSOARG00020022456	1
ENSOARG00020022468	1
ENSOARG00020022469	1
ENSOARG00020022476	1
ENSOARG00020022479	1
ENSOARG00020022503	1
ENSOARG00020022543	1
ENSOARG00020022544	1
ENSOARG00020022545	1
ENSOARG00020022567	1
ENSOARG00020022569	1
ENSOARG00020022586	1
ENSOARG00020022604	1
ENSOARG00020022629	1
ENSOARG00020022632	1
ENSOARG00020022639	1
ENSOARG00020022646	1
ENSOARG00020022653	1
ENSOARG00020022690	1
ENSOARG00020022693	1
ENSOARG00020022716	1
ENSOARG00020022725	1
ENSOARG00020022735	1
ENSOARG00020022759	1
ENSOARG00020022767	1
ENSOARG00020022771	1
ENSOARG00020022811	1
ENSOARG00020022832	1
ENSOARG00020022839	1
ENSOARG00020022840	1
ENSOARG00020022871	1
ENSOARG00020022881	1
ENSOARG00020022916	1
ENSOARG00020022928	1
ENSOARG00020022934	1
ENSOARG00020022976	1
ENSOARG00020022982	1
ENSOARG00020022989	1
ENSOARG00020022990	1
ENSOARG00020023002	1
ENSOARG00020023003	1
ENSOARG00020023015	1
ENSOARG00020023016	1
ENSOARG00020023041	1
ENSOARG00020023082	1
ENSOARG00020023091	1
ENSOARG00020023096	1
ENSOARG00020023099	1
ENSOARG00020023104	1
ENSOARG00020023110	1
ENSOARG00020023112	1
ENSOARG00020023121	1
ENSOARG00020023129	1
ENSOARG00020023131	1
ENSOARG00020023236	1
ENSOARG00020023237	1
ENSOARG00020023264	1
ENSOARG00020023294	1
ENSOARG00020023296	1
ENSOARG00020023309	1
ENSOARG00020023310	1
ENSOARG00020023323	1
ENSOARG00020023335	1
ENSOARG00020023352	1
ENSOARG00020023355	1
ENSOARG00020023356	1
ENSOARG00020023382	1
ENSOARG00020023412	1
ENSOARG00020023468	1
ENSOARG00020023496	1
ENSOARG00020023500	1
ENSOARG00020023515	1
ENSOARG00020023528	1
ENSOARG00020023544	1
ENSOARG00020023624	1
ENSOARG00020023650	1
ENSOARG00020023667	1
ENSOARG00020023681	1
ENSOARG00020023687	1
ENSOARG00020023691	1
ENSOARG00020023703	1
ENSOARG00020023720	1
ENSOARG00020023747	1
ENSOARG00020023783	1
ENSOARG00020023791	1
ENSOARG00020023825	1
ENSOARG00020023834	1
ENSOARG00020023843	1
ENSOARG00020023851	1
ENSOARG00020023853	1
ENSOARG00020023868	1
ENSOARG00020023887	1
ENSOARG00020023911	1
ENSOARG00020023912	1
ENSOARG00020023918	1
ENSOARG00020023926	1
ENSOARG00020023927	1
ENSOARG00020023931	1
ENSOARG00020023947	1
ENSOARG00020023985	1
ENSOARG00020023991	1
ENSOARG00020024001	1
ENSOARG00020024055	1
ENSOARG00020024064	1
ENSOARG00020024079	1
ENSOARG00020024082	1
ENSOARG00020024127	1
ENSOARG00020024129	1
ENSOARG00020024132	1
ENSOARG00020024135	1
ENSOARG00020024142	1
ENSOARG00020024144	1
ENSOARG00020024161	1
ENSOARG00020024177	1
ENSOARG00020024209	1
ENSOARG00020024222	1
ENSOARG00020024224	1
ENSOARG00020024245	1
ENSOARG00020024252	1
ENSOARG00020024283	1
ENSOARG00020024301	1
ENSOARG00020024332	1
ENSOARG00020024334	1
ENSOARG00020024391	1
ENSOARG00020024395	1
ENSOARG00020024400	1
ENSOARG00020024418	1
ENSOARG00020024447	1
ENSOARG00020024461	1
ENSOARG00020024462	1
ENSOARG00020024475	1
ENSOARG00020024489	1
ENSOARG00020024496	1
ENSOARG00020024497	1
ENSOARG00020024558	1
ENSOARG00020024597	1
ENSOARG00020024599	1
ENSOARG00020024662	1
ENSOARG00020024672	1
ENSOARG00020024674	1
ENSOARG00020024681	1
ENSOARG00020024692	1
ENSOARG00020024705	1
ENSOARG00020024713	1
ENSOARG00020024774	1
ENSOARG00020024776	1
ENSOARG00020024791	1
ENSOARG00020024799	1
ENSOARG00020024803	1
ENSOARG00020024828	1
ENSOARG00020024839	1
ENSOARG00020024848	1
ENSOARG00020024855	1
ENSOARG00020024858	1
ENSOARG00020024860	1
ENSOARG00020024862	1
ENSOARG00020024911	1
ENSOARG00020024930	1
ENSOARG00020024944	1
ENSOARG00020024974	1
ENSOARG00020024975	1
ENSOARG00020025004	1
ENSOARG00020025023	1
ENSOARG00020025076	1
ENSOARG00020025091	1
ENSOARG00020025113	1
ENSOARG00020025114	1
ENSOARG00020025151	1
ENSOARG00020025158	1
ENSOARG00020025171	1
ENSOARG00020025178	1
ENSOARG00020025185	1
ENSOARG00020025193	1
ENSOARG00020025198	1
ENSOARG00020025228	1
ENSOARG00020025239	1
ENSOARG00020025240	1
ENSOARG00020025247	1
ENSOARG00020025254	1
ENSOARG00020025255	1
ENSOARG00020025262	1
ENSOARG00020025265	1
ENSOARG00020025268	1
ENSOARG00020025271	1
ENSOARG00020025288	1
ENSOARG00020025320	1
ENSOARG00020025327	1
ENSOARG00020025330	1
ENSOARG00020025335	1
ENSOARG00020025355	1
ENSOARG00020025366	1
ENSOARG00020025376NP	1
ENSOARG00020025430	1
ENSOARG00020025431	1
ENSOARG00020025448	1
ENSOARG00020025453	1
ENSOARG00020025484	1
ENSOARG00020025501	1
ENSOARG00020025513	1
ENSOARG00020025533	1
ENSOARG00020025543	1
ENSOARG00020025556	1
ENSOARG00020025560	1
ENSOARG00020025580	1
ENSOARG00020025585	1
ENSOARG00020025594	1
ENSOARG00020025595	1
ENSOARG00020025613	1
ENSOARG00020025652	1
ENSOARG00020025672	1
ENSOARG00020025679	1
ENSOARG00020025690	1
ENSOARG00020025711	1
ENSOARG00020025726	1
ENSOARG00020025732	1
ENSOARG00020025737	1
ENSOARG00020025764	1
ENSOARG00020025765	1
ENSOARG00020025799	1
ENSOARG00020025801	1
ENSOARG00020025828	1
ENSOARG00020025848	1
ENSOARG00020025860	1
ENSOARG00020025862	1
ENSOARG00020025866	1
ENSOARG00020025868	1
ENSOARG00020025874	1
ENSOARG00020025882	1
ENSOARG00020025888	1
ENSOARG00020025903	1
ENSOARG00020025904	1
ENSOARG00020025945	1
ENSOARG00020025995	1
ENSOARG00020026015	1
ENSOARG00020026038	1
ENSOARG00020026047	1
ENSOARG00020026075	1
ENSOARG00020026092	1
ENSOARG00020026121	1
ENSOARG00020026153	1
ENSOARG00020026156	1
ENSOARG00020026159	1
ENSOARG00020026186	1
ENSOARG00020026197	1
ENSOARG00020026198	1
ENSOARG00020026295	1
ENSOARG00020026360	1
ENSOARG00020026369	1
ENSOARG00020026378	1
ENSOARG00020026435	1
ENSOARG00020026446	1
ENSOARG00020026454	1
ENSOARG00020026479	1
MSTRG.10419	1
MSTRG.10956	1
MSTRG.11228	1
MSTRG.11368	1
MSTRG.11390	1
MSTRG.11414	1
MSTRG.11687	1
MSTRG.11961	1
MSTRG.12043	1
MSTRG.12120	1
MSTRG.12327	1
MSTRG.12794	1
MSTRG.12948	1
MSTRG.12999	1
MSTRG.13072	1
MSTRG.13210	1
MSTRG.13322	1
MSTRG.13786	1
MSTRG.14184	1
MSTRG.14307	1
MSTRG.14397	1
MSTRG.14533	1
MSTRG.15174	1
MSTRG.1528	1
MSTRG.15439	1
MSTRG.15874	1
MSTRG.16088	1
MSTRG.16136	1
MSTRG.16605	1
MSTRG.16640	1
MSTRG.16704	1
MSTRG.16764	1
MSTRG.16848	1
MSTRG.1820	1
MSTRG.18305	1
MSTRG.18515	1
MSTRG.18806	1
MSTRG.18812	1
MSTRG.18974	1
MSTRG.19296	1
MSTRG.20357	1
MSTRG.2041	1
MSTRG.20607	1
MSTRG.20920	1
MSTRG.21069	1
MSTRG.21080	1
MSTRG.21162	1
MSTRG.2139	1
MSTRG.21443	1
MSTRG.21654	1
MSTRG.22412	1
MSTRG.22472	1
MSTRG.22475	1
MSTRG.22477	1
MSTRG.22478	1
MSTRG.23585	1
MSTRG.23586	1
MSTRG.23616	1
MSTRG.23693	1
MSTRG.24131	1
MSTRG.24653	1
MSTRG.24718	1
MSTRG.24805	1
MSTRG.24982	1
MSTRG.25047	1
MSTRG.25169	1
MSTRG.25237	1
MSTRG.25643	1
MSTRG.25686	1
MSTRG.25892	1
MSTRG.25900	1
MSTRG.26049	1
MSTRG.26104	1
MSTRG.26564	1
MSTRG.26643	1
MSTRG.26874	1
MSTRG.26944	1
MSTRG.27323	1
MSTRG.27513	1
MSTRG.27903	1
MSTRG.28077	1
MSTRG.28600	1
MSTRG.28729	1
MSTRG.29022	1
MSTRG.29551	1
MSTRG.29815	1
MSTRG.30004	1
MSTRG.30087	1
MSTRG.30940	1
MSTRG.31050	1
MSTRG.31090	1
MSTRG.31217	1
MSTRG.31237	1
MSTRG.31884	1
MSTRG.31921	1
MSTRG.31930	1
MSTRG.31974	1
MSTRG.32904	1
MSTRG.33026	1
MSTRG.33096	1
MSTRG.33116	1
MSTRG.3340	1
MSTRG.33669	1
MSTRG.33771	1
MSTRG.34136	1
MSTRG.34961	1
MSTRG.35086	1
MSTRG.35126	1
MSTRG.35149	1
MSTRG.35219	1
MSTRG.3548	1
MSTRG.35558	1
MSTRG.35610	1
MSTRG.36079	1
MSTRG.36111	1
MSTRG.36517	1
MSTRG.36561	1
MSTRG.36587	1
MSTRG.36659	1
MSTRG.36858	1
MSTRG.36919	1
MSTRG.37026	1
MSTRG.37028	1
MSTRG.37162	1
MSTRG.37178	1
MSTRG.37708	1
MSTRG.37743	1
MSTRG.38134	1
MSTRG.38172	1
MSTRG.38181	1
MSTRG.38845	1
MSTRG.38930	1
MSTRG.39117	1
MSTRG.393	1
MSTRG.3930	1
MSTRG.39363	1
MSTRG.39386	1
MSTRG.39400	1
MSTRG.39624	1
MSTRG.39716	1
MSTRG.3976	1
MSTRG.39762	1
MSTRG.3990	1
MSTRG.39907	1
MSTRG.40075	1
MSTRG.40478	1
MSTRG.41382	1
MSTRG.41522	1
MSTRG.41707	1
MSTRG.41778	1
MSTRG.42931	1
MSTRG.43097	1
MSTRG.43310	1
MSTRG.43946	1
MSTRG.44028	1
MSTRG.44039	1
MSTRG.44083	1
MSTRG.44104	1
MSTRG.44479	1
MSTRG.44892	1
MSTRG.457	1
MSTRG.46577	1
MSTRG.46731	1
MSTRG.47100	1
MSTRG.47237	1
MSTRG.47274	1
MSTRG.47377	1
MSTRG.47483	1
MSTRG.47660	1
MSTRG.4775	1
MSTRG.47766	1
MSTRG.47847	1
MSTRG.48	1
MSTRG.48289	1
MSTRG.48368	1
MSTRG.48416	1
MSTRG.486	1
MSTRG.48715	1
MSTRG.48717	1
MSTRG.49098	1
MSTRG.49561	1
MSTRG.49670	1
MSTRG.49820	1
MSTRG.50232	1
MSTRG.50289	1
MSTRG.50376	1
MSTRG.50444	1
MSTRG.50585	1
MSTRG.51102	1
MSTRG.5120	1
MSTRG.51231	1
MSTRG.51576	1
MSTRG.52205	1
MSTRG.53161	1
MSTRG.53185	1
MSTRG.53400	1
MSTRG.53473	1
MSTRG.54394	1
MSTRG.5461	1
MSTRG.54781	1
MSTRG.5502	1
MSTRG.55344	1
MSTRG.55902	1
MSTRG.55988	1
MSTRG.56519	1
MSTRG.56684	1
MSTRG.56825	1
MSTRG.56892	1
MSTRG.56933	1
MSTRG.58062	1
MSTRG.58413	1
MSTRG.58626	1
MSTRG.58877	1
MSTRG.58980	1
MSTRG.58989	1
MSTRG.59175	1
MSTRG.59434	1
MSTRG.59508	1
MSTRG.59509	1
[truncated: 10,899 more rows]

## Sheet: Lymph_modules
Gene_ID	Module
ENSOARG00020000007	0
ENSOARG00020000011	0
ENSOARG00020000017	0
ENSOARG00020000022	0
ENSOARG00020000027	0
ENSOARG00020000031	0
ENSOARG00020000044	0
ENSOARG00020000145	0
ENSOARG00020000147	0
ENSOARG00020000186	0
ENSOARG00020000267	0
ENSOARG00020000282	0
ENSOARG00020000426	0
ENSOARG00020000438	0
ENSOARG00020000554	0
ENSOARG00020000596	0
ENSOARG00020000601	0
ENSOARG00020000623	0
ENSOARG00020000672	0
ENSOARG00020000710	0
ENSOARG00020000724	0
ENSOARG00020000747	0
ENSOARG00020000753	0
ENSOARG00020000760	0
ENSOARG00020000768	0
ENSOARG00020000782	0
ENSOARG00020000823	0
ENSOARG00020000865	0
ENSOARG00020000901	0
ENSOARG00020000909	0
ENSOARG00020000910	0
ENSOARG00020000912	0
ENSOARG00020000914	0
ENSOARG00020000944	0
ENSOARG00020000948	0
ENSOARG00020000959	0
ENSOARG00020001009	0
ENSOARG00020001057	0
ENSOARG00020001080	0
ENSOARG00020001091	0
ENSOARG00020001135	0
ENSOARG00020001145	0
ENSOARG00020001172	0
ENSOARG00020001248	0
ENSOARG00020001255	0
ENSOARG00020001282	0
ENSOARG00020001293	0
ENSOARG00020001336	0
ENSOARG00020001418	0
ENSOARG00020001430	0
ENSOARG00020001439	0
ENSOARG00020001493	0
ENSOARG00020001553	0
ENSOARG00020001561	0
ENSOARG00020001692	0
ENSOARG00020001716	0
ENSOARG00020001745	0
ENSOARG00020001751	0
ENSOARG00020001773	0
ENSOARG00020001795	0
ENSOARG00020001831	0
ENSOARG00020001860	0
ENSOARG00020001991	0
ENSOARG00020002007	0
ENSOARG00020002034	0
ENSOARG00020002111	0
ENSOARG00020002143	0
ENSOARG00020002168	0
ENSOARG00020002180	0
ENSOARG00020002201	0
ENSOARG00020002275	0
ENSOARG00020002277	0
ENSOARG00020002279	0
ENSOARG00020002284	0
ENSOARG00020002295	0
ENSOARG00020002301	0
ENSOARG00020002342	0
ENSOARG00020002349	0
ENSOARG00020002455	0
ENSOARG00020002512	0
ENSOARG00020002584	0
ENSOARG00020002608	0
ENSOARG00020002674	0
ENSOARG00020002677	0
ENSOARG00020002687	0
ENSOARG00020002699	0
ENSOARG00020002712	0
ENSOARG00020002724	0
ENSOARG00020002743	0
ENSOARG00020002781	0
ENSOARG00020002838	0
ENSOARG00020002852	0
ENSOARG00020002901	0
ENSOARG00020002903	0
ENSOARG00020002910	0
ENSOARG00020002913	0
ENSOARG00020002916	0
ENSOARG00020002967	0
ENSOARG00020002992	0
ENSOARG00020002993	0
ENSOARG00020003014	0
ENSOARG00020003053	0
ENSOARG00020003145	0
ENSOARG00020003286	0
ENSOARG00020003316	0
ENSOARG00020003411	0
ENSOARG00020003454	0
ENSOARG00020003493	0
ENSOARG00020003495	0
ENSOARG00020003566	0
ENSOARG00020003574	0
ENSOARG00020003682	0
ENSOARG00020003689	0
ENSOARG00020003707	0
ENSOARG00020003717	0
ENSOARG00020003729	0
ENSOARG00020003757	0
ENSOARG00020003763	0
ENSOARG00020003782	0
ENSOARG00020003811	0
ENSOARG00020003814	0
ENSOARG00020003815	0
ENSOARG00020003861	0
ENSOARG00020003921	0
ENSOARG00020003928	0
ENSOARG00020003930	0
ENSOARG00020003943	0
ENSOARG00020003968	0
ENSOARG00020004124	0
ENSOARG00020004177	0
ENSOARG00020004186	0
ENSOARG00020004197	0
ENSOARG00020004210	0
ENSOARG00020004253	0
ENSOARG00020004313	0
ENSOARG00020004335	0
ENSOARG00020004348	0
ENSOARG00020004349	0
ENSOARG00020004360	0
ENSOARG00020004366	0
ENSOARG00020004379	0
ENSOARG00020004394	0
ENSOARG00020004397	0
ENSOARG00020004408	0
ENSOARG00020004457	0
ENSOARG00020004510	0
ENSOARG00020004516	0
ENSOARG00020004553	0
ENSOARG00020004608	0
ENSOARG00020004620	0
ENSOARG00020004644	0
ENSOARG00020004655	0
ENSOARG00020004677	0
ENSOARG00020004679	0
ENSOARG00020004710	0
ENSOARG00020004721	0
ENSOARG00020004724	0
ENSOARG00020004734	0
ENSOARG00020004742	0
ENSOARG00020004803	0
ENSOARG00020004920	0
ENSOARG00020004943	0
ENSOARG00020004969	0
ENSOARG00020004970	0
ENSOARG00020004978	0
ENSOARG00020005013	0
ENSOARG00020005021	0
ENSOARG00020005029	0
ENSOARG00020005232	0
ENSOARG00020005274	0
ENSOARG00020005276	0
ENSOARG00020005331	0
ENSOARG00020005337	0
ENSOARG00020005364	0
ENSOARG00020005386	0
ENSOARG00020005414	0
ENSOARG00020005424	0
ENSOARG00020005458	0
ENSOARG00020005480	0
ENSOARG00020005484	0
ENSOARG00020005518	0
ENSOARG00020005539	0
ENSOARG00020005551	0
ENSOARG00020005591	0
ENSOARG00020005617	0
ENSOARG00020005622	0
ENSOARG00020005701	0
ENSOARG00020005708	0
ENSOARG00020005720	0
ENSOARG00020005729	0
ENSOARG00020005746	0
ENSOARG00020005751	0
ENSOARG00020005842	0
ENSOARG00020005851	0
ENSOARG00020005856	0
ENSOARG00020005865	0
ENSOARG00020005874	0
ENSOARG00020005908	0
ENSOARG00020005922	0
ENSOARG00020005931	0
ENSOARG00020005937	0
ENSOARG00020005956	0
ENSOARG00020005973	0
ENSOARG00020006036	0
ENSOARG00020006040	0
ENSOARG00020006042	0
ENSOARG00020006085	0
ENSOARG00020006089	0
ENSOARG00020006102	0
ENSOARG00020006108	0
ENSOARG00020006126	0
ENSOARG00020006133	0
ENSOARG00020006146	0
ENSOARG00020006168	0
ENSOARG00020006187	0
ENSOARG00020006244	0
ENSOARG00020006297	0
ENSOARG00020006395	0
ENSOARG00020006431	0
ENSOARG00020006464	0
ENSOARG00020006470	0
ENSOARG00020006489	0
ENSOARG00020006504	0
ENSOARG00020006528	0
ENSOARG00020006576	0
ENSOARG00020006674	0
ENSOARG00020006681	0
ENSOARG00020006682	0
ENSOARG00020006710	0
ENSOARG00020006791	0
ENSOARG00020006843	0
ENSOARG00020006847	0
ENSOARG00020006848	0
ENSOARG00020006880	0
ENSOARG00020006887	0
ENSOARG00020006897	0
ENSOARG00020006991	0
ENSOARG00020007013	0
ENSOARG00020007094	0
ENSOARG00020007110	0
ENSOARG00020007151	0
ENSOARG00020007152	0
ENSOARG00020007153	0
ENSOARG00020007159	0
ENSOARG00020007230	0
ENSOARG00020007252	0
ENSOARG00020007262	0
ENSOARG00020007310	0
ENSOARG00020007322	0
ENSOARG00020007422	0
ENSOARG00020007443	0
ENSOARG00020007458	0
ENSOARG00020007461	0
ENSOARG00020007542	0
ENSOARG00020007547	0
ENSOARG00020007577	0
ENSOARG00020007616	0
ENSOARG00020007632	0
ENSOARG00020007634	0
ENSOARG00020007665	0
ENSOARG00020007698	0
ENSOARG00020007761	0
ENSOARG00020007798	0
ENSOARG00020007844	0
ENSOARG00020007935	0
ENSOARG00020007942	0
ENSOARG00020007955	0
ENSOARG00020007973	0
ENSOARG00020007974	0
ENSOARG00020007976	0
ENSOARG00020007980	0
ENSOARG00020007984	0
ENSOARG00020008033	0
ENSOARG00020008143	0
ENSOARG00020008243	0
ENSOARG00020008345	0
ENSOARG00020008370	0
ENSOARG00020008435	0
ENSOARG00020008516	0
ENSOARG00020008517	0
ENSOARG00020008529	0
ENSOARG00020008683	0
ENSOARG00020008763	0
ENSOARG00020008815	0
ENSOARG00020008816	0
ENSOARG00020008900	0
ENSOARG00020008902	0
ENSOARG00020008920	0
ENSOARG00020008949	0
ENSOARG00020008972	0
ENSOARG00020008979	0
ENSOARG00020008983	0
ENSOARG00020008991	0
ENSOARG00020009018	0
ENSOARG00020009045	0
ENSOARG00020009063	0
ENSOARG00020009091	0
ENSOARG00020009122	0
ENSOARG00020009123	0
ENSOARG00020009139	0
ENSOARG00020009174	0
ENSOARG00020009192	0
ENSOARG00020009197	0
ENSOARG00020009199	0
ENSOARG00020009209	0
ENSOARG00020009236	0
ENSOARG00020009298	0
ENSOARG00020009311	0
ENSOARG00020009326	0
ENSOARG00020009340	0
ENSOARG00020009368	0
ENSOARG00020009380	0
ENSOARG00020009400	0
ENSOARG00020009409	0
ENSOARG00020009432	0
ENSOARG00020009450	0
ENSOARG00020009504	0
ENSOARG00020009509	0
ENSOARG00020009529	0
ENSOARG00020009535	0
ENSOARG00020009556	0
ENSOARG00020009593	0
ENSOARG00020009603	0
ENSOARG00020009608	0
ENSOARG00020009680	0
ENSOARG00020009683	0
ENSOARG00020009696	0
ENSOARG00020009701	0
ENSOARG00020009859	0
ENSOARG00020009860	0
ENSOARG00020009863	0
ENSOARG00020009866	0
ENSOARG00020009888	0
ENSOARG00020009911	0
ENSOARG00020009937	0
ENSOARG00020010016	0
ENSOARG00020010054	0
ENSOARG00020010121	0
ENSOARG00020010143	0
ENSOARG00020010144	0
ENSOARG00020010183	0
ENSOARG00020010245	0
ENSOARG00020010267	0
ENSOARG00020010279	0
ENSOARG00020010303	0
ENSOARG00020010332	0
ENSOARG00020010356	0
ENSOARG00020010437	0
ENSOARG00020010438	0
ENSOARG00020010444	0
ENSOARG00020010477	0
ENSOARG00020010513	0
ENSOARG00020010587	0
ENSOARG00020010593	0
ENSOARG00020010604	0
ENSOARG00020010612	0
ENSOARG00020010627	0
ENSOARG00020010736	0
ENSOARG00020010778	0
ENSOARG00020010802	0
ENSOARG00020010823	0
ENSOARG00020010834	0
ENSOARG00020010870	0
ENSOARG00020010876	0
ENSOARG00020010934	0
ENSOARG00020010979	0
ENSOARG00020010986	0
ENSOARG00020010995	0
ENSOARG00020011038	0
ENSOARG00020011053	0
ENSOARG00020011060	0
ENSOARG00020011081	0
ENSOARG00020011094	0
ENSOARG00020011099	0
ENSOARG00020011131	0
ENSOARG00020011141	0
ENSOARG00020011233	0
ENSOARG00020011297	0
ENSOARG00020011311	0
ENSOARG00020011368	0
ENSOARG00020011377	0
ENSOARG00020011450	0
ENSOARG00020011468	0
ENSOARG00020011472	0
ENSOARG00020011474	0
ENSOARG00020011484	0
ENSOARG00020011528	0
ENSOARG00020011541	0
ENSOARG00020011572	0
ENSOARG00020011678	0
ENSOARG00020011689	0
ENSOARG00020011700	0
ENSOARG00020011801	0
ENSOARG00020011828	0
ENSOARG00020011847	0
ENSOARG00020011859	0
ENSOARG00020011876	0
ENSOARG00020011914	0
ENSOARG00020011981	0
ENSOARG00020011998	0
ENSOARG00020012004	0
ENSOARG00020012018	0
ENSOARG00020012027	0
ENSOARG00020012077	0
ENSOARG00020012079	0
ENSOARG00020012090	0
ENSOARG00020012106	0
ENSOARG00020012125	0
ENSOARG00020012168	0
ENSOARG00020012250	0
ENSOARG00020012274	0
ENSOARG00020012276	0
ENSOARG00020012297	0
ENSOARG00020012304	0
ENSOARG00020012308	0
ENSOARG00020012361	0
ENSOARG00020012394	0
ENSOARG00020012400	0
ENSOARG00020012403	0
ENSOARG00020012417	0
ENSOARG00020012432	0
ENSOARG00020012435	0
ENSOARG00020012437	0
ENSOARG00020012441	0
ENSOARG00020012461	0
ENSOARG00020012469	0
ENSOARG00020012471	0
ENSOARG00020012489	0
ENSOARG00020012514	0
ENSOARG00020012528	0
ENSOARG00020012531	0
ENSOARG00020012596	0
ENSOARG00020012667	0
ENSOARG00020012690	0
ENSOARG00020012704	0
ENSOARG00020012800	0
ENSOARG00020012834	0
ENSOARG00020012851	0
ENSOARG00020012862	0
ENSOARG00020012872	0
ENSOARG00020012876	0
ENSOARG00020012890	0
ENSOARG00020012910	0
ENSOARG00020012912	0
ENSOARG00020012945	0
ENSOARG00020012958	0
ENSOARG00020012972	0
ENSOARG00020012976	0
ENSOARG00020013013	0
ENSOARG00020013057	0
ENSOARG00020013067	0
ENSOARG00020013076	0
ENSOARG00020013098	0
ENSOARG00020013110	0
ENSOARG00020013189	0
ENSOARG00020013258	0
ENSOARG00020013283	0
ENSOARG00020013296	0
ENSOARG00020013305	0
ENSOARG00020013313	0
ENSOARG00020013331	0
ENSOARG00020013342	0
ENSOARG00020013344	0
ENSOARG00020013348	0
ENSOARG00020013400	0
ENSOARG00020013406	0
ENSOARG00020013436	0
ENSOARG00020013483	0
ENSOARG00020013566	0
ENSOARG00020013581	0
ENSOARG00020013612	0
ENSOARG00020013617	0
ENSOARG00020013707	0
ENSOARG00020013764	0
ENSOARG00020013774	0
ENSOARG00020013826	0
ENSOARG00020013841	0
ENSOARG00020013856	0
ENSOARG00020013867	0
ENSOARG00020013929	0
ENSOARG00020013936	0
ENSOARG00020013943	0
ENSOARG00020013993	0
ENSOARG00020013996	0
ENSOARG00020014000	0
ENSOARG00020014010	0
ENSOARG00020014013	0
ENSOARG00020014065	0
ENSOARG00020014089	0
ENSOARG00020014090	0
ENSOARG00020014092	0
ENSOARG00020014165	0
ENSOARG00020014198	0
ENSOARG00020014205	0
ENSOARG00020014207	0
ENSOARG00020014240	0
ENSOARG00020014247	0
ENSOARG00020014278	0
ENSOARG00020014291	0
ENSOARG00020014326	0
ENSOARG00020014380	0
ENSOARG00020014420	0
ENSOARG00020014438	0
ENSOARG00020014440	0
ENSOARG00020014491	0
ENSOARG00020014530	0
ENSOARG00020014537	0
ENSOARG00020014716	0
ENSOARG00020014728	0
ENSOARG00020014741	0
ENSOARG00020014807	0
ENSOARG00020014825	0
ENSOARG00020014832	0
ENSOARG00020014851	0
ENSOARG00020014877	0
ENSOARG00020014893	0
ENSOARG00020014896	0
ENSOARG00020014898	0
ENSOARG00020014903	0
ENSOARG00020014911	0
ENSOARG00020014924	0
ENSOARG00020014945	0
ENSOARG00020014983	0
ENSOARG00020014988	0
ENSOARG00020014996	0
ENSOARG00020015005	0
ENSOARG00020015026	0
ENSOARG00020015053	0
ENSOARG00020015127	0
ENSOARG00020015141	0
ENSOARG00020015185	0
ENSOARG00020015206	0
ENSOARG00020015207	0
ENSOARG00020015293	0
ENSOARG00020015345	0
ENSOARG00020015347	0
ENSOARG00020015370	0
ENSOARG00020015399	0
ENSOARG00020015430	0
ENSOARG00020015464	0
ENSOARG00020015465	0
ENSOARG00020015471	0
ENSOARG00020015511	0
ENSOARG00020015537	0
ENSOARG00020015545	0
ENSOARG00020015556	0
ENSOARG00020015562	0
ENSOARG00020015627	0
ENSOARG00020015646	0
ENSOARG00020015671	0
ENSOARG00020015711	0
ENSOARG00020015741	0
ENSOARG00020015754	0
ENSOARG00020015760	0
ENSOARG00020015795	0
ENSOARG00020015811	0
ENSOARG00020015831	0
ENSOARG00020015859	0
ENSOARG00020015862	0
ENSOARG00020015895	0
ENSOARG00020015904	0
ENSOARG00020015913	0
ENSOARG00020015919	0
ENSOARG00020015961	0
ENSOARG00020015992	0
ENSOARG00020016022	0
ENSOARG00020016119	0
ENSOARG00020016127	0
ENSOARG00020016135	0
ENSOARG00020016143	0
ENSOARG00020016145	0
ENSOARG00020016199	0
ENSOARG00020016259	0
ENSOARG00020016264	0
ENSOARG00020016271	0
ENSOARG00020016288	0
ENSOARG00020016293	0
ENSOARG00020016309	0
ENSOARG00020016338	0
ENSOARG00020016400	0
ENSOARG00020016432	0
ENSOARG00020016440	0
ENSOARG00020016442	0
ENSOARG00020016454	0
ENSOARG00020016486	0
ENSOARG00020016495	0
ENSOARG00020016549	0
ENSOARG00020016607	0
ENSOARG00020016628	0
ENSOARG00020016631	0
ENSOARG00020016697	0
ENSOARG00020016720	0
ENSOARG00020016767	0
ENSOARG00020016781	0
ENSOARG00020016792	0
ENSOARG00020016811	0
ENSOARG00020016825	0
ENSOARG00020016907	0
ENSOARG00020016912	0
ENSOARG00020016913	0
ENSOARG00020016962	0
ENSOARG00020017022	0
ENSOARG00020017036	0
ENSOARG00020017040	0
ENSOARG00020017088	0
ENSOARG00020017122	0
ENSOARG00020017182	0
ENSOARG00020017194	0
ENSOARG00020017226	0
ENSOARG00020017243	0
ENSOARG00020017318	0
ENSOARG00020017363	0
ENSOARG00020017396	0
ENSOARG00020017421	0
ENSOARG00020017522	0
ENSOARG00020017587	0
ENSOARG00020017619	0
ENSOARG00020017624	0
ENSOARG00020017631	0
ENSOARG00020017652	0
ENSOARG00020017680	0
ENSOARG00020017737	0
ENSOARG00020017775	0
ENSOARG00020017807	0
ENSOARG00020017852	0
ENSOARG00020017854	0
ENSOARG00020017857	0
ENSOARG00020017874	0
ENSOARG00020017893	0
ENSOARG00020017909	0
ENSOARG00020017985	0
ENSOARG00020018014	0
ENSOARG00020018038	0
ENSOARG00020018064	0
ENSOARG00020018075	0
ENSOARG00020018153	0
ENSOARG00020018157	0
ENSOARG00020018187	0
ENSOARG00020018269	0
ENSOARG00020018313	0
ENSOARG00020018334	0
ENSOARG00020018345	0
ENSOARG00020018452	0
ENSOARG00020018570	0
ENSOARG00020018588	0
ENSOARG00020018589	0
ENSOARG00020018603	0
ENSOARG00020018607	0
ENSOARG00020018634	0
ENSOARG00020018644	0
ENSOARG00020018670	0
ENSOARG00020018707	0
ENSOARG00020018735	0
ENSOARG00020018775	0
ENSOARG00020018851	0
ENSOARG00020018891	0
ENSOARG00020018893	0
ENSOARG00020018898	0
ENSOARG00020018948	0
ENSOARG00020018961	0
ENSOARG00020018998	0
ENSOARG00020019060	0
ENSOARG00020019066	0
ENSOARG00020019075	0
ENSOARG00020019092	0
ENSOARG00020019171	0
ENSOARG00020019199	0
ENSOARG00020019209	0
ENSOARG00020019211	0
ENSOARG00020019222	0
ENSOARG00020019241	0
ENSOARG00020019246	0
ENSOARG00020019247	0
ENSOARG00020019252	0
ENSOARG00020019269	0
ENSOARG00020019274	0
ENSOARG00020019298	0
ENSOARG00020019339	0
ENSOARG00020019371	0
ENSOARG00020019432	0
ENSOARG00020019435	0
ENSOARG00020019439	0
ENSOARG00020019456	0
ENSOARG00020019473	0
ENSOARG00020019475	0
ENSOARG00020019482	0
ENSOARG00020019528	0
ENSOARG00020019567	0
ENSOARG00020019584	0
ENSOARG00020019604	0
ENSOARG00020019624	0
ENSOARG00020019635	0
ENSOARG00020019684	0
ENSOARG00020019712	0
ENSOARG00020019727	0
ENSOARG00020019816	0
ENSOARG00020019817	0
ENSOARG00020019837	0
ENSOARG00020019877	0
ENSOARG00020019886	0
ENSOARG00020019909	0
ENSOARG00020019913	0
ENSOARG00020019950	0
ENSOARG00020019955	0
ENSOARG00020019966	0
ENSOARG00020019985	0
ENSOARG00020020002	0
ENSOARG00020020025	0
ENSOARG00020020058	0
ENSOARG00020020065	0
ENSOARG00020020107	0
ENSOARG00020020115	0
ENSOARG00020020161	0
ENSOARG00020020174	0
ENSOARG00020020193	0
ENSOARG00020020203	0
ENSOARG00020020224	0
ENSOARG00020020257	0
ENSOARG00020020344	0
ENSOARG00020020352	0
ENSOARG00020020363	0
ENSOARG00020020374	0
ENSOARG00020020386	0
ENSOARG00020020393	0
ENSOARG00020020407	0
ENSOARG00020020422	0
ENSOARG00020020446	0
ENSOARG00020020471	0
ENSOARG00020020488	0
ENSOARG00020020491	0
ENSOARG00020020509	0
ENSOARG00020020523	0
ENSOARG00020020527	0
ENSOARG00020020547	0
ENSOARG00020020554	0
ENSOARG00020020565	0
ENSOARG00020020610	0
ENSOARG00020020684	0
ENSOARG00020020726	0
ENSOARG00020020731	0
ENSOARG00020020814	0
ENSOARG00020020818	0
ENSOARG00020020823	0
ENSOARG00020020841	0
ENSOARG00020020844	0
ENSOARG00020020875	0
ENSOARG00020020919	0
ENSOARG00020020934	0
ENSOARG00020020977	0
ENSOARG00020021008	0
ENSOARG00020021085	0
ENSOARG00020021132	0
ENSOARG00020021156	0
ENSOARG00020021158	0
ENSOARG00020021159	0
ENSOARG00020021192	0
ENSOARG00020021205	0
ENSOARG00020021222	0
ENSOARG00020021232	0
ENSOARG00020021251	0
ENSOARG00020021255	0
ENSOARG00020021319	0
ENSOARG00020021338	0
ENSOARG00020021349	0
ENSOARG00020021357	0
ENSOARG00020021391	0
ENSOARG00020021433	0
ENSOARG00020021439	0
ENSOARG00020021446	0
ENSOARG00020021479	0
ENSOARG00020021487	0
ENSOARG00020021512	0
ENSOARG00020021557	0
ENSOARG00020021564	0
ENSOARG00020021594	0
ENSOARG00020021602	0
ENSOARG00020021605	0
ENSOARG00020021643	0
ENSOARG00020021647	0
ENSOARG00020021651	0
ENSOARG00020021669	0
ENSOARG00020021685	0
ENSOARG00020021716	0
ENSOARG00020021738	0
ENSOARG00020021815	0
ENSOARG00020021903	0
ENSOARG00020021918	0
ENSOARG00020021954	0
ENSOARG00020021966	0
ENSOARG00020021986	0
ENSOARG00020022013	0
ENSOARG00020022019	0
ENSOARG00020022111	0
ENSOARG00020022144	0
ENSOARG00020022208	0
ENSOARG00020022209	0
ENSOARG00020022246	0
ENSOARG00020022256	0
ENSOARG00020022263	0
ENSOARG00020022293	0
ENSOARG00020022303	0
ENSOARG00020022332	0
ENSOARG00020022336	0
ENSOARG00020022386	0
ENSOARG00020022409	0
ENSOARG00020022435	0
ENSOARG00020022446	0
ENSOARG00020022450	0
ENSOARG00020022483	0
ENSOARG00020022486	0
ENSOARG00020022487	0
ENSOARG00020022531	0
ENSOARG00020022535	0
ENSOARG00020022555	0
ENSOARG00020022591	0
ENSOARG00020022595	0
ENSOARG00020022661	0
ENSOARG00020022670	0
ENSOARG00020022689	0
ENSOARG00020022693	0
ENSOARG00020022707	0
ENSOARG00020022863	0
ENSOARG00020022901	0
ENSOARG00020022924	0
ENSOARG00020022940	0
ENSOARG00020022946	0
ENSOARG00020022953	0
ENSOARG00020022975	0
ENSOARG00020023027	0
ENSOARG00020023041	0
ENSOARG00020023055	0
ENSOARG00020023063	0
ENSOARG00020023082	0
ENSOARG00020023104	0
ENSOARG00020023110	0
ENSOARG00020023169	0
ENSOARG00020023183	0
ENSOARG00020023244	0
ENSOARG00020023261	0
ENSOARG00020023264	0
ENSOARG00020023297	0
ENSOARG00020023309	0
ENSOARG00020023315	0
ENSOARG00020023323	0
ENSOARG00020023339	0
ENSOARG00020023353	0
ENSOARG00020023356	0
ENSOARG00020023407	0
ENSOARG00020023465	0
ENSOARG00020023492	0
ENSOARG00020023507	0
ENSOARG00020023511	0
ENSOARG00020023518	0
ENSOARG00020023527P1L5	0
ENSOARG00020023535	0
ENSOARG00020023545	0
ENSOARG00020023577	0
ENSOARG00020023589	0
ENSOARG00020023636	0
ENSOARG00020023687	0
ENSOARG00020023704	0
ENSOARG00020023714	0
ENSOARG00020023744	0
ENSOARG00020023783	0
ENSOARG00020023794	0
ENSOARG00020023795	0
ENSOARG00020023830	0
ENSOARG00020023867	0
ENSOARG00020023874	0
ENSOARG00020023907	0
ENSOARG00020023942	0
ENSOARG00020023970	0
ENSOARG00020023982	0
ENSOARG00020024078	0
ENSOARG00020024140	0
ENSOARG00020024209	0
ENSOARG00020024231	0
ENSOARG00020024245	0
ENSOARG00020024266	0
ENSOARG00020024302	0
ENSOARG00020024385	0
ENSOARG00020024399	0
ENSOARG00020024403	0
ENSOARG00020024418	0
ENSOARG00020024482	0
ENSOARG00020024561	0
ENSOARG00020024566	0
ENSOARG00020024568	0
ENSOARG00020024603	0
ENSOARG00020024679	0
ENSOARG00020024692	0
ENSOARG00020024714	0
ENSOARG00020024764	0
ENSOARG00020024770	0
ENSOARG00020024809	0
ENSOARG00020024814	0
ENSOARG00020024832	0
ENSOARG00020024839	0
ENSOARG00020024861	0
ENSOARG00020024929	0
ENSOARG00020024930	0
ENSOARG00020024950	0
ENSOARG00020025076	0
ENSOARG00020025086RS2	0
ENSOARG00020025101	0
ENSOARG00020025114	0
ENSOARG00020025128	0
ENSOARG00020025141	0
ENSOARG00020025158	0
ENSOARG00020025171	0
ENSOARG00020025189	0
ENSOARG00020025198	0
ENSOARG00020025200	0
ENSOARG00020025265	0
ENSOARG00020025298	0
ENSOARG00020025303	0
ENSOARG00020025330	0
ENSOARG00020025339	0
ENSOARG00020025359	0
ENSOARG00020025365	0
ENSOARG00020025398	0
ENSOARG00020025405	0
ENSOARG00020025431	0
ENSOARG00020025447	0
ENSOARG00020025476	0
ENSOARG00020025478	0
ENSOARG00020025492	0
ENSOARG00020025524	0
ENSOARG00020025585	0
ENSOARG00020025596	0
ENSOARG00020025613	0
ENSOARG00020025627	0
ENSOARG00020025642	0
ENSOARG00020025675	0
ENSOARG00020025677	0
ENSOARG00020025693	0
ENSOARG00020025707	0
ENSOARG00020025738	0
ENSOARG00020025744	0
ENSOARG00020025747	0
ENSOARG00020025748	0
ENSOARG00020025787	0
ENSOARG00020025827	0
ENSOARG00020025877	0
ENSOARG00020025880	0
ENSOARG00020025917	0
ENSOARG00020025936	0
ENSOARG00020026049	0
ENSOARG00020026093	0
ENSOARG00020026110	0
ENSOARG00020026164	0
ENSOARG00020026173	0
ENSOARG00020026179	0
ENSOARG00020026184	0
ENSOARG00020026244	0
ENSOARG00020026275	0
ENSOARG00020026297	0
ENSOARG00020026327	0
ENSOARG00020026357	0
ENSOARG00020026407	0
ENSOARG00020026441	0
ENSOARG00020026447A60	0
ENSOARG00020026471	0
ENSOARG00020026478	0
ENSOARG00020026479	0
MSTRG.10260	0
MSTRG.1031	0
MSTRG.10491	0
MSTRG.11235	0
MSTRG.12015	0
MSTRG.12120	0
MSTRG.12172	0
MSTRG.12231	0
MSTRG.12316	0
MSTRG.12327	0
MSTRG.12526	0
MSTRG.12965	0
MSTRG.13411	0
MSTRG.13616	0
MSTRG.13836	0
MSTRG.15073	0
MSTRG.15302	0
MSTRG.15416	0
MSTRG.1565	0
MSTRG.16414	0
MSTRG.16490	0
MSTRG.1652	0
MSTRG.16549	0
MSTRG.16804	0
MSTRG.16823	0
MSTRG.16848	0
MSTRG.16859	0
MSTRG.17099	0
MSTRG.17104	0
MSTRG.17448	0
MSTRG.17770	0
MSTRG.1820	0
MSTRG.18266	0
MSTRG.18346	0
MSTRG.18430	0
MSTRG.18523	0
MSTRG.18639	0
MSTRG.19290	0
MSTRG.19642	0
MSTRG.19644	0
MSTRG.19651	0
MSTRG.19823	0
MSTRG.20054	0
MSTRG.2011	0
MSTRG.2022	0
MSTRG.20387	0
MSTRG.20606	0
MSTRG.20741	0
MSTRG.2091	0
MSTRG.20999	0
MSTRG.21151	0
MSTRG.2126	0
MSTRG.21734	0
MSTRG.22273	0
MSTRG.22623	0
MSTRG.22633	0
MSTRG.2271	0
MSTRG.22774	0
MSTRG.22815	0
MSTRG.22977	0
MSTRG.23528	0
MSTRG.24054	0
MSTRG.24232	0
MSTRG.24653	0
MSTRG.24726	0
MSTRG.24830	0
MSTRG.25115	0
MSTRG.25801	0
MSTRG.25934	0
MSTRG.26049	0
MSTRG.26201	0
MSTRG.26564	0
MSTRG.26629	0
MSTRG.26741	0
MSTRG.26944	0
MSTRG.27242	0
MSTRG.27315	0
MSTRG.27448	0
MSTRG.27649	0
MSTRG.27653	0
MSTRG.27740	0
MSTRG.28475	0
MSTRG.2888	0
MSTRG.29081	0
MSTRG.29762	0
MSTRG.30087	0
MSTRG.30295	0
MSTRG.30508	0
MSTRG.3114	0
MSTRG.31217	0
MSTRG.31237	0
MSTRG.31867	0
MSTRG.31916	0
MSTRG.32052	0
MSTRG.32074	0
MSTRG.3209	0
MSTRG.32325	0
MSTRG.32450	0
MSTRG.32567	0
MSTRG.32659	0
MSTRG.32948	0
MSTRG.33323	0
MSTRG.33453	0
MSTRG.33745	0
MSTRG.33927	0
MSTRG.34133	0
MSTRG.34665	0
MSTRG.34883	0
MSTRG.34943	0
MSTRG.35312	0
MSTRG.3546	0
MSTRG.35958	0
MSTRG.3597	0
MSTRG.36561	0
MSTRG.36659	0
MSTRG.36798	0
MSTRG.36858	0
MSTRG.36984	0
MSTRG.37102	0
MSTRG.37760	0
MSTRG.37874	0
MSTRG.37890	0
MSTRG.38134	0
MSTRG.38521	0
MSTRG.38930	0
MSTRG.39028	0
MSTRG.39055	0
MSTRG.39133	0
MSTRG.39350	0
MSTRG.39351	0
MSTRG.39390	0
MSTRG.39681	0
MSTRG.40205	0
MSTRG.40659	0
MSTRG.40660	0
MSTRG.4068	0
MSTRG.40832	0
MSTRG.40998	0
MSTRG.41281	0
MSTRG.41393	0
MSTRG.41483	0
MSTRG.41678	0
MSTRG.41896	0
MSTRG.42006	0
MSTRG.42882	0
MSTRG.42973	0
MSTRG.43110	0
MSTRG.44083	0
MSTRG.44111	0
MSTRG.44207	0
MSTRG.44717	0
MSTRG.44837	0
MSTRG.45154	0
MSTRG.45378	0
MSTRG.45488	0
MSTRG.45959	0
MSTRG.4668	0
MSTRG.46790	0
MSTRG.47274	0
MSTRG.48307	0
MSTRG.48442	0
MSTRG.49033	0
MSTRG.49286	0
MSTRG.49374	0
MSTRG.49454	0
MSTRG.4985	0
MSTRG.50005	0
MSTRG.50099	0
MSTRG.50115	0
MSTRG.5013	0
MSTRG.50152	0
MSTRG.50165	0
MSTRG.50250	0
MSTRG.50298	0
MSTRG.50345	0
MSTRG.50585	0
MSTRG.50760	0
MSTRG.5082	0
MSTRG.5120	0
MSTRG.5134	0
MSTRG.51360	0
MSTRG.51572	0
MSTRG.51634	0
MSTRG.51661	0
MSTRG.51774	0
MSTRG.51815	0
MSTRG.52241	0
MSTRG.52544	0
MSTRG.52685	0
MSTRG.52717	0
MSTRG.5322	0
MSTRG.53426	0
MSTRG.53428	0
MSTRG.53675	0
MSTRG.54115	0
MSTRG.54145	0
MSTRG.5442	0
MSTRG.54632	0
MSTRG.5472	0
MSTRG.54744	0
MSTRG.54763	0
MSTRG.54781	0
MSTRG.54898	0
MSTRG.54940	0
MSTRG.55207	0
MSTRG.55372	0
MSTRG.55541	0
MSTRG.55767	0
MSTRG.55885	0
MSTRG.56322	0
MSTRG.56325	0
MSTRG.56576	0
MSTRG.56578	0
MSTRG.57129	0
MSTRG.57133	0
MSTRG.58233	0
MSTRG.58248	0
MSTRG.58677	0
MSTRG.58749	0
MSTRG.58769	0
MSTRG.58837	0
MSTRG.58991	0
MSTRG.58995	0
MSTRG.59063	0
MSTRG.59231	0
MSTRG.59275	0
MSTRG.59406	0
MSTRG.59508	0
MSTRG.59552	0
MSTRG.59569	0
MSTRG.59657	0
MSTRG.597	0
MSTRG.59710	0
MSTRG.59767	0
MSTRG.59776	0
MSTRG.59791	0
MSTRG.59802	0
MSTRG.59810	0
MSTRG.59839	0
MSTRG.59865	0
MSTRG.59868	0
MSTRG.59871	0
MSTRG.59926	0
MSTRG.59977	0
MSTRG.59989	0
MSTRG.60003	0
MSTRG.60131	0
MSTRG.60558	0
MSTRG.60559	0
MSTRG.61061	0
MSTRG.61363	0
MSTRG.61943	0
MSTRG.635	0
MSTRG.6424	0
MSTRG.6877	0
MSTRG.74	0
MSTRG.7556	0
MSTRG.7764	0
MSTRG.7835	0
MSTRG.7913	0
MSTRG.7948	0
MSTRG.8035	0
MSTRG.8122	0
MSTRG.8152	0
MSTRG.8548	0
MSTRG.8567	0
MSTRG.8663	0
MSTRG.8698	0
MSTRG.8820	0
MSTRG.8903	0
MSTRG.9141	0
MSTRG.9778	0
ENSOARG00020000020	1
ENSOARG00020000023	1
ENSOARG00020000025	1
ENSOARG00020000034	1
ENSOARG00020000037	1
ENSOARG00020000079	1
ENSOARG00020000087	1
ENSOARG00020000088	1
ENSOARG00020000098	1
ENSOARG00020000120	1
ENSOARG00020000128	1
ENSOARG00020000138	1
ENSOARG00020000139	1
ENSOARG00020000146	1
ENSOARG00020000154	1
ENSOARG00020000178	1
ENSOARG00020000194	1
ENSOARG00020000208	1
ENSOARG00020000211	1
ENSOARG00020000231	1
ENSOARG00020000309	1
ENSOARG00020000316	1
ENSOARG00020000318	1
ENSOARG00020000319	1
ENSOARG00020000331	1
ENSOARG00020000353	1
ENSOARG00020000364	1
ENSOARG00020000370	1
ENSOARG00020000387	1
ENSOARG00020000393	1
ENSOARG00020000414	1
ENSOARG00020000415	1
ENSOARG00020000433	1
ENSOARG00020000451	1
ENSOARG00020000453	1
ENSOARG00020000454	1
ENSOARG00020000459	1
ENSOARG00020000517	1
ENSOARG00020000519	1
ENSOARG00020000536	1
ENSOARG00020000551	1
ENSOARG00020000576	1
ENSOARG00020000592	1
ENSOARG00020000610	1
ENSOARG00020000634	1
ENSOARG00020000638	1
ENSOARG00020000659	1
ENSOARG00020000661	1
ENSOARG00020000668	1
ENSOARG00020000721	1
ENSOARG00020000727	1
ENSOARG00020000733	1
ENSOARG00020000764	1
ENSOARG00020000787	1
ENSOARG00020000796	1
ENSOARG00020000806	1
ENSOARG00020000820	1
ENSOARG00020000824	1
ENSOARG00020000845	1
ENSOARG00020000869	1
ENSOARG00020000874	1
ENSOARG00020000898	1
ENSOARG00020000907	1
ENSOARG00020000932	1
ENSOARG00020000934	1
ENSOARG00020000941	1
ENSOARG00020000945	1
ENSOARG00020000953	1
ENSOARG00020000968	1
ENSOARG00020000996	1
ENSOARG00020000997	1
ENSOARG00020001001	1
ENSOARG00020001005	1
ENSOARG00020001023	1
ENSOARG00020001082	1
ENSOARG00020001092	1
ENSOARG00020001100	1
ENSOARG00020001116	1
ENSOARG00020001118	1
ENSOARG00020001171	1
ENSOARG00020001190	1
ENSOARG00020001191	1
ENSOARG00020001193	1
ENSOARG00020001194	1
ENSOARG00020001207	1
ENSOARG00020001212	1
ENSOARG00020001285	1
ENSOARG00020001288	1
ENSOARG00020001307	1
ENSOARG00020001360	1
ENSOARG00020001365	1
ENSOARG00020001394	1
ENSOARG00020001400	1
ENSOARG00020001417	1
ENSOARG00020001419	1
ENSOARG00020001425	1
ENSOARG00020001461	1
ENSOARG00020001475	1
ENSOARG00020001497	1
ENSOARG00020001516	1
ENSOARG00020001517	1
ENSOARG00020001547	1
ENSOARG00020001560NOS3	1
ENSOARG00020001596	1
ENSOARG00020001599	1
ENSOARG00020001605	1
ENSOARG00020001608	1
ENSOARG00020001624NS	1
ENSOARG00020001650	1
ENSOARG00020001651	1
ENSOARG00020001659	1
ENSOARG00020001689	1
ENSOARG00020001691	1
ENSOARG00020001731	1
ENSOARG00020001735	1
ENSOARG00020001737	1
ENSOARG00020001741	1
ENSOARG00020001744	1
ENSOARG00020001763	1
ENSOARG00020001788	1
ENSOARG00020001794	1
ENSOARG00020001826	1
ENSOARG00020001839	1
ENSOARG00020001842	1
ENSOARG00020001856	1
ENSOARG00020001859	1
ENSOARG00020001894	1
ENSOARG00020001900	1
ENSOARG00020001904	1
ENSOARG00020001933	1
ENSOARG00020001935	1
ENSOARG00020001939	1
ENSOARG00020001952	1
ENSOARG00020001957	1
ENSOARG00020001988	1
ENSOARG00020002013	1
ENSOARG00020002015	1
ENSOARG00020002018	1
ENSOARG00020002028B2	1
ENSOARG00020002040	1
ENSOARG00020002060	1
ENSOARG00020002071	1
ENSOARG00020002104	1
ENSOARG00020002128	1
ENSOARG00020002132	1
ENSOARG00020002135	1
ENSOARG00020002154	1
ENSOARG00020002209	1
ENSOARG00020002211	1
ENSOARG00020002225	1
ENSOARG00020002231	1
ENSOARG00020002241	1
ENSOARG00020002274	1
ENSOARG00020002286	1
ENSOARG00020002300	1
ENSOARG00020002316	1
ENSOARG00020002357	1
ENSOARG00020002378	1
ENSOARG00020002398	1
ENSOARG00020002401	1
ENSOARG00020002406	1
ENSOARG00020002412	1
ENSOARG00020002419	1
ENSOARG00020002422	1
ENSOARG00020002427	1
ENSOARG00020002441	1
ENSOARG00020002457	1
ENSOARG00020002460	1
ENSOARG00020002463	1
ENSOARG00020002486	1
ENSOARG00020002564	1
ENSOARG00020002639	1
ENSOARG00020002641	1
ENSOARG00020002658	1
ENSOARG00020002691	1
ENSOARG00020002735	1
ENSOARG00020002737	1
ENSOARG00020002756	1
ENSOARG00020002765	1
ENSOARG00020002812	1
ENSOARG00020002820	1
ENSOARG00020002833	1
ENSOARG00020002869	1
ENSOARG00020002870	1
ENSOARG00020002907	1
ENSOARG00020002925	1
ENSOARG00020002928	1
ENSOARG00020002936	1
ENSOARG00020002952	1
ENSOARG00020002956	1
ENSOARG00020002962	1
ENSOARG00020002994	1
ENSOARG00020003011	1
ENSOARG00020003033	1
ENSOARG00020003097	1
ENSOARG00020003134	1
ENSOARG00020003155	1
ENSOARG00020003159	1
ENSOARG00020003184	1
ENSOARG00020003208	1
ENSOARG00020003222	1
ENSOARG00020003246	1
ENSOARG00020003254	1
ENSOARG00020003270	1
ENSOARG00020003276	1
ENSOARG00020003305	1
ENSOARG00020003336	1
ENSOARG00020003339	1
ENSOARG00020003376	1
ENSOARG00020003400	1
ENSOARG00020003413	1
ENSOARG00020003434	1
ENSOARG00020003444	1
ENSOARG00020003458	1
ENSOARG00020003459	1
ENSOARG00020003474	1
ENSOARG00020003479	1
ENSOARG00020003490	1
ENSOARG00020003510	1
ENSOARG00020003511	1
ENSOARG00020003513	1
ENSOARG00020003523	1
ENSOARG00020003542	1
ENSOARG00020003550	1
ENSOARG00020003553	1
ENSOARG00020003576	1
ENSOARG00020003594	1
ENSOARG00020003597	1
ENSOARG00020003613	1
ENSOARG00020003615	1
ENSOARG00020003617	1
ENSOARG00020003625	1
ENSOARG00020003627	1
ENSOARG00020003658	1
ENSOARG00020003714	1
ENSOARG00020003761	1
ENSOARG00020003764	1
ENSOARG00020003766	1
ENSOARG00020003820	1
ENSOARG00020003825	1
ENSOARG00020003832	1
ENSOARG00020003839	1
ENSOARG00020003857	1
ENSOARG00020003862	1
ENSOARG00020003881	1
ENSOARG00020003884	1
ENSOARG00020003890	1
ENSOARG00020003892	1
ENSOARG00020003895	1
ENSOARG00020003903	1
ENSOARG00020003904	1
ENSOARG00020003916	1
ENSOARG00020003917	1
ENSOARG00020003920	1
ENSOARG00020003925	1
ENSOARG00020003931	1
ENSOARG00020003939	1
ENSOARG00020003952	1
ENSOARG00020003960	1
ENSOARG00020003970	1
ENSOARG00020003971	1
ENSOARG00020003983	1
ENSOARG00020004038	1
ENSOARG00020004058	1
ENSOARG00020004060	1
ENSOARG00020004064	1
ENSOARG00020004067	1
ENSOARG00020004077	1
ENSOARG00020004078	1
ENSOARG00020004089	1
ENSOARG00020004091	1
ENSOARG00020004157	1
ENSOARG00020004165	1
ENSOARG00020004174	1
ENSOARG00020004179	1
ENSOARG00020004211	1
ENSOARG00020004215	1
ENSOARG00020004233	1
ENSOARG00020004246	1
ENSOARG00020004269	1
ENSOARG00020004274	1
ENSOARG00020004330	1
ENSOARG00020004334	1
ENSOARG00020004337	1
ENSOARG00020004341	1
ENSOARG00020004350	1
ENSOARG00020004351	1
ENSOARG00020004356	1
ENSOARG00020004372	1
ENSOARG00020004384	1
ENSOARG00020004392	1
ENSOARG00020004405	1
ENSOARG00020004416	1
ENSOARG00020004425	1
ENSOARG00020004430	1
ENSOARG00020004432	1
ENSOARG00020004438	1
ENSOARG00020004441	1
ENSOARG00020004449	1
ENSOARG00020004451	1
ENSOARG00020004477	1
ENSOARG00020004493	1
ENSOARG00020004496	1
ENSOARG00020004502	1
ENSOARG00020004529	1
ENSOARG00020004532	1
ENSOARG00020004545	1
ENSOARG00020004589	1
ENSOARG00020004601	1
ENSOARG00020004609	1
ENSOARG00020004619	1
ENSOARG00020004622	1
ENSOARG00020004630	1
ENSOARG00020004653	1
ENSOARG00020004656	1
ENSOARG00020004665	1
ENSOARG00020004668	1
ENSOARG00020004674	1
ENSOARG00020004693	1
ENSOARG00020004753	1
ENSOARG00020004781	1
ENSOARG00020004787	1
ENSOARG00020004794	1
ENSOARG00020004797	1
ENSOARG00020004798	1
ENSOARG00020004806	1
ENSOARG00020004813	1
ENSOARG00020004883	1
ENSOARG00020004888	1
ENSOARG00020004904	1
ENSOARG00020004919	1
ENSOARG00020004927	1
ENSOARG00020004941	1
ENSOARG00020004948	1
ENSOARG00020004949	1
ENSOARG00020004961	1
ENSOARG00020005020	1
ENSOARG00020005023	1
ENSOARG00020005039	1
ENSOARG00020005044	1
ENSOARG00020005069	1
ENSOARG00020005082	1
ENSOARG00020005088	1
ENSOARG00020005096	1
ENSOARG00020005100	1
ENSOARG00020005121	1
ENSOARG00020005147	1
ENSOARG00020005153	1
ENSOARG00020005160	1
ENSOARG00020005174	1
ENSOARG00020005177	1
ENSOARG00020005179	1
ENSOARG00020005203	1
ENSOARG00020005221	1
ENSOARG00020005297	1
ENSOARG00020005309	1
ENSOARG00020005322	1
ENSOARG00020005329	1
ENSOARG00020005333PEPLD	1
ENSOARG00020005347	1
ENSOARG00020005362	1
ENSOARG00020005363	1
ENSOARG00020005366	1
ENSOARG00020005380	1
ENSOARG00020005433	1
ENSOARG00020005441	1
ENSOARG00020005448	1
ENSOARG00020005455	1
ENSOARG00020005460	1
ENSOARG00020005461	1
ENSOARG00020005477	1
ENSOARG00020005487	1
ENSOARG00020005500	1
ENSOARG00020005502	1
ENSOARG00020005527	1
ENSOARG00020005533	1
ENSOARG00020005536	1
ENSOARG00020005561	1
ENSOARG00020005576	1
ENSOARG00020005635	1
ENSOARG00020005636	1
ENSOARG00020005645	1
ENSOARG00020005649	1
ENSOARG00020005683	1
ENSOARG00020005711	1
ENSOARG00020005717	1
ENSOARG00020005719GK	1
ENSOARG00020005732	1
ENSOARG00020005733	1
ENSOARG00020005744	1
ENSOARG00020005745	1
ENSOARG00020005775	1
ENSOARG00020005780	1
ENSOARG00020005784	1
ENSOARG00020005791	1
ENSOARG00020005792	1
ENSOARG00020005797	1
ENSOARG00020005805	1
ENSOARG00020005825	1
ENSOARG00020005839	1
ENSOARG00020005861	1
ENSOARG00020005878	1
ENSOARG00020005895	1
ENSOARG00020005902	1
ENSOARG00020005913	1
ENSOARG00020005932	1
ENSOARG00020005933	1
ENSOARG00020005943	1
ENSOARG00020005950	1
ENSOARG00020005955	1
ENSOARG00020005960	1
ENSOARG00020005967	1
ENSOARG00020005970	1
ENSOARG00020005982	1
ENSOARG00020005997	1
ENSOARG00020006007	1
ENSOARG00020006014	1
ENSOARG00020006015	1
ENSOARG00020006025	1
ENSOARG00020006073	1
ENSOARG00020006097	1
ENSOARG00020006197	1
ENSOARG00020006206	1
ENSOARG00020006229	1
ENSOARG00020006248	1
ENSOARG00020006273	1
ENSOARG00020006277	1
ENSOARG00020006284	1
ENSOARG00020006302	1
ENSOARG00020006345	1
ENSOARG00020006349	1
ENSOARG00020006358	1
ENSOARG00020006366	1
ENSOARG00020006372	1
ENSOARG00020006392	1
ENSOARG00020006415	1
ENSOARG00020006420	1
ENSOARG00020006428	1
ENSOARG00020006440	1
ENSOARG00020006442	1
ENSOARG00020006462	1
ENSOARG00020006469	1
ENSOARG00020006477	1
ENSOARG00020006498	1
ENSOARG00020006500	1
ENSOARG00020006511	1
ENSOARG00020006513	1
ENSOARG00020006523	1
ENSOARG00020006553	1
ENSOARG00020006591	1
ENSOARG00020006619	1
ENSOARG00020006644	1
ENSOARG00020006645	1
ENSOARG00020006665	1
ENSOARG00020006683	1
ENSOARG00020006692	1
ENSOARG00020006704	1
ENSOARG00020006707	1
ENSOARG00020006722	1
ENSOARG00020006740	1
ENSOARG00020006751	1
ENSOARG00020006754	1
ENSOARG00020006756	1
ENSOARG00020006764	1
ENSOARG00020006772	1
ENSOARG00020006773	1
ENSOARG00020006831	1
ENSOARG00020006832	1
ENSOARG00020006852	1
ENSOARG00020006859	1
ENSOARG00020006869	1
ENSOARG00020006873	1
ENSOARG00020006877	1
ENSOARG00020006912	1
ENSOARG00020006916	1
ENSOARG00020006954	1
ENSOARG00020006959	1
ENSOARG00020006982	1
ENSOARG00020006990	1
ENSOARG00020007007	1
ENSOARG00020007009	1
ENSOARG00020007039	1
ENSOARG00020007077	1
ENSOARG00020007083	1
ENSOARG00020007088	1
ENSOARG00020007103	1
ENSOARG00020007135	1
ENSOARG00020007156	1
ENSOARG00020007160	1
ENSOARG00020007182	1
ENSOARG00020007200	1
ENSOARG00020007243	1
ENSOARG00020007255	1
ENSOARG00020007261	1
ENSOARG00020007303	1
ENSOARG00020007341	1
ENSOARG00020007343	1
ENSOARG00020007391	1
ENSOARG00020007395	1
ENSOARG00020007419	1
ENSOARG00020007449	1
ENSOARG00020007462	1
ENSOARG00020007489	1
ENSOARG00020007496	1
ENSOARG00020007522	1
ENSOARG00020007529	1
ENSOARG00020007538	1
ENSOARG00020007552	1
ENSOARG00020007572	1
ENSOARG00020007578	1
ENSOARG00020007581	1
ENSOARG00020007596	1
ENSOARG00020007602	1
ENSOARG00020007609	1
ENSOARG00020007625	1
ENSOARG00020007630	1
ENSOARG00020007668	1
ENSOARG00020007693	1
ENSOARG00020007703	1
ENSOARG00020007748	1
ENSOARG00020007750	1
ENSOARG00020007752	1
ENSOARG00020007764	1
ENSOARG00020007770	1
ENSOARG00020007774	1
ENSOARG00020007776	1
ENSOARG00020007779	1
ENSOARG00020007827	1
ENSOARG00020007838	1
ENSOARG00020007845	1
ENSOARG00020007852	1
ENSOARG00020007854	1
ENSOARG00020007882	1
ENSOARG00020007883	1
ENSOARG00020007904	1
ENSOARG00020007914	1
ENSOARG00020007924	1
ENSOARG00020007966	1
ENSOARG00020007969	1
ENSOARG00020007987	1
ENSOARG00020008005	1
ENSOARG00020008019	1
ENSOARG00020008020	1
ENSOARG00020008131	1
ENSOARG00020008156	1
ENSOARG00020008164	1
ENSOARG00020008172	1
ENSOARG00020008188	1
ENSOARG00020008195	1
ENSOARG00020008233	1
ENSOARG00020008236	1
ENSOARG00020008291	1
ENSOARG00020008296	1
ENSOARG00020008311	1
ENSOARG00020008324	1
ENSOARG00020008352	1
ENSOARG00020008355	1
ENSOARG00020008382	1
ENSOARG00020008401	1
ENSOARG00020008413	1
ENSOARG00020008414	1
ENSOARG00020008428	1
ENSOARG00020008473	1
ENSOARG00020008474	1
ENSOARG00020008504	1
ENSOARG00020008508	1
ENSOARG00020008512	1
ENSOARG00020008518	1
ENSOARG00020008533	1
ENSOARG00020008539	1
ENSOARG00020008541	1
ENSOARG00020008577	1
ENSOARG00020008581	1
ENSOARG00020008637	1
ENSOARG00020008638	1
ENSOARG00020008643	1
ENSOARG00020008654	1
ENSOARG00020008691	1
ENSOARG00020008740	1
ENSOARG00020008761	1
ENSOARG00020008768	1
ENSOARG00020008796	1
ENSOARG00020008823	1
ENSOARG00020008837	1
ENSOARG00020008860	1
ENSOARG00020008874	1
ENSOARG00020008905	1
ENSOARG00020008915	1
ENSOARG00020008929	1
ENSOARG00020008962	1
ENSOARG00020008986	1
ENSOARG00020008990	1
ENSOARG00020008993	1
ENSOARG00020009016	1
ENSOARG00020009027	1
ENSOARG00020009039	1
ENSOARG00020009061	1
ENSOARG00020009078	1
ENSOARG00020009080	1
ENSOARG00020009090	1
ENSOARG00020009112	1
ENSOARG00020009135	1
ENSOARG00020009147	1
ENSOARG00020009159	1
ENSOARG00020009182	1
ENSOARG00020009191	1
ENSOARG00020009216	1
ENSOARG00020009259	1
ENSOARG00020009272	1
ENSOARG00020009324	1
ENSOARG00020009345	1
ENSOARG00020009346	1
ENSOARG00020009357	1
ENSOARG00020009358	1
ENSOARG00020009372	1
ENSOARG00020009381	1
ENSOARG00020009449	1
ENSOARG00020009468	1
ENSOARG00020009470	1
ENSOARG00020009487	1
ENSOARG00020009496	1
ENSOARG00020009501	1
ENSOARG00020009539	1
ENSOARG00020009554	1
ENSOARG00020009561	1
ENSOARG00020009576	1
ENSOARG00020009584	1
ENSOARG00020009596	1
ENSOARG00020009610	1
ENSOARG00020009628	1
ENSOARG00020009633	1
ENSOARG00020009659	1
ENSOARG00020009670	1
ENSOARG00020009673	1
ENSOARG00020009700	1
ENSOARG00020009766	1
ENSOARG00020009801	1
ENSOARG00020009809	1
ENSOARG00020009821	1
ENSOARG00020009840	1
ENSOARG00020009854	1
ENSOARG00020009857	1
ENSOARG00020009889	1
ENSOARG00020009908	1
ENSOARG00020009946	1
ENSOARG00020009969	1
ENSOARG00020009986	1
ENSOARG00020010000	1
ENSOARG00020010001	1
ENSOARG00020010024	1
ENSOARG00020010031	1
ENSOARG00020010059	1
ENSOARG00020010091	1
ENSOARG00020010098	1
ENSOARG00020010106	1
ENSOARG00020010111	1
ENSOARG00020010127	1
ENSOARG00020010128	1
ENSOARG00020010129	1
ENSOARG00020010131	1
ENSOARG00020010132	1
ENSOARG00020010180	1
ENSOARG00020010185	1
ENSOARG00020010199	1
ENSOARG00020010229	1
ENSOARG00020010235	1
ENSOARG00020010242	1
ENSOARG00020010260	1
ENSOARG00020010262	1
ENSOARG00020010273	1
ENSOARG00020010276	1
ENSOARG00020010295	1
ENSOARG00020010316	1
ENSOARG00020010327	1
ENSOARG00020010351	1
ENSOARG00020010353	1
ENSOARG00020010359	1
ENSOARG00020010362	1
ENSOARG00020010399	1
ENSOARG00020010413	1
ENSOARG00020010442	1
ENSOARG00020010455	1
ENSOARG00020010465	1
ENSOARG00020010470	1
ENSOARG00020010475	1
ENSOARG00020010538	1
ENSOARG00020010555	1
ENSOARG00020010561	1
ENSOARG00020010565	1
ENSOARG00020010580	1
ENSOARG00020010598	1
ENSOARG00020010606	1
ENSOARG00020010615	1
ENSOARG00020010617	1
ENSOARG00020010646	1
ENSOARG00020010737	1
ENSOARG00020010738	1
ENSOARG00020010740	1
ENSOARG00020010756	1
ENSOARG00020010758	1
ENSOARG00020010784	1
ENSOARG00020010810	1
ENSOARG00020010831	1
ENSOARG00020010836	1
ENSOARG00020010877	1
ENSOARG00020010974	1
ENSOARG00020011002	1
ENSOARG00020011013	1
ENSOARG00020011037	1
ENSOARG00020011040	1
ENSOARG00020011047	1
ENSOARG00020011075	1
ENSOARG00020011076	1
ENSOARG00020011127	1
ENSOARG00020011177	1
ENSOARG00020011197	1
ENSOARG00020011198	1
ENSOARG00020011200	1
ENSOARG00020011202	1
ENSOARG00020011216	1
ENSOARG00020011224	1
ENSOARG00020011316	1
ENSOARG00020011326	1
ENSOARG00020011391	1
ENSOARG00020011397	1
ENSOARG00020011400	1
ENSOARG00020011401	1
ENSOARG00020011405	1
ENSOARG00020011411	1
ENSOARG00020011415	1
ENSOARG00020011418	1
ENSOARG00020011424	1
ENSOARG00020011427	1
ENSOARG00020011432	1
ENSOARG00020011438	1
ENSOARG00020011439	1
ENSOARG00020011462	1
ENSOARG00020011490	1
ENSOARG00020011494	1
ENSOARG00020011496	1
ENSOARG00020011497	1
ENSOARG00020011515	1
ENSOARG00020011525	1
ENSOARG00020011531	1
ENSOARG00020011534	1
ENSOARG00020011554	1
ENSOARG00020011569	1
ENSOARG00020011578	1
ENSOARG00020011589	1
ENSOARG00020011626	1
ENSOARG00020011629	1
ENSOARG00020011633	1
ENSOARG00020011649	1
ENSOARG00020011664	1
ENSOARG00020011672	1
ENSOARG00020011681	1
ENSOARG00020011685	1
ENSOARG00020011690	1
ENSOARG00020011707	1
ENSOARG00020011732	1
ENSOARG00020011771	1
ENSOARG00020011796	1
[truncated: 11,429 more rows]

## Sheet: Blood_GO
query	significant	p_value	term_size	query_size	intersection_size	precision	recall	term_id	source	term_name	effective_domain_size	source_order
ME19	TRUE	6.35015e-26	355	155	48	0.309677	0.135211	GO:0098542	GO:BP	defense response to other organism	8419	22010
ME19	TRUE	2.84053e-25	545	155	56	0.36129	0.102752	GO:0009607	GO:BP	response to biotic stimulus	8419	3981
ME19	TRUE	2.84053e-25	525	155	55	0.354839	0.104762	GO:0043207	GO:BP	response to external biotic stimulus	8419	12207
ME19	TRUE	2.84053e-25	525	155	55	0.354839	0.104762	GO:0051707	GO:BP	response to other organism	8419	16071
ME19	TRUE	9.58331e-25	172	155	35	0.225806	0.203488	GO:0009615	GO:BP	response to virus	8419	3988
ME19	TRUE	4.46681e-24	118	155	30	0.193548	0.254237	GO:0051607	GO:BP	defense response to virus	8419	15984
ME19	TRUE	4.46681e-24	118	155	30	0.193548	0.254237	GO:0140546	GO:BP	defense response to symbiont	8419	23168
ME19	TRUE	8.61403e-24	593	155	56	0.36129	0.0944351	GO:0044419	GO:BP	biological process involved in interspecies interaction between organisms	8419	12795
ME19	TRUE	6.5451e-20	579	155	51	0.329032	0.0880829	GO:0006952	GO:BP	defense response	8419	2887
ME19	TRUE	8.59434e-19	224	155	33	0.212903	0.147321	GO:0045087	GO:BP	innate immune response	8419	13129
ME19	TRUE	5.54575e-16	954	155	59	0.380645	0.0618449	GO:0009605	GO:BP	response to external stimulus	8419	3979
ME19	TRUE	1.46612e-14	654	155	47	0.303226	0.0718654	GO:0006955	GO:BP	immune response	8419	2890
ME19	TRUE	3.96058e-11	165	155	22	0.141935	0.133333	GO:0002831	GO:BP	regulation of response to biotic stimulus	8419	1465
ME19	TRUE	1.29109e-10	396	155	32	0.206452	0.0808081	GO:0034097	GO:BP	response to cytokine	8419	9678
ME19	TRUE	1.56071e-10	1148	155	56	0.36129	0.0487805	GO:0002376	GO:BP	immune system process	8419	1029
ME19	TRUE	6.20172e-10	103	155	17	0.109677	0.165049	GO:0045088	GO:BP	regulation of innate immune response	8419	13130
ME19	TRUE	7.3475e-10	41	155	12	0.0774194	0.292683	GO:0048525	GO:BP	negative regulation of viral process	8419	14861
ME19	TRUE	4.19032e-09	401	155	30	0.193548	0.074813	GO:0050776	GO:BP	regulation of immune response	8419	15328
ME19	TRUE	1.36626e-08	270	155	24	0.154839	0.0888889	GO:0031347	GO:BP	regulation of defense response	8419	8287
ME19	TRUE	1.36626e-08	78	155	14	0.0903226	0.179487	GO:0050792	GO:BP	regulation of viral process	8419	15338
ME19	TRUE	1.83908e-08	32	155	10	0.0645161	0.3125	GO:0034340	GO:BP	response to type I interferon	8419	9862
ME19	TRUE	2.50409e-08	1593	155	63	0.406452	0.039548	GO:0006950	GO:BP	response to stress	8419	2886
ME19	TRUE	9.09194e-08	183	155	19	0.122581	0.103825	GO:0019221	GO:BP	cytokine-mediated signaling pathway	8419	6479
ME19	TRUE	1.00001e-07	28	155	9	0.0580645	0.321429	GO:0071357	GO:BP	cellular response to type I interferon	8419	19404
ME19	TRUE	1.00001e-07	28	155	9	0.0580645	0.321429	GO:0060337	GO:BP	type I interferon signaling pathway	8419	17127
ME19	TRUE	1.67535e-07	65	155	12	0.0774194	0.184615	GO:1903900	GO:BP	regulation of viral life cycle	8419	26915
ME19	TRUE	2.57808e-07	31	155	9	0.0580645	0.290323	GO:0045824	GO:BP	negative regulation of innate immune response	8419	13554
ME19	TRUE	2.92541e-07	3473	155	100	0.645161	0.0287936	GO:0050896	GO:BP	response to stimulus	8419	15425
ME19	TRUE	9.88497e-07	395	155	26	0.167742	0.0658228	GO:0032101	GO:BP	regulation of response to external stimulus	8419	8548
ME19	TRUE	1.47601e-06	684	155	35	0.225806	0.0511696	GO:0002682	GO:BP	regulation of immune system process	8419	1323
ME19	TRUE	2.30364e-06	356	155	24	0.154839	0.0674157	GO:0071345	GO:BP	cellular response to cytokine stimulus	8419	19392
ME19	TRUE	4.64327e-06	21	155	7	0.0451613	0.333333	GO:0045071	GO:BP	negative regulation of viral genome replication	8419	13128
ME19	TRUE	6.83157e-06	74	155	11	0.0709677	0.148649	GO:0060759	GO:BP	regulation of response to cytokine stimulus	8419	17529
ME19	TRUE	7.00557e-06	14	155	6	0.0387097	0.428571	GO:0035456	GO:BP	response to interferon-beta	8419	10410
ME19	TRUE	8.00559e-06	4	155	4	0.0258065	1	GO:0032020	GO:BP	ISG15-protein conjugation	8419	8499
ME19	TRUE	8.43654e-06	23	155	7	0.0451613	0.304348	GO:0060338	GO:BP	regulation of type I interferon-mediated signaling pathway	8419	17128
ME19	TRUE	1.07361e-05	1157	155	46	0.296774	0.039758	GO:0010033	GO:BP	response to organic substance	8419	4309
ME19	TRUE	2.28214e-05	189	155	16	0.103226	0.0846561	GO:0002683	GO:BP	negative regulation of immune system process	8419	1324
ME19	TRUE	2.52883e-05	68	155	10	0.0645161	0.147059	GO:0001959	GO:BP	regulation of cytokine-mediated signaling pathway	8419	684
ME19	TRUE	2.93931e-05	10	155	5	0.0322581	0.5	GO:0035455	GO:BP	response to interferon-alpha	8419	10409
ME19	TRUE	3.67222e-05	55	155	9	0.0580645	0.163636	GO:0002832	GO:BP	negative regulation of response to biotic stimulus	8419	1466
ME19	TRUE	4.39954e-05	251	155	18	0.116129	0.0717131	GO:0050778	GO:BP	positive regulation of immune response	8419	15330
ME19	TRUE	4.93842e-05	11	155	5	0.0322581	0.454545	GO:0060333	GO:BP	interferon-gamma-mediated signaling pathway	8419	17123
ME19	TRUE	5.72265e-05	75	155	10	0.0645161	0.133333	GO:0050777	GO:BP	negative regulation of immune response	8419	15329
ME19	TRUE	5.99989e-05	59	155	9	0.0580645	0.152542	GO:0032606	GO:BP	type I interferon production	8419	8861
ME19	TRUE	5.99989e-05	59	155	9	0.0580645	0.152542	GO:0032479	GO:BP	regulation of type I interferon production	8419	8792
ME19	TRUE	5.99989e-05	44	155	8	0.0516129	0.181818	GO:0045069	GO:BP	regulation of viral genome replication	8419	13126
ME19	TRUE	0.000108145	81	155	10	0.0645161	0.123457	GO:0002833	GO:BP	positive regulation of response to biotic stimulus	8419	1467
ME19	TRUE	0.000128023	422	155	23	0.148387	0.0545024	GO:0002684	GO:BP	positive regulation of immune system process	8419	1325
ME19	TRUE	0.000156009	172	155	14	0.0903226	0.0813953	GO:0016032	GO:BP	viral process	8419	5644
ME19	TRUE	0.000157172	126	155	12	0.0774194	0.0952381	GO:0019058	GO:BP	viral life cycle	8419	6424
ME19	TRUE	0.000158313	105	155	11	0.0709677	0.104762	GO:0002274	GO:BP	myeloid leukocyte activation	8419	929
ME19	TRUE	0.000166015	14	155	5	0.0322581	0.357143	GO:0060339	GO:BP	negative regulation of type I interferon-mediated signaling pathway	8419	17129
ME19	TRUE	0.000255077	348	155	20	0.129032	0.0574713	GO:0001817	GO:BP	regulation of cytokine production	8419	586
ME19	TRUE	0.000268867	909	155	36	0.232258	0.039604	GO:0048584	GO:BP	positive regulation of response to stimulus	8419	14910
ME19	TRUE	0.000292106	352	155	20	0.129032	0.0568182	GO:0001816	GO:BP	cytokine production	8419	585
ME19	TRUE	0.000304455	237	155	16	0.103226	0.0675105	GO:0001819	GO:BP	positive regulation of cytokine production	8419	588
ME19	TRUE	0.000306198	40	155	7	0.0451613	0.175	GO:0032481	GO:BP	positive regulation of type I interferon production	8419	8794
ME19	TRUE	0.000321625	958	155	37	0.23871	0.0386221	GO:0071310	GO:BP	cellular response to organic substance	8419	19359
ME19	TRUE	0.000761949	46	155	7	0.0451613	0.152174	GO:0034341	GO:BP	response to interferon-gamma	8419	9863
ME19	TRUE	0.000761949	63	155	8	0.0516129	0.126984	GO:0045089	GO:BP	positive regulation of innate immune response	8419	13131
ME19	TRUE	0.000822761	619	155	27	0.174194	0.0436187	GO:0080134	GO:BP	regulation of response to stress	8419	20894
ME19	TRUE	0.000856468	10	155	4	0.0258065	0.4	GO:0035458	GO:BP	cellular response to interferon-beta	8419	10412
ME19	TRUE	0.00140822	69	155	8	0.0516129	0.115942	GO:0019079	GO:BP	viral genome replication	8419	6442
ME19	TRUE	0.00190111	12	155	4	0.0258065	0.333333	GO:0002281	GO:BP	macrophage activation involved in immune response	8419	936
ME19	TRUE	0.00226477	513	155	23	0.148387	0.0448343	GO:0070647	GO:BP	protein modification by small protein conjugation or removal	8419	18999
ME19	TRUE	0.00226769	38	155	6	0.0387097	0.157895	GO:0071346	GO:BP	cellular response to interferon-gamma	8419	19393
ME19	TRUE	0.00240256	1526	155	48	0.309677	0.0314548	GO:0042221	GO:BP	response to chemical	8419	11633
ME19	TRUE	0.00269993	121	155	10	0.0645161	0.0826446	GO:0031349	GO:BP	positive regulation of defense response	8419	8289
ME19	TRUE	0.00349494	1244	155	41	0.264516	0.0329582	GO:0070887	GO:BP	cellular response to chemical stimulus	8419	19132
ME19	TRUE	0.00370917	80	155	8	0.0516129	0.1	GO:0043123	GO:BP	positive regulation of I-kappaB kinase/NF-kappaB signaling	8419	12167
ME19	TRUE	0.00376537	428	155	20	0.129032	0.046729	GO:0032446	GO:BP	protein modification by small protein conjugation	8419	8770
ME19	TRUE	0.00445289	105	155	9	0.0580645	0.0857143	GO:0031348	GO:BP	negative regulation of defense response	8419	8288
ME19	TRUE	0.00473885	28	155	5	0.0322581	0.178571	GO:0060760	GO:BP	positive regulation of response to cytokine stimulus	8419	17530
ME19	TRUE	0.00537476	45	155	6	0.0387097	0.133333	GO:0002275	GO:BP	myeloid cell activation involved in immune response	8419	930
ME19	TRUE	0.00591668	189	155	12	0.0774194	0.0634921	GO:0032103	GO:BP	positive regulation of response to external stimulus	8419	8550
ME19	TRUE	0.00591668	480	155	21	0.135484	0.04375	GO:0001775	GO:BP	cell activation	8419	552
ME19	TRUE	0.00591668	445	155	20	0.129032	0.0449438	GO:0045321	GO:BP	leukocyte activation	8419	13229
ME19	TRUE	0.00605693	1683	155	50	0.322581	0.0297089	GO:0048583	GO:BP	regulation of response to stimulus	8419	14909
ME19	TRUE	0.00674286	17	155	4	0.0258065	0.235294	GO:0032607	GO:BP	interferon-alpha production	8419	8862
ME19	TRUE	0.00674286	17	155	4	0.0258065	0.235294	GO:0046596	GO:BP	regulation of viral entry into host cell	8419	14237
ME19	TRUE	0.00674286	17	155	4	0.0258065	0.235294	GO:0032647	GO:BP	regulation of interferon-alpha production	8419	8902
ME19	TRUE	0.00800032	141	155	10	0.0645161	0.070922	GO:0007249	GO:BP	I-kappaB kinase/NF-kappaB signaling	8419	3144
ME19	TRUE	0.008061	32	155	5	0.0322581	0.15625	GO:0001960	GO:BP	negative regulation of cytokine-mediated signaling pathway	8419	685
ME19	TRUE	0.00914297	33	155	5	0.0322581	0.151515	GO:0032608	GO:BP	interferon-beta production	8419	8863
ME19	TRUE	0.00914297	33	155	5	0.0322581	0.151515	GO:0032648	GO:BP	regulation of interferon-beta production	8419	8903
ME19	TRUE	0.0094264	262	155	14	0.0903226	0.0534351	GO:0002252	GO:BP	immune effector process	8419	907
ME19	TRUE	0.00958958	2	155	2	0.0129032	1	GO:0035781	GO:BP	CD86 biosynthetic process	8419	10642
ME19	TRUE	0.00958958	2	155	2	0.0129032	1	GO:0034124	GO:BP	regulation of MyD88-dependent toll-like receptor signaling pathway	8419	9702
ME19	TRUE	0.00994274	120	155	9	0.0580645	0.075	GO:0043122	GO:BP	regulation of I-kappaB kinase/NF-kappaB signaling	8419	12166
ME19	TRUE	0.00998135	34	155	5	0.0322581	0.147059	GO:0060761	GO:BP	negative regulation of response to cytokine stimulus	8419	17531
ME19	TRUE	0.0129139	9	155	3	0.0193548	0.333333	GO:0002755	GO:BP	MyD88-dependent toll-like receptor signaling pathway	8419	1390
ME19	TRUE	0.0129139	9	155	3	0.0193548	0.333333	GO:2001185	GO:BP	regulation of CD8-positive, alpha-beta T cell activation	8419	30359
ME19	TRUE	0.0143131	154	155	10	0.0645161	0.0649351	GO:0032102	GO:BP	negative regulation of response to external stimulus	8419	8549
ME19	TRUE	0.0144354	1042	155	34	0.219355	0.0326296	GO:0007166	GO:BP	cell surface receptor signaling pathway	8419	3068
ME19	TRUE	0.014755	102	155	8	0.0516129	0.0784314	GO:0002221	GO:BP	pattern recognition receptor signaling pathway	8419	878
ME19	TRUE	0.016307	22	155	4	0.0258065	0.181818	GO:0052372	GO:BP	modulation by symbiont of entry into host	8419	16538
ME19	TRUE	0.0196017	388	155	17	0.109677	0.0438144	GO:0016567	GO:BP	protein ubiquitination	8419	5850
ME19	TRUE	0.0212655	24	155	4	0.0258065	0.166667	GO:0043903	GO:BP	regulation of biological process involved in symbiotic interaction	8419	12514
ME19	TRUE	0.0212655	84	155	7	0.0451613	0.0833333	GO:1903555	GO:BP	regulation of tumor necrosis factor superfamily cytokine production	8419	26612
ME19	TRUE	0.0212655	24	155	4	0.0258065	0.166667	GO:0097028	GO:BP	dendritic cell differentiation	8419	21623
ME19	TRUE	0.0212655	41	155	5	0.0322581	0.121951	GO:0042116	GO:BP	macrophage activation	8419	11552
ME19	TRUE	0.0212655	41	155	5	0.0322581	0.121951	GO:0050688	GO:BP	regulation of defense response to virus	8419	15285
ME19	TRUE	0.0212655	24	155	4	0.0258065	0.166667	GO:0001961	GO:BP	positive regulation of cytokine-mediated signaling pathway	8419	686
ME19	TRUE	0.0212655	84	155	7	0.0451613	0.0833333	GO:0071706	GO:BP	tumor necrosis factor superfamily cytokine production	8419	19703
ME19	TRUE	0.0232054	3	155	2	0.0129032	0.666667	GO:0032197	GO:BP	transposition, RNA-mediated	8419	8583
ME19	TRUE	0.0232054	3	155	2	0.0129032	0.666667	GO:0071350	GO:BP	cellular response to interleukin-15	8419	19397
ME19	TRUE	0.0232054	3	155	2	0.0129032	0.666667	GO:0035723	GO:BP	interleukin-15-mediated signaling pathway	8419	10594
ME19	TRUE	0.0232054	3	155	2	0.0129032	0.666667	GO:0070672	GO:BP	response to interleukin-15	8419	19021
ME19	TRUE	0.0238221	25	155	4	0.0258065	0.16	GO:0032728	GO:BP	positive regulation of interferon-beta production	8419	8983
ME19	TRUE	0.0247277	830	155	28	0.180645	0.0337349	GO:0012501	GO:BP	programmed cell death	8419	5118
ME19	TRUE	0.0247277	64	155	6	0.0387097	0.09375	GO:0019882	GO:BP	antigen processing and presentation	8419	7001
ME19	TRUE	0.0247277	512	155	20	0.129032	0.0390625	GO:0010628	GO:BP	positive regulation of gene expression	8419	4775
ME19	TRUE	0.0265568	171	155	10	0.0645161	0.0584795	GO:0050863	GO:BP	regulation of T cell activation	8419	15397
ME19	TRUE	0.0305503	145	155	9	0.0580645	0.062069	GO:0002366	GO:BP	leukocyte activation involved in immune response	8419	1021
ME19	TRUE	0.0317784	146	155	9	0.0580645	0.0616438	GO:0002263	GO:BP	cell activation involved in immune response	8419	918
ME19	TRUE	0.0388451	48	155	5	0.0322581	0.104167	GO:0098586	GO:BP	cellular response to virus	8419	22017
ME19	TRUE	0.0408693	14	155	3	0.0193548	0.214286	GO:0043011	GO:BP	myeloid dendritic cell differentiation	8419	12102
ME19	TRUE	0.0408693	14	155	3	0.0193548	0.214286	GO:0032727	GO:BP	positive regulation of interferon-alpha production	8419	8982
ME19	TRUE	0.0413022	4	155	2	0.0129032	0.5	GO:0070106	GO:BP	interleukin-27-mediated signaling pathway	8419	18663
ME19	TRUE	0.0413022	4	155	2	0.0129032	0.5	GO:0045625	GO:BP	regulation of T-helper 1 cell differentiation	8419	13369
ME19	TRUE	0.0447578	50	155	5	0.0322581	0.1	GO:0032760	GO:BP	positive regulation of tumor necrosis factor production	8419	9015
ME19	TRUE	0.0483687	15	155	3	0.0193548	0.2	GO:0019884	GO:BP	antigen processing and presentation of exogenous antigen	8419	7003
ME19	TRUE	0.0483687	51	155	5	0.0322581	0.0980392	GO:1903557	GO:BP	positive regulation of tumor necrosis factor superfamily cytokine production	8419	26614
ME19	TRUE	0.00472985	4	148	3	0.0202703	0.75	GO:0001730	GO:MF	2'-5'-oligoadenylate synthetase activity	8384	312
ME19	TRUE	0.00472985	53	148	7	0.0472973	0.132075	GO:0003725	GO:MF	double-stranded RNA binding	8384	437
ME19	TRUE	0.00472985	553	148	24	0.162162	0.0433996	GO:0046914	GO:MF	transition metal ion binding	8384	7327
ME19	TRUE	0.00744532	436	148	20	0.135135	0.0458716	GO:0008270	GO:MF	zinc ion binding	8384	2070
ME19	TRUE	0.0122798	31	148	5	0.0337838	0.16129	GO:0140359	GO:MF	ABC-type transporter activity	8384	11818
ME19	TRUE	0.0122798	115	148	9	0.0608108	0.0782609	GO:0005126	GO:MF	cytokine receptor binding	8384	1622
ME19	TRUE	0.0173347	2	148	2	0.0135135	1	GO:0042296	GO:MF	ISG15 transferase activity	8384	6620
ME19	TRUE	0.0359802	3	148	2	0.0135135	0.666667	GO:0003726	GO:MF	double-stranded RNA adenosine deaminase activity	8384	438
ME19	TRUE	0.0359802	3	148	2	0.0135135	0.666667	GO:0015440	GO:MF	ABC-type peptide transporter activity	8384	3207
ME19	TRUE	0.0359802	3	148	2	0.0135135	0.666667	GO:0046977	GO:MF	TAP binding	8384	7354
ME19	TRUE	0.0410903	242	148	12	0.0810811	0.0495868	GO:0019787	GO:MF	ubiquitin-like protein transferase activity	8384	4561
ME19	TRUE	8.48532e-05	19	39	6	0.153846	0.315789	HP:0030354	HP	Abnormal serum interferon level	2930	10430
ME19	TRUE	8.48532e-05	19	39	6	0.153846	0.315789	HP:0030355	HP	Abnormal serum interferon-gamma level	2930	10431
ME19	TRUE	0.000673883	29	39	6	0.153846	0.206897	HP:0011111	HP	Abnormality of immune serum protein physiology	2930	7559
ME19	TRUE	0.000673883	28	39	6	0.153846	0.214286	HP:0011112	HP	Abnormality of serum cytokine level	2930	7560
ME19	TRUE	0.00122605	9	39	4	0.102564	0.444444	HP:0040140	HP	Degeneration of the striatum	2930	14109
ME19	TRUE	0.00168656	10	39	4	0.102564	0.4	HP:0011834	HP	Moyamoya phenomenon	2930	8266
ME19	TRUE	0.00827897	16	39	4	0.102564	0.25	HP:0030356	HP	Increased serum interferon-gamma level	2930	10432
ME19	TRUE	0.00827897	16	39	4	0.102564	0.25	HP:0003207	HP	Arterial calcification	2930	2325
ME19	TRUE	0.00827897	16	39	4	0.102564	0.25	HP:0012229	HP	CSF pleocytosis	2930	8655
ME19	TRUE	0.00827897	1001	39	26	0.666667	0.025974	HP:0010978	HP	Abnormality of immune system physiology	2930	7431
ME19	TRUE	0.00857255	706	39	21	0.538462	0.029745	HP:0012647	HP	Abnormal inflammatory response	2930	9068
ME19	TRUE	0.00857255	706	39	21	0.538462	0.029745	HP:0012649	HP	Increased inflammatory response	2930	9070
ME19	TRUE	0.0093323	7	39	3	0.0769231	0.428571	HP:0009704	HP	Chronic CSF lymphocytosis	2930	6238
ME19	TRUE	0.0093323	7	39	3	0.0769231	0.428571	HP:0009709	HP	Increased CSF interferon alpha	2930	6243
ME19	TRUE	0.0093323	7	39	3	0.0769231	0.428571	HP:0009710	HP	Chilblains	2930	6244
ME19	TRUE	0.0107068	19	39	4	0.102564	0.210526	HP:0004934	HP	Vascular calcification	2930	3389
ME19	TRUE	0.0148534	39	39	5	0.128205	0.128205	HP:0009145	HP	Abnormal cerebral artery morphology	2930	5723
ME19	TRUE	0.0183224	9	39	3	0.0769231	0.333333	HP:0004809	HP	Neonatal alloimmune thrombocytopenia	2930	3306
ME19	TRUE	0.0184565	43	39	5	0.128205	0.116279	HP:0010975	HP	Abnormal B cell count	2930	7428
ME19	TRUE	0.0184565	43	39	5	0.128205	0.116279	HP:0002828	HP	Multiple joint contractures	2930	2054
ME19	TRUE	0.0184565	285	39	12	0.307692	0.0421053	HP:0011123	HP	Inflammatory abnormality of the skin	2930	7571
ME19	TRUE	0.0184565	43	39	5	0.128205	0.116279	HP:0002846	HP	Abnormal B cell morphology	2930	2068
ME19	TRUE	0.0194628	24	39	4	0.102564	0.166667	HP:0011915	HP	Cardiovascular calcification	2930	8345
ME19	TRUE	0.0213532	169	39	9	0.230769	0.0532544	HP:0002733	HP	Abnormality of the lymph nodes	2930	1995
ME19	TRUE	0.0254383	11	39	3	0.0769231	0.272727	HP:0001955	HP	Unexplained fevers	2930	1430
ME19	TRUE	0.028627	12	39	3	0.0769231	0.25	HP:0005550	HP	Chronic lymphatic leukemia	2930	3767
ME19	TRUE	0.028627	12	39	3	0.0769231	0.25	HP:0004963	HP	Calcification of the aorta	2930	3409
ME19	TRUE	0.028627	12	39	3	0.0769231	0.25	HP:0200149	HP	CSF lymphocytic pleiocytosis	2930	15519
ME19	TRUE	0.028627	12	39	3	0.0769231	0.25	HP:0002840	HP	Lymphadenitis	2930	2064
ME19	TRUE	0.028627	1224	39	27	0.692308	0.0220588	HP:0002715	HP	Abnormality of the immune system	2930	1978
ME19	TRUE	0.033817	13	39	3	0.0769231	0.230769	HP:0007052	HP	Multifocal cerebral white matter abnormalities	2930	4586
ME19	TRUE	0.033817	318	39	12	0.307692	0.0377358	HP:0011122	HP	Abnormality of skin physiology	2930	7570
ME19	TRUE	0.0375609	31	39	4	0.102564	0.129032	HP:0010994	HP	Abnormal corpus striatum morphology	2930	7446
ME19	TRUE	0.0389281	193	39	9	0.230769	0.0466321	HP:0100659	HP	Abnormal cerebral vascular morphology	2930	15149
ME19	TRUE	0.0389281	14	39	3	0.0769231	0.214286	HP:0003683	HP	Large beaked nose	2930	2627
ME19	TRUE	0.0389281	429	39	14	0.358974	0.032634	HP:0010987	HP	Abnormal cellular immune system morphology	2930	7439
ME19	TRUE	0.0389281	429	39	14	0.358974	0.032634	HP:0001881	HP	Abnormal leukocyte morphology	2930	1370
ME19	TRUE	0.0422524	15	39	3	0.0769231	0.2	HP:0001063	HP	Acrocyanosis	2930	837
ME19	TRUE	0.0422524	15	39	3	0.0769231	0.2	HP:0007076	HP	Extrapyramidal muscular rigidity	2930	4598
ME19	TRUE	0.0422524	15	39	3	0.0769231	0.2	HP:0034033	HP	Peripheral cyanosis	2930	13984
ME19	TRUE	0.0468412	35	39	4	0.102564	0.114286	HP:0100578	HP	Lipoatrophy	2930	15074
ME19	TRUE	0.0468412	16	39	3	0.0769231	0.1875	HP:0005558	HP	Chronic leukemia	2930	3770
ME19	TRUE	0.0468412	16	39	3	0.0769231	0.1875	HP:0030038	HP	Enchondroma	2930	10132
ME19	TRUE	0.0468412	444	39	14	0.358974	0.0315315	HP:0032251	HP	Abnormal immune system morphology	2930	12228
ME19	TRUE	0.0491547	36	39	4	0.102564	0.111111	HP:0000967	HP	Petechiae	2930	758
ME10	TRUE	0.0318528	47	264	8	0.030303	0.170213	GO:0008238	GO:MF	exopeptidase activity	8384	2047
ME10	TRUE	0.0318528	1316	264	66	0.25	0.050152	GO:0140096	GO:MF	catalytic activity, acting on a protein	8384	11754
ME10	TRUE	0.0452551	226	264	18	0.0681818	0.079646	GO:0004842	GO:MF	ubiquitin-protein transferase activity	8384	1395
ME10	TRUE	0.0452551	242	264	19	0.0719697	0.0785124	GO:0019787	GO:MF	ubiquitin-like protein transferase activity	8384	4561
ME13	TRUE	0.00159376	34	185	8	0.0432432	0.235294	GO:0050853	GO:BP	B cell receptor signaling pathway	8419	15387
ME13	TRUE	0.0190121	3473	185	105	0.567568	0.0302332	GO:0050896	GO:BP	response to stimulus	8419	15425
ME13	TRUE	0.00170454	13	177	5	0.0282486	0.384615	GO:0042613	GO:CC	MHC class II protein complex	8068	2053
ME13	TRUE	0.0019188	15	177	5	0.0282486	0.333333	GO:0042611	GO:CC	MHC protein complex	8068	2051
ME13	TRUE	0.00406752	180	177	14	0.079096	0.0777778	GO:0098797	GO:CC	plasma membrane protein complex	8068	3624
ME13	TRUE	0.00285884	39	69	8	0.115942	0.205128	HP:0012387	HP	Bronchitis	2930	8810
ME13	TRUE	0.00285884	18	69	6	0.0869565	0.333333	HP:0004432	HP	Agammaglobulinemia	2930	3126
ME13	TRUE	0.00363666	56	69	9	0.130435	0.160714	HP:0001287	HP	Meningitis	2930	982
ME13	TRUE	0.00415604	110	69	12	0.173913	0.109091	HP:0002718	HP	Recurrent bacterial infections	2930	1981
ME13	TRUE	0.00445755	78	69	10	0.144928	0.128205	HP:0012735	HP	Cough	2930	9156
ME13	TRUE	0.00445755	23	69	6	0.0869565	0.26087	HP:0002837	HP	Recurrent bronchitis	2930	2062
ME13	TRUE	0.00897719	105	69	11	0.15942	0.104762	HP:0025426	HP	Abnormal bronchus morphology	2930	9891
ME13	TRUE	0.0103846	89	69	10	0.144928	0.11236	HP:0000389	HP	Chronic otitis media	2930	305
ME13	TRUE	0.0193095	78	69	9	0.130435	0.115385	HP:0011450	HP	Unusual CNS infection	2930	7887
ME13	TRUE	0.0234993	81	69	9	0.130435	0.111111	HP:0032158	HP	Unusual infection by anatomical site	2930	12138
ME13	TRUE	0.0259227	83	69	9	0.130435	0.108434	HP:0002110	HP	Bronchiectasis	2930	1561
ME13	TRUE	0.0328406	71	69	8	0.115942	0.112676	HP:0000509	HP	Conjunctivitis	2930	390
ME13	TRUE	0.0328406	234	69	15	0.217391	0.0641026	HP:0012378	HP	Fatigue	2930	8801
ME13	TRUE	0.0328406	460	69	23	0.333333	0.05	HP:0011947	HP	Respiratory tract infection	2930	8376
ME13	TRUE	0.0328406	206	69	14	0.202899	0.0679612	HP:0005607	HP	Abnormal tracheobronchial morphology	2930	3804
ME13	TRUE	0.0328406	111	69	10	0.144928	0.0900901	HP:0002788	HP	Recurrent upper respiratory tract infections	2930	2028
ME13	TRUE	0.0328406	108	69	10	0.144928	0.0925926	HP:0001888	HP	Lymphopenia	2930	1376
ME13	TRUE	0.0328406	87	69	9	0.130435	0.103448	HP:0000246	HP	Sinusitis	2930	208
ME13	TRUE	0.0328406	55	69	7	0.101449	0.127273	HP:0010832	HP	Abnormality of pain sensation	2930	7292
ME13	TRUE	0.0328406	133	69	11	0.15942	0.0827068	HP:0040088	HP	Abnormal lymphocyte count	2930	14061
ME13	TRUE	0.0345748	74	69	8	0.115942	0.108108	HP:0025337	HP	Red eye	2930	9807
ME13	TRUE	0.0481718	120	69	10	0.144928	0.0833333	HP:0001739	HP	Abnormal nasopharynx morphology	2930	1274
ME13	TRUE	0.0483334	99	69	9	0.130435	0.0909091	HP:0000245	HP	Abnormal paranasal sinus morphology	2930	207
ME24	TRUE	0.00866112	598	100	21	0.21	0.0351171	GO:0045595	GO:BP	regulation of cell differentiation	8419	13339
ME24	TRUE	0.00866112	2449	100	50	0.5	0.0204165	GO:0032501	GO:BP	multicellular organismal process	8419	8813
ME24	TRUE	0.00957976	965	100	27	0.27	0.0279793	GO:0050793	GO:BP	regulation of developmental process	8419	15339
ME24	TRUE	0.00957976	1684	100	38	0.38	0.0225653	GO:0048731	GO:BP	system development	8419	15045
ME24	TRUE	0.00957976	332	100	14	0.14	0.0421687	GO:0045597	GO:BP	positive regulation of cell differentiation	8419	13341
ME24	TRUE	0.00957976	52	100	6	0.06	0.115385	GO:0045582	GO:BP	positive regulation of T cell differentiation	8419	13326
ME24	TRUE	0.00957976	1042	100	28	0.28	0.0268714	GO:0007166	GO:BP	cell surface receptor signaling pathway	8419	3068
ME24	TRUE	0.00957976	519	100	18	0.18	0.0346821	GO:2000026	GO:BP	regulation of multicellular organismal development	8419	29257
ME24	TRUE	0.0135495	88	100	7	0.07	0.0795455	GO:1902107	GO:BP	positive regulation of leukocyte differentiation	8419	25360
ME24	TRUE	0.0135495	1836	100	39	0.39	0.0212418	GO:0007275	GO:BP	multicellular organism development	8419	3168
ME24	TRUE	0.0135495	60	100	6	0.06	0.1	GO:0045621	GO:BP	positive regulation of lymphocyte differentiation	8419	13365
ME24	TRUE	0.0135495	1443	100	33	0.33	0.022869	GO:0030154	GO:BP	cell differentiation	8419	7722
ME24	TRUE	0.0135495	88	100	7	0.07	0.0795455	GO:1903708	GO:BP	positive regulation of hemopoiesis	8419	26761
ME24	TRUE	0.0137425	234	100	11	0.11	0.0470085	GO:0048514	GO:BP	blood vessel morphogenesis	8419	14850
ME24	TRUE	0.0137425	274	100	12	0.12	0.0437956	GO:0001568	GO:BP	blood vessel development	8419	463
ME24	TRUE	0.0137425	2374	100	46	0.46	0.0193766	GO:0023052	GO:BP	signaling	8419	7654
ME24	TRUE	0.0137425	415	100	15	0.15	0.0361446	GO:0035295	GO:BP	tube development	8419	10299
ME24	TRUE	0.0155098	2400	100	46	0.46	0.0191667	GO:0007154	GO:BP	cell communication	8419	3056
ME24	TRUE	0.0155098	424	100	15	0.15	0.0353774	GO:0072359	GO:BP	circulatory system development	8419	20235
ME24	TRUE	0.0155098	330	100	13	0.13	0.0393939	GO:0035239	GO:BP	tube morphogenesis	8419	10264
ME24	TRUE	0.0157906	1493	100	33	0.33	0.0221031	GO:0048869	GO:BP	cellular developmental process	8419	15172
ME24	TRUE	0.0157906	692	100	20	0.2	0.0289017	GO:0048468	GO:BP	cell development	8419	14819
ME24	TRUE	0.0177792	295	100	12	0.12	0.040678	GO:0001944	GO:BP	vasculature development	8419	671
ME24	TRUE	0.0222676	2084	100	41	0.41	0.0196737	GO:0048856	GO:BP	anatomical structure development	8419	15160
ME24	TRUE	0.0231952	2237	100	43	0.43	0.0192222	GO:0007165	GO:BP	signal transduction	8419	3067
ME24	TRUE	0.0237244	221	100	10	0.1	0.0452489	GO:0030855	GO:BP	epithelial cell differentiation	8419	8034
ME24	TRUE	0.0237244	507	100	16	0.16	0.0315582	GO:0051094	GO:BP	positive regulation of developmental process	8419	15586
ME24	TRUE	0.0265704	4904	100	75	0.75	0.0152936	GO:0050789	GO:BP	regulation of biological process	8419	15336
ME24	TRUE	0.031117	3	100	2	0.02	0.666667	GO:0003289	GO:BP	atrial septum primum morphogenesis	8419	1858
ME24	TRUE	0.031117	3	100	2	0.02	0.666667	GO:0003284	GO:BP	septum primum development	8419	1854
ME24	TRUE	0.0343602	194	100	9	0.09	0.0463918	GO:1903706	GO:BP	regulation of hemopoiesis	8419	26759
ME24	TRUE	0.0366155	86	100	6	0.06	0.0697674	GO:0045580	GO:BP	regulation of T cell differentiation	8419	13324
ME24	TRUE	0.0366155	14	100	3	0.03	0.214286	GO:0001702	GO:BP	gastrulation with mouth forming second	8419	505
ME24	TRUE	0.0366176	121	100	7	0.07	0.0578512	GO:0045444	GO:BP	fat cell differentiation	8419	13255
ME24	TRUE	0.0366176	199	100	9	0.09	0.0452261	GO:0001525	GO:BP	angiogenesis	8419	436
ME24	TRUE	0.0427524	2260	100	42	0.42	0.0185841	GO:0032502	GO:BP	developmental process	8419	8814
ME24	TRUE	0.0427524	392	100	13	0.13	0.0331633	GO:0030182	GO:BP	neuron differentiation	8419	7736
ME24	TRUE	0.0440465	500	100	15	0.15	0.03	GO:0022008	GO:BP	neurogenesis	8419	7550
ME24	TRUE	0.0440465	966	100	23	0.23	0.0238095	GO:0009653	GO:BP	anatomical structure morphogenesis	8419	4023
ME24	TRUE	0.044564	4644	100	71	0.71	0.0152885	GO:0050794	GO:BP	regulation of cellular process	8419	15340
ME24	TRUE	0.044564	16	100	3	0.03	0.1875	GO:0003179	GO:BP	heart valve morphogenesis	8419	1750
ME24	TRUE	0.0465678	63	100	5	0.05	0.0793651	GO:0009952	GO:BP	anterior/posterior pattern specification	8419	4254
ME24	TRUE	0.0493977	683	100	18	0.18	0.0263543	GO:0007399	GO:BP	nervous system development	8419	3278
ME24	TRUE	0.0493977	1242	100	27	0.27	0.0217391	GO:0048513	GO:BP	animal organ development	8419	14849
ME24	TRUE	0.0493977	17	100	3	0.03	0.176471	GO:0045778	GO:BP	positive regulation of ossification	8419	13516
ME24	TRUE	0.0493977	173	100	8	0.08	0.0462428	GO:0016055	GO:BP	Wnt signaling pathway	8419	5660
ME24	TRUE	0.0180606	3156	108	62	0.574074	0.0196451	GO:0016020	GO:CC	membrane	8068	849
ME24	TRUE	1.41463e-14	29	122	13	0.106557	0.448276	GO:0005044	GO:MF	scavenger receptor activity	8384	1565
ME24	TRUE	3.21468e-12	43	122	13	0.106557	0.302326	GO:0038024	GO:MF	cargo receptor activity	8384	6494
ME15	TRUE	0.0177053	254	173	17	0.0982659	0.0669291	GO:0006954	GO:BP	inflammatory response	8419	2889
ME15	TRUE	0.0177053	8	173	4	0.0231214	0.5	GO:0098581	GO:BP	detection of external biotic stimulus	8419	22014
ME15	TRUE	0.0177053	40	173	7	0.0404624	0.175	GO:0002532	GO:BP	production of molecular mediator involved in inflammatory response	8419	1177
ME15	TRUE	0.0208404	4	173	3	0.017341	0.75	GO:0010572	GO:BP	positive regulation of platelet activation	8419	4725
ME15	TRUE	0.0208404	4	173	3	0.017341	0.75	GO:0032490	GO:BP	detection of molecule of bacterial origin	8419	8803
ME15	TRUE	0.0224932	11	173	4	0.0231214	0.363636	GO:0009595	GO:BP	detection of biotic stimulus	8419	3972
ME15	TRUE	0.0224932	11	173	4	0.0231214	0.363636	GO:0034755	GO:BP	iron ion transmembrane transport	8419	10041
ME15	TRUE	0.0295779	109	173	10	0.0578035	0.0917431	GO:0071216	GO:BP	cellular response to biotic stimulus	8419	19269
ME15	TRUE	0.0449937	40	173	6	0.0346821	0.15	GO:0055072	GO:BP	iron ion homeostasis	8419	16792
ME15	TRUE	0.0449937	141	173	11	0.0635838	0.0780142	GO:0050727	GO:BP	regulation of inflammatory response	8419	15293
ME15	TRUE	0.0449937	119	173	10	0.0578035	0.0840336	GO:0032496	GO:BP	response to lipopolysaccharide	8419	8809
ME15	TRUE	2.62551e-06	1474	160	59	0.36875	0.0400271	GO:0005886	GO:CC	plasma membrane	8068	514
ME15	TRUE	2.62551e-06	1567	160	62	0.3875	0.039566	GO:0071944	GO:CC	cell periphery	8068	3128
ME15	TRUE	3.55491e-05	3156	160	94	0.5875	0.0297845	GO:0016020	GO:CC	membrane	8068	849
ME15	TRUE	0.0261732	1310	160	43	0.26875	0.0328244	GO:0031224	GO:CC	intrinsic component of membrane	8068	1235
ME15	TRUE	0.0261732	247	160	14	0.0875	0.0566802	GO:0005615	GO:CC	extracellular space	8068	277
ME15	TRUE	0.0449347	1281	160	41	0.25625	0.0320062	GO:0016021	GO:CC	integral component of membrane	8068	850
ME15	TRUE	0.0449347	180	160	11	0.06875	0.0611111	GO:0098797	GO:CC	plasma membrane protein complex	8068	3624
ME15	TRUE	0.0491859	3	160	2	0.0125	0.666667	GO:0046696	GO:CC	lipopolysaccharide receptor complex	8068	2504
ME15	TRUE	6.72749e-06	311	188	25	0.132979	0.0803859	GO:0038023	GO:MF	signaling receptor activity	8384	6493
ME15	TRUE	6.72749e-06	311	188	25	0.132979	0.0803859	GO:0060089	GO:MF	molecular transducer activity	8384	9569
ME15	TRUE	0.000209791	234	188	19	0.101064	0.0811966	GO:0004888	GO:MF	transmembrane signaling receptor activity	8384	1431
ME15	TRUE	0.00653574	10	188	4	0.0212766	0.4	GO:0038187	GO:MF	pattern recognition receptor activity	8384	6540
ME15	TRUE	0.0164142	52	188	7	0.037234	0.134615	GO:0004896	GO:MF	cytokine receptor activity	8384	1436
ME15	TRUE	0.0314018	2	188	2	0.0106383	1	GO:0000293	GO:MF	ferric-chelate reductase activity	8384	72
ME15	TRUE	0.0314018	2	188	2	0.0106383	1	GO:0008823	GO:MF	cupric reductase activity	8384	2440
ME15	TRUE	0.0314018	2	188	2	0.0106383	1	GO:0052851	GO:MF	ferric-chelate reductase (NADPH) activity	8384	9476
ME15	TRUE	0.0314018	60	188	7	0.037234	0.116667	GO:0140375	GO:MF	immune receptor activity	8384	11820
ME15	TRUE	0.000788459	30	77	8	0.103896	0.266667	HP:0032154	HP	Aphthous ulcer	2930	12134
ME15	TRUE	0.000788459	30	77	8	0.103896	0.266667	HP:0011107	HP	Recurrent aphthous stomatitis	2930	7555
ME15	TRUE	0.0317757	26	77	6	0.0779221	0.230769	HP:0003212	HP	Increased circulating IgE level	2930	2329
ME15	TRUE	0.0317757	52	77	8	0.103896	0.153846	HP:0010280	HP	Stomatitis	2930	6772
ME15	TRUE	0.0331404	41	77	7	0.0909091	0.170732	HP:0012384	HP	Rhinitis	2930	8807
ME15	TRUE	0.0331404	285	77	19	0.246753	0.0666667	HP:0011123	HP	Inflammatory abnormality of the skin	2930	7571
ME15	TRUE	0.0331404	30	77	6	0.0779221	0.2	HP:0410241	HP	Abnormal circulating IgE level	2930	15688
ME15	TRUE	0.0331404	10	77	4	0.0519481	0.4	HP:0003193	HP	Allergic rhinitis	2930	2313
ME15	TRUE	0.0344916	11	77	4	0.0519481	0.363636	HP:0100654	HP	Retrobulbar optic neuritis	2930	15145
ME15	TRUE	0.0344916	318	77	20	0.25974	0.0628931	HP:0011122	HP	Abnormality of skin physiology	2930	7570
ME21	TRUE	0.0457108	93	141	8	0.0567376	0.0860215	GO:0004386	GO:MF	helicase activity	8384	1002
ME21	TRUE	0.0457108	223	141	12	0.0851064	0.0538117	GO:0008047	GO:MF	enzyme activator activity	8384	1940
ME21	TRUE	0.0457108	161	141	10	0.070922	0.0621118	GO:0031267	GO:MF	small GTPase binding	8384	5047
ME32	TRUE	5.04861e-06	143	52	10	0.192308	0.0699301	GO:0042254	GO:BP	ribosome biogenesis	8419	11644
ME32	TRUE	5.04861e-06	224	52	12	0.230769	0.0535714	GO:0022613	GO:BP	ribonucleoprotein complex biogenesis	8419	7611
ME32	TRUE	2.84537e-05	96	52	8	0.153846	0.0833333	GO:0006364	GO:BP	rRNA processing	8419	2363
ME32	TRUE	8.70898e-05	115	52	8	0.153846	0.0695652	GO:0016072	GO:BP	rRNA metabolic process	8419	5674
ME32	TRUE	0.00196079	8	52	3	0.0576923	0.375	GO:0000470	GO:BP	maturation of LSU-rRNA	8419	214
ME32	TRUE	0.00248683	545	52	13	0.25	0.0238532	GO:0006396	GO:BP	RNA processing	8419	2389
ME32	TRUE	0.00539866	216	52	8	0.153846	0.037037	GO:0034470	GO:BP	ncRNA processing	8419	9946
ME32	TRUE	0.00768218	299	52	9	0.173077	0.0301003	GO:0034660	GO:BP	ncRNA metabolic process	8419	10020
ME32	TRUE	0.0199234	4	52	2	0.0384615	0.5	GO:0000056	GO:BP	ribosomal small subunit export from nucleus	8419	27
ME32	TRUE	0.0274343	99	52	5	0.0961538	0.0505051	GO:0006457	GO:BP	protein folding	8419	2439
ME32	TRUE	0.0295318	480	52	10	0.192308	0.0208333	GO:0043043	GO:BP	peptide biosynthetic process	8419	12114
ME32	TRUE	0.0295318	7	52	2	0.0384615	0.285714	GO:0070203	GO:BP	regulation of establishment of protein localization to telomere	8419	18731
ME32	TRUE	0.0295318	62	52	4	0.0769231	0.0645161	GO:0140053	GO:BP	mitochondrial gene expression	8419	22988
ME32	TRUE	0.0295318	25	52	3	0.0576923	0.12	GO:0042273	GO:BP	ribosomal large subunit biogenesis	8419	11657
ME32	TRUE	0.0295318	7	52	2	0.0384615	0.285714	GO:0070202	GO:BP	regulation of establishment of protein localization to chromosome	8419	18730
ME32	TRUE	0.0295318	7	52	2	0.0384615	0.285714	GO:1904851	GO:BP	positive regulation of establishment of protein localization to telomere	8419	27788
ME32	TRUE	0.0295318	469	52	10	0.192308	0.021322	GO:0006412	GO:BP	translation	8419	2404
ME32	TRUE	0.0295318	7	52	2	0.0384615	0.285714	GO:0000463	GO:BP	maturation of LSU-rRNA from tricistronic rRNA transcript (SSU-rRNA, 5.8S rRNA, LSU-rRNA)	8419	207
ME32	TRUE	0.0295318	7	52	2	0.0384615	0.285714	GO:0000054	GO:BP	ribosomal subunit export from nucleus	8419	25
ME32	TRUE	0.0295318	7	52	2	0.0384615	0.285714	GO:1904816	GO:BP	positive regulation of protein localization to chromosome, telomeric region	8419	27756
ME32	TRUE	0.0295318	7	52	2	0.0384615	0.285714	GO:0033750	GO:BP	ribosome localization	8419	9626
ME32	TRUE	0.0374374	8	52	2	0.0384615	0.25	GO:1904814	GO:BP	regulation of protein localization to chromosome, telomeric region	8419	27754
ME32	TRUE	0.0454775	3214	52	31	0.596154	0.0096453	GO:0034641	GO:BP	cellular nitrogen compound metabolic process	8419	10007
ME32	TRUE	0.0454775	533	52	10	0.192308	0.0187617	GO:0043604	GO:BP	amide biosynthetic process	8419	12445
ME32	TRUE	2.56707e-06	396	52	15	0.288462	0.0378788	GO:1990904	GO:CC	ribonucleoprotein complex	8068	4452
ME32	TRUE	1.9869e-05	560	52	16	0.307692	0.0285714	GO:0005730	GO:CC	nucleolus	8068	377
ME32	TRUE	0.000788056	8	52	3	0.0576923	0.375	GO:0005832	GO:CC	chaperonin-containing T-complex	8068	471
ME32	TRUE	0.00631422	2691	52	30	0.576923	0.0111483	GO:0070013	GO:CC	intracellular organelle lumen	8068	2716
ME32	TRUE	0.00631422	2691	52	30	0.576923	0.0111483	GO:0043233	GO:CC	organelle lumen	8068	2130
ME32	TRUE	0.00631422	2691	52	30	0.576923	0.0111483	GO:0031974	GO:CC	membrane-enclosed lumen	8068	1444
ME32	TRUE	0.00631422	4	52	2	0.0384615	0.5	GO:0002199	GO:CC	zona pellucida receptor complex	8068	222
ME32	TRUE	0.00661494	21	52	3	0.0576923	0.142857	GO:0030684	GO:CC	preribosome	8068	1136
ME32	TRUE	0.00677745	22	52	3	0.0576923	0.136364	GO:0101031	GO:CC	chaperone complex	8068	3800
ME32	TRUE	0.00792784	2234	52	26	0.5	0.0116383	GO:0043228	GO:CC	non-membrane-bounded organelle	8068	2125
ME32	TRUE	0.00792784	2234	52	26	0.5	0.0116383	GO:0043232	GO:CC	intracellular non-membrane-bounded organelle	8068	2129
ME32	TRUE	0.00895142	64	52	4	0.0769231	0.0625	GO:0000313	GO:CC	organellar ribosome	8068	62
ME32	TRUE	0.00895142	166	52	6	0.115385	0.0361446	GO:0005759	GO:CC	mitochondrial matrix	8068	403
ME32	TRUE	0.00895142	64	52	4	0.0769231	0.0625	GO:0005761	GO:CC	mitochondrial ribosome	8068	405
ME32	TRUE	0.00973993	116	52	5	0.0961538	0.0431034	GO:0044391	GO:CC	ribosomal subunit	8068	2330
ME32	TRUE	0.01523	9	52	2	0.0384615	0.222222	GO:0017101	GO:CC	aminoacyl-tRNA synthetase multienzyme complex	8068	920
ME32	TRUE	0.0354939	14	52	2	0.0384615	0.142857	GO:0035145	GO:CC	exon-exon junction complex	8068	1830
ME32	TRUE	0.0398317	2689	52	27	0.519231	0.0100409	GO:0032991	GO:CC	protein-containing complex	8068	1568
ME32	TRUE	0.000163951	621	48	15	0.3125	0.0241546	GO:0003723	GO:MF	RNA binding	8384	435
ME32	TRUE	0.000844267	52	48	5	0.104167	0.0961538	GO:0051082	GO:MF	unfolded protein binding	8384	9099
ME32	TRUE	0.00778132	1671	48	21	0.4375	0.0125673	GO:0003676	GO:MF	nucleic acid binding	8384	396
ME32	TRUE	0.0142555	2821	48	28	0.583333	0.00992556	GO:1901363	GO:MF	heterocyclic compound binding	8384	11974
ME32	TRUE	0.0142555	2846	48	28	0.583333	0.00983837	GO:0097159	GO:MF	organic cyclic compound binding	8384	10279
ME32	TRUE	0.0176491	7	48	2	0.0416667	0.285714	GO:0016433	GO:MF	rRNA (adenine) methyltransferase activity	8384	3531
ME32	TRUE	0.0341646	11	48	2	0.0416667	0.181818	GO:0008649	GO:MF	rRNA methyltransferase activity	8384	2285
ME32	TRUE	0.0341646	11	48	2	0.0416667	0.181818	GO:0140102	GO:MF	catalytic activity, acting on a rRNA	8384	11758
ME32	TRUE	0.0351725	44	48	3	0.0625	0.0681818	GO:0003743	GO:MF	translation initiation factor activity	8384	447
ME8	TRUE	0.0445712	5322	363	266	0.732782	0.0499812	GO:0044237	GO:BP	cellular metabolic process	8419	12696
ME8	TRUE	0.0445712	2487	363	143	0.393939	0.057499	GO:0090304	GO:BP	nucleic acid metabolic process	8419	21335
ME8	TRUE	4.15552e-09	5478	344	288	0.837209	0.0525739	GO:0043231	GO:CC	intracellular membrane-bounded organelle	8068	2128
ME8	TRUE	1.04468e-08	5643	344	292	0.848837	0.0517455	GO:0043227	GO:CC	membrane-bounded organelle	8068	2124
ME8	TRUE	1.0232e-06	6098	344	302	0.877907	0.0495244	GO:0043229	GO:CC	intracellular organelle	8068	2126
ME8	TRUE	1.9471e-06	6189	344	304	0.883721	0.0491194	GO:0043226	GO:CC	organelle	8068	2123
ME8	TRUE	3.81014e-05	3536	344	196	0.569767	0.0554299	GO:0005634	GO:CC	nucleus	8068	294
ME8	TRUE	8.2082e-05	6823	344	320	0.930233	0.0469002	GO:0005622	GO:CC	intracellular anatomical structure	8068	283
ME8	TRUE	0.00309183	2245	344	129	0.375	0.057461	GO:0005654	GO:CC	nucleoplasm	8068	311
ME8	TRUE	0.00655718	2691	344	147	0.427326	0.0546265	GO:0031974	GO:CC	membrane-enclosed lumen	8068	1444
ME8	TRUE	0.00655718	2691	344	147	0.427326	0.0546265	GO:0043233	GO:CC	organelle lumen	8068	2130
ME8	TRUE	0.00655718	2691	344	147	0.427326	0.0546265	GO:0070013	GO:CC	intracellular organelle lumen	8068	2716
ME8	TRUE	0.0105284	2477	344	136	0.395349	0.0549051	GO:0031981	GO:CC	nuclear lumen	8068	1450
ME8	TRUE	0.0483898	101	344	12	0.0348837	0.118812	GO:0090575	GO:CC	RNA polymerase II transcription regulator complex	8068	3195
ME6	TRUE	1.48392e-66	480	409	134	0.327628	0.279167	GO:0043043	GO:BP	peptide biosynthetic process	8419	12114
ME6	TRUE	3.45699e-66	469	409	132	0.322738	0.28145	GO:0006412	GO:BP	translation	8419	2404
ME6	TRUE	2.02495e-63	553	409	139	0.339853	0.251356	GO:0006518	GO:BP	peptide metabolic process	8419	2494
ME6	TRUE	7.3087e-62	533	409	135	0.330073	0.253283	GO:0043604	GO:BP	amide biosynthetic process	8419	12445
ME6	TRUE	7.62036e-57	658	409	143	0.349633	0.217325	GO:0043603	GO:BP	cellular amide metabolic process	8419	12444
ME6	TRUE	5.9459e-46	920	409	154	0.376528	0.167391	GO:1901566	GO:BP	organonitrogen compound biosynthetic process	8419	24858
ME6	TRUE	2.80032e-37	884	409	139	0.339853	0.15724	GO:0034645	GO:BP	cellular macromolecule biosynthetic process	8419	10011
ME6	TRUE	1.86268e-14	2301	409	189	0.462103	0.0821382	GO:0044271	GO:BP	cellular nitrogen compound biosynthetic process	8419	12718
ME6	TRUE	9.40658e-12	3214	409	230	0.562347	0.0715619	GO:0034641	GO:BP	cellular nitrogen compound metabolic process	8419	10007
ME6	TRUE	1.45588e-10	2937	409	212	0.518337	0.0721825	GO:0010467	GO:BP	gene expression	8419	4650
ME6	TRUE	1.12081e-09	2859	409	205	0.501222	0.0717034	GO:0009058	GO:BP	biosynthetic process	8419	3663
ME6	TRUE	1.19982e-09	2787	409	201	0.491443	0.0721206	GO:0044249	GO:BP	cellular biosynthetic process	8419	12704
ME6	TRUE	2.09134e-09	2823	409	202	0.493888	0.0715551	GO:1901576	GO:BP	organic substance biosynthetic process	8419	24867
ME6	TRUE	2.27984e-09	2379	409	178	0.435208	0.0748214	GO:0009059	GO:BP	macromolecule biosynthetic process	8419	3664
ME6	TRUE	8.49202e-09	3274	409	223	0.545232	0.0681124	GO:1901564	GO:BP	organonitrogen compound metabolic process	8419	24856
ME6	TRUE	1.10269e-08	37	409	15	0.0366748	0.405405	GO:0002181	GO:BP	cytoplasmic translation	8419	850
ME6	TRUE	9.17625e-08	2842	409	197	0.481663	0.0693174	GO:0019538	GO:BP	protein metabolic process	8419	6775
ME6	TRUE	2.20123e-07	2585	409	182	0.444988	0.0704062	GO:0044267	GO:BP	cellular protein metabolic process	8419	12715
ME6	TRUE	5.31412e-06	224	409	32	0.0782396	0.142857	GO:0022613	GO:BP	ribonucleoprotein complex biogenesis	8419	7611
ME6	TRUE	6.6995e-06	64	409	16	0.0391198	0.25	GO:1902600	GO:BP	proton transmembrane transport	8419	25764
ME6	TRUE	1.67983e-05	5322	409	307	0.750611	0.0576851	GO:0044237	GO:BP	cellular metabolic process	8419	12696
ME6	TRUE	1.67983e-05	77	409	17	0.0415648	0.220779	GO:0022900	GO:BP	electron transport chain	8419	7621
ME6	TRUE	5.45637e-05	155	409	24	0.0586797	0.154839	GO:0046034	GO:BP	ATP metabolic process	8419	13748
ME6	TRUE	7.79964e-05	43	409	12	0.0293399	0.27907	GO:0019646	GO:BP	aerobic electron transport chain	8419	6874
ME6	TRUE	8.03348e-05	3101	409	198	0.484108	0.0638504	GO:0044260	GO:BP	cellular macromolecule metabolic process	8419	12711
ME6	TRUE	0.000123548	45	409	12	0.0293399	0.266667	GO:0009142	GO:BP	nucleoside triphosphate biosynthetic process	8419	3743
ME6	TRUE	0.000133142	38	409	11	0.0268949	0.289474	GO:0009145	GO:BP	purine nucleoside triphosphate biosynthetic process	8419	3746
ME6	TRUE	0.000133142	62	409	14	0.0342298	0.225806	GO:0022904	GO:BP	respiratory electron transport chain	8419	7622
ME6	TRUE	0.000171333	39	409	11	0.0268949	0.282051	GO:0009201	GO:BP	ribonucleoside triphosphate biosynthetic process	8419	3801
ME6	TRUE	0.000311188	76	409	15	0.0366748	0.197368	GO:0006119	GO:BP	oxidative phosphorylation	8419	2147
ME6	TRUE	0.000507118	22	409	8	0.0195599	0.363636	GO:0015985	GO:BP	energy coupled proton transport, down electrochemical gradient	8419	5632
ME6	TRUE	0.000507118	22	409	8	0.0195599	0.363636	GO:0015986	GO:BP	ATP synthesis coupled proton transport	8419	5633
ME6	TRUE	0.000507118	7	409	5	0.0122249	0.714286	GO:0001732	GO:BP	formation of cytoplasmic translation initiation complex	8419	522
ME6	TRUE	0.000597331	101	409	17	0.0415648	0.168317	GO:0009060	GO:BP	aerobic respiration	8419	3665
ME6	TRUE	0.000598677	123	409	19	0.0464548	0.154472	GO:0045333	GO:BP	cellular respiration	8419	13237
ME6	TRUE	0.000598677	5757	409	319	0.779951	0.0554108	GO:0008152	GO:BP	metabolic process	8419	3533
ME6	TRUE	0.000603434	37	409	10	0.0244499	0.27027	GO:0006414	GO:BP	translational elongation	8419	2406
ME6	TRUE	0.000603434	37	409	10	0.0244499	0.27027	GO:0009206	GO:BP	purine ribonucleoside triphosphate biosynthetic process	8419	3806
ME6	TRUE	0.000765268	12	409	6	0.0146699	0.5	GO:0006123	GO:BP	mitochondrial electron transport, cytochrome c to oxygen	8419	2151
ME6	TRUE	0.00112691	48	409	11	0.0268949	0.229167	GO:0042775	GO:BP	mitochondrial ATP synthesis coupled electron transport	8419	11958
ME6	TRUE	0.00139147	143	409	20	0.0488998	0.13986	GO:0042254	GO:BP	ribosome biogenesis	8419	11644
ME6	TRUE	0.00151667	50	409	11	0.0268949	0.22	GO:0042773	GO:BP	ATP synthesis coupled electron transport	8419	11956
ME6	TRUE	0.00151667	50	409	11	0.0268949	0.22	GO:0009144	GO:BP	purine nucleoside triphosphate metabolic process	8419	3745
ME6	TRUE	0.00151667	50	409	11	0.0268949	0.22	GO:0009199	GO:BP	ribonucleoside triphosphate metabolic process	8419	3799
ME6	TRUE	0.00151667	99	409	16	0.0391198	0.161616	GO:0022618	GO:BP	ribonucleoprotein complex assembly	8419	7616
ME6	TRUE	0.00233591	103	409	16	0.0391198	0.15534	GO:0071826	GO:BP	ribonucleoprotein complex subunit organization	8419	19764
ME6	TRUE	0.00286229	63	409	12	0.0293399	0.190476	GO:0009141	GO:BP	nucleoside triphosphate metabolic process	8419	3742
ME6	TRUE	0.00297209	15	409	6	0.0146699	0.4	GO:0002183	GO:BP	cytoplasmic translational initiation	8419	852
ME6	TRUE	0.00440016	30	409	8	0.0195599	0.266667	GO:0006754	GO:BP	ATP biosynthetic process	8419	2719
ME6	TRUE	0.00440588	47	409	10	0.0244499	0.212766	GO:0009205	GO:BP	purine ribonucleoside triphosphate metabolic process	8419	3805
ME6	TRUE	0.00627896	161	409	20	0.0488998	0.124224	GO:0015980	GO:BP	energy derivation by oxidation of organic compounds	8419	5627
ME6	TRUE	0.00673195	4918	409	275	0.672372	0.055917	GO:0006807	GO:BP	nitrogen compound metabolic process	8419	2765
ME6	TRUE	0.0173001	228	409	24	0.0586797	0.105263	GO:0006091	GO:BP	generation of precursor metabolites and energy	8419	2122
ME6	TRUE	0.0256941	115	409	15	0.0366748	0.130435	GO:0016072	GO:BP	rRNA metabolic process	8419	5674
ME6	TRUE	0.0277284	92	409	13	0.0317848	0.141304	GO:0009260	GO:BP	ribonucleotide biosynthetic process	8419	3859
ME6	TRUE	0.0302944	93	409	13	0.0317848	0.139785	GO:0046390	GO:BP	ribose phosphate biosynthetic process	8419	14100
ME6	TRUE	0.035556	83	409	12	0.0293399	0.144578	GO:0009152	GO:BP	purine ribonucleotide biosynthetic process	8419	3753
ME6	TRUE	2.54186e-91	226	416	117	0.28125	0.517699	GO:0005840	GO:CC	ribosome	8068	479
ME6	TRUE	5.29846e-41	47	416	39	0.09375	0.829787	GO:0022626	GO:CC	cytosolic ribosome	8068	1014
ME6	TRUE	1.5643e-27	116	416	46	0.110577	0.396552	GO:0044391	GO:CC	ribosomal subunit	8068	2330
ME6	TRUE	4.96353e-20	396	416	72	0.173077	0.181818	GO:1990904	GO:CC	ribonucleoprotein complex	8068	4452
ME6	TRUE	1.70856e-15	76	416	28	0.0673077	0.368421	GO:0015934	GO:CC	large ribosomal subunit	8068	838
ME6	TRUE	2.32482e-12	17	416	13	0.03125	0.764706	GO:0022625	GO:CC	cytosolic large ribosomal subunit	8068	1013
ME6	TRUE	3.03514e-11	16	416	12	0.0288462	0.75	GO:0022627	GO:CC	cytosolic small ribosomal subunit	8068	1015
ME6	TRUE	3.03514e-11	42	416	18	0.0432692	0.428571	GO:0015935	GO:CC	small ribosomal subunit	8068	839
ME6	TRUE	8.11069e-10	28	416	14	0.0336538	0.5	GO:0070069	GO:CC	cytochrome complex	8068	2744
ME6	TRUE	2.71297e-09	21	416	12	0.0288462	0.571429	GO:0045277	GO:CC	respiratory chain complex IV	8068	2481
ME6	TRUE	5.03504e-09	11	416	9	0.0216346	0.818182	GO:0042788	GO:CC	polysomal ribosome	8068	2084
ME6	TRUE	9.00195e-09	64	416	19	0.0456731	0.296875	GO:0098803	GO:CC	respiratory chain complex	8068	3629
ME6	TRUE	1.66591e-08	24	416	12	0.0288462	0.5	GO:0005844	GO:CC	polysome	8068	480
ME6	TRUE	1.66774e-08	74	416	20	0.0480769	0.27027	GO:0070469	GO:CC	respirasome	8068	2821
ME6	TRUE	2.08217e-08	99	416	23	0.0552885	0.232323	GO:0098800	GO:CC	inner mitochondrial membrane protein complex	8068	3627
ME6	TRUE	3.35341e-08	196	416	33	0.0793269	0.168367	GO:0005743	GO:CC	mitochondrial inner membrane	8068	389
ME6	TRUE	1.1575e-07	185	416	31	0.0745192	0.167568	GO:0098798	GO:CC	mitochondrial protein-containing complex	8068	3625
ME6	TRUE	1.58169e-07	2234	416	168	0.403846	0.0752014	GO:0043232	GO:CC	intracellular non-membrane-bounded organelle	8068	2129
ME6	TRUE	1.58169e-07	2234	416	168	0.403846	0.0752014	GO:0043228	GO:CC	non-membrane-bounded organelle	8068	2125
ME6	TRUE	2.35256e-07	213	416	33	0.0793269	0.15493	GO:0019866	GO:CC	organelle inner membrane	8068	980
ME6	TRUE	3.07679e-07	331	416	43	0.103365	0.129909	GO:0005740	GO:CC	mitochondrial envelope	8068	386
ME6	TRUE	4.15125e-07	16	416	9	0.0216346	0.5625	GO:0005751	GO:CC	mitochondrial respiratory chain complex IV	8068	396
ME6	TRUE	6.45747e-07	292	416	39	0.09375	0.133562	GO:0031966	GO:CC	mitochondrial membrane	8068	1437
ME6	TRUE	3.60615e-06	59	416	15	0.0360577	0.254237	GO:0005746	GO:CC	mitochondrial respirasome	8068	392
ME6	TRUE	2.41394e-05	18	416	8	0.0192308	0.444444	GO:0045259	GO:CC	proton-transporting ATP synthase complex	8068	2463
ME6	TRUE	3.66784e-05	6	416	5	0.0120192	0.833333	GO:0033290	GO:CC	eukaryotic 48S preinitiation complex	8068	1646
ME6	TRUE	0.000114147	7	416	5	0.0120192	0.714286	GO:0016282	GO:CC	eukaryotic 43S preinitiation complex	8068	860
ME6	TRUE	0.000114147	7	416	5	0.0120192	0.714286	GO:0070993	GO:CC	translation preinitiation complex	8068	2917
ME6	TRUE	0.000206452	12	416	6	0.0144231	0.5	GO:0045263	GO:CC	proton-transporting ATP synthase complex, coupling factor F(o)	8068	2467
ME6	TRUE	0.000217912	539	416	51	0.122596	0.0946197	GO:0098796	GO:CC	membrane protein complex	8068	3623
ME6	TRUE	0.00023031	38	416	10	0.0240385	0.263158	GO:0016469	GO:CC	proton-transporting two-sector ATPase complex	8068	874
ME6	TRUE	0.000330091	2689	416	178	0.427885	0.0661956	GO:0032991	GO:CC	protein-containing complex	8068	1568
ME6	TRUE	0.000539631	14	416	6	0.0144231	0.428571	GO:0005852	GO:CC	eukaryotic translation initiation factor 3 complex	8068	488
ME6	TRUE	0.000544934	20	416	7	0.0168269	0.35	GO:0033177	GO:CC	proton-transporting two-sector ATPase complex, proton-transporting domain	8068	1623
ME6	TRUE	0.000990399	6823	416	378	0.908654	0.0554009	GO:0005622	GO:CC	intracellular anatomical structure	8068	283
ME6	TRUE	0.00156476	913	416	72	0.173077	0.0788609	GO:0005739	GO:CC	mitochondrion	8068	385
ME6	TRUE	0.00171471	3	416	3	0.00721154	1	GO:0005853	GO:CC	eukaryotic translation elongation factor 1 complex	8068	489
ME6	TRUE	0.00286703	540	416	47	0.112981	0.087037	GO:0031975	GO:CC	envelope	8068	1445
ME6	TRUE	0.00286703	540	416	47	0.112981	0.087037	GO:0031967	GO:CC	organelle envelope	8068	1438
ME6	TRUE	0.00377948	13	416	5	0.0120192	0.384615	GO:0005753	GO:CC	mitochondrial proton-transporting ATP synthase complex	8068	397
ME6	TRUE	0.00408558	74	416	12	0.0288462	0.162162	GO:1990204	GO:CC	oxidoreductase complex	8068	4205
ME6	TRUE	0.01266	10	416	4	0.00961538	0.4	GO:0045275	GO:CC	respiratory chain complex III	8068	2479
ME6	TRUE	0.0256494	6	416	3	0.00721154	0.5	GO:0005683	GO:CC	U7 snRNP	8068	336
ME6	TRUE	0.0256494	6	416	3	0.00721154	0.5	GO:0000276	GO:CC	mitochondrial proton-transporting ATP synthase complex, coupling factor F(o)	8068	54
ME6	TRUE	0.0268715	2	416	2	0.00480769	1	GO:0042612	GO:CC	MHC class I protein complex	8068	2052
ME6	TRUE	0.0268715	2	416	2	0.00480769	1	GO:0005854	GO:CC	nascent polypeptide-associated complex	8068	490
ME6	TRUE	0.0361182	21	416	5	0.0120192	0.238095	GO:0005689	GO:CC	U12-type spliceosomal complex	8068	342
ME6	TRUE	0.0388289	7	416	3	0.00721154	0.428571	GO:0005687	GO:CC	U4 snRNP	8068	340
ME6	TRUE	0.0388289	6098	416	337	0.810096	0.055264	GO:0043229	GO:CC	intracellular organelle	8068	2126
ME6	TRUE	3.09003e-102	193	396	114	0.287879	0.590674	GO:0003735	GO:MF	structural constituent of ribosome	8384	446
ME6	TRUE	2.22256e-79	294	396	117	0.295455	0.397959	GO:0005198	GO:MF	structural molecule activity	8384	1690
ME6	TRUE	8.11064e-08	63	396	18	0.0454545	0.285714	GO:0015078	GO:MF	proton transmembrane transporter activity	8384	2903
ME6	TRUE	6.15616e-07	42	396	14	0.0353535	0.333333	GO:0009055	GO:MF	electron transfer activity	8384	2648
ME6	TRUE	4.63502e-06	35	396	12	0.030303	0.342857	GO:0019843	GO:MF	rRNA binding	8384	4587
ME6	TRUE	1.47552e-05	621	396	59	0.14899	0.0950081	GO:0003723	GO:MF	RNA binding	8384	435
ME6	TRUE	2.06259e-05	27	396	10	0.0252525	0.37037	GO:0015453	GO:MF	oxidoreduction-driven active transmembrane transporter activity	8384	3220
ME6	TRUE	6.06868e-05	89	396	17	0.0429293	0.191011	GO:0045182	GO:MF	translation regulator activity	8384	7149
ME6	TRUE	0.000354733	71	396	14	0.0353535	0.197183	GO:0090079	GO:MF	translation regulator activity, nucleic acid binding	8384	10182
ME6	TRUE	0.000497495	64	396	13	0.0328283	0.203125	GO:0008135	GO:MF	translation factor activity, RNA binding	8384	1989
ME6	TRUE	0.000897519	13	396	6	0.0151515	0.461538	GO:0003746	GO:MF	translation elongation factor activity	8384	448
ME6	TRUE	0.0084119	7	396	4	0.010101	0.571429	GO:0004129	GO:MF	cytochrome-c oxidase activity	8384	777
ME6	TRUE	0.0084119	7	396	4	0.010101	0.571429	GO:0016675	GO:MF	oxidoreductase activity, acting on a heme group of donors	8384	3650
ME6	TRUE	0.0205907	4	396	3	0.00757576	0.75	GO:1990948	GO:MF	ubiquitin ligase inhibitor activity	8384	12278
ME6	TRUE	0.0390407	10	396	4	0.010101	0.4	GO:0046933	GO:MF	proton-transporting ATP synthase activity, rotational mechanism	8384	7336
ME6	TRUE	0.0434618	5	396	3	0.00757576	0.6	GO:0055105	GO:MF	ubiquitin-protein transferase inhibitor activity	8384	9563
ME6	TRUE	2.56582e-14	18	115	14	0.121739	0.777778	HP:0031640	HP	Abnormal radial artery morphology	2930	11651
ME6	TRUE	2.56582e-14	18	115	14	0.121739	0.777778	HP:0030270	HP	Elevated red cell adenosine deaminase level	2930	10355
ME6	TRUE	2.56582e-14	18	115	14	0.121739	0.777778	HP:0020118	HP	Radial artery aplasia	2930	9393
ME6	TRUE	7.07604e-14	19	115	14	0.121739	0.736842	HP:0005532	HP	Macrocytic dyserythropoietic anemia	2930	3755
ME6	TRUE	1.38272e-13	24	115	15	0.130435	0.625	HP:0002669	HP	Osteosarcoma	2930	1944
ME6	TRUE	1.38272e-13	20	115	14	0.121739	0.7	HP:0012410	HP	Pure red cell aplasia	2930	8833
ME6	TRUE	1.38272e-13	20	115	14	0.121739	0.7	HP:0012133	HP	Erythroid hypoplasia	2930	8562
ME6	TRUE	3.31276e-13	21	115	14	0.121739	0.666667	HP:0001227	HP	Abnormality of the thenar eminence	2930	942
ME6	TRUE	7.05219e-13	22	115	14	0.121739	0.636364	HP:0011904	HP	Persistence of hemoglobin F	2930	8334
ME6	TRUE	7.05219e-13	22	115	14	0.121739	0.636364	HP:0006758	HP	Malignant genitourinary tract tumor	2930	4438
ME6	TRUE	1.58535e-12	23	115	14	0.121739	0.608696	HP:0040276	HP	Adenocarcinoma of the colon	2930	14238
ME6	TRUE	2.02613e-12	28	115	15	0.130435	0.535714	HP:0001895	HP	Normochromic anemia	2930	1382
ME6	TRUE	6.36149e-12	25	115	14	0.121739	0.56	HP:0030272	HP	Abnormal erythrocyte enzyme level	2930	10357
ME6	TRUE	6.36149e-12	25	115	14	0.121739	0.56	HP:0009944	HP	Partial duplication of thumb phalanx	2930	6447
ME6	TRUE	1.24477e-11	26	115	14	0.121739	0.538462	HP:0009999	HP	Partial duplication of the phalanx of hand	2930	6501
ME6	TRUE	2.20725e-11	27	115	14	0.121739	0.518519	HP:0040275	HP	Adenocarcinoma of the large intestine	2930	14237
ME6	TRUE	2.20725e-11	27	115	14	0.121739	0.518519	HP:0001896	HP	Reticulocytopenia	2930	1383
ME6	TRUE	1.36914e-10	30	115	14	0.121739	0.466667	HP:0005518	HP	Increased mean corpuscular volume	2930	3744
ME6	TRUE	2.17417e-10	31	115	14	0.121739	0.451613	HP:0012131	HP	Abnormal number of erythroid precursors	2930	8560
ME6	TRUE	2.17417e-10	31	115	14	0.121739	0.451613	HP:0040273	HP	Adenocarcinoma of the intestines	2930	14235
ME6	TRUE	3.5618e-10	32	115	14	0.121739	0.4375	HP:0011902	HP	Abnormal hemoglobin	2930	8332
ME6	TRUE	5.71362e-10	33	115	14	0.121739	0.424242	HP:0009942	HP	Duplication of thumb phalanx	2930	6445
ME6	TRUE	1.33369e-09	35	115	14	0.121739	0.4	HP:0000912	HP	Sprengel anomaly	2930	713
ME6	TRUE	1.33369e-09	35	115	14	0.121739	0.4	HP:0001790	HP	Nonimmune hydrops fetalis	2930	1306
ME6	TRUE	1.33369e-09	35	115	14	0.121739	0.4	HP:0009777	HP	Absent thumb	2930	6305
ME6	TRUE	2.18354e-09	66	115	18	0.156522	0.272727	HP:0001421	HP	Abnormality of the musculature of the hand	2930	1069
ME6	TRUE	4.57795e-09	45	115	15	0.130435	0.333333	HP:0001087	HP	Developmental glaucoma	2930	854
ME6	TRUE	4.57795e-09	38	115	14	0.121739	0.368421	HP:0025065	HP	Abnormal mean corpuscular volume	2930	9551
ME6	TRUE	5.21961e-09	53	115	16	0.13913	0.301887	HP:0004312	HP	Abnormal reticulocyte morphology	2930	3024
ME6	TRUE	6.27904e-09	89	115	20	0.173913	0.224719	HP:0000294	HP	Low anterior hairline	2930	243
ME6	TRUE	2.64509e-08	96	115	20	0.173913	0.208333	HP:0000519	HP	Developmental cataract	2930	397
ME6	TRUE	2.70349e-08	43	115	14	0.121739	0.325581	HP:0009380	HP	Aplasia of the fingers	2930	5940
ME6	TRUE	3.86847e-08	69	115	17	0.147826	0.246377	HP:0010622	HP	Neoplasm of the skeletal system	2930	7095
ME6	TRUE	4.92615e-08	45	115	14	0.121739	0.311111	HP:0001199	HP	Triphalangeal thumb	2930	930
ME6	TRUE	4.92615e-08	45	115	14	0.121739	0.311111	HP:0001894	HP	Thrombocytosis	2930	1381
ME6	TRUE	8.84156e-08	55	115	15	0.130435	0.272727	HP:0001972	HP	Macrocytic anemia	2930	1445
ME6	TRUE	2.55636e-07	170	115	25	0.217391	0.147059	HP:0002151	HP	Increased serum lactate	2930	1586
ME6	TRUE	3.81658e-07	52	115	14	0.121739	0.269231	HP:0004808	HP	Acute myeloid leukemia	2930	3305
ME6	TRUE	4.05241e-07	124	115	21	0.182609	0.169355	HP:0410030	HP	Cleft lip	2930	15559
ME6	TRUE	5.5299e-07	82	115	17	0.147826	0.207317	HP:0000465	HP	Webbed neck	2930	352
ME6	TRUE	5.5299e-07	72	115	16	0.13913	0.222222	HP:0000085	HP	Horseshoe kidney	2930	78
ME6	TRUE	9.6962e-07	56	115	14	0.121739	0.25	HP:0006749	HP	Malignant gastrointestinal tract tumors	2930	4433
ME6	TRUE	9.6962e-07	56	115	14	0.121739	0.25	HP:0002672	HP	Gastrointestinal carcinoma	2930	1946
ME6	TRUE	1.79625e-06	123	115	20	0.173913	0.162602	HP:0000599	HP	Abnormality of the frontal hairline	2930	465
ME6	TRUE	1.79625e-06	148	115	22	0.191304	0.148649	HP:0001254	HP	Lethargy	2930	957
ME6	TRUE	1.88029e-06	59	115	14	0.121739	0.237288	HP:0100273	HP	Neoplasm of the colon	2930	14781
ME6	TRUE	2.50405e-06	70	115	15	0.130435	0.214286	HP:0009778	HP	Short thumb	2930	6306
ME6	TRUE	2.84641e-06	81	115	16	0.13913	0.197531	HP:0001680	HP	Coarctation of aorta	2930	1229
ME6	TRUE	3.25985e-06	104	115	18	0.156522	0.173077	HP:0000980	HP	Pallor	2930	771
ME6	TRUE	4.70154e-06	37	115	11	0.0956522	0.297297	HP:0003200	HP	Ragged-red muscle fibers	2930	2318
ME6	TRUE	6.93544e-06	147	115	21	0.182609	0.142857	HP:0001446	HP	Abnormality of the musculature of the upper limbs	2930	1087
ME6	TRUE	6.93544e-06	311	115	32	0.278261	0.102894	HP:0004360	HP	Abnormality of acid-base homeostasis	2930	3063
ME6	TRUE	7.5728e-06	296	115	31	0.269565	0.10473	HP:0001941	HP	Acidosis	2930	1416
ME6	TRUE	8.01328e-06	162	115	22	0.191304	0.135802	HP:0012103	HP	Abnormality of the mitochondrion	2930	8532
ME6	TRUE	8.01328e-06	123	115	19	0.165217	0.154472	HP:0000185	HP	Cleft soft palate	2930	159
ME6	TRUE	9.84946e-06	89	115	16	0.13913	0.179775	HP:0009601	HP	Aplasia/Hypoplasia of the thumb	2930	6149
ME6	TRUE	1.14429e-05	1030	115	67	0.582609	0.0650485	HP:0012337	HP	Abnormal homeostasis	2930	8761
ME6	TRUE	1.52252e-05	428	115	38	0.330435	0.088785	HP:0001713	HP	Abnormal cardiac ventricle morphology	2930	1258
ME6	TRUE	1.96022e-05	20	115	8	0.0695652	0.4	HP:0012707	HP	Elevated brain lactate level by MRS	2930	9128
ME6	TRUE	2.45143e-05	280	115	29	0.252174	0.103571	HP:0004372	HP	Reduced consciousness/confusion	2930	3074
ME6	TRUE	2.61052e-05	160	115	21	0.182609	0.13125	HP:0003128	HP	Lactic acidosis	2930	2266
ME6	TRUE	2.64813e-05	108	115	17	0.147826	0.157407	HP:0000104	HP	Renal agenesis	2930	92
ME6	TRUE	2.76891e-05	914	115	61	0.530435	0.0667396	HP:0001627	HP	Abnormal heart morphology	2930	1189
ME6	TRUE	2.82426e-05	21	115	8	0.0695652	0.380952	HP:0025045	HP	Abnormal brain lactate level by MRS	2930	9534
ME6	TRUE	3.52219e-05	207	115	24	0.208696	0.115942	HP:0001639	HP	Hypertrophic cardiomyopathy	2930	1198
ME6	TRUE	5.09641e-05	101	115	16	0.13913	0.158416	HP:0008551	HP	Microtia	2930	5428
ME6	TRUE	5.24484e-05	140	115	19	0.165217	0.135714	HP:0003287	HP	Abnormality of mitochondrial metabolism	2930	2388
ME6	TRUE	5.24484e-05	78	115	14	0.121739	0.179487	HP:0001789	HP	Hydrops fetalis	2930	1305
ME6	TRUE	6.48113e-05	170	115	21	0.182609	0.123529	HP:0009553	HP	Abnormality of the hairline	2930	6103
ME6	TRUE	6.98666e-05	80	115	14	0.121739	0.175	HP:0002863	HP	Myelodysplasia	2930	2081
ME6	TRUE	7.02114e-05	104	115	16	0.13913	0.153846	HP:0008772	HP	Aplasia/Hypoplasia of the external ear	2930	5542
ME6	TRUE	7.02114e-05	104	115	16	0.13913	0.153846	HP:0025454	HP	Abnormal CSF metabolite level	2930	9916
ME6	TRUE	7.90435e-05	105	115	16	0.13913	0.152381	HP:0008771	HP	Aplasia/Hypoplasia of the ear	2930	5541
ME6	TRUE	8.89597e-05	82	115	14	0.121739	0.170732	HP:0002488	HP	Acute leukemia	2930	1809
ME6	TRUE	8.89597e-05	82	115	14	0.121739	0.170732	HP:0100834	HP	Neoplasm of the large intestine	2930	15302
ME6	TRUE	0.000102469	1116	115	68	0.591304	0.0609319	HP:0030680	HP	Abnormality of cardiovascular system morphology	2930	10745
ME6	TRUE	0.00010674	51	115	11	0.0956522	0.215686	HP:0003737	HP	Mitochondrial myopathy	2930	2658
ME6	TRUE	0.000108711	148	115	19	0.165217	0.128378	HP:0009997	HP	Duplication of phalanx of hand	2930	6499
ME6	TRUE	0.000114303	96	115	15	0.130435	0.15625	HP:0000782	HP	Abnormal scapula morphology	2930	612
ME6	TRUE	0.000116114	149	115	19	0.165217	0.127517	HP:0004275	HP	Duplication of hand bones	2930	2992
ME6	TRUE	0.000116114	149	115	19	0.165217	0.127517	HP:0009142	HP	Duplication of bones involving the upper extremities	2930	5721
ME6	TRUE	0.000124248	85	115	14	0.121739	0.164706	HP:0030085	HP	Abnormal CSF lactate level	2930	10178
ME6	TRUE	0.000124248	97	115	15	0.130435	0.154639	HP:0001882	HP	Leukopenia	2930	1371
ME6	TRUE	0.000124248	85	115	14	0.121739	0.164706	HP:0002490	HP	Increased CSF lactate	2930	1810
ME6	TRUE	0.000175656	198	115	22	0.191304	0.111111	HP:0000597	HP	Ophthalmoparesis	2930	463
ME6	TRUE	0.000230622	115	115	16	0.13913	0.13913	HP:0001909	HP	Leukemia	2930	1395
ME6	TRUE	0.000239354	157	115	19	0.165217	0.121019	HP:0100736	HP	Abnormal soft palate morphology	2930	15215
ME6	TRUE	0.000254915	67	115	12	0.104348	0.179104	HP:0003800	HP	Muscle abnormality related to mitochondrial dysfunction	2930	2698
ME6	TRUE	0.000256275	319	115	29	0.252174	0.0909091	HP:0001629	HP	Ventricular septal defect	2930	1190
ME6	TRUE	0.000278621	220	115	23	0.2	0.104545	HP:0000501	HP	Glaucoma	2930	383
ME6	TRUE	0.000303759	160	115	19	0.165217	0.11875	HP:0001518	HP	Small for gestational age	2930	1126
ME6	TRUE	0.000335379	511	115	39	0.33913	0.0763209	HP:0000517	HP	Abnormality of the lens	2930	395
ME6	TRUE	0.000335469	324	115	29	0.252174	0.0895062	HP:0010438	HP	Abnormal ventricular septum morphology	2930	6928
ME6	TRUE	0.00039422	15	115	6	0.0521739	0.4	HP:0001427	HP	Mitochondrial inheritance	2930	1073
ME6	TRUE	0.000403993	30	115	8	0.0695652	0.266667	HP:0002572	HP	Episodic vomiting	2930	1865
ME6	TRUE	0.000403993	496	115	38	0.330435	0.0766129	HP:0000518	HP	Cataract	2930	396
ME6	TRUE	0.000408362	210	115	22	0.191304	0.104762	HP:0007700	HP	Ocular anterior segment dysgenesis	2930	4945
ME6	TRUE	0.000445718	136	115	17	0.147826	0.125	HP:0010972	HP	Anemia of inadequate production	2930	7426
ME6	TRUE	0.000448184	1140	115	67	0.582609	0.0587719	HP:0000496	HP	Abnormality of eye movement	2930	379
ME6	TRUE	0.000482465	137	115	17	0.147826	0.124088	HP:0100542	HP	Abnormal localization of kidney	2930	15040
ME6	TRUE	0.000541065	388	115	32	0.278261	0.0824742	HP:0001637	HP	Abnormal myocardium morphology	2930	1196
ME6	TRUE	0.000590752	353	115	30	0.26087	0.0849858	HP:0000175	HP	Cleft palate	2930	151
ME6	TRUE	0.000605027	200	115	21	0.182609	0.105	HP:0009381	HP	Short finger	2930	5941
ME6	TRUE	0.000613263	354	115	30	0.26087	0.0847458	HP:0100737	HP	Abnormal hard palate morphology	2930	15216
ME6	TRUE	0.000697434	24	115	7	0.0608696	0.291667	HP:0000590	HP	Progressive external ophthalmoplegia	2930	458
ME6	TRUE	0.000784667	270	115	25	0.217391	0.0925926	HP:0005922	HP	Abnormal hand morphology	2930	3952
ME6	TRUE	0.000914506	116	115	15	0.130435	0.12931	HP:0100242	HP	Sarcoma	2930	14750
ME6	TRUE	0.000991588	345	115	29	0.252174	0.084058	HP:0009127	HP	Abnormality of the musculature of the limbs	2930	5709
ME6	TRUE	0.00103972	1168	115	67	0.582609	0.057363	HP:0004323	HP	Abnormality of body weight	2930	3031
ME6	TRUE	0.0010829	225	115	22	0.191304	0.0977778	HP:0006265	HP	Aplasia/Hypoplasia of fingers	2930	4126
ME6	TRUE	0.0010829	177	115	19	0.165217	0.107345	HP:0000602	HP	Ophthalmoplegia	2930	468
ME6	TRUE	0.00117603	35	115	8	0.0695652	0.228571	HP:0012705	HP	Abnormal metabolic brain imaging by MRS	2930	9126
ME6	TRUE	0.00128541	1591	115	83	0.721739	0.0521684	HP:0001939	HP	Abnormality of metabolism/homeostasis	2930	1415
ME6	TRUE	0.00136119	608	115	42	0.365217	0.0690789	HP:0025015	HP	Abnormal vascular morphology	2930	9505
ME6	TRUE	0.00142237	213	115	21	0.182609	0.0985915	HP:0011361	HP	Congenital abnormal hair pattern	2930	7800
ME6	TRUE	0.00144071	12	115	5	0.0434783	0.416667	HP:0000576	HP	Centrocecal scotoma	2930	446
ME6	TRUE	0.00187907	7	115	4	0.0347826	0.571429	HP:0012766	HP	Widened cerebral subarachnoid space	2930	9187
ME6	TRUE	0.00187907	7	115	4	0.0347826	0.571429	HP:0007327	HP	Mixed demyelinating and axonal polyneuropathy	2930	4705
ME6	TRUE	0.00199	998	115	59	0.513043	0.0591182	HP:0004325	HP	Decreased body weight	2930	3033
ME6	TRUE	0.0022714	49	115	9	0.0782609	0.183673	HP:0033108	HP	Abnormal circulating proteinogenic amino acid derivative concentration	2930	13061
ME6	TRUE	0.00230384	1781	115	89	0.773913	0.0499719	HP:0011446	HP	Abnormality of higher mental function	2930	7883
ME6	TRUE	0.0024292	383	115	30	0.26087	0.078329	HP:0012379	HP	Abnormal enzyme/coenzyme activity	2930	8802
ME6	TRUE	0.00265872	385	115	30	0.26087	0.0779221	HP:0000202	HP	Oral cleft	2930	173
ME6	TRUE	0.00266899	21	115	6	0.0521739	0.285714	HP:0004309	HP	Ventricular preexcitation	2930	3022
ME6	TRUE	0.00287975	368	115	29	0.252174	0.0788043	HP:0001638	HP	Cardiomyopathy	2930	1197
ME6	TRUE	0.00289708	40	115	8	0.0695652	0.2	HP:0003348	HP	Hyperalaninemia	2930	2431
ME6	TRUE	0.00289792	242	115	22	0.191304	0.0909091	HP:0100037	HP	Abnormality of the scalp hair	2930	14547
ME6	TRUE	0.00301747	243	115	22	0.191304	0.090535	HP:0032076	HP	Abnormal male urethral meatus morphology	2930	12062
ME6	TRUE	0.00301747	63	115	10	0.0869565	0.15873	HP:0003546	HP	Exercise intolerance	2930	2556
ME6	TRUE	0.00301747	14	115	5	0.0434783	0.357143	HP:0012429	HP	Aplasia/Hypoplasia of the cerebral white matter	2930	8852
ME6	TRUE	0.00301747	14	115	5	0.0434783	0.357143	HP:0001345	HP	Psychotic mentation	2930	1022
ME6	TRUE	0.00301747	243	115	22	0.191304	0.090535	HP:0100627	HP	Displacement of the urethral meatus	2930	15120
ME6	TRUE	0.00322675	41	115	8	0.0695652	0.195122	HP:0000544	HP	External ophthalmoplegia	2930	419
ME6	TRUE	0.00322675	8	115	4	0.0347826	0.5	HP:0100027	HP	Recurrent pancreatitis	2930	14538
ME6	TRUE	0.00322675	41	115	8	0.0695652	0.195122	HP:0010916	HP	Abnormal circulating alanine concentration	2930	7371
ME6	TRUE	0.00322675	41	115	8	0.0695652	0.195122	HP:0010915	HP	Abnormal circulating pyruvate family amino acid concentration	2930	7370
ME6	TRUE	0.00325756	147	115	16	0.13913	0.108844	HP:0009602	HP	Abnormality of thumb phalanx	2930	6150
ME6	TRUE	0.00341012	246	115	22	0.191304	0.0894309	HP:0001965	HP	Abnormal scalp morphology	2930	1439
ME6	TRUE	0.0036475	230	115	21	0.182609	0.0913043	HP:0000047	HP	Hypospadias	2930	43
ME6	TRUE	0.00402791	150	115	16	0.13913	0.106667	HP:0009774	HP	Triangular shaped phalanges of the hand	2930	6302
ME6	TRUE	0.00402791	150	115	16	0.13913	0.106667	HP:0007379	HP	Neoplasm of the genitourinary tract	2930	4742
ME6	TRUE	0.00464713	1898	115	92	0.8	0.0484721	HP:0003011	HP	Abnormality of the musculature	2930	2186
ME6	TRUE	0.00464713	603	115	40	0.347826	0.066335	HP:0033353	HP	Abnormal blood vessel morphology	2930	13305
ME6	TRUE	0.00508573	236	115	21	0.182609	0.0889831	HP:0010720	HP	Abnormal hair pattern	2930	7185
ME6	TRUE	0.0051067	9	115	4	0.0347826	0.444444	HP:0001112	HP	Leber optic atrophy	2930	874
ME6	TRUE	0.0051067	345	115	27	0.234783	0.0782609	HP:0011004	HP	Abnormal systemic arterial morphology	2930	7456
ME6	TRUE	0.0051067	9	115	4	0.0347826	0.444444	HP:0005157	HP	Concentric hypertrophic cardiomyopathy	2930	3509
ME6	TRUE	0.00537798	16	115	5	0.0434783	0.3125	HP:0007159	HP	Fluctuations in consciousness	2930	4633
ME6	TRUE	0.00537798	16	115	5	0.0434783	0.3125	HP:0002401	HP	Stroke-like episode	2930	1764
ME6	TRUE	0.00537798	16	115	5	0.0434783	0.3125	HP:0001716	HP	Wolff-Parkinson-White syndrome	2930	1260
ME6	TRUE	0.00537798	56	115	9	0.0782609	0.160714	HP:0001733	HP	Pancreatitis	2930	1269
ME6	TRUE	0.00617149	1188	115	65	0.565217	0.0547138	HP:0011805	HP	Abnormal skeletal muscle morphology	2930	8238
ME6	TRUE	0.00649237	35	115	7	0.0608696	0.2	HP:0008316	HP	Abnormal mitochondria in muscle tissue	2930	5285
ME6	TRUE	0.00651562	1631	115	82	0.713043	0.0502759	HP:0001626	HP	Abnormality of the cardiovascular system	2930	1188
ME6	TRUE	0.00652915	46	115	8	0.0695652	0.173913	HP:0012751	HP	Abnormal basal ganglia MRI signal intensity	2930	9172
ME6	TRUE	0.00652915	390	115	29	0.252174	0.074359	HP:0000431	HP	Wide nasal bridge	2930	331
ME6	TRUE	0.0067843	391	115	29	0.252174	0.0741688	HP:0000969	HP	Edema	2930	760
ME6	TRUE	0.00755412	36	115	7	0.0608696	0.194444	HP:0002174	HP	Postural tremor	2930	1607
ME6	TRUE	0.00777193	1426	115	74	0.643478	0.0518934	HP:0100547	HP	Abnormality of forebrain morphology	2930	15045
ME6	TRUE	0.00822451	496	115	34	0.295652	0.0685484	HP:0000508	HP	Ptosis	2930	389
ME6	TRUE	0.00840388	436	115	31	0.269565	0.0711009	HP:0030962	HP	Abnormal morphology of the great vessels	2930	11003
ME6	TRUE	0.0084501	48	115	8	0.0695652	0.166667	HP:0001138	HP	Optic neuropathy	2930	894
ME6	TRUE	0.0084501	283	115	23	0.2	0.0812721	HP:0000795	HP	Abnormality of the urethra	2930	620
ME6	TRUE	0.00872695	2367	115	106	0.921739	0.0447824	HP:0033127	HP	Abnormality of the musculoskeletal system	2930	13080
ME6	TRUE	0.00893407	196	115	18	0.156522	0.0918367	HP:0008678	HP	Renal hypoplasia/aplasia	2930	5485
ME6	TRUE	0.00895442	18	115	5	0.0434783	0.277778	HP:0200125	HP	Mitochondrial respiratory chain defects	2930	15507
ME6	TRUE	0.00895442	27	115	6	0.0521739	0.222222	HP:0002045	HP	Hypothermia	2930	1506
ME6	TRUE	0.0100631	38	115	7	0.0608696	0.184211	HP:0007183	HP	Focal T2 hyperintense basal ganglia lesion	2930	4642
ME6	TRUE	0.0107513	28	115	6	0.0521739	0.214286	HP:0007302	HP	Bipolar affective disorder	2930	4696
ME6	TRUE	0.0107513	1415	115	73	0.634783	0.0515901	HP:0002060	HP	Abnormal cerebral morphology	2930	1518
ME6	TRUE	0.0107513	11	115	4	0.0347826	0.363636	HP:0000631	HP	Retinal arterial tortuosity	2930	492
ME6	TRUE	0.0107513	11	115	4	0.0347826	0.363636	HP:0007768	HP	Central retinal vessel vascular tortuosity	2930	4979
ME6	TRUE	0.0111359	1683	115	83	0.721739	0.0493167	HP:0001507	HP	Growth abnormality	2930	1121
ME6	TRUE	0.011433	236	115	20	0.173913	0.0847458	HP:0000470	HP	Short neck	2930	356
ME6	TRUE	0.011433	466	115	32	0.278261	0.0686695	HP:0001671	HP	Abnormal cardiac septum morphology	2930	1224
ME6	TRUE	0.011433	272	115	22	0.191304	0.0808824	HP:0000819	HP	Diabetes mellitus	2930	639
ME6	TRUE	0.0121918	91	115	11	0.0956522	0.120879	HP:0008972	HP	Decreased activity of mitochondrial respiratory chain	2930	5624
ME6	TRUE	0.0124394	29	115	6	0.0521739	0.206897	HP:0000603	HP	Central scotoma	2930	469
ME6	TRUE	0.0124394	29	115	6	0.0521739	0.206897	HP:0100754	HP	Mania	2930	15231
ME6	TRUE	0.0124394	1527	115	77	0.669565	0.0504257	HP:0012372	HP	Abnormal eye morphology	2930	8796
ME6	TRUE	0.012709	153	115	15	0.130435	0.0980392	HP:0001875	HP	Neutropenia	2930	1364
ME6	TRUE	0.0128212	275	115	22	0.191304	0.08	HP:0001952	HP	Glucose intolerance	2930	1427
ME6	TRUE	0.012885	92	115	11	0.0956522	0.119565	HP:0011922	HP	Abnormal activity of mitochondrial respiratory chain	2930	8352
ME6	TRUE	0.012885	257	115	21	0.182609	0.0817121	HP:0001679	HP	Abnormal aortic morphology	2930	1228
ME6	TRUE	0.0131984	1426	115	73	0.634783	0.0511921	HP:0000598	HP	Abnormality of the ear	2930	464
ME6	TRUE	0.0132677	706	115	43	0.373913	0.0609065	HP:0000486	HP	Strabismus	2930	371
ME6	TRUE	0.0133309	352	115	26	0.226087	0.0738636	HP:0009830	HP	Peripheral neuropathy	2930	6356
ME6	TRUE	0.0142342	12	115	4	0.0347826	0.333333	HP:0025268	HP	Stuttering	2930	9742
ME6	TRUE	0.0142342	12	115	4	0.0347826	0.333333	HP:0007067	HP	Distal peripheral sensory neuropathy	2930	4594
ME6	TRUE	0.0145917	454	115	31	0.269565	0.0682819	HP:0000036	HP	Abnormal penis morphology	2930	34
ME6	TRUE	0.0158594	299	115	23	0.2	0.0769231	HP:0001631	HP	Atrial septal defect	2930	1191
ME6	TRUE	0.0168646	737	115	44	0.382609	0.0597015	HP:0000549	HP	Abnormal conjugate eye movement	2930	423
ME6	TRUE	0.0172285	301	115	23	0.2	0.076412	HP:0011994	HP	Abnormal atrial septum morphology	2930	8423
ME6	TRUE	0.0176838	419	115	29	0.252174	0.0692124	HP:0011014	HP	Abnormal glucose homeostasis	2930	7465
ME6	TRUE	0.0178047	193	115	17	0.147826	0.0880829	HP:0002250	HP	Abnormal large intestine morphology	2930	1666
ME6	TRUE	0.0180102	55	115	8	0.0695652	0.145455	HP:0030872	HP	Abnormal cardiac ventricular function	2930	10922
ME6	TRUE	0.0183978	2298	115	103	0.895652	0.0448216	HP:0012638	HP	Abnormal nervous system physiology	2930	9059
ME6	TRUE	0.0185279	43	115	7	0.0608696	0.162791	HP:0000114	HP	Proximal tubulopathy	2930	100
ME6	TRUE	0.0203602	22	115	5	0.0434783	0.227273	HP:0007763	HP	Retinal telangiectasia	2930	4976
ME6	TRUE	0.0228402	2	115	2	0.0173913	1	HP:0008093	HP	Short 4th toe	2930	5160
ME6	TRUE	0.0228402	2	115	2	0.0173913	1	HP:0012065	HP	Multiple bony cystic lesions	2930	8494
ME6	TRUE	0.0228402	2	115	2	0.0173913	1	HP:0005643	HP	Short 3rd toe	2930	3823
ME6	TRUE	0.0228402	2	115	2	0.0173913	1	HP:0033074	HP	Steroid-responsive anemia	2930	13027
ME6	TRUE	0.0228402	2	115	2	0.0173913	1	HP:0030836	HP	Wrist pain	2930	10886
ME6	TRUE	0.0228402	427	115	29	0.252174	0.0679157	HP:0011032	HP	Abnormality of fluid regulation	2930	7482
ME6	TRUE	0.0228402	2	115	2	0.0173913	1	HP:0001885	HP	Short 2nd toe	2930	1374
ME6	TRUE	0.0229107	164	115	15	0.130435	0.0914634	HP:0011991	HP	Abnormal neutrophil count	2930	8420
ME6	TRUE	0.0230193	100	115	11	0.0956522	0.11	HP:0012091	HP	Abnormality of pancreas physiology	2930	8520
ME6	TRUE	0.0240039	23	115	5	0.0434783	0.217391	HP:0002331	HP	Recurrent paroxysmal headache	2930	1716
ME6	TRUE	0.0259397	800	115	46	0.4	0.0575	HP:0004328	HP	Abnormal anterior eye segment morphology	2930	3036
ME6	TRUE	0.0261968	46	115	7	0.0608696	0.152174	HP:0005162	HP	Abnormal left ventricular function	2930	3511
ME6	TRUE	0.0263179	1837	115	87	0.756522	0.0473598	HP:0012759	HP	Neurodevelopmental abnormality	2930	9180
ME6	TRUE	0.0263179	7	115	3	0.026087	0.428571	HP:0100611	HP	Multiple glomerular cysts	2930	15104
ME6	TRUE	0.0263179	7	115	3	0.026087	0.428571	HP:0004900	HP	Severe lactic acidosis	2930	3362
ME6	TRUE	0.0263179	7	115	3	0.026087	0.428571	HP:0003572	HP	Low plasma citrulline	2930	2578
ME6	TRUE	0.0270022	1085	115	58	0.504348	0.0534562	HP:0011024	HP	Abnormality of the gastrointestinal tract	2930	7474
ME6	TRUE	0.0272678	454	115	30	0.26087	0.0660793	HP:0025354	HP	Abnormal cellular phenotype	2930	9824
ME6	TRUE	0.0279956	103	115	11	0.0956522	0.106796	HP:0003112	HP	Abnormal circulating amino acid concentration	2930	2254
ME6	TRUE	0.0280407	24	115	5	0.0434783	0.208333	HP:0000622	HP	Blurred vision	2930	486
ME6	TRUE	0.0284641	277	115	21	0.182609	0.0758123	HP:0001873	HP	Thrombocytopenia	2930	1362
ME6	TRUE	0.0284914	60	115	8	0.0695652	0.133333	HP:0001712	HP	Left ventricular hypertrophy	2930	1257
ME6	TRUE	0.0289161	74	115	9	0.0782609	0.121622	HP:0000763	HP	Sensory neuropathy	2930	597
ME6	TRUE	0.0290484	1624	115	79	0.686957	0.0486453	HP:0012373	HP	Abnormal eye physiology	2930	8797
ME6	TRUE	0.0307686	1165	115	61	0.530435	0.0523605	HP:0002597	HP	Abnormality of the vasculature	2930	1888
ME6	TRUE	0.0333937	359	115	25	0.217391	0.0696379	HP:0006496	HP	Aplasia/hypoplasia involving bones of the upper limbs	2930	4268
ME6	TRUE	0.0350671	208	115	17	0.147826	0.0817308	HP:0004377	HP	Hematological neoplasm	2930	3079
ME6	TRUE	0.0350671	321	115	23	0.2	0.0716511	HP:0005120	HP	Abnormal cardiac atrium morphology	2930	3490
ME6	TRUE	0.0360456	1853	115	87	0.756522	0.0469509	HP:0002011	HP	Morphological central nervous system abnormality	2930	1478
ME6	TRUE	0.0363347	443	115	29	0.252174	0.0654628	HP:0011017	HP	Abnormal cellular physiology	2930	7467
ME6	TRUE	0.0369033	77	115	9	0.0782609	0.116883	HP:0000124	HP	Renal tubular dysfunction	2930	107
ME6	TRUE	0.0373994	63	115	8	0.0695652	0.126984	HP:0001269	HP	Hemiparesis	2930	969
ME6	TRUE	0.0374281	1940	115	90	0.782609	0.0463918	HP:0012639	HP	Abnormal nervous system morphology	2930	9060
ME6	TRUE	0.0383063	26	115	5	0.0434783	0.192308	HP:0007924	HP	Slow decrease in visual acuity	2930	5057
ME6	TRUE	0.0385515	50	115	7	0.0608696	0.14	HP:0004366	HP	Abnormality of glycolysis	2930	3069
ME6	TRUE	0.0385515	50	115	7	0.0608696	0.14	HP:0003542	HP	Increased serum pyruvate	2930	2555
ME6	TRUE	0.0404898	64	115	8	0.0695652	0.125	HP:0007141	HP	Sensorimotor neuropathy	2930	4627
ME6	TRUE	0.0412667	268	115	20	0.173913	0.0746269	HP:0003319	HP	Abnormality of the cervical spine	2930	2408
ME6	TRUE	0.0415307	448	115	29	0.252174	0.0647321	HP:0045060	HP	Aplasia/hypoplasia involving bones of the extremities	2930	14487
ME6	TRUE	0.0419486	231	115	18	0.156522	0.0779221	HP:0011792	HP	Neoplasm by histology	2930	8225
ME6	TRUE	0.0422421	79	115	9	0.0782609	0.113924	HP:0012704	HP	Widened subarachnoid space	2930	9125
ME6	TRUE	0.0431287	160	115	14	0.121739	0.0875	HP:0020129	HP	Abnormal urine protein level	2930	9403
ME6	TRUE	0.0457053	17	115	4	0.0347826	0.235294	HP:0033109	HP	Abnormal circulating non-proteinogenic amino acid concentration	2930	13062
ME6	TRUE	0.0457053	144	115	13	0.113043	0.0902778	HP:0001635	HP	Congestive heart failure	2930	1194
ME6	TRUE	0.0476999	272	115	20	0.173913	0.0735294	HP:0001172	HP	Abnormal thumb morphology	2930	915
ME6	TRUE	0.0490977	433	115	28	0.243478	0.0646651	HP:0001903	HP	Anemia	2930	1390
ME2	TRUE	0.000539265	545	891	97	0.108866	0.177982	GO:0006396	GO:BP	RNA processing	8419	2389
ME2	TRUE	0.0022481	2191	891	293	0.328844	0.133729	GO:0016070	GO:BP	RNA metabolic process	8419	5672
ME2	TRUE	0.0213588	2487	891	319	0.358025	0.128267	GO:0090304	GO:BP	nucleic acid metabolic process	8419	21335
ME2	TRUE	0.00299074	3536	840	428	0.509524	0.121041	GO:0005634	GO:CC	nucleus	8068	294
ME2	TRUE	0.00299074	5478	840	625	0.744048	0.114093	GO:0043231	GO:CC	intracellular membrane-bounded organelle	8068	2128
ME2	TRUE	0.00522961	6823	840	749	0.891667	0.109776	GO:0005622	GO:CC	intracellular anatomical structure	8068	283
ME2	TRUE	0.00522961	5643	840	637	0.758333	0.112883	GO:0043227	GO:CC	membrane-bounded organelle	8068	2124
ME2	TRUE	0.00522961	6098	840	682	0.811905	0.11184	GO:0043229	GO:CC	intracellular organelle	8068	2126
ME2	TRUE	0.0167869	6189	840	686	0.816667	0.110842	GO:0043226	GO:CC	organelle	8068	2123
ME26	TRUE	0.0372831	7	25	3	0.12	0.428571	HP:0006042	HP	Y-shaped metacarpals	2930	4017
ME26	TRUE	0.0418931	9	25	3	0.12	0.333333	HP:0000199	HP	Tongue nodules	2930	170
ME26	TRUE	0.0418931	10	25	3	0.12	0.3	HP:0012286	HP	Abnormal hypothalamus morphology	2930	8712
ME23	TRUE	1.08134e-13	299	148	32	0.216216	0.107023	GO:0034660	GO:BP	ncRNA metabolic process	8419	10020
ME23	TRUE	4.0226e-13	216	148	27	0.182432	0.125	GO:0034470	GO:BP	ncRNA processing	8419	9946
ME23	TRUE	2.59249e-11	143	148	21	0.141892	0.146853	GO:0042254	GO:BP	ribosome biogenesis	8419	11644
ME23	TRUE	3.80566e-11	115	148	19	0.128378	0.165217	GO:0016072	GO:BP	rRNA metabolic process	8419	5674
ME23	TRUE	2.06384e-10	96	148	17	0.114865	0.177083	GO:0006364	GO:BP	rRNA processing	8419	2363
ME23	TRUE	1.20152e-08	545	148	34	0.22973	0.0623853	GO:0006396	GO:BP	RNA processing	8419	2389
ME23	TRUE	1.20152e-08	224	148	22	0.148649	0.0982143	GO:0022613	GO:BP	ribonucleoprotein complex biogenesis	8419	7611
ME23	TRUE	4.92628e-05	2937	148	82	0.554054	0.0279196	GO:0010467	GO:BP	gene expression	8419	4650
ME23	TRUE	5.07974e-05	3214	148	87	0.587838	0.0270691	GO:0034641	GO:BP	cellular nitrogen compound metabolic process	8419	10007
ME23	TRUE	0.000338027	13	148	5	0.0337838	0.384615	GO:0030490	GO:BP	maturation of SSU-rRNA	8419	7877
ME23	TRUE	0.000425359	129	148	12	0.0810811	0.0930233	GO:0006399	GO:BP	tRNA metabolic process	8419	2392
ME23	TRUE	0.000431859	24	148	6	0.0405405	0.25	GO:0042274	GO:BP	ribosomal small subunit biogenesis	8419	11658
ME23	TRUE	0.000463141	2191	148	64	0.432432	0.0292104	GO:0016070	GO:BP	RNA metabolic process	8419	5672
ME23	TRUE	0.000463141	89	148	10	0.0675676	0.11236	GO:0008033	GO:BP	tRNA processing	8419	3504
ME23	TRUE	0.00151598	103	148	10	0.0675676	0.0970874	GO:0009451	GO:BP	RNA modification	8419	3942
ME23	TRUE	0.00374729	2487	148	67	0.452703	0.0269401	GO:0090304	GO:BP	nucleic acid metabolic process	8419	21335
ME23	TRUE	0.00443191	2710	148	71	0.47973	0.0261993	GO:0006139	GO:BP	nucleobase-containing compound metabolic process	8419	2164
ME23	TRUE	0.00955664	2773	148	71	0.47973	0.025604	GO:0046483	GO:BP	heterocycle metabolic process	8419	14174
ME23	TRUE	0.0109457	2788	148	71	0.47973	0.0254663	GO:0006725	GO:BP	cellular aromatic compound metabolic process	8419	2694
ME23	TRUE	0.011568	45	148	6	0.0405405	0.133333	GO:0001510	GO:BP	RNA methylation	8419	430
ME23	TRUE	0.0235609	4918	148	107	0.722973	0.0217568	GO:0006807	GO:BP	nitrogen compound metabolic process	8419	2765
ME23	TRUE	0.0235609	2867	148	71	0.47973	0.0247646	GO:1901360	GO:BP	organic cyclic compound metabolic process	8419	24668
ME23	TRUE	0.0235609	8	148	3	0.0202703	0.375	GO:0000462	GO:BP	maturation of SSU-rRNA from tricistronic rRNA transcript (SSU-rRNA, 5.8S rRNA, LSU-rRNA)	8419	206
ME23	TRUE	0.0257703	54	148	6	0.0405405	0.111111	GO:0006400	GO:BP	tRNA modification	8419	2393
ME23	TRUE	0.0257703	4751	148	104	0.702703	0.0218901	GO:0043170	GO:BP	macromolecule metabolic process	8419	12196
ME23	TRUE	0.0298393	9	148	3	0.0202703	0.333333	GO:0000460	GO:BP	maturation of 5.8S rRNA	8419	204
ME23	TRUE	0.0472818	41	148	5	0.0337838	0.121951	GO:0007004	GO:BP	telomere maintenance via telomerase	8419	2929
ME23	TRUE	0.0472818	41	148	5	0.0337838	0.121951	GO:0006278	GO:BP	RNA-dependent DNA biosynthetic process	8419	2294
ME23	TRUE	1.2589e-16	560	141	45	0.319149	0.0803571	GO:0005730	GO:CC	nucleolus	8068	377
ME23	TRUE	1.80057e-05	2477	141	73	0.51773	0.0294711	GO:0031981	GO:CC	nuclear lumen	8068	1450
ME23	TRUE	2.01321e-05	2691	141	76	0.539007	0.0282423	GO:0031974	GO:CC	membrane-enclosed lumen	8068	1444
ME23	TRUE	2.01321e-05	2691	141	76	0.539007	0.0282423	GO:0070013	GO:CC	intracellular organelle lumen	8068	2716
ME23	TRUE	2.01321e-05	2691	141	76	0.539007	0.0282423	GO:0043233	GO:CC	organelle lumen	8068	2130
ME23	TRUE	0.000193651	2234	141	64	0.453901	0.0286482	GO:0043232	GO:CC	intracellular non-membrane-bounded organelle	8068	2129
ME23	TRUE	0.000193651	2234	141	64	0.453901	0.0286482	GO:0043228	GO:CC	non-membrane-bounded organelle	8068	2125
ME23	TRUE	0.000937264	21	141	5	0.035461	0.238095	GO:0030684	GO:CC	preribosome	8068	1136
ME23	TRUE	0.00354852	15	141	4	0.0283688	0.266667	GO:0005732	GO:CC	sno(s)RNA-containing ribonucleoprotein complex	8068	379
ME23	TRUE	0.0108444	3536	141	82	0.58156	0.02319	GO:0005634	GO:CC	nucleus	8068	294
ME23	TRUE	0.0108444	102	141	8	0.0567376	0.0784314	GO:0001650	GO:CC	fibrillar center	8068	165
ME23	TRUE	0.0205456	6823	141	132	0.93617	0.0193463	GO:0005622	GO:CC	intracellular anatomical structure	8068	283
ME23	TRUE	0.0300325	396	141	16	0.113475	0.040404	GO:1990904	GO:CC	ribonucleoprotein complex	8068	4452
ME23	TRUE	0.0300325	4	141	2	0.0141844	0.5	GO:0090661	GO:CC	box H/ACA telomerase RNP complex	8068	3212
ME23	TRUE	0.0300325	4	141	2	0.0141844	0.5	GO:0072588	GO:CC	box H/ACA RNP complex	8068	3151
ME23	TRUE	0.0300325	13	141	3	0.0212766	0.230769	GO:0005666	GO:CC	RNA polymerase III complex	8068	321
ME23	TRUE	0.0300325	4	141	2	0.0141844	0.5	GO:0043527	GO:CC	tRNA methyltransferase complex	8068	2161
ME23	TRUE	0.0300325	4	141	2	0.0141844	0.5	GO:0031429	GO:CC	box H/ACA snoRNP complex	8068	1329
ME23	TRUE	0.0319421	913	141	28	0.198582	0.0306681	GO:0005739	GO:CC	mitochondrion	8068	385
ME23	TRUE	0.0404842	5	141	2	0.0141844	0.4	GO:0030686	GO:CC	90S preribosome	8068	1138
ME23	TRUE	0.0404842	5	141	2	0.0141844	0.4	GO:0005851	GO:CC	eukaryotic translation initiation factor 2B complex	8068	487
ME23	TRUE	0.0404842	5	141	2	0.0141844	0.4	GO:0030688	GO:CC	preribosome, small subunit precursor	8068	1140
ME23	TRUE	6.8842e-08	251	142	22	0.15493	0.0876494	GO:0140098	GO:MF	catalytic activity, acting on RNA	8384	11756
ME23	TRUE	2.1482e-07	386	142	26	0.183099	0.0673575	GO:0140640	GO:MF	catalytic activity, acting on a nucleic acid	8384	11907
ME23	TRUE	5.2462e-05	621	142	29	0.204225	0.0466989	GO:0003723	GO:MF	RNA binding	8384	435
ME23	TRUE	0.000546272	98	142	10	0.0704225	0.102041	GO:0140101	GO:MF	catalytic activity, acting on a tRNA	8384	11757
ME23	TRUE	0.000615042	44	142	7	0.0492958	0.159091	GO:0008173	GO:MF	RNA methyltransferase activity	8384	2012
ME23	TRUE	0.000866106	1671	142	50	0.352113	0.0299222	GO:0003676	GO:MF	nucleic acid binding	8384	396
ME23	TRUE	0.000921183	20	142	5	0.0352113	0.25	GO:0008175	GO:MF	tRNA methyltransferase activity	8384	2014
ME23	TRUE	0.00193158	148	142	11	0.0774648	0.0743243	GO:0008168	GO:MF	methyltransferase activity	8384	2007
ME23	TRUE	0.00247523	154	142	11	0.0774648	0.0714286	GO:0016741	GO:MF	transferase activity, transferring one-carbon groups	8384	3710
ME23	TRUE	0.0121623	20	142	4	0.028169	0.2	GO:0030515	GO:MF	snoRNA binding	8384	4858
ME23	TRUE	0.0162597	22	142	4	0.028169	0.181818	GO:0003899	GO:MF	DNA-directed 5'-3' RNA polymerase activity	8384	573
ME23	TRUE	0.0164372	23	142	4	0.028169	0.173913	GO:0097747	GO:MF	RNA polymerase activity	8384	10352
ME23	TRUE	0.0164372	23	142	4	0.028169	0.173913	GO:0034062	GO:MF	5'-3' RNA polymerase activity	8384	5881
ME23	TRUE	0.0168473	112	142	8	0.056338	0.0714286	GO:0008757	GO:MF	S-adenosylmethionine-dependent methyltransferase activity	8384	2376
ME23	TRUE	0.0186077	64	142	6	0.0422535	0.09375	GO:0008135	GO:MF	translation factor activity, RNA binding	8384	1989
ME23	TRUE	0.0203659	44	142	5	0.0352113	0.113636	GO:0003743	GO:MF	translation initiation factor activity	8384	447
ME23	TRUE	0.0268891	71	142	6	0.0422535	0.084507	GO:0090079	GO:MF	translation regulator activity, nucleic acid binding	8384	10182
ME23	TRUE	0.0268891	13	142	3	0.0211268	0.230769	GO:0070034	GO:MF	telomerase RNA binding	8384	9792
ME23	TRUE	0.0312796	4	142	2	0.0140845	0.5	GO:0034513	GO:MF	box H/ACA snoRNA binding	8384	5959
ME23	TRUE	0.0312796	4	142	2	0.0140845	0.5	GO:0016426	GO:MF	tRNA (adenine) methyltransferase activity	8384	3525
ME23	TRUE	0.0312796	2821	142	65	0.457746	0.0230415	GO:1901363	GO:MF	heterocyclic compound binding	8384	11974
ME23	TRUE	0.037941	2846	142	65	0.457746	0.0228391	GO:0097159	GO:MF	organic cyclic compound binding	8384	10279
ME23	TRUE	0.0470708	5	142	2	0.0140845	0.4	GO:0034511	GO:MF	U3 snoRNA binding	8384	5957
ME17	TRUE	0.00112702	193	199	18	0.0904523	0.0932642	GO:0006897	GO:BP	endocytosis	8419	2842
ME17	TRUE	0.00112702	3473	199	116	0.582915	0.0334005	GO:0050896	GO:BP	response to stimulus	8419	15425
ME17	TRUE	0.00120607	78	199	11	0.0552764	0.141026	GO:0042742	GO:BP	defense response to bacterium	8419	11931
ME17	TRUE	0.00120607	579	199	33	0.165829	0.0569948	GO:0006952	GO:BP	defense response	8419	2887
ME17	TRUE	0.00120607	5	199	4	0.0201005	0.8	GO:0098883	GO:BP	synapse pruning	8419	22161
ME17	TRUE	0.00179731	954	199	45	0.226131	0.0471698	GO:0009605	GO:BP	response to external stimulus	8419	3979
ME17	TRUE	0.00192375	6	199	4	0.0201005	0.666667	GO:0002579	GO:BP	positive regulation of antigen processing and presentation	8419	1223
ME17	TRUE	0.00192375	12	199	5	0.0251256	0.416667	GO:0002577	GO:BP	regulation of antigen processing and presentation	8419	1221
ME17	TRUE	0.00200504	225	199	18	0.0904523	0.08	GO:0009617	GO:BP	response to bacterium	8419	3990
ME17	TRUE	0.00420613	525	199	29	0.145729	0.0552381	GO:0051707	GO:BP	response to other organism	8419	16071
ME17	TRUE	0.00420613	525	199	29	0.145729	0.0552381	GO:0043207	GO:BP	response to external biotic stimulus	8419	12207
ME17	TRUE	0.00564786	593	199	31	0.155779	0.0522766	GO:0044419	GO:BP	biological process involved in interspecies interaction between organisms	8419	12795
ME17	TRUE	0.00688818	124	199	12	0.0603015	0.0967742	GO:0016042	GO:BP	lipid catabolic process	8419	5649
ME17	TRUE	0.00688818	27	199	6	0.0301508	0.222222	GO:0050830	GO:BP	defense response to Gram-positive bacterium	8419	15367
ME17	TRUE	0.00688818	545	199	29	0.145729	0.053211	GO:0009607	GO:BP	response to biotic stimulus	8419	3981
ME17	TRUE	0.00688818	9	199	4	0.0201005	0.444444	GO:0006910	GO:BP	phagocytosis, recognition	8419	2852
ME17	TRUE	0.00872201	18	199	5	0.0251256	0.277778	GO:0050829	GO:BP	defense response to Gram-negative bacterium	8419	15366
ME17	TRUE	0.0100162	10	199	4	0.0201005	0.4	GO:0150146	GO:BP	cell junction disassembly	8419	23320
ME17	TRUE	0.0104497	75	199	9	0.0452261	0.12	GO:0030100	GO:BP	regulation of endocytosis	8419	7709
ME17	TRUE	0.0139042	11	199	4	0.0201005	0.363636	GO:0009268	GO:BP	response to pH	8419	3867
ME17	TRUE	0.0141165	355	199	21	0.105528	0.0591549	GO:0098542	GO:BP	defense response to other organism	8419	22010
ME17	TRUE	0.016877	101	199	10	0.0502513	0.0990099	GO:0006909	GO:BP	phagocytosis	8419	2851
ME17	TRUE	0.016877	22	199	5	0.0251256	0.227273	GO:0048002	GO:BP	antigen processing and presentation of peptide antigen	8419	14497
ME17	TRUE	0.016877	5	199	3	0.0150754	0.6	GO:0150094	GO:BP	amyloid-beta clearance by cellular catabolic process	8419	23290
ME17	TRUE	0.016877	5	199	3	0.0150754	0.6	GO:0002583	GO:BP	regulation of antigen processing and presentation of peptide antigen	8419	1227
ME17	TRUE	0.0183841	2963	199	95	0.477387	0.0320621	GO:0051716	GO:BP	cellular response to stimulus	8419	16079
ME17	TRUE	0.0183841	1526	199	57	0.286432	0.0373526	GO:0042221	GO:BP	response to chemical	8419	11633
ME17	TRUE	0.0230835	348	199	20	0.100503	0.0574713	GO:0001817	GO:BP	regulation of cytokine production	8419	586
ME17	TRUE	0.0240388	53	199	7	0.0351759	0.132075	GO:0009636	GO:BP	response to toxic substance	8419	4006
ME17	TRUE	0.0240388	70	199	8	0.040201	0.114286	GO:0070374	GO:BP	positive regulation of ERK1 and ERK2 cascade	8419	18842
ME17	TRUE	0.0242665	352	199	20	0.100503	0.0568182	GO:0001816	GO:BP	cytokine production	8419	585
ME17	TRUE	0.0251102	25	199	5	0.0251256	0.2	GO:0099024	GO:BP	plasma membrane invagination	8419	22246
ME17	TRUE	0.0264348	39	199	6	0.0301508	0.153846	GO:0045807	GO:BP	positive regulation of endocytosis	8419	13541
ME17	TRUE	0.0272157	1244	199	48	0.241206	0.0385852	GO:0070887	GO:BP	cellular response to chemical stimulus	8419	19132
ME17	TRUE	0.0275442	684	199	31	0.155779	0.0453216	GO:0002682	GO:BP	regulation of immune system process	8419	1323
ME17	TRUE	0.0285966	136	199	11	0.0552764	0.0808824	GO:0010631	GO:BP	epithelial cell migration	8419	4778
ME17	TRUE	0.0285966	136	199	11	0.0552764	0.0808824	GO:0060326	GO:BP	cell chemotaxis	8419	17116
ME17	TRUE	0.0285966	136	199	11	0.0552764	0.0808824	GO:0090132	GO:BP	epithelium migration	8419	21171
ME17	TRUE	0.0285966	254	199	16	0.080402	0.0629921	GO:0006954	GO:BP	inflammatory response	8419	2889
ME17	TRUE	0.0285966	136	199	11	0.0552764	0.0808824	GO:0090130	GO:BP	tissue migration	8419	21169
ME17	TRUE	0.0303769	2	199	2	0.0100503	1	GO:0035634	GO:BP	response to stilbenoid	8419	10528
ME17	TRUE	0.0303769	2	199	2	0.0100503	1	GO:0002588	GO:BP	positive regulation of antigen processing and presentation of peptide antigen via MHC class II	8419	1232
ME17	TRUE	0.0303769	2	199	2	0.0100503	1	GO:0002585	GO:BP	positive regulation of antigen processing and presentation of peptide antigen	8419	1229
ME17	TRUE	0.0303769	7	199	3	0.0150754	0.428571	GO:0044351	GO:BP	macropinocytosis	8419	12757
ME17	TRUE	0.0303769	401	199	21	0.105528	0.0523691	GO:0050776	GO:BP	regulation of immune response	8419	15328
ME17	TRUE	0.0303769	2	199	2	0.0100503	1	GO:0070339	GO:BP	response to bacterial lipopeptide	8419	18817
ME17	TRUE	0.0303769	2	199	2	0.0100503	1	GO:0032493	GO:BP	response to bacterial lipoprotein	8419	8806
ME17	TRUE	0.0303769	2	199	2	0.0100503	1	GO:0072376	GO:BP	protein activation cascade	8419	20248
ME17	TRUE	0.0303769	2	199	2	0.0100503	1	GO:0071221	GO:BP	cellular response to bacterial lipopeptide	8419	19274
ME17	TRUE	0.0303769	2	199	2	0.0100503	1	GO:0071724	GO:BP	response to diacyl bacterial lipopeptide	8419	19718
ME17	TRUE	0.0303769	2	199	2	0.0100503	1	GO:0016127	GO:BP	sterol catabolic process	8419	5721
ME17	TRUE	0.0303769	2	199	2	0.0100503	1	GO:0071726	GO:BP	cellular response to diacyl bacterial lipopeptide	8419	19720
ME17	TRUE	0.0303769	16	199	4	0.0201005	0.25	GO:0006956	GO:BP	complement activation	8419	2891
ME17	TRUE	0.0303769	98	199	9	0.0452261	0.0918367	GO:0006898	GO:BP	receptor-mediated endocytosis	8419	2843
ME17	TRUE	0.0303769	2	199	2	0.0100503	1	GO:0002582	GO:BP	positive regulation of antigen processing and presentation of peptide or polysaccharide antigen via MHC class II	8419	1226
ME17	TRUE	0.0303769	2	199	2	0.0100503	1	GO:0006707	GO:BP	cholesterol catabolic process	8419	2677
ME17	TRUE	0.0303769	2	199	2	0.0100503	1	GO:0071220	GO:BP	cellular response to bacterial lipoprotein	8419	19273
ME17	TRUE	0.0303769	549	199	26	0.130653	0.0473588	GO:0055085	GO:BP	transmembrane transport	8419	16803
ME17	TRUE	0.0310989	2237	199	74	0.371859	0.03308	GO:0007165	GO:BP	signal transduction	8419	3067
ME17	TRUE	0.0326338	30	199	5	0.0251256	0.166667	GO:0006690	GO:BP	icosanoid metabolic process	8419	2660
ME17	TRUE	0.034063	2400	199	78	0.39196	0.0325	GO:0007154	GO:BP	cell communication	8419	3056
ME17	TRUE	0.035394	654	199	29	0.145729	0.0443425	GO:0006955	GO:BP	immune response	8419	2890
ME17	TRUE	0.0359387	18	199	4	0.0201005	0.222222	GO:0043277	GO:BP	apoptotic cell clearance	8419	12229
ME17	TRUE	0.0364687	64	199	7	0.0351759	0.109375	GO:0019882	GO:BP	antigen processing and presentation	8419	7001
ME17	TRUE	0.0409256	32	199	5	0.0251256	0.15625	GO:0010324	GO:BP	membrane invagination	8419	4543
ME17	TRUE	0.0409256	66	199	7	0.0351759	0.106061	GO:1901136	GO:BP	carbohydrate derivative catabolic process	8419	24461
ME17	TRUE	0.0409256	200	199	13	0.0653266	0.065	GO:0060627	GO:BP	regulation of vesicle-mediated transport	8419	17401
ME17	TRUE	0.0409256	478	199	23	0.115578	0.0481172	GO:1901135	GO:BP	carbohydrate derivative metabolic process	8419	24460
ME17	TRUE	0.0409256	48	199	6	0.0301508	0.125	GO:0032755	GO:BP	positive regulation of interleukin-6 production	8419	9010
ME17	TRUE	0.0436706	422	199	21	0.105528	0.049763	GO:0002684	GO:BP	positive regulation of immune system process	8419	1325
ME17	TRUE	0.0439048	9	199	3	0.0150754	0.333333	GO:0046514	GO:BP	ceramide catabolic process	8419	14200
ME17	TRUE	0.046218	34	199	5	0.0251256	0.147059	GO:0098754	GO:BP	detoxification	8419	22093
ME17	TRUE	0.046218	487	199	23	0.115578	0.0472279	GO:0022610	GO:BP	biological adhesion	8419	7608
ME17	TRUE	0.046218	50	199	6	0.0301508	0.12	GO:0032760	GO:BP	positive regulation of tumor necrosis factor production	8419	9015
ME17	TRUE	0.046218	109	199	9	0.0452261	0.0825688	GO:0070372	GO:BP	regulation of ERK1 and ERK2 cascade	8419	18840
ME17	TRUE	0.046218	34	199	5	0.0251256	0.147059	GO:1990748	GO:BP	cellular detoxification	8419	29104
ME17	TRUE	0.046218	20	199	4	0.0201005	0.2	GO:0006911	GO:BP	phagocytosis, engulfment	8419	2853
ME17	TRUE	0.0470556	69	199	7	0.0351759	0.101449	GO:0006665	GO:BP	sphingolipid metabolic process	8419	2636
ME17	TRUE	0.0481841	51	199	6	0.0301508	0.117647	GO:1903557	GO:BP	positive regulation of tumor necrosis factor superfamily cytokine production	8419	26614
ME17	TRUE	6.16741e-09	1567	187	75	0.40107	0.0478622	GO:0071944	GO:CC	cell periphery	8068	3128
ME17	TRUE	6.16741e-09	1474	187	72	0.385027	0.0488467	GO:0005886	GO:CC	plasma membrane	8068	514
ME17	TRUE	1.09997e-06	247	187	23	0.122995	0.0931174	GO:0005615	GO:CC	extracellular space	8068	277
ME17	TRUE	1.14067e-06	409	187	30	0.160428	0.0733496	GO:0005576	GO:CC	extracellular region	8068	240
ME17	TRUE	1.79944e-05	210	187	19	0.101604	0.0904762	GO:0005764	GO:CC	lysosome	8068	408
ME17	TRUE	1.79944e-05	210	187	19	0.101604	0.0904762	GO:0000323	GO:CC	lytic vacuole	8068	66
ME17	TRUE	0.00012782	3156	187	104	0.55615	0.0329531	GO:0016020	GO:CC	membrane	8068	849
ME17	TRUE	0.000164374	271	187	20	0.106952	0.0738007	GO:0005773	GO:CC	vacuole	8068	416
ME17	TRUE	0.000282055	1310	187	54	0.28877	0.0412214	GO:0031224	GO:CC	intrinsic component of membrane	8068	1235
ME17	TRUE	0.000286483	1281	187	53	0.283422	0.0413739	GO:0016021	GO:CC	integral component of membrane	8068	850
ME17	TRUE	0.000293125	240	187	18	0.0962567	0.075	GO:0009986	GO:CC	cell surface	8068	790
ME17	TRUE	0.000293125	265	187	19	0.101604	0.0716981	GO:0031226	GO:CC	intrinsic component of plasma membrane	8068	1237
ME17	TRUE	0.00118616	112	187	11	0.0588235	0.0982143	GO:0045121	GO:CC	membrane raft	8068	2433
ME17	TRUE	0.00118616	112	187	11	0.0588235	0.0982143	GO:0098857	GO:CC	membrane microdomain	8068	3654
ME17	TRUE	0.00289011	50	187	7	0.0374332	0.14	GO:0045335	GO:CC	phagocytic vesicle	8068	2492
ME17	TRUE	0.00321186	244	187	16	0.0855615	0.0655738	GO:0005887	GO:CC	integral component of plasma membrane	8068	515
ME17	TRUE	0.0118364	83	187	8	0.0427807	0.0963855	GO:0030139	GO:CC	endocytic vesicle	8068	1077
ME17	TRUE	0.0224459	536	187	24	0.128342	0.0447761	GO:0030054	GO:CC	cell junction	8068	1025
ME17	TRUE	0.0224459	295	187	16	0.0855615	0.0542373	GO:0098590	GO:CC	plasma membrane region	8068	3579
ME17	TRUE	0.0242429	118	187	9	0.0481283	0.0762712	GO:0043235	GO:CC	receptor complex	8068	2131
ME17	TRUE	0.0242429	3	187	2	0.0106952	0.666667	GO:0072559	GO:CC	NLRP3 inflammasome complex	8068	3148
ME17	TRUE	0.0320605	721	187	29	0.15508	0.0402219	GO:0031982	GO:CC	vesicle	8068	1451
ME17	TRUE	0.0424481	4	187	2	0.0106952	0.5	GO:0008385	GO:CC	IkappaB kinase complex	8068	623
ME17	TRUE	0.0483289	14	187	3	0.0160428	0.214286	GO:0005771	GO:CC	multivesicular body	8068	415
ME17	TRUE	0.0494321	87	187	7	0.0374332	0.0804598	GO:0009897	GO:CC	external side of plasma membrane	8068	783
ME17	TRUE	0.0123016	4	215	3	0.0139535	0.75	GO:0008035	GO:MF	high-density lipoprotein particle binding	8384	1935
ME17	TRUE	0.0123016	53	215	8	0.0372093	0.150943	GO:0004553	GO:MF	hydrolase activity, hydrolyzing O-glycosyl compounds	8384	1139
ME17	TRUE	0.0123016	4	215	3	0.0139535	0.75	GO:0003796	GO:MF	lysozyme activity	8384	482
ME17	TRUE	0.0123016	10	215	4	0.0186047	0.4	GO:0038187	GO:MF	pattern recognition receptor activity	8384	6540
ME17	TRUE	0.0201413	5	215	3	0.0139535	0.6	GO:0034185	GO:MF	apolipoprotein binding	8384	5892
ME17	TRUE	0.0269227	6	215	3	0.0139535	0.5	GO:0061783	GO:MF	peptidoglycan muralytic activity	8384	9676
ME17	TRUE	0.0269227	311	215	19	0.0883721	0.0610932	GO:0060089	GO:MF	molecular transducer activity	8384	9569
ME17	TRUE	0.0269227	85	215	9	0.0418605	0.105882	GO:0042277	GO:MF	peptide binding	8384	6604
ME17	TRUE	0.0269227	311	215	19	0.0883721	0.0610932	GO:0038023	GO:MF	signaling receptor activity	8384	6493
ME17	TRUE	0.0337913	111	215	10	0.0465116	0.0900901	GO:0033218	GO:MF	amide binding	8384	5459
ME17	TRUE	0.0374334	2	215	2	0.00930233	1	GO:0016744	GO:MF	transketolase or transaldolase activity	8384	3713
ME17	TRUE	0.0398648	29	215	5	0.0232558	0.172414	GO:0019199	GO:MF	transmembrane receptor protein kinase activity	8384	4511
ME17	TRUE	0.0409673	8	215	3	0.0139535	0.375	GO:0015929	GO:MF	hexosaminidase activity	8384	3387
ME17	TRUE	0.0461058	316	215	18	0.0837209	0.056962	GO:0008289	GO:MF	lipid binding	8384	2076
ME17	TRUE	0.0461058	9	215	3	0.0139535	0.333333	GO:0008484	GO:MF	sulfuric ester hydrolase activity	8384	2200
ME17	TRUE	0.0461058	81	215	8	0.0372093	0.0987654	GO:0016798	GO:MF	hydrolase activity, acting on glycosyl bonds	8384	3760
ME17	TRUE	0.0461058	424	215	22	0.102326	0.0518868	GO:0022857	GO:MF	transmembrane transporter activity	8384	4678
ME17	TRUE	0.0462109	426	215	22	0.102326	0.0516432	GO:0016491	GO:MF	oxidoreductase activity	8384	3549
ME17	TRUE	0.0462996	33	215	5	0.0232558	0.151515	GO:0001540	GO:MF	amyloid-beta binding	8384	252
ME17	TRUE	0.0138778	5	95	4	0.0421053	0.8	HP:0004343	HP	Abnormal glycosphingolipid metabolism	2930	3050
ME17	TRUE	0.0202991	6	95	4	0.0421053	0.666667	HP:0010969	HP	Abnormality of glycolipid metabolism	2930	7423
ME22	TRUE	0.00747682	232	124	13	0.104839	0.0560345	GO:0099081	GO:CC	supramolecular polymer	8068	3747
ME22	TRUE	0.00747682	232	124	13	0.104839	0.0560345	GO:0099512	GO:CC	supramolecular fiber	8068	3777
ME22	TRUE	0.00936584	50	124	6	0.0483871	0.12	GO:0030016	GO:CC	myofibril	8068	1021
ME22	TRUE	0.00936584	52	124	6	0.0483871	0.115385	GO:0043292	GO:CC	contractile fiber	8068	2146
ME22	TRUE	0.023301	409	124	16	0.129032	0.0391198	GO:0005576	GO:CC	extracellular region	8068	240
ME22	TRUE	0.023301	43	124	5	0.0403226	0.116279	GO:0030017	GO:CC	sarcomere	8068	1022
ME22	TRUE	0.0328343	28	124	4	0.0322581	0.142857	GO:0030018	GO:CC	Z disc	8068	1023
ME22	TRUE	0.0426089	31	124	4	0.0322581	0.129032	GO:0031674	GO:CC	I band	8068	1410
ME22	TRUE	0.0461967	81	124	6	0.0483871	0.0740741	GO:0005925	GO:CC	focal adhesion	8068	549
ME22	TRUE	0.0471662	83	124	6	0.0483871	0.0722892	GO:0030055	GO:CC	cell-substrate junction	8068	1026
ME22	TRUE	0.0329978	35	128	5	0.0390625	0.142857	GO:0005516	GO:MF	calmodulin binding	8384	1876
ME22	TRUE	0.0329978	423	128	17	0.132812	0.0401891	GO:0008092	GO:MF	cytoskeletal protein binding	8384	1955
ME22	TRUE	0.0329978	2	128	2	0.015625	1	GO:0008430	GO:MF	selenium binding	8384	2150
ME22	TRUE	0.0196831	4	38	3	0.0789474	0.75	HP:0040185	HP	Macrothrombocytopenia	2930	14150
ME7	TRUE	0.00166762	1567	318	95	0.298742	0.0606254	GO:0071944	GO:CC	cell periphery	8068	3128
ME7	TRUE	0.00423452	1474	318	88	0.27673	0.0597015	GO:0005886	GO:CC	plasma membrane	8068	514
ME7	TRUE	0.00439431	409	318	34	0.106918	0.0831296	GO:0005576	GO:CC	extracellular region	8068	240
ME7	TRUE	0.00470118	247	318	24	0.0754717	0.097166	GO:0005615	GO:CC	extracellular space	8068	277
ME7	TRUE	0.0182854	622	318	43	0.13522	0.0691318	GO:0005794	GO:CC	Golgi apparatus	8068	437
ME7	TRUE	0.0191387	265	318	23	0.072327	0.0867925	GO:0031226	GO:CC	intrinsic component of plasma membrane	8068	1237
ME7	TRUE	0.0191387	81	318	11	0.0345912	0.135802	GO:0030141	GO:CC	secretory granule	8068	1079
ME7	TRUE	0.0191387	3156	318	155	0.487421	0.0491128	GO:0016020	GO:CC	membrane	8068	849
ME7	TRUE	0.0211147	287	318	24	0.0754717	0.0836237	GO:0045202	GO:CC	synapse	8068	2443
ME7	TRUE	0.0211147	84	318	11	0.0345912	0.130952	GO:0005802	GO:CC	trans-Golgi network	8068	445
ME7	TRUE	0.0254297	295	318	24	0.0754717	0.0813559	GO:0098590	GO:CC	plasma membrane region	8068	3579
ME7	TRUE	0.0254297	244	318	21	0.0660377	0.0860656	GO:0005887	GO:CC	integral component of plasma membrane	8068	515
ME7	TRUE	0.0254878	117	318	13	0.0408805	0.111111	GO:0099503	GO:CC	secretory vesicle	8068	3776
ME7	TRUE	0.0298091	40	318	7	0.0220126	0.175	GO:0097060	GO:CC	synaptic membrane	8068	3243
ME7	TRUE	0.0368736	94	318	11	0.0345912	0.117021	GO:0098978	GO:CC	glutamatergic synapse	8068	3694
ME7	TRUE	0.0433349	22	318	5	0.0157233	0.227273	GO:0030667	GO:CC	secretory granule membrane	8068	1124
ME7	TRUE	0.0440316	1310	318	72	0.226415	0.0549618	GO:0031224	GO:CC	intrinsic component of membrane	8068	1235
ME7	TRUE	0.000106481	60	355	14	0.0394366	0.233333	GO:0140375	GO:MF	immune receptor activity	8384	11820
ME7	TRUE	0.000725181	234	355	27	0.0760563	0.115385	GO:0004888	GO:MF	transmembrane signaling receptor activity	8384	1431
ME7	TRUE	0.00377629	311	355	30	0.084507	0.096463	GO:0038023	GO:MF	signaling receptor activity	8384	6493
ME7	TRUE	0.00377629	311	355	30	0.084507	0.096463	GO:0060089	GO:MF	molecular transducer activity	8384	9569
ME7	TRUE	0.0118074	3	355	3	0.0084507	1	GO:0004875	GO:MF	complement receptor activity	8384	1425
ME7	TRUE	0.0133655	67	355	11	0.0309859	0.164179	GO:0030246	GO:MF	carbohydrate binding	8384	4766
ME7	TRUE	0.0268476	4	355	3	0.0084507	0.75	GO:0019763	GO:MF	immunoglobulin receptor activity	8384	4539
ME7	TRUE	0.0268476	247	355	23	0.0647887	0.0931174	GO:0005509	GO:MF	calcium ion binding	8384	1873
ME7	TRUE	0.0268476	113	355	14	0.0394366	0.123894	GO:0004930	GO:MF	G protein-coupled receptor activity	8384	1465
ME28	TRUE	0.000256034	37	73	6	0.0821918	0.162162	GO:0009206	GO:BP	purine ribonucleoside triphosphate biosynthetic process	8419	3806
ME28	TRUE	0.000256034	22	73	5	0.0684932	0.227273	GO:0015986	GO:BP	ATP synthesis coupled proton transport	8419	5633
ME28	TRUE	0.000256034	38	73	6	0.0821918	0.157895	GO:0009145	GO:BP	purine nucleoside triphosphate biosynthetic process	8419	3746
ME28	TRUE	0.000256034	22	73	5	0.0684932	0.227273	GO:0015985	GO:BP	energy coupled proton transport, down electrochemical gradient	8419	5632
ME28	TRUE	0.000256034	39	73	6	0.0821918	0.153846	GO:0009201	GO:BP	ribonucleoside triphosphate biosynthetic process	8419	3801
ME28	TRUE	0.000260026	93	73	8	0.109589	0.0860215	GO:0072522	GO:BP	purine-containing compound biosynthetic process	8419	20334
ME28	TRUE	0.000392633	45	73	6	0.0821918	0.133333	GO:0009142	GO:BP	nucleoside triphosphate biosynthetic process	8419	3743
ME28	TRUE	0.000446753	47	73	6	0.0821918	0.12766	GO:0009205	GO:BP	purine ribonucleoside triphosphate metabolic process	8419	3805
ME28	TRUE	0.000518187	50	73	6	0.0821918	0.12	GO:0009199	GO:BP	ribonucleoside triphosphate metabolic process	8419	3799
ME28	TRUE	0.000518187	50	73	6	0.0821918	0.12	GO:0009144	GO:BP	purine nucleoside triphosphate metabolic process	8419	3745
ME28	TRUE	0.000596705	30	73	5	0.0684932	0.166667	GO:0006754	GO:BP	ATP biosynthetic process	8419	2719
ME28	TRUE	0.000672391	83	73	7	0.0958904	0.0843373	GO:0009152	GO:BP	purine ribonucleotide biosynthetic process	8419	3753
ME28	TRUE	0.000672391	155	73	9	0.123288	0.0580645	GO:0046034	GO:BP	ATP metabolic process	8419	13748
ME28	TRUE	0.000910998	88	73	7	0.0958904	0.0795455	GO:0006164	GO:BP	purine nucleotide biosynthetic process	8419	2184
ME28	TRUE	0.00114148	92	73	7	0.0958904	0.076087	GO:0009260	GO:BP	ribonucleotide biosynthetic process	8419	3859
ME28	TRUE	0.00114931	93	73	7	0.0958904	0.0752688	GO:0046390	GO:BP	ribose phosphate biosynthetic process	8419	14100
ME28	TRUE	0.00119254	63	73	6	0.0821918	0.0952381	GO:0009141	GO:BP	nucleoside triphosphate metabolic process	8419	3742
ME28	TRUE	0.00331604	76	73	6	0.0821918	0.0789474	GO:0006119	GO:BP	oxidative phosphorylation	8419	2147
ME28	TRUE	0.00478546	119	73	7	0.0958904	0.0588235	GO:0009165	GO:BP	nucleotide biosynthetic process	8419	3765
ME28	TRUE	0.00505425	121	73	7	0.0958904	0.0578512	GO:1901293	GO:BP	nucleoside phosphate biosynthetic process	8419	24605
ME28	TRUE	0.00534076	123	73	7	0.0958904	0.0569106	GO:0045333	GO:BP	cellular respiration	8419	13237
ME28	TRUE	0.0109219	293	73	10	0.136986	0.0341297	GO:1901137	GO:BP	carbohydrate derivative biosynthetic process	8419	24462
ME28	TRUE	0.0109219	62	73	5	0.0684932	0.0806452	GO:0022904	GO:BP	respiratory electron transport chain	8419	7622
ME28	TRUE	0.0109219	191	73	8	0.109589	0.0418848	GO:0072521	GO:BP	purine-containing compound metabolic process	8419	20333
ME28	TRUE	0.0109219	64	73	5	0.0684932	0.078125	GO:1902600	GO:BP	proton transmembrane transport	8419	25764
ME28	TRUE	0.0109219	101	73	6	0.0821918	0.0594059	GO:0009060	GO:BP	aerobic respiration	8419	3665
ME28	TRUE	0.0109219	920	73	19	0.260274	0.0206522	GO:1901566	GO:BP	organonitrogen compound biosynthetic process	8419	24858
ME28	TRUE	0.021171	161	73	7	0.0958904	0.0434783	GO:0015980	GO:BP	energy derivation by oxidation of organic compounds	8419	5627
ME28	TRUE	0.0228769	77	73	5	0.0684932	0.0649351	GO:0022900	GO:BP	electron transport chain	8419	7621
ME28	TRUE	0.0303782	173	73	7	0.0958904	0.0404624	GO:0009150	GO:BP	purine ribonucleotide metabolic process	8419	3751
ME28	TRUE	0.0312811	48	73	4	0.0547945	0.0833333	GO:0042775	GO:BP	mitochondrial ATP synthesis coupled electron transport	8419	11958
ME28	TRUE	0.0354014	50	73	4	0.0547945	0.08	GO:0042773	GO:BP	ATP synthesis coupled electron transport	8419	11956
ME28	TRUE	0.037255	182	73	7	0.0958904	0.0384615	GO:0006163	GO:BP	purine nucleotide metabolic process	8419	2183
ME28	TRUE	0.0385515	184	73	7	0.0958904	0.0380435	GO:0009259	GO:BP	ribonucleotide metabolic process	8419	3858
ME28	TRUE	0.0386566	185	73	7	0.0958904	0.0378378	GO:0019693	GO:BP	ribose phosphate metabolic process	8419	6919
ME28	TRUE	0.0486595	250	73	8	0.109589	0.032	GO:0090407	GO:BP	organophosphate biosynthetic process	8419	21430
ME28	TRUE	5.11127e-07	196	74	14	0.189189	0.0714286	GO:0005743	GO:CC	mitochondrial inner membrane	8068	389
ME28	TRUE	7.54637e-07	213	74	14	0.189189	0.0657277	GO:0019866	GO:CC	organelle inner membrane	8068	980
ME28	TRUE	3.80747e-06	292	74	15	0.202703	0.0513699	GO:0031966	GO:CC	mitochondrial membrane	8068	1437
ME28	TRUE	1.28326e-05	99	74	9	0.121622	0.0909091	GO:0098800	GO:CC	inner mitochondrial membrane protein complex	8068	3627
ME28	TRUE	1.28326e-05	331	74	15	0.202703	0.0453172	GO:0005740	GO:CC	mitochondrial envelope	8068	386
ME28	TRUE	1.89335e-05	18	74	5	0.0675676	0.277778	GO:0045259	GO:CC	proton-transporting ATP synthase complex	8068	2463
ME28	TRUE	2.98769e-05	185	74	11	0.148649	0.0594595	GO:0098798	GO:CC	mitochondrial protein-containing complex	8068	3625
ME28	TRUE	3.34274e-05	540	74	18	0.243243	0.0333333	GO:0031975	GO:CC	envelope	8068	1445
ME28	TRUE	3.34274e-05	540	74	18	0.243243	0.0333333	GO:0031967	GO:CC	organelle envelope	8068	1438
ME28	TRUE	0.000105381	74	74	7	0.0945946	0.0945946	GO:0070469	GO:CC	respirasome	8068	2821
ME28	TRUE	0.000105381	13	74	4	0.0540541	0.307692	GO:0005753	GO:CC	mitochondrial proton-transporting ATP synthase complex	8068	397
ME28	TRUE	0.000208562	2689	74	43	0.581081	0.0159911	GO:0032991	GO:CC	protein-containing complex	8068	1568
ME28	TRUE	0.000293938	59	74	6	0.0810811	0.101695	GO:0005746	GO:CC	mitochondrial respirasome	8068	392
ME28	TRUE	0.000412107	38	74	5	0.0675676	0.131579	GO:0016469	GO:CC	proton-transporting two-sector ATPase complex	8068	874
ME28	TRUE	0.000429942	483	74	15	0.202703	0.0310559	GO:0140535	GO:CC	intracellular protein-containing complex	8068	3964
ME28	TRUE	0.00101971	861	74	20	0.27027	0.0232288	GO:1902494	GO:CC	catalytic complex	8068	4012
ME28	TRUE	0.00119992	79	74	6	0.0810811	0.0759494	GO:1905368	GO:CC	peptidase complex	8068	4099
ME28	TRUE	0.00127103	539	74	15	0.202703	0.0278293	GO:0098796	GO:CC	membrane protein complex	8068	3623
ME28	TRUE	0.0019527	913	74	20	0.27027	0.0219058	GO:0005739	GO:CC	mitochondrion	8068	385
ME28	TRUE	0.00197342	12	74	3	0.0405405	0.25	GO:0045263	GO:CC	proton-transporting ATP synthase complex, coupling factor F(o)	8068	2467
ME28	TRUE	0.00291301	64	74	5	0.0675676	0.078125	GO:0098803	GO:CC	respiratory chain complex	8068	3629
ME28	TRUE	0.00291301	6098	74	68	0.918919	0.0111512	GO:0043229	GO:CC	intracellular organelle	8068	2126
ME28	TRUE	0.00291301	35	74	4	0.0540541	0.114286	GO:0005747	GO:CC	mitochondrial respiratory chain complex I	8068	393
ME28	TRUE	0.00291301	35	74	4	0.0540541	0.114286	GO:0030964	GO:CC	NADH dehydrogenase complex	8068	1183
ME28	TRUE	0.00291301	35	74	4	0.0540541	0.114286	GO:0045271	GO:CC	respiratory chain complex I	8068	2475
ME28	TRUE	0.00406345	6823	74	72	0.972973	0.0105525	GO:0005622	GO:CC	intracellular anatomical structure	8068	283
ME28	TRUE	0.00419329	1150	74	22	0.297297	0.0191304	GO:0031090	GO:CC	organelle membrane	8068	1215
ME28	TRUE	0.00525323	6189	74	68	0.918919	0.0109872	GO:0043226	GO:CC	organelle	8068	2123
ME28	TRUE	0.00668989	20	74	3	0.0405405	0.15	GO:0033177	GO:CC	proton-transporting two-sector ATPase complex, proton-transporting domain	8068	1623
ME28	TRUE	0.00976321	6	74	2	0.027027	0.333333	GO:0000276	GO:CC	mitochondrial proton-transporting ATP synthase complex, coupling factor F(o)	8068	54
ME28	TRUE	0.00976321	51	74	4	0.0540541	0.0784314	GO:0000502	GO:CC	proteasome complex	8068	97
ME28	TRUE	0.00976321	6	74	2	0.027027	0.333333	GO:0005736	GO:CC	RNA polymerase I complex	8068	383
ME28	TRUE	0.013895	57	74	4	0.0540541	0.0701754	GO:1905369	GO:CC	endopeptidase complex	8068	4100
ME28	TRUE	0.0216633	9	74	2	0.027027	0.222222	GO:0019773	GO:CC	proteasome core complex, alpha-subunit complex	8068	965
ME28	TRUE	0.0276075	475	74	11	0.148649	0.0231579	GO:1990234	GO:CC	transferase complex	8068	4218
ME28	TRUE	0.0321141	74	74	4	0.0540541	0.0540541	GO:1990204	GO:CC	oxidoreductase complex	8068	4205
ME28	TRUE	0.0321141	226	74	7	0.0945946	0.0309735	GO:0005840	GO:CC	ribosome	8068	479
ME28	TRUE	0.0419879	81	74	4	0.0540541	0.0493827	GO:0055029	GO:CC	nuclear DNA-directed RNA polymerase complex	8068	2558
ME28	TRUE	0.0419879	81	74	4	0.0540541	0.0493827	GO:0000428	GO:CC	DNA-directed RNA polymerase complex	8068	89
ME28	TRUE	0.0427436	82	74	4	0.0540541	0.0487805	GO:0030880	GO:CC	RNA polymerase complex	8068	1158
ME28	TRUE	0.00258003	63	68	6	0.0882353	0.0952381	GO:0015078	GO:MF	proton transmembrane transporter activity	8384	2903
ME28	TRUE	0.00643066	10	68	3	0.0441176	0.3	GO:0046933	GO:MF	proton-transporting ATP synthase activity, rotational mechanism	8384	7336
ME28	TRUE	0.00643066	11	68	3	0.0441176	0.272727	GO:0015252	GO:MF	proton channel activity	8384	3051
ME28	TRUE	0.021077	42	68	4	0.0588235	0.0952381	GO:0009055	GO:MF	electron transfer activity	8384	2648
ME29	TRUE	0.000685852	102	65	8	0.123077	0.0784314	GO:0016573	GO:BP	histone acetylation	8419	5855
ME29	TRUE	0.000685852	104	65	8	0.123077	0.0769231	GO:0006475	GO:BP	internal protein amino acid acetylation	8419	2454
ME29	TRUE	0.000685852	104	65	8	0.123077	0.0769231	GO:0018393	GO:BP	internal peptidyl-lysine acetylation	8419	6249
ME29	TRUE	0.000788994	110	65	8	0.123077	0.0727273	GO:0018394	GO:BP	peptidyl-lysine acetylation	8419	6250
ME29	TRUE	0.000791622	297	65	12	0.184615	0.040404	GO:0016570	GO:BP	histone modification	8419	5852
ME29	TRUE	0.000894722	118	65	8	0.123077	0.0677966	GO:0006473	GO:BP	protein acetylation	8419	2452
ME29	TRUE	0.00336905	144	65	8	0.123077	0.0555556	GO:0043543	GO:BP	protein acylation	8419	12405
ME29	TRUE	0.013041	229	65	9	0.138462	0.0393013	GO:0018205	GO:BP	peptidyl-lysine modification	8419	6091
ME29	TRUE	0.0281141	3	65	2	0.0307692	0.666667	GO:1901674	GO:BP	regulation of histone H3-K27 acetylation	8419	24952
ME29	TRUE	0.0281141	3	65	2	0.0307692	0.666667	GO:1905832	GO:BP	positive regulation of spindle assembly	8419	28688
ME29	TRUE	0.0281141	3	65	2	0.0307692	0.666667	GO:0043974	GO:BP	histone H3-K27 acetylation	8419	12558
ME29	TRUE	0.0410284	4	65	2	0.0307692	0.5	GO:0006474	GO:BP	N-terminal protein amino acid acetylation	8419	2453
ME29	TRUE	0.0410284	1759	65	26	0.4	0.0147811	GO:0010556	GO:BP	regulation of macromolecule biosynthetic process	8419	4709
ME29	TRUE	0.0410284	4	65	2	0.0307692	0.5	GO:0018076	GO:BP	N-terminal peptidyl-lysine acetylation	8419	5984
ME29	TRUE	0.0410284	43	65	4	0.0615385	0.0930233	GO:0043966	GO:BP	histone H3 acetylation	8419	12550
ME29	TRUE	3.94718e-06	757	62	22	0.354839	0.0290621	GO:0140513	GO:CC	nuclear protein-containing complex	8068	3961
ME29	TRUE	0.000410164	861	62	20	0.322581	0.0232288	GO:1902494	GO:CC	catalytic complex	8068	4012
ME29	TRUE	0.000509444	2245	62	34	0.548387	0.0151448	GO:0005654	GO:CC	nucleoplasm	8068	311
ME29	TRUE	0.000619729	71	62	6	0.0967742	0.084507	GO:0000123	GO:CC	histone acetyltransferase complex	8068	10
ME29	TRUE	0.000619729	71	62	6	0.0967742	0.084507	GO:0031248	GO:CC	protein acetyltransferase complex	8068	1256
ME29	TRUE	0.000619729	71	62	6	0.0967742	0.084507	GO:1902493	GO:CC	acetyltransferase complex	8068	4011
ME29	TRUE	0.00167186	53	62	5	0.0806452	0.0943396	GO:0070603	GO:CC	SWI/SNF superfamily-type complex	8068	2846
ME29	TRUE	0.00167605	2477	62	34	0.548387	0.0137263	GO:0031981	GO:CC	nuclear lumen	8068	1450
ME29	TRUE	0.00167605	55	62	5	0.0806452	0.0909091	GO:1904949	GO:CC	ATPase complex	8068	4090
ME29	TRUE	0.00197082	59	62	5	0.0806452	0.0847458	GO:0035097	GO:CC	histone methyltransferase complex	8068	1826
ME29	TRUE	0.00270615	2691	62	35	0.564516	0.0130063	GO:0070013	GO:CC	intracellular organelle lumen	8068	2716
ME29	TRUE	0.00270615	2691	62	35	0.564516	0.0130063	GO:0043233	GO:CC	organelle lumen	8068	2130
ME29	TRUE	0.00270615	2691	62	35	0.564516	0.0130063	GO:0031974	GO:CC	membrane-enclosed lumen	8068	1444
ME29	TRUE	0.00372329	475	62	12	0.193548	0.0252632	GO:1990234	GO:CC	transferase complex	8068	4218
ME29	TRUE	0.00438717	76	62	5	0.0806452	0.0657895	GO:0034708	GO:CC	methyltransferase complex	8068	1774
ME29	TRUE	0.00470203	3536	62	41	0.66129	0.011595	GO:0005634	GO:CC	nucleus	8068	294
ME29	TRUE	0.00688626	21	62	3	0.0483871	0.142857	GO:0016514	GO:CC	SWI/SNF complex	8068	881
ME29	TRUE	0.00688626	306	62	9	0.145161	0.0294118	GO:0000785	GO:CC	chromatin	8068	106
ME29	TRUE	0.0250633	33	62	3	0.0483871	0.0909091	GO:0000118	GO:CC	histone deacetylase complex	8068	8
ME29	TRUE	0.0257215	2689	62	32	0.516129	0.0119003	GO:0032991	GO:CC	protein-containing complex	8068	1568
ME29	TRUE	0.0187968	275	71	10	0.140845	0.0363636	GO:0003682	GO:MF	chromatin binding	8384	401
ME29	TRUE	0.0187968	13	71	3	0.0422535	0.230769	GO:0042800	GO:MF	histone methyltransferase activity (H3-K4 specific)	8384	6674
ME29	TRUE	9.02114e-06	247	31	15	0.483871	0.0607287	HP:0006919	HP	Abnormal aggressive, impulsive or violent behavior	2930	4516
ME29	TRUE	1.87839e-05	482	31	19	0.612903	0.0394191	HP:0009815	HP	Aplasia/hypoplasia of the extremities	2930	6341
ME29	TRUE	2.10229e-05	129	31	11	0.354839	0.0852713	HP:0000957	HP	Cafe-au-lait spot	2930	749
ME29	TRUE	2.26814e-05	448	31	18	0.580645	0.0401786	HP:0045060	HP	Aplasia/hypoplasia involving bones of the extremities	2930	14487
ME29	TRUE	3.07974e-05	257	31	14	0.451613	0.0544747	HP:0001679	HP	Abnormal aortic morphology	2930	1228
ME29	TRUE	4.20222e-05	243	31	13	0.419355	0.0534979	HP:0100627	HP	Displacement of the urethral meatus	2930	15120
ME29	TRUE	4.20222e-05	236	31	13	0.419355	0.0550847	HP:0010720	HP	Abnormal hair pattern	2930	7185
ME29	TRUE	4.20222e-05	230	31	13	0.419355	0.0565217	HP:0000047	HP	Hypospadias	2930	43
ME29	TRUE	4.20222e-05	130	31	10	0.322581	0.0769231	HP:0100000	HP	Early onset of sexual maturation	2930	14511
ME29	TRUE	4.20222e-05	952	31	24	0.774194	0.0252101	HP:0011297	HP	Abnormal digit morphology	2930	7739
ME29	TRUE	4.20222e-05	454	31	17	0.548387	0.0374449	HP:0000036	HP	Abnormal penis morphology	2930	34
ME29	TRUE	4.20222e-05	243	31	13	0.419355	0.0534979	HP:0032076	HP	Abnormal male urethral meatus morphology	2930	12062
ME29	TRUE	4.20222e-05	436	31	17	0.548387	0.0389908	HP:0030962	HP	Abnormal morphology of the great vessels	2930	11003
ME29	TRUE	4.20222e-05	203	31	12	0.387097	0.0591133	HP:0000582	HP	Upslanted palpebral fissure	2930	451
ME29	TRUE	4.20222e-05	369	31	16	0.516129	0.0433604	HP:0000752	HP	Hyperactivity	2930	590
ME29	TRUE	4.20222e-05	129	31	10	0.322581	0.0775194	HP:0000826	HP	Precocious puberty	2930	646
ME29	TRUE	4.20222e-05	782	31	22	0.709677	0.028133	HP:0009115	HP	Aplasia/hypoplasia involving the skeleton	2930	5697
ME29	TRUE	4.20222e-05	199	31	12	0.387097	0.0603015	HP:0012733	HP	Macule	2930	9154
ME29	TRUE	4.20222e-05	550	31	19	0.612903	0.0345455	HP:0008050	HP	Abnormality of the palpebral fissures	2930	5126
ME29	TRUE	4.20222e-05	495	31	18	0.580645	0.0363636	HP:0000028	HP	Cryptorchidism	2930	26
ME29	TRUE	4.58797e-05	132	31	10	0.322581	0.0757576	HP:0008897	HP	Postnatal growth retardation	2930	5595
ME29	TRUE	4.58797e-05	298	31	14	0.451613	0.0469799	HP:0011337	HP	Abnormality of mouth size	2930	7778
ME29	TRUE	4.59376e-05	464	31	17	0.548387	0.0366379	HP:0000729	HP	Autistic behavior	2930	570
ME29	TRUE	4.59376e-05	74	31	8	0.258065	0.108108	HP:0000527	HP	Long eyelashes	2930	404
ME29	TRUE	4.59376e-05	170	31	11	0.354839	0.0647059	HP:0100807	HP	Long fingers	2930	15277
ME29	TRUE	4.77588e-05	173	31	11	0.354839	0.0635838	HP:0000718	HP	Aggressive behavior	2930	560
ME29	TRUE	4.77588e-05	213	31	12	0.387097	0.056338	HP:0011361	HP	Congenital abnormal hair pattern	2930	7800
ME29	TRUE	4.77588e-05	1076	31	25	0.806452	0.0232342	HP:0002817	HP	Abnormality of the upper limb	2930	2046
ME29	TRUE	4.86744e-05	1083	31	25	0.806452	0.023084	HP:0040068	HP	Abnormality of limb bone	2930	14044
ME29	TRUE	4.86744e-05	1083	31	25	0.806452	0.023084	HP:0002813	HP	Abnormality of limb bone morphology	2930	2042
ME29	TRUE	5.57313e-05	54	31	7	0.225806	0.12963	HP:0001212	HP	Prominent fingertip pads	2930	933
ME29	TRUE	5.57313e-05	1001	31	24	0.774194	0.023976	HP:0001155	HP	Abnormality of the hand	2930	905
ME29	TRUE	5.57313e-05	54	31	7	0.225806	0.12963	HP:0011298	HP	Prominent digit pad	2930	7740
ME29	TRUE	5.5785e-05	480	31	17	0.548387	0.0354167	HP:0200006	HP	Slanting of the palpebral fissure	2930	15428
ME29	TRUE	5.81736e-05	836	31	22	0.709677	0.0263158	HP:0000492	HP	Abnormal eyelid morphology	2930	375
ME29	TRUE	5.81736e-05	80	31	8	0.258065	0.1	HP:0001211	HP	Abnormal fingertip morphology	2930	932
ME29	TRUE	5.82315e-05	759	31	21	0.677419	0.027668	HP:0001167	HP	Abnormality of finger	2930	912
ME29	TRUE	5.82315e-05	182	31	11	0.354839	0.0604396	HP:0001034	HP	Hypermelanotic macule	2930	811
ME29	TRUE	5.82315e-05	81	31	8	0.258065	0.0987654	HP:0001182	HP	Tapered finger	2930	921
ME29	TRUE	9.40236e-05	385	31	15	0.483871	0.038961	HP:0030084	HP	Clinodactyly	2930	10177
ME29	TRUE	9.44283e-05	153	31	10	0.322581	0.0653595	HP:0000540	HP	Hypermetropia	2930	415
ME29	TRUE	9.668e-05	283	31	13	0.419355	0.0459364	HP:0000795	HP	Abnormality of the urethra	2930	620
ME29	TRUE	0.000102408	285	31	13	0.419355	0.045614	HP:0000233	HP	Thin vermilion border	2930	196
ME29	TRUE	0.000110525	121	31	9	0.290323	0.0743802	HP:0025634	HP	Abnormal ureter physiology	2930	10081
ME29	TRUE	0.000117988	515	31	17	0.548387	0.0330097	HP:0010936	HP	Abnormality of the lower urinary tract	2930	7390
ME29	TRUE	0.000121442	123	31	9	0.290323	0.0731707	HP:0100716	HP	Self-injurious behavior	2930	15196
ME29	TRUE	0.000131406	345	31	14	0.451613	0.0405797	HP:0011004	HP	Abnormal systemic arterial morphology	2930	7456
ME29	TRUE	0.000132972	401	31	15	0.483871	0.0374065	HP:0000534	HP	Abnormal eyebrow morphology	2930	410
ME29	TRUE	0.000136466	203	31	11	0.354839	0.0541872	HP:0007400	HP	Irregular hyperpigmentation	2930	4756
ME29	TRUE	0.00014058	1164	31	25	0.806452	0.0214777	HP:0011844	HP	Abnormal appendicular skeleton morphology	2930	8276
ME29	TRUE	0.000149538	299	31	13	0.419355	0.0434783	HP:0001631	HP	Atrial septal defect	2930	1191
ME29	TRUE	0.000154844	987	31	23	0.741935	0.0233029	HP:0000002	HP	Abnormality of body height	2930	2
ME29	TRUE	0.000154844	129	31	9	0.290323	0.0697674	HP:0000717	HP	Autism	2930	559
ME29	TRUE	0.000154844	301	31	13	0.419355	0.0431894	HP:0011994	HP	Abnormal atrial septum morphology	2930	8423
ME29	TRUE	0.000154844	901	31	22	0.709677	0.0244173	HP:0004322	HP	Short stature	2930	3030
ME29	TRUE	0.000162534	97	31	8	0.258065	0.0824742	HP:0000574	HP	Thick eyebrow	2930	444
ME29	TRUE	0.000163604	602	31	18	0.580645	0.0299003	HP:0000035	HP	Abnormal testis morphology	2930	33
ME29	TRUE	0.000170612	996	31	23	0.741935	0.0230924	HP:0000315	HP	Abnormality of the orbital region	2930	255
ME29	TRUE	0.000170612	170	31	10	0.322581	0.0588235	HP:0009553	HP	Abnormality of the hairline	2930	6103
ME29	TRUE	0.000170612	910	31	22	0.709677	0.0241758	HP:0011138	HP	Abnormality of skin adnexa morphology	2930	7586
ME29	TRUE	0.000176311	171	31	10	0.322581	0.0584795	HP:0000160	HP	Narrow mouth	2930	140
ME29	TRUE	0.000199495	101	31	8	0.258065	0.0792079	HP:0000045	HP	Abnormality of the scrotum	2930	41
ME29	TRUE	0.000209757	687	31	19	0.612903	0.0276565	HP:0000422	HP	Abnormal nasal bridge morphology	2930	327
ME29	TRUE	0.000215431	137	31	9	0.290323	0.0656934	HP:0001007	HP	Hirsutism	2930	789
ME29	TRUE	0.00022213	488	31	16	0.516129	0.0327869	HP:0040069	HP	Abnormal lower limb bone morphology	2930	14045
ME29	TRUE	0.000250961	493	31	16	0.516129	0.0324544	HP:0100851	HP	Abnormal emotion/affect behavior	2930	15317
ME29	TRUE	0.000254157	321	31	13	0.419355	0.0404984	HP:0005120	HP	Abnormal cardiac atrium morphology	2930	3490
ME29	TRUE	0.000270733	225	31	11	0.354839	0.0488889	HP:0200007	HP	Abnormal size of the palpebral fissures	2930	15429
ME29	TRUE	0.00027296	107	31	8	0.258065	0.0747664	HP:0000076	HP	Vesicoureteral reflux	2930	71
ME29	TRUE	0.00027296	632	31	18	0.580645	0.028481	HP:0002118	HP	Abnormal cerebral ventricle morphology	2930	1563
ME29	TRUE	0.00027296	703	31	19	0.612903	0.027027	HP:0000159	HP	Abnormal lip morphology	2930	139
ME29	TRUE	0.000273151	143	31	9	0.290323	0.0629371	HP:0000319	HP	Smooth philtrum	2930	258
ME29	TRUE	0.000285359	144	31	9	0.290323	0.0625	HP:0000126	HP	Hydronephrosis	2930	109
ME29	TRUE	0.000294057	185	31	10	0.322581	0.0540541	HP:0000733	HP	Stereotypy	2930	572
ME29	TRUE	0.000294057	145	31	9	0.290323	0.062069	HP:0010946	HP	Dilatation of the renal pelvis	2930	7400
ME29	TRUE	0.000312198	279	31	12	0.387097	0.0430108	HP:0011603	HP	Congenital malformation of the great arteries	2930	8039
ME29	TRUE	0.00032129	791	31	20	0.645161	0.0252845	HP:0001999	HP	Abnormal facial shape	2930	1470
ME29	TRUE	0.000334626	148	31	9	0.290323	0.0608108	HP:0010944	HP	Abnormal renal pelvis morphology	2930	7398
ME29	TRUE	0.000358878	964	31	22	0.709677	0.0228216	HP:0030669	HP	Abnormal ocular adnexa morphology	2930	10735
ME29	TRUE	0.000358878	81	31	7	0.225806	0.0864198	HP:0001680	HP	Coarctation of aorta	2930	1229
ME29	TRUE	0.000358878	336	31	13	0.419355	0.0386905	HP:0000736	HP	Short attention span	2930	575
ME29	TRUE	0.000358878	337	31	13	0.419355	0.0385757	HP:0005927	HP	Aplasia/hypoplasia involving bones of the hand	2930	3957
ME29	TRUE	0.000410342	972	31	22	0.709677	0.0226337	HP:0032039	HP	Abnormality of the ocular adnexa	2930	12027
ME29	TRUE	0.000410342	83	31	7	0.225806	0.0843373	HP:0000722	HP	Obsessive-compulsive behavior	2930	564
ME29	TRUE	0.000423336	589	31	17	0.548387	0.0288625	HP:0000177	HP	Abnormality of upper lip	2930	153
ME29	TRUE	0.000442122	812	31	20	0.645161	0.0246305	HP:0001595	HP	Abnormal hair morphology	2930	1168
ME29	TRUE	0.000481282	465	31	15	0.483871	0.0322581	HP:0000288	HP	Abnormality of the philtrum	2930	237
ME29	TRUE	0.000489501	667	31	18	0.580645	0.0269865	HP:0000750	HP	Delayed speech and language development	2930	588
ME29	TRUE	0.000530623	409	31	14	0.451613	0.0342298	HP:0011927	HP	Short digit	2930	8357
ME29	TRUE	0.000531469	470	31	15	0.483871	0.0319149	HP:0005918	HP	Abnormal finger phalanx morphology	2930	3950
ME29	TRUE	0.00053581	536	31	16	0.516129	0.0298507	HP:0000377	HP	Abnormality of the pinna	2930	297
ME29	TRUE	0.00053581	300	31	12	0.387097	0.04	HP:0002020	HP	Gastroesophageal reflux	2930	1486
ME29	TRUE	0.00053581	603	31	17	0.548387	0.0281924	HP:0033353	HP	Abnormal blood vessel morphology	2930	13305
ME29	TRUE	0.00053581	160	31	9	0.290323	0.05625	HP:0000490	HP	Deeply set eye	2930	373
ME29	TRUE	0.000541469	412	31	14	0.451613	0.0339806	HP:0000539	HP	Abnormality of refraction	2930	414
ME29	TRUE	0.000569059	205	31	10	0.322581	0.0487805	HP:0006494	HP	Aplasia/Hypoplasia involving bones of the feet	2930	4266
ME29	TRUE	0.000577118	608	31	17	0.548387	0.0279605	HP:0025015	HP	Abnormal vascular morphology	2930	9505
ME29	TRUE	0.000578596	18	31	4	0.129032	0.222222	HP:0000446	HP	Narrow nasal bridge	2930	338
ME29	TRUE	0.000588532	610	31	17	0.548387	0.0278689	HP:0000164	HP	Abnormality of the dentition	2930	144
ME29	TRUE	0.000588532	359	31	13	0.419355	0.0362117	HP:0006496	HP	Aplasia/hypoplasia involving bones of the upper limbs	2930	4268
ME29	TRUE	0.000602396	1004	31	22	0.709677	0.0219124	HP:0011843	HP	Abnormality of musculoskeletal physiology	2930	8275
ME29	TRUE	0.000602396	255	31	11	0.354839	0.0431373	HP:0000436	HP	Abnormality of the nasal tip	2930	334
ME29	TRUE	0.000619148	256	31	11	0.354839	0.0429688	HP:0000953	HP	Hyperpigmentation of the skin	2930	746
ME29	TRUE	0.000622611	209	31	10	0.322581	0.0478469	HP:0001643	HP	Patent ductus arteriosus	2930	1202
ME29	TRUE	0.000643061	210	31	10	0.322581	0.047619	HP:0000219	HP	Thin upper lip vermilion	2930	185
ME29	TRUE	0.000666979	690	31	18	0.580645	0.026087	HP:0002463	HP	Language impairment	2930	1796
ME29	TRUE	0.000667371	128	31	8	0.258065	0.0625	HP:0000581	HP	Blepharophimosis	2930	450
ME29	TRUE	0.000667371	128	31	8	0.258065	0.0625	HP:0001385	HP	Hip dysplasia	2930	1044
ME29	TRUE	0.000670385	7	31	3	0.0967742	0.428571	HP:0009714	HP	Abnormality of the epididymis	2930	6247
ME29	TRUE	0.000723475	771	31	19	0.612903	0.0246433	HP:0010674	HP	Abnormality of the curvature of the vertebral column	2930	7142
ME29	TRUE	0.000741721	263	31	11	0.354839	0.0418251	HP:0006493	HP	Aplasia/hypoplasia involving bones of the lower limbs	2930	4265
ME29	TRUE	0.000752275	171	31	9	0.290323	0.0526316	HP:0001388	HP	Joint laxity	2930	1047
ME29	TRUE	0.000798182	132	31	8	0.258065	0.0606061	HP:0004942	HP	Aortic aneurysm	2930	3396
ME29	TRUE	0.000807876	703	31	18	0.580645	0.0256046	HP:0000032	HP	Abnormality of male external genitalia	2930	30
ME29	TRUE	0.000807876	496	31	15	0.483871	0.0302419	HP:0000508	HP	Ptosis	2930	389
ME29	TRUE	0.00082914	40	31	5	0.16129	0.125	HP:0000378	HP	Cupped ear	2930	298
ME29	TRUE	0.000879565	98	31	7	0.225806	0.0714286	HP:0012727	HP	Thoracic aortic aneurysm	2930	9148
ME29	TRUE	0.000899725	135	31	8	0.258065	0.0592593	HP:0004378	HP	Abnormality of the anus	2930	3080
ME29	TRUE	0.000921251	222	31	10	0.322581	0.045045	HP:0011329	HP	Abnormality of cranial sutures	2930	7770
ME29	TRUE	0.000927425	712	31	18	0.580645	0.0252809	HP:0002650	HP	Scoliosis	2930	1928
ME29	TRUE	0.00094818	571	31	16	0.516129	0.028021	HP:0000765	HP	Abnormal thorax morphology	2930	599
ME29	TRUE	0.00095145	8	31	3	0.0967742	0.375	HP:0000321	HP	Square face	2930	260
ME29	TRUE	0.000965237	383	31	13	0.419355	0.0339426	HP:0005280	HP	Depressed nasal bridge	2930	3602
ME29	TRUE	0.00102342	69	31	6	0.193548	0.0869565	HP:0012745	HP	Short palpebral fissure	2930	9166
ME29	TRUE	0.00105274	22	31	4	0.129032	0.181818	HP:0012810	HP	Wide nasal base	2930	9231
ME29	TRUE	0.00105765	721	31	18	0.580645	0.0249653	HP:0010461	HP	Abnormality of the male genitalia	2930	6948
ME29	TRUE	0.00113524	390	31	13	0.419355	0.0333333	HP:0000431	HP	Wide nasal bridge	2930	331
ME29	TRUE	0.00126736	731	31	18	0.580645	0.0246238	HP:0000811	HP	Abnormal external genitalia	2930	632
ME29	TRUE	0.0012779	809	31	19	0.612903	0.0234858	HP:0000356	HP	Abnormality of the outer ear	2930	280
ME29	TRUE	0.00132975	9	31	3	0.0967742	0.333333	HP:0010314	HP	Premature thelarche	2930	6805
ME29	TRUE	0.00138009	814	31	19	0.612903	0.0233415	HP:0011729	HP	Abnormality of joint mobility	2930	8163
ME29	TRUE	0.0014018	525	31	15	0.483871	0.0285714	HP:0011362	HP	Abnormal hair quantity	2930	7801
ME29	TRUE	0.00141612	24	31	4	0.129032	0.166667	HP:0012808	HP	Abnormal nasal base	2930	9229
ME29	TRUE	0.0015066	2	31	2	0.0645161	1	HP:0001128	HP	Trichiasis	2930	885
ME29	TRUE	0.0015066	2	31	2	0.0645161	1	HP:0005895	HP	Radial deviation of thumb terminal phalanx	2930	3938
ME29	TRUE	0.0015066	988	31	21	0.677419	0.0212551	HP:0000078	HP	Abnormality of the genital system	2930	73
ME29	TRUE	0.0015066	466	31	14	0.451613	0.0300429	HP:0001671	HP	Abnormal cardiac septum morphology	2930	1224
ME29	TRUE	0.0015066	109	31	7	0.225806	0.0642202	HP:0001636	HP	Tetralogy of Fallot	2930	1195
ME29	TRUE	0.0015066	2	31	2	0.0645161	1	HP:0000756	HP	Agoraphobia	2930	592
ME29	TRUE	0.0015066	2	31	2	0.0645161	1	HP:0001042	HP	High axial triradius	2930	817
ME29	TRUE	0.0015066	2	31	2	0.0645161	1	HP:0008107	HP	Plantar crease between first and second toes	2930	5167
ME29	TRUE	0.0015066	987	31	21	0.677419	0.0212766	HP:0000925	HP	Abnormality of the vertebral column	2930	726
ME29	TRUE	0.0015066	668	31	17	0.548387	0.0254491	HP:0001273	HP	Abnormal corpus callosum morphology	2930	973
ME29	TRUE	0.0015066	1266	31	24	0.774194	0.0189573	HP:0001252	HP	Hypotonia	2930	956
ME29	TRUE	0.00151957	991	31	21	0.677419	0.0211907	HP:0031704	HP	Abnormal ear physiology	2930	11712
ME29	TRUE	0.00154351	293	31	11	0.354839	0.0375427	HP:0001597	HP	Abnormality of the nail	2930	1170
ME29	TRUE	0.00156462	242	31	10	0.322581	0.0413223	HP:0100037	HP	Abnormality of the scalp hair	2930	14547
ME29	TRUE	0.00156973	675	31	17	0.548387	0.0251852	HP:0100886	HP	Abnormality of globe location	2930	15350
ME29	TRUE	0.00157196	604	31	16	0.516129	0.0264901	HP:0009122	HP	Aplasia/hypoplasia affecting bones of the axial skeleton	2930	5704
ME29	TRUE	0.00157196	48	31	5	0.16129	0.104167	HP:0002236	HP	Frontal upsweep of hair	2930	1655
ME29	TRUE	0.00162023	1179	31	23	0.741935	0.0195081	HP:0001510	HP	Growth delay	2930	1123
ME29	TRUE	0.00162407	753	31	18	0.580645	0.0239044	HP:0000290	HP	Abnormality of the forehead	2930	239
ME29	TRUE	0.00163573	473	31	14	0.451613	0.0295983	HP:0001780	HP	Abnormality of toe	2930	1298
ME29	TRUE	0.00165828	245	31	10	0.322581	0.0408163	HP:0001156	HP	Brachydactyly	2930	906
ME29	TRUE	0.00170547	246	31	10	0.322581	0.0406504	HP:0001965	HP	Abnormal scalp morphology	2930	1439
ME29	TRUE	0.00175378	247	31	10	0.322581	0.0404858	HP:0001344	HP	Absent speech	2930	1021
ME29	TRUE	0.00177609	199	31	9	0.290323	0.0452261	HP:0000069	HP	Abnormality of the ureter	2930	64
ME29	TRUE	0.00180544	155	31	8	0.258065	0.0516129	HP:0002553	HP	Highly arched eyebrow	2930	1855
ME29	TRUE	0.00182337	200	31	9	0.290323	0.045	HP:0009381	HP	Short finger	2930	5941
ME29	TRUE	0.00189446	843	31	19	0.612903	0.0225386	HP:0000077	HP	Abnormality of the kidney	2930	72
ME29	TRUE	0.00189446	1875	31	29	0.935484	0.0154667	HP:0025031	HP	Abnormality of the digestive system	2930	9521
ME29	TRUE	0.00190993	1101	31	22	0.709677	0.0199818	HP:0000366	HP	Abnormality of the nose	2930	289
ME29	TRUE	0.00192248	251	31	10	0.322581	0.0398406	HP:0007018	HP	Attention deficit hyperactivity disorder	2930	4568
ME29	TRUE	0.00204093	11	31	3	0.0967742	0.272727	HP:0030260	HP	Microphallus	2930	10346
ME29	TRUE	0.00229342	53	31	5	0.16129	0.0943396	HP:0000270	HP	Delayed cranial suture closure	2930	223
ME29	TRUE	0.00229342	53	31	5	0.16129	0.0943396	HP:0010721	HP	Abnormal hair whorl	2930	7186
ME29	TRUE	0.00232351	778	31	18	0.580645	0.0231362	HP:0002500	HP	Abnormal cerebral white matter morphology	2930	1817
ME29	TRUE	0.00232351	1116	31	22	0.709677	0.0197133	HP:0002814	HP	Abnormality of the lower limb	2930	2043
ME29	TRUE	0.00233237	858	31	19	0.612903	0.0221445	HP:0010935	HP	Abnormality of the upper urinary tract	2930	7389
ME29	TRUE	0.00234259	703	31	17	0.548387	0.0241821	HP:0000174	HP	Abnormal palate morphology	2930	150
ME29	TRUE	0.0023624	163	31	8	0.258065	0.0490798	HP:0000499	HP	Abnormal eyelash morphology	2930	382
ME29	TRUE	0.0023624	29	31	4	0.129032	0.137931	HP:0009928	HP	Thick nasal alae	2930	6431
ME29	TRUE	0.00239783	861	31	19	0.612903	0.0220674	HP:0012243	HP	Abnormal reproductive system morphology	2930	8669
ME29	TRUE	0.00242048	706	31	17	0.548387	0.0240793	HP:0000486	HP	Strabismus	2930	371
ME29	TRUE	0.00242333	164	31	8	0.258065	0.0487805	HP:0002617	HP	Vascular dilatation	2930	1902
ME29	TRUE	0.00249835	123	31	7	0.225806	0.0569106	HP:0000599	HP	Abnormality of the frontal hairline	2930	465
ME29	TRUE	0.00250332	12	31	3	0.0967742	0.25	HP:0002025	HP	Anal stenosis	2930	1490
ME29	TRUE	0.0025758	951	31	20	0.645161	0.0210305	HP:0000365	HP	Hearing impairment	2930	288
ME29	TRUE	0.0025758	317	31	11	0.354839	0.0347003	HP:0004207	HP	Abnormal 5th finger morphology	2930	2936
ME29	TRUE	0.0025758	30	31	4	0.129032	0.133333	HP:0011100	HP	Intestinal atresia	2930	7549
ME29	TRUE	0.0025758	867	31	19	0.612903	0.0219146	HP:0005105	HP	Abnormal nasal morphology	2930	3479
ME29	TRUE	0.00265411	214	31	9	0.290323	0.0420561	HP:0002750	HP	Delayed skeletal maturation	2930	2007
ME29	TRUE	0.00265411	319	31	11	0.354839	0.0344828	HP:0000050	HP	Hypoplastic male external genitalia	2930	46
ME29	TRUE	0.00265411	319	31	11	0.354839	0.0344828	HP:0001629	HP	Ventricular septal defect	2930	1190
ME29	TRUE	0.00266383	1324	31	24	0.774194	0.0181269	HP:0001250	HP	Seizure	2930	954
ME29	TRUE	0.00267321	955	31	20	0.645161	0.0209424	HP:0000252	HP	Microcephaly	2930	211
ME29	TRUE	0.00272434	266	31	10	0.322581	0.037594	HP:0000235	HP	Abnormality of the fontanelles or cranial sutures	2930	198
ME29	TRUE	0.00274779	794	31	18	0.580645	0.02267	HP:0011968	HP	Feeding difficulties	2930	8397
ME29	TRUE	0.00279848	506	31	14	0.451613	0.027668	HP:0002119	HP	Ventriculomegaly	2930	1564
ME29	TRUE	0.00290824	1234	31	23	0.741935	0.0186386	HP:0000079	HP	Abnormality of the urinary system	2930	74
ME29	TRUE	0.00290824	13	31	3	0.0967742	0.230769	HP:0001734	HP	Annular pancreas	2930	1270
ME29	TRUE	0.00290824	800	31	18	0.580645	0.0225	HP:0004328	HP	Abnormal anterior eye segment morphology	2930	3036
ME29	TRUE	0.00290824	171	31	8	0.258065	0.0467836	HP:0006292	HP	Abnormality of dental eruption	2930	4146
ME29	TRUE	0.00290824	13	31	3	0.0967742	0.230769	HP:0011231	HP	Prominent eyelashes	2930	7673
ME29	TRUE	0.00290824	324	31	11	0.354839	0.0339506	HP:0010438	HP	Abnormal ventricular septum morphology	2930	6928
ME29	TRUE	0.00290824	171	31	8	0.258065	0.0467836	HP:0002438	HP	Cerebellar malformation	2930	1782
ME29	TRUE	0.00290824	963	31	20	0.645161	0.0207684	HP:0000364	HP	Hearing abnormality	2930	287
ME29	TRUE	0.00294087	219	31	9	0.290323	0.0410959	HP:0001274	HP	Agenesis of corpus callosum	2930	974
ME29	TRUE	0.00297642	966	31	20	0.645161	0.0207039	HP:0040195	HP	Decreased head circumference	2930	14159
ME29	TRUE	0.0029899	1338	31	24	0.774194	0.0179372	HP:0031816	HP	Abnormal oral morphology	2930	11821
ME29	TRUE	0.0029899	1338	31	24	0.774194	0.0179372	HP:0000163	HP	Abnormal oral cavity morphology	2930	143
ME29	TRUE	0.00304666	386	31	12	0.387097	0.0310881	HP:0000286	HP	Epicanthus	2930	235
ME29	TRUE	0.00306426	1147	31	22	0.709677	0.0191805	HP:0000240	HP	Abnormality of skull size	2930	203
ME29	TRUE	0.00309356	3	31	2	0.0645161	0.666667	HP:0010775	HP	Vascular ring	2930	7236
ME29	TRUE	0.00309356	3	31	2	0.0645161	0.666667	HP:0008752	HP	Laryngeal cartilage malformation	2930	5528
ME29	TRUE	0.00309356	92	31	6	0.193548	0.0652174	HP:0011039	HP	Abnormality of the helix	2930	7489
ME29	TRUE	0.00309356	3	31	2	0.0645161	0.666667	HP:0005322	HP	Prominent nasal septum	2930	3633
ME29	TRUE	0.00309356	3	31	2	0.0645161	0.666667	HP:0005363	HP	Humoral immunodeficiency	2930	3662
ME29	TRUE	0.00309356	655	31	16	0.516129	0.0244275	HP:0001317	HP	Abnormal cerebellum morphology	2930	1000
ME29	TRUE	0.00327666	587	31	15	0.483871	0.0255537	HP:0007370	HP	Aplasia/Hypoplasia of the corpus callosum	2930	4733
ME29	TRUE	0.00327666	659	31	16	0.516129	0.0242792	HP:0011283	HP	Abnormal metencephalon morphology	2930	7725
ME29	TRUE	0.00327666	659	31	16	0.516129	0.0242792	HP:0011282	HP	Abnormality of hindbrain morphology	2930	7724
ME29	TRUE	0.00331886	1937	31	29	0.935484	0.0149716	HP:0000478	HP	Abnormality of the eye	2930	363
ME29	TRUE	0.00333961	225	31	9	0.290323	0.04	HP:0006265	HP	Aplasia/Hypoplasia of fingers	2930	4126
ME29	TRUE	0.00342693	737	31	17	0.548387	0.0230665	HP:0000549	HP	Abnormal conjugate eye movement	2930	423
ME29	TRUE	0.00349773	279	31	10	0.322581	0.0358423	HP:0008736	HP	Hypoplasia of penis	2930	5517
ME29	TRUE	0.00358529	280	31	10	0.322581	0.0357143	HP:0011339	HP	Abnormality of upper lip vermillion	2930	7780
ME29	TRUE	0.00369601	595	31	15	0.483871	0.0252101	HP:0011355	HP	Localized skin lesion	2930	7795
ME29	TRUE	0.00383395	339	31	11	0.354839	0.0324484	HP:0003241	HP	External genital hypoplasia	2930	2354
ME29	TRUE	0.00391431	1468	31	25	0.806452	0.01703	HP:0040064	HP	Abnormality of limbs	2930	14043
ME29	TRUE	0.00400164	341	31	11	0.354839	0.0322581	HP:0000494	HP	Downslanted palpebral fissures	2930	377
ME29	TRUE	0.00402172	15	31	3	0.0967742	0.2	HP:0001335	HP	Bimanual synkinesia	2930	1012
ME29	TRUE	0.00402172	15	31	3	0.0967742	0.2	HP:0000744	HP	Low frustration tolerance	2930	583
ME29	TRUE	0.00419089	139	31	7	0.225806	0.0503597	HP:0001710	HP	Conotruncal defect	2930	1255
ME29	TRUE	0.00420312	830	31	18	0.580645	0.0216867	HP:0000818	HP	Abnormality of the endocrine system	2930	638
ME29	TRUE	0.0042204	1085	31	21	0.677419	0.0193548	HP:0011024	HP	Abnormality of the gastrointestinal tract	2930	7474
ME29	TRUE	0.00427076	998	31	20	0.645161	0.0200401	HP:0004325	HP	Decreased body weight	2930	3033
ME29	TRUE	0.00430631	914	31	19	0.612903	0.0207877	HP:0001627	HP	Abnormal heart morphology	2930	1189
ME29	TRUE	0.00433851	606	31	15	0.483871	0.0247525	HP:0033725	HP	Thin corpus callosum	2930	13676
ME29	TRUE	0.00435631	65	31	5	0.16129	0.0769231	HP:0010055	HP	Broad hallux	2930	6554
ME29	TRUE	0.00461212	1280	31	23	0.741935	0.0179687	HP:0001249	HP	Intellectual disability	2930	953
ME29	TRUE	0.00480071	1383	31	24	0.774194	0.0173536	HP:0000153	HP	Abnormality of the mouth	2930	134
ME29	TRUE	0.00483823	1838	31	28	0.903226	0.0152339	HP:0000271	HP	Abnormality of the face	2930	224
ME29	TRUE	0.00487042	351	31	11	0.354839	0.031339	HP:0003272	HP	Abnormal hip bone morphology	2930	2377
ME29	TRUE	0.00491126	67	31	5	0.16129	0.0746269	HP:0003745	HP	Sporadic	2930	2665
ME29	TRUE	0.00499814	38	31	4	0.129032	0.105263	HP:0008544	HP	Abnormally folded helix	2930	5427
ME29	TRUE	0.00501092	1602	31	26	0.83871	0.0162297	HP:0001574	HP	Abnormality of the integument	2930	1158
ME29	TRUE	0.00503199	353	31	11	0.354839	0.0311615	HP:0011356	HP	Regional abnormality of skin	2930	7796
ME29	TRUE	0.00508385	145	31	7	0.225806	0.0482759	HP:0000426	HP	Prominent nasal bridge	2930	328
ME29	TRUE	0.005152	68	31	5	0.16129	0.0735294	HP:0000363	HP	Abnormality of earlobe	2930	286
ME29	TRUE	0.0052007	4	31	2	0.0645161	0.5	HP:0030421	HP	Epididymal neoplasm	2930	10495
ME29	TRUE	0.0052007	4	31	2	0.0645161	0.5	HP:0100024	HP	Conspicuously happy disposition	2930	14535
ME29	TRUE	0.0052007	243	31	9	0.290323	0.037037	HP:0000927	HP	Abnormality of skeletal maturation	2930	728
ME29	TRUE	0.0052007	4	31	2	0.0645161	0.5	HP:0006200	HP	Widened distal phalanges	2930	4090
ME29	TRUE	0.0052007	4	31	2	0.0645161	0.5	HP:0009715	HP	Papillary cystadenoma of the epididymis	2930	6248
ME29	TRUE	0.0052007	4	31	2	0.0645161	0.5	HP:0000136	HP	Bifid uterus	2930	118
ME29	TRUE	0.0052007	4	31	2	0.0645161	0.5	HP:0004411	HP	Deviated nasal septum	2930	3109
ME29	TRUE	0.00526223	244	31	9	0.290323	0.0368852	HP:0000405	HP	Conductive hearing impairment	2930	314
ME29	TRUE	0.00526223	771	31	17	0.548387	0.0220493	HP:0001290	HP	Generalized hypotonia	2930	985
ME29	TRUE	0.00527158	69	31	5	0.16129	0.0724638	HP:0001837	HP	Broad toe	2930	1338
ME29	TRUE	0.00527158	147	31	7	0.225806	0.047619	HP:0011563	HP	Abnormal ventriculoarterial connection	2930	7999
ME29	TRUE	0.00535913	245	31	9	0.290323	0.0367347	HP:0011452	HP	Functional abnormality of the middle ear	2930	7889
ME29	TRUE	0.00543769	148	31	7	0.225806	0.0472973	HP:0011545	HP	Abnormal connection of the cardiac segments	2930	7981
ME29	TRUE	0.00555601	555	31	14	0.451613	0.0252252	HP:0000357	HP	Abnormal location of ears	2930	281
ME29	TRUE	0.00555601	196	31	8	0.258065	0.0408163	HP:0006482	HP	Abnormality of dental morphology	2930	4255
ME29	TRUE	0.00555601	856	31	18	0.580645	0.021028	HP:0010993	HP	Abnormality of the cerebral subcortex	2930	7445
ME29	TRUE	0.00555601	1113	31	21	0.677419	0.0188679	HP:0002167	HP	Neurological speech impairment	2930	1600
ME29	TRUE	0.00555601	40	31	4	0.129032	0.1	HP:0001601	HP	Laryngomalacia	2930	1173
ME29	TRUE	0.00555601	422	31	12	0.387097	0.028436	HP:0008373	HP	Puberty and gonadal disorders	2930	5320
ME29	TRUE	0.00561118	940	31	19	0.612903	0.0202128	HP:0003549	HP	Abnormality of connective tissue	2930	2559
ME29	TRUE	0.0056865	1116	31	21	0.677419	0.0188172	HP:0030680	HP	Abnormality of cardiovascular system morphology	2930	10745
ME29	TRUE	0.00576405	71	31	5	0.16129	0.0704225	HP:0002308	HP	Arnold-Chiari malformation	2930	1700
ME29	TRUE	0.005803	363	31	11	0.354839	0.030303	HP:0001000	HP	Abnormality of skin pigmentation	2930	784
ME29	TRUE	0.00586797	305	31	10	0.322581	0.0327869	HP:0004097	HP	Deviation of finger	2930	2924
ME29	TRUE	0.00586797	151	31	7	0.225806	0.0463576	HP:0000154	HP	Wide mouth	2930	135
ME29	TRUE	0.00589901	1120	31	21	0.677419	0.01875	HP:0007364	HP	Aplasia/Hypoplasia of the cerebrum	2930	4728
ME29	TRUE	0.00596724	199	31	8	0.258065	0.040201	HP:0000767	HP	Pectus excavatum	2930	601
ME29	TRUE	0.00601519	1033	31	20	0.645161	0.0193611	HP:0000006	HP	Autosomal dominant inheritance	2930	5
ME29	TRUE	0.00601519	152	31	7	0.225806	0.0460526	HP:0009811	HP	Abnormality of the elbow	2930	6337
ME29	TRUE	0.00605542	562	31	14	0.451613	0.024911	HP:0002538	HP	Abnormal cerebral cortex morphology	2930	1844
ME29	TRUE	0.00631234	253	31	9	0.290323	0.0355731	HP:0040019	HP	Finger clinodactyly	2930	14008
ME29	TRUE	0.00659	2009	31	29	0.935484	0.014435	HP:0000924	HP	Abnormality of the skeletal system	2930	725
ME29	TRUE	0.00669257	74	31	5	0.16129	0.0675676	HP:0011304	HP	Broad thumb	2930	7746
ME29	TRUE	0.00674878	1527	31	25	0.806452	0.016372	HP:0012372	HP	Abnormal eye morphology	2930	8796
ME29	TRUE	0.00674878	19	31	3	0.0967742	0.157895	HP:0000458	HP	Anosmia	2930	348
ME29	TRUE	0.00675043	312	31	10	0.322581	0.0320513	HP:0009484	HP	Deviation of the hand or of fingers of the hand	2930	6034
ME29	TRUE	0.00679629	43	31	4	0.129032	0.0930233	HP:0025068	HP	Incomitant strabismus	2930	9553
ME29	TRUE	0.00679629	1529	31	25	0.806452	0.0163506	HP:0000929	HP	Abnormal skull morphology	2930	729
ME29	TRUE	0.00679629	501	31	13	0.419355	0.0259481	HP:0000218	HP	High palate	2930	184
ME29	TRUE	0.00679629	43	31	4	0.129032	0.0930233	HP:0009921	HP	Duane anomaly	2930	6426
ME29	TRUE	0.00680081	313	31	10	0.322581	0.0319489	HP:0040070	HP	Abnormal upper limb bone morphology	2930	14046
ME29	TRUE	0.00699822	258	31	9	0.290323	0.0348837	HP:0001382	HP	Joint hypermobility	2930	1042
ME29	TRUE	0.0072946	76	31	5	0.16129	0.0657895	HP:0000327	HP	Hypoplasia of the maxilla	2930	265
ME29	TRUE	0.0073067	44	31	4	0.129032	0.0909091	HP:0002589	HP	Gastrointestinal atresia	2930	1881
ME29	TRUE	0.00735929	5	31	2	0.0645161	0.4	HP:0002661	HP	Painless fractures due to injury	2930	1937
ME29	TRUE	0.00735929	5	31	2	0.0645161	0.4	HP:0002697	HP	Parietal foramina	2930	1968
ME29	TRUE	0.00735929	5	31	2	0.0645161	0.4	HP:0033777	HP	Supernumerary cusp	2930	13728
ME29	TRUE	0.00735929	5	31	2	0.0645161	0.4	HP:0011087	HP	Talon cusp	2930	7536
ME29	TRUE	0.00735929	5	31	2	0.0645161	0.4	HP:0002341	HP	Cervical cord compression	2930	1723
ME29	TRUE	0.00744955	20	31	3	0.0967742	0.15	HP:0002247	HP	Duodenal atresia	2930	1663
ME29	TRUE	0.00744955	20	31	3	0.0967742	0.15	HP:0005743	HP	Avascular necrosis of the capital femoral epiphysis	2930	3865
ME29	TRUE	0.0075735	651	31	15	0.483871	0.0230415	HP:0002683	HP	Abnormality of the calvaria	2930	1955
ME29	TRUE	0.0075735	116	31	6	0.193548	0.0517241	HP:0000189	HP	Narrow palate	2930	162
ME29	TRUE	0.00768968	45	31	4	0.129032	0.0888889	HP:0009929	HP	Abnormality of the columella	2930	6432
ME29	TRUE	0.00782655	117	31	6	0.193548	0.0512821	HP:0100710	HP	Impulsivity	2930	15193
ME29	TRUE	0.00782655	117	31	6	0.193548	0.0512821	HP:0001792	HP	Small nail	2930	1308
ME29	TRUE	0.00791433	211	31	8	0.258065	0.0379147	HP:0012732	HP	Anorectal anomaly	2930	9153
ME29	TRUE	0.00793584	162	31	7	0.225806	0.0432099	HP:0011220	HP	Prominent forehead	2930	7662
ME29	TRUE	0.0079828	513	31	13	0.419355	0.0253411	HP:0000316	HP	Hypertelorism	2930	256
ME29	TRUE	0.00807541	118	31	6	0.193548	0.0508475	HP:0000179	HP	Thick lower lip vermilion	2930	155
ME29	TRUE	0.00825539	585	31	14	0.451613	0.0239316	HP:0002648	HP	Abnormality of calvarial morphology	2930	1927
ME29	TRUE	0.00828727	324	31	10	0.322581	0.0308642	HP:0009810	HP	Abnormality of upper limb joint	2930	6336
ME29	TRUE	0.00828727	21	31	3	0.0967742	0.142857	HP:0000695	HP	Natal tooth	2930	542
ME29	TRUE	0.00832298	267	31	9	0.290323	0.0337079	HP:0100852	HP	Abnormal fear/anxiety-related behavior	2930	15318
ME29	TRUE	0.00867462	120	31	6	0.193548	0.05	HP:0001739	HP	Abnormal nasopharynx morphology	2930	1274
ME29	TRUE	0.00896102	270	31	9	0.290323	0.0333333	HP:0005922	HP	Abnormal hand morphology	2930	3952
ME29	TRUE	0.00898376	81	31	5	0.16129	0.0617284	HP:0002023	HP	Anal atresia	2930	1488
ME29	TRUE	0.00933184	1165	31	21	0.677419	0.0180258	HP:0002597	HP	Abnormality of the vasculature	2930	1888
ME29	TRUE	0.00934222	22	31	3	0.0967742	0.136364	HP:0003416	HP	Spinal canal stenosis	2930	2477
ME29	TRUE	0.00980968	526	31	13	0.419355	0.0247148	HP:0025270	HP	Abnormal esophagus physiology	2930	9744
ME29	TRUE	0.00991196	6	31	2	0.0645161	0.333333	HP:0000616	HP	Miosis	2930	480
ME29	TRUE	0.00991196	6	31	2	0.0645161	0.333333	HP:0008000	HP	Decreased corneal reflex	2930	5099
ME29	TRUE	0.00991196	6	31	2	0.0645161	0.333333	HP:0030434	HP	Pilomatrixoma	2930	10507
ME29	TRUE	0.00991196	599	31	14	0.451613	0.0233723	HP:0010938	HP	Abnormality of the external nose	2930	7392
ME29	TRUE	0.00991196	124	31	6	0.193548	0.0483871	HP:0000414	HP	Bulbous nose	2930	320
ME29	TRUE	0.00991196	6	31	2	0.0645161	0.333333	HP:0001135	HP	Chorioretinal dystrophy	2930	891
ME29	TRUE	0.00991196	6	31	2	0.0645161	0.333333	HP:0002654	HP	Multiple epiphyseal dysplasia	2930	1932
ME29	TRUE	0.00991196	6	31	2	0.0645161	0.333333	HP:0002700	HP	Large foramen magnum	2930	1970
ME29	TRUE	0.00991196	49	31	4	0.129032	0.0816327	HP:0002246	HP	Abnormal duodenum morphology	2930	1662
ME29	TRUE	0.00991196	1465	31	24	0.774194	0.0163823	HP:0025032	HP	Abnormality of digestive system physiology	2930	9522
ME29	TRUE	0.0100629	1683	31	26	0.83871	0.0154486	HP:0001507	HP	Growth abnormality	2930	1121
ME29	TRUE	0.0100629	84	31	5	0.16129	0.0595238	HP:0000326	HP	Abnormality of the maxilla	2930	264
ME29	TRUE	0.0100629	996	31	19	0.612903	0.0190763	HP:0031703	HP	Abnormal ear morphology	2930	11711
ME29	TRUE	0.010418	223	31	8	0.258065	0.0358744	HP:0002465	HP	Poor speech	2930	1798
ME29	TRUE	0.0106339	224	31	8	0.258065	0.0357143	HP:0001761	HP	Pes cavus	2930	1287
ME29	TRUE	0.0106339	400	31	11	0.354839	0.0275	HP:0002644	HP	Abnormality of pelvic girdle bone morphology	2930	1924
ME29	TRUE	0.0106339	338	31	10	0.322581	0.0295858	HP:0100790	HP	Hernia	2930	15264
ME29	TRUE	0.0106339	173	31	7	0.225806	0.0404624	HP:0000178	HP	Abnormality of lower lip	2930	154
ME29	TRUE	0.0107361	127	31	6	0.193548	0.0472441	HP:0033151	HP	Abnormal pharynx morphology	2930	13104
ME29	TRUE	0.0107361	127	31	6	0.193548	0.0472441	HP:0000098	HP	Tall stature	2930	88
ME29	TRUE	0.0107361	127	31	6	0.193548	0.0472441	HP:0000411	HP	Protruding ear	2930	318
ME29	TRUE	0.0108348	1581	31	25	0.806452	0.0158128	HP:0000119	HP	Abnormality of the genitourinary system	2930	103
ME29	TRUE	0.0110127	1477	31	24	0.774194	0.0162492	HP:0003808	HP	Abnormal muscle tone	2930	2701
ME29	TRUE	0.0113526	87	31	5	0.16129	0.0574713	HP:0000601	HP	Hypotelorism	2930	467
ME29	TRUE	0.0113526	87	31	5	0.16129	0.0574713	HP:0009768	HP	Broad phalanges of the hand	2930	6296
ME29	TRUE	0.0114337	539	31	13	0.419355	0.0241187	HP:0000347	HP	Micrognathia	2930	276
ME29	TRUE	0.0116027	540	31	13	0.419355	0.0240741	HP:0009118	HP	Aplasia/Hypoplasia of the mandible	2930	5700
ME29	TRUE	0.0116324	284	31	9	0.290323	0.0316901	HP:0000009	HP	Functional abnormality of the bladder	2930	8
ME29	TRUE	0.0118059	88	31	5	0.16129	0.0568182	HP:0001611	HP	Nasal speech	2930	1180
ME29	TRUE	0.0122664	25	31	3	0.0967742	0.12	HP:0007099	HP	Arnold-Chiari type I malformation	2930	4608
ME29	TRUE	0.0122664	89	31	5	0.16129	0.0561798	HP:0000294	HP	Low anterior hairline	2930	243
ME29	TRUE	0.0122664	25	31	3	0.0967742	0.12	HP:0009765	HP	Low hanging columella	2930	6294
ME29	TRUE	0.0122664	25	31	3	0.0967742	0.12	HP:0000878	HP	11 pairs of ribs	2930	688
ME29	TRUE	0.0122664	89	31	5	0.16129	0.0561798	HP:0001773	HP	Short foot	2930	1295
ME29	TRUE	0.0123699	545	31	13	0.419355	0.0238532	HP:0009116	HP	Aplasia/Hypoplasia involving bones of the skull	2930	5698
ME29	TRUE	0.0125419	288	31	9	0.290323	0.03125	HP:0001321	HP	Cerebellar hypoplasia	2930	1003
ME29	TRUE	0.0126295	7	31	2	0.0645161	0.285714	HP:0010562	HP	Keloids	2930	7043
ME29	TRUE	0.0126295	7	31	2	0.0645161	0.285714	HP:0031251	HP	Abnormal subclavian artery morphology	2930	11276
ME29	TRUE	0.0126295	180	31	7	0.225806	0.0388889	HP:0002342	HP	Intellectual disability, moderate	2930	1724
ME29	TRUE	0.0127987	233	31	8	0.258065	0.0343348	HP:0004209	HP	Clinodactyly of the 5th finger	2930	2937
ME29	TRUE	0.0131172	234	31	8	0.258065	0.034188	HP:0009179	HP	Deviation of the 5th finger	2930	5752
ME29	TRUE	0.0132275	697	31	15	0.483871	0.0215208	HP:0001508	HP	Failure to thrive	2930	1122
ME29	TRUE	0.0133785	26	31	3	0.0967742	0.115385	HP:0006288	HP	Advanced eruption of teeth	2930	4142
ME29	TRUE	0.0133785	26	31	3	0.0967742	0.115385	HP:0002370	HP	Poor coordination	2930	1745
ME29	TRUE	0.0139206	942	31	18	0.580645	0.0191083	HP:0001760	HP	Abnormal foot morphology	2930	1286
ME29	TRUE	0.0144317	56	31	4	0.129032	0.0714286	HP:0011098	HP	Speech apraxia	2930	7547
ME29	TRUE	0.0147101	27	31	3	0.0967742	0.111111	HP:0011470	HP	Nasogastric tube feeding in infancy	2930	7907
ME29	TRUE	0.0147101	27	31	3	0.0967742	0.111111	HP:0005113	HP	Aortic arch aneurysm	2930	3486
ME29	TRUE	0.0147101	186	31	7	0.225806	0.0376344	HP:0005930	HP	Abnormality of epiphysis morphology	2930	3960
ME29	TRUE	0.0147101	186	31	7	0.225806	0.0376344	HP:0012385	HP	Camptodactyly	2930	8808
ME29	TRUE	0.015264	298	31	9	0.290323	0.0302013	HP:0004324	HP	Increased body weight	2930	3032
ME29	TRUE	0.01559	139	31	6	0.193548	0.0431655	HP:0000734	HP	Disinhibition	2930	573
ME29	TRUE	0.0156189	1314	31	22	0.709677	0.0167428	HP:0000951	HP	Abnormality of the skin	2930	744
ME29	TRUE	0.0159514	8	31	2	0.0645161	0.25	HP:0010621	HP	Cutaneous syndactyly of toes	2930	7094
ME29	TRUE	0.0159514	8	31	2	0.0645161	0.25	HP:0004689	HP	Short fourth metatarsal	2930	3247
ME29	TRUE	0.0159514	8	31	2	0.0645161	0.25	HP:0040035	HP	Abnormality of the fourth metatarsal bone	2930	14020
ME29	TRUE	0.015985	28	31	3	0.0967742	0.107143	HP:0100323	HP	Juvenile aseptic necrosis	2930	14828
ME29	TRUE	0.015985	28	31	3	0.0967742	0.107143	HP:0009906	HP	Aplasia/Hypoplasia of the earlobes	2930	6411
ME29	TRUE	0.016381	302	31	9	0.290323	0.0298013	HP:0000014	HP	Abnormality of the bladder	2930	13
ME29	TRUE	0.0164117	428	31	11	0.354839	0.0257009	HP:0001713	HP	Abnormal cardiac ventricle morphology	2930	1258
ME29	TRUE	0.0170508	246	31	8	0.258065	0.0325203	HP:0002019	HP	Constipation	2930	1485
ME29	TRUE	0.0170508	498	31	12	0.387097	0.0240964	HP:0011314	HP	Abnormality of long bone morphology	2930	7755
ME29	TRUE	0.0172608	98	31	5	0.16129	0.0510204	HP:0000532	HP	Abnormal chorioretinal morphology	2930	408
ME29	TRUE	0.0172796	143	31	6	0.193548	0.041958	HP:0000589	HP	Coloboma	2930	457
ME29	TRUE	0.0172796	29	31	3	0.0967742	0.103448	HP:0012303	HP	Abnormal aortic arch morphology	2930	8728
ME29	TRUE	0.0172796	29	31	3	0.0967742	0.103448	HP:0000022	HP	Abnormality of male internal genitalia	2930	20
ME29	TRUE	0.0172796	29	31	3	0.0967742	0.103448	HP:0003083	HP	Dislocated radial head	2930	2232
ME29	TRUE	0.0173211	432	31	11	0.354839	0.025463	HP:0008872	HP	Feeding difficulties in infancy	2930	5590
ME29	TRUE	0.017518	1426	31	23	0.741935	0.016129	HP:0000598	HP	Abnormality of the ear	2930	464
ME29	TRUE	0.017518	248	31	8	0.258065	0.0322581	HP:0002194	HP	Delayed gross motor development	2930	1620
ME29	TRUE	0.0176608	144	31	6	0.193548	0.0416667	HP:0000600	HP	Abnormality of the pharynx	2930	466
ME29	TRUE	0.0176608	194	31	7	0.225806	0.0360825	HP:0012471	HP	Thick vermilion border	2930	8892
ME29	TRUE	0.0182642	100	31	5	0.16129	0.05	HP:0410263	HP	Brain imaging abnormality	2930	15709
ME29	TRUE	0.0182642	100	31	5	0.16129	0.05	HP:0001500	HP	Broad finger	2930	1118
ME29	TRUE	0.0182642	100	31	5	0.16129	0.05	HP:0000275	HP	Narrow face	2930	228
ME29	TRUE	0.0183944	1238	31	21	0.677419	0.0169628	HP:0011458	HP	Abdominal symptom	2930	7895
ME29	TRUE	0.0185221	30	31	3	0.0967742	0.1	HP:0003995	HP	Abnormality of the radial head	2930	2861
ME29	TRUE	0.0185221	251	31	8	0.258065	0.0318725	HP:0000692	HP	Tooth malposition	2930	540
ME29	TRUE	0.0190227	9	31	2	0.0645161	0.222222	HP:0002699	HP	Abnormal foramen magnum morphology	2930	1969
ME29	TRUE	0.0190227	9	31	2	0.0645161	0.222222	HP:0010181	HP	Duplication of phalanx of toe	2930	6679
ME29	TRUE	0.0190227	9	31	2	0.0645161	0.222222	HP:0000387	HP	Absent earlobe	2930	303
ME29	TRUE	0.0190227	9	31	2	0.0645161	0.222222	HP:0010066	HP	Duplication of phalanx of hallux	2930	6565
ME29	TRUE	0.0190375	147	31	6	0.193548	0.0408163	HP:0000322	HP	Short philtrum	2930	261
ME29	TRUE	0.0193815	654	31	14	0.451613	0.0214067	HP:0012210	HP	Abnormal renal morphology	2930	8636
ME29	TRUE	0.0194022	102	31	5	0.16129	0.0490196	HP:0000958	HP	Dry skin	2930	750
ME29	TRUE	0.0195448	148	31	6	0.193548	0.0405405	HP:0002693	HP	Abnormality of the skull base	2930	1964
ME29	TRUE	0.0198798	63	31	4	0.129032	0.0634921	HP:0200055	HP	Small hand	2930	15466
ME29	TRUE	0.0198798	63	31	4	0.129032	0.0634921	HP:0100738	HP	Abnormal eating behavior	2930	15217
ME29	TRUE	0.0207822	379	31	10	0.322581	0.0263852	HP:0000370	HP	Abnormality of the middle ear	2930	292
ME29	TRUE	0.0209438	64	31	4	0.129032	0.0625	HP:0011063	HP	Abnormal incisor morphology	2930	7513
ME29	TRUE	0.0210243	317	31	9	0.290323	0.0283912	HP:0010864	HP	Intellectual disability, severe	2930	7322
ME29	TRUE	0.0212256	151	31	6	0.193548	0.0397351	HP:0002244	HP	Abnormality of the small intestine	2930	1660
ME29	TRUE	0.0212256	1254	31	21	0.677419	0.0167464	HP:0000708	HP	Behavioral abnormality	2930	552
ME29	TRUE	0.0212652	32	31	3	0.0967742	0.09375	HP:0002779	HP	Tracheomalacia	2930	2022
ME29	TRUE	0.0212652	32	31	3	0.0967742	0.09375	HP:0000921	HP	Missing ribs	2930	722
ME29	TRUE	0.0212652	32	31	3	0.0967742	0.09375	HP:0006262	HP	Aplasia/Hypoplasia of the 5th finger	2930	4123
ME29	TRUE	0.0212652	32	31	3	0.0967742	0.09375	HP:0009237	HP	Short 5th finger	2930	5808
ME29	TRUE	0.0216643	152	31	6	0.193548	0.0394737	HP:0000054	HP	Micropenis	2930	50
ME29	TRUE	0.021856	260	31	8	0.258065	0.0307692	HP:0001513	HP	Obesity	2930	1125
ME29	TRUE	0.0221436	450	31	11	0.354839	0.0244444	HP:0000429	HP	Abnormality of the nasal alae	2930	329
ME29	TRUE	0.0223128	10	31	2	0.0645161	0.2	HP:0000892	HP	Bifid ribs	2930	700
ME29	TRUE	0.0223128	10	31	2	0.0645161	0.2	HP:0001525	HP	Severe failure to thrive	2930	1130
ME29	TRUE	0.0223128	1168	31	20	0.645161	0.0171233	HP:0004323	HP	Abnormality of body weight	2930	3031
ME29	TRUE	0.0223128	10	31	2	0.0645161	0.2	HP:0000559	HP	Corneal scarring	2930	433
ME29	TRUE	0.0223128	10	31	2	0.0645161	0.2	HP:0000273	HP	Facial grimacing	2930	226
ME29	TRUE	0.0225082	66	31	4	0.129032	0.0606061	HP:0002136	HP	Broad-based gait	2930	1575
ME29	TRUE	0.022668	33	31	3	0.0967742	0.0909091	HP:0100744	HP	Abnormality of the humeroradial joint	2930	15221
ME29	TRUE	0.0232945	155	31	6	0.193548	0.0387097	HP:0012433	HP	Abnormal social behavior	2930	8856
ME29	TRUE	0.0233494	108	31	5	0.16129	0.0462963	HP:0006009	HP	Broad phalanx	2930	4007
ME29	TRUE	0.0233494	108	31	5	0.16129	0.0462963	HP:0006711	HP	Aplasia/Hypoplasia involving bones of the thorax	2930	4407
ME29	TRUE	0.023368	67	31	4	0.129032	0.0597015	HP:0025269	HP	Panic attack	2930	9743
ME29	TRUE	0.023368	67	31	4	0.129032	0.0597015	HP:0033052	HP	Psychogenic non-epileptic seizure	2930	13005
ME29	TRUE	0.023368	67	31	4	0.129032	0.0597015	HP:0001655	HP	Patent foramen ovale	2930	1213
ME29	TRUE	0.023474	208	31	7	0.225806	0.0336538	HP:0030044	HP	Flexion contracture of digit	2930	10138
ME29	TRUE	0.0235245	1898	31	27	0.870968	0.0142255	HP:0003011	HP	Abnormality of the musculature	2930	2186
ME29	TRUE	0.0235734	389	31	10	0.322581	0.0257069	HP:0002360	HP	Sleep disturbance	2930	1738
ME29	TRUE	0.0238519	2023	31	28	0.903226	0.0138408	HP:0000234	HP	Abnormality of the head	2930	197
ME29	TRUE	0.0238519	109	31	5	0.16129	0.0458716	HP:0100742	HP	Vascular neoplasm	2930	15219
ME29	TRUE	0.0238519	390	31	10	0.322581	0.025641	HP:0001511	HP	Intrauterine growth retardation	2930	1124
ME29	TRUE	0.0241881	327	31	9	0.290323	0.0275229	HP:0007360	HP	Aplasia/Hypoplasia of the cerebellum	2930	4724
ME29	TRUE	0.0241883	68	31	4	0.129032	0.0588235	HP:0002566	HP	Intestinal malrotation	2930	1862
ME29	TRUE	0.0254157	531	31	12	0.387097	0.0225989	HP:0000369	HP	Low-set ears	2930	291
ME29	TRUE	0.025437	11	31	2	0.0645161	0.181818	HP:0012842	HP	Skin appendage neoplasm	2930	9263
ME29	TRUE	0.025437	11	31	2	0.0645161	0.181818	HP:0011937	HP	Hypoplastic fifth toenail	2930	8367
ME29	TRUE	0.025437	35	31	3	0.0967742	0.0857143	HP:0000396	HP	Overfolded helix	2930	309
ME29	TRUE	0.025437	11	31	2	0.0645161	0.181818	HP:0100803	HP	Abnormality of the periungual region	2930	15274
ME29	TRUE	0.025437	11	31	2	0.0645161	0.181818	HP:0000049	HP	Shawl scrotum	2930	45
ME29	TRUE	0.025437	111	31	5	0.16129	0.045045	HP:0002788	HP	Recurrent upper respiratory tract infections	2930	2028
ME29	TRUE	0.025437	11	31	2	0.0645161	0.181818	HP:0002000	HP	Short columella	2930	1471
ME29	TRUE	0.025437	11	31	2	0.0645161	0.181818	HP:0011587	HP	Abnormal branching pattern of the aortic arch	2930	8023
ME29	TRUE	0.025437	11	31	2	0.0645161	0.181818	HP:0008398	HP	Hypoplastic fifth fingernail	2930	5331
ME29	TRUE	0.025437	11	31	2	0.0645161	0.181818	HP:0007086	HP	Social and occupational deterioration	2930	4603
ME29	TRUE	0.0258572	112	31	5	0.16129	0.0446429	HP:0005622	HP	Broad long bones	2930	3814
ME29	TRUE	0.0259895	70	31	4	0.129032	0.0571429	HP:0012368	HP	Flat face	2930	8792
ME29	TRUE	0.0259895	70	31	4	0.129032	0.0571429	HP:0010767	HP	Sacrococcygeal pilonidal abnormality	2930	7229
ME29	TRUE	0.0264417	272	31	8	0.258065	0.0294118	HP:0001172	HP	Abnormal thumb morphology	2930	915
ME29	TRUE	0.0265531	113	31	5	0.16129	0.0442478	HP:0100006	HP	Neoplasm of the central nervous system	2930	14517
ME29	TRUE	0.0265531	113	31	5	0.16129	0.0442478	HP:0000610	HP	Abnormal choroid morphology	2930	475
ME29	TRUE	0.0266143	215	31	7	0.225806	0.0325581	HP:0003196	HP	Short nose	2930	2315
ME29	TRUE	0.0268785	162	31	6	0.193548	0.037037	HP:0000568	HP	Microphthalmia	2930	439
ME29	TRUE	0.0269152	71	31	4	0.129032	0.056338	HP:0030141	HP	Abnormality of the posterior hairline	2930	10233
ME29	TRUE	0.0269152	71	31	4	0.129032	0.056338	HP:0002162	HP	Low posterior hairline	2930	1596
ME29	TRUE	0.0275289	336	31	9	0.290323	0.0267857	HP:0002808	HP	Kyphosis	2930	2039
ME29	TRUE	0.0278211	1693	31	25	0.806452	0.0147667	HP:0011804	HP	Abnormal muscle physiology	2930	8237
ME29	TRUE	0.0280193	402	31	10	0.322581	0.0248756	HP:0000463	HP	Anteverted nares	2930	350
ME29	TRUE	0.0282101	2044	31	28	0.903226	0.0136986	HP:0000152	HP	Abnormality of head or neck	2930	133
ME29	TRUE	0.0286261	37	31	3	0.0967742	0.0810811	HP:0007730	HP	Iris hypopigmentation	2930	4961
ME29	TRUE	0.0287142	692	31	14	0.451613	0.0202312	HP:0001367	HP	Abnormal joint morphology	2930	1034
ME29	TRUE	0.0287514	165	31	6	0.193548	0.0363636	HP:0008386	HP	Aplasia/Hypoplasia of the nails	2930	5323
ME29	TRUE	0.0287514	219	31	7	0.225806	0.0319635	HP:0001654	HP	Abnormal heart valve morphology	2930	1212
ME29	TRUE	0.0288675	12	31	2	0.0645161	0.166667	HP:0007021	HP	Pain insensitivity	2930	4570
ME29	TRUE	0.0288675	73	31	4	0.129032	0.0547945	HP:0000678	HP	Dental crowding	2930	529
ME29	TRUE	0.0288675	1699	31	25	0.806452	0.0147145	HP:0009121	HP	Abnormal axial skeleton morphology	2930	5703
ME29	TRUE	0.0288675	12	31	2	0.0645161	0.166667	HP:0001869	HP	Deep plantar creases	2930	1358
ME29	TRUE	0.0288675	12	31	2	0.0645161	0.166667	HP:0002835	HP	Aspiration	2930	2060
ME29	TRUE	0.0288675	12	31	2	0.0645161	0.166667	HP:0000419	HP	Abnormality of the nasal septum	2930	324
ME29	TRUE	0.029835	407	31	10	0.322581	0.02457	HP:0005288	HP	Abnormality of the nares	2930	3605
ME29	TRUE	0.0301124	38	31	3	0.0967742	0.0789474	HP:0009890	HP	High anterior hairline	2930	6395
ME29	TRUE	0.0301124	1299	31	21	0.677419	0.0161663	HP:0002977	HP	Aplasia/Hypoplasia involving the central nervous system	2930	2164
ME29	TRUE	0.0313546	119	31	5	0.16129	0.0420168	HP:0000274	HP	Small face	2930	227
ME29	TRUE	0.0313546	119	31	5	0.16129	0.0420168	HP:0009832	HP	Abnormal distal phalanx morphology of finger	2930	6358
ME29	TRUE	0.0313546	75	31	4	0.129032	0.0533333	HP:0031546	HP	Cardiac conduction abnormality	2930	11560
ME29	TRUE	0.0313984	169	31	6	0.193548	0.035503	HP:0012503	HP	Abnormality of the pituitary gland	2930	8924
ME29	TRUE	0.031989	1212	31	20	0.645161	0.0165017	HP:0011121	HP	Abnormality of skin morphology	2930	7569
ME29	TRUE	0.0321338	170	31	6	0.193548	0.0352941	HP:0000280	HP	Coarse facial features	2930	232
ME29	TRUE	0.0321338	120	31	5	0.16129	0.0416667	HP:0000455	HP	Broad nasal tip	2930	345
ME29	TRUE	0.0321338	284	31	8	0.258065	0.028169	HP:0002087	HP	Abnormality of the upper respiratory tract	2930	1542
ME29	TRUE	0.0323887	76	31	4	0.129032	0.0526316	HP:0000324	HP	Facial asymmetry	2930	262
ME29	TRUE	0.0327798	483	31	11	0.354839	0.0227743	HP:0031466	HP	Impairment in personality functioning	2930	11484
ME29	TRUE	0.0327798	13	31	2	0.0645161	0.153846	HP:0012523	HP	Oral aversion	2930	8944
ME29	TRUE	0.0327798	13	31	2	0.0645161	0.153846	HP:0006349	HP	Agenesis of permanent teeth	2930	4174
ME29	TRUE	0.0329241	121	31	5	0.16129	0.0413223	HP:0100490	HP	Camptodactyly of finger	2930	14988
ME29	TRUE	0.0340556	228	31	7	0.225806	0.0307018	HP:0001547	HP	Abnormal rib cage morphology	2930	1143
ME29	TRUE	0.034245	288	31	8	0.258065	0.0277778	HP:0000820	HP	Abnormality of the thyroid gland	2930	640
ME29	TRUE	0.034245	288	31	8	0.258065	0.0277778	HP:0000358	HP	Posteriorly rotated ears	2930	282
ME29	TRUE	0.034245	173	31	6	0.193548	0.0346821	HP:0001537	HP	Umbilical hernia	2930	1135
ME29	TRUE	0.0346843	78	31	4	0.129032	0.0512821	HP:0025423	HP	Abnormal larynx morphology	2930	9888
ME29	TRUE	0.0346843	78	31	4	0.129032	0.0512821	HP:0006712	HP	Aplasia/Hypoplasia of the ribs	2930	4408
ME29	TRUE	0.0346843	711	31	14	0.451613	0.0196906	HP:0012719	HP	Functional abnormality of the gastrointestinal tract	2930	9140
ME29	TRUE	0.0354386	1415	31	22	0.709677	0.0155477	HP:0002060	HP	Abnormal cerebral morphology	2930	1518
ME29	TRUE	0.0356487	124	31	5	0.16129	0.0403226	HP:0100498	HP	Deviation of toes	2930	14996
ME29	TRUE	0.0356487	124	31	5	0.16129	0.0403226	HP:0001220	HP	Interphalangeal joint contracture of finger	2930	938
ME29	TRUE	0.0356487	124	31	5	0.16129	0.0403226	HP:0410030	HP	Cleft lip	2930	15559
ME29	TRUE	0.0356499	231	31	7	0.225806	0.030303	HP:0011792	HP	Neoplasm by histology	2930	8225
ME29	TRUE	0.0356499	714	31	14	0.451613	0.0196078	HP:0030791	HP	Abnormal jaw morphology	2930	10842
ME29	TRUE	0.0356818	79	31	4	0.129032	0.0506329	HP:0000824	HP	Decreased response to growth hormone stimulation test	2930	644
ME29	TRUE	0.0356818	79	31	4	0.129032	0.0506329	HP:0040202	HP	Abnormal consumption behavior	2930	14165
ME29	TRUE	0.0358152	1837	31	26	0.83871	0.0141535	HP:0012759	HP	Neurodevelopmental abnormality	2930	9180
ME29	TRUE	0.0366124	1955	31	27	0.870968	0.0138107	HP:0011842	HP	Abnormality of skeletal morphology	2930	8274
ME29	TRUE	0.03687	293	31	8	0.258065	0.0273038	HP:0000766	HP	Abnormal sternum morphology	2930	600
ME29	TRUE	0.0369241	177	31	6	0.193548	0.0338983	HP:0001551	HP	Abnormal umbilicus morphology	2930	1146
ME29	TRUE	0.0369241	177	31	6	0.193548	0.0338983	HP:0000023	HP	Inguinal hernia	2930	21
ME29	TRUE	0.0371318	1140	31	19	0.612903	0.0166667	HP:0000496	HP	Abnormality of eye movement	2930	379
ME29	TRUE	0.0380785	295	31	8	0.258065	0.0271186	HP:0000343	HP	Long philtrum	2930	274
ME29	TRUE	0.0384996	1426	31	22	0.709677	0.0154278	HP:0100547	HP	Abnormality of forebrain morphology	2930	15045
ME29	TRUE	0.039136	43	31	3	0.0967742	0.0697674	HP:0002002	HP	Deep philtrum	2930	1472
ME29	TRUE	0.039136	43	31	3	0.0967742	0.0697674	HP:0001845	HP	Overlapping toe	2930	1345
ME29	TRUE	0.039136	1	31	1	0.0322581	1	HP:0005852	HP	Limited elbow extension and supination	2930	3911
ME29	TRUE	0.039136	1	31	1	0.0322581	1	HP:0011382	HP	Hypoplasia of the semicircular canal	2930	7820
ME29	TRUE	0.039136	1	31	1	0.0322581	1	HP:0001984	HP	Intolerance to protein	2930	1456
ME29	TRUE	0.039136	1	31	1	0.0322581	1	HP:0009762	HP	Facial wrinkling	2930	6292
ME29	TRUE	0.039136	15	31	2	0.0645161	0.133333	HP:0002884	HP	Hepatoblastoma	2930	2098
ME29	TRUE	0.039136	1	31	1	0.0322581	1	HP:0009905	HP	Thin ear helix	2930	6410
ME29	TRUE	0.039136	364	31	9	0.290323	0.0247253	HP:0002269	HP	Abnormality of neuronal migration	2930	1677
ME29	TRUE	0.039136	82	31	4	0.129032	0.0487805	HP:0002282	HP	Gray matter heterotopia	2930	1683
ME29	TRUE	0.039136	15	31	2	0.0645161	0.133333	HP:0010965	HP	Abnormal circulating phytanic acid concentration	2930	7419
ME29	TRUE	0.039136	1	31	1	0.0322581	1	HP:0011266	HP	Microtia, first degree	2930	7708
ME29	TRUE	0.039136	1	31	1	0.0322581	1	HP:0011243	HP	Abnormality of inferior crus of antihelix	2930	7685
ME29	TRUE	0.039136	1	31	1	0.0322581	1	HP:0011238	HP	Prominent inferior crus of antihelix	2930	7680
ME29	TRUE	0.039136	15	31	2	0.0645161	0.133333	HP:0002869	HP	Flared iliac wing	2930	2087
ME29	TRUE	0.039136	182	31	6	0.193548	0.032967	HP:0100887	HP	Abnormality of globe size	2930	15351
ME29	TRUE	0.039136	1	31	1	0.0322581	1	HP:0008124	HP	Talipes calcaneovarus	2930	5179
ME29	TRUE	0.039136	1	31	1	0.0322581	1	HP:0400005	HP	Short ear	2930	15533
ME29	TRUE	0.039136	181	31	6	0.193548	0.0331492	HP:0002090	HP	Pneumonia	2930	1545
ME29	TRUE	0.039136	1	31	1	0.0322581	1	HP:0005841	HP	Calcific stippling of infantile cartilaginous skeleton	2930	3907
ME29	TRUE	0.039136	83	31	4	0.129032	0.0481928	HP:0032367	HP	Abnormal growth hormone level	2930	12337
ME29	TRUE	0.039136	15	31	2	0.0645161	0.133333	HP:0010571	HP	Elevated levels of phytanic acid	2930	7051
ME29	TRUE	0.039136	1	31	1	0.0322581	1	HP:0011599	HP	Mesocardia	2930	8035
ME29	TRUE	0.039136	1631	31	24	0.774194	0.0147149	HP:0001626	HP	Abnormality of the cardiovascular system	2930	1188
ME29	TRUE	0.039136	1	31	1	0.0322581	1	HP:0010443	HP	Bifid femur	2930	6932
ME29	TRUE	0.039136	15	31	2	0.0645161	0.133333	HP:0011766	HP	Abnormality of the parathyroid morphology	2930	8199
ME29	TRUE	0.039136	128	31	5	0.16129	0.0390625	HP:0004375	HP	Neoplasm of the nervous system	2930	3077
ME29	TRUE	0.039136	1	31	1	0.0322581	1	HP:0004058	HP	Hand monodactyly	2930	2920
ME29	TRUE	0.039136	1	31	1	0.0322581	1	HP:0010692	HP	2-5 finger syndactyly	2930	7160
ME29	TRUE	0.039136	1	31	1	0.0322581	1	HP:0001466	HP	Contiguous gene syndrome	2930	1097
ME29	TRUE	0.039136	82	31	4	0.129032	0.0487805	HP:0000676	HP	Abnormality of the incisor	2930	527
ME29	TRUE	0.039136	1	31	1	0.0322581	1	HP:0012538	HP	Gluten intolerance	2930	8959
ME29	TRUE	0.039136	44	31	3	0.0967742	0.0681818	HP:0008905	HP	Rhizomelia	2930	5596
ME29	TRUE	0.039136	44	31	3	0.0967742	0.0681818	HP:0010863	HP	Receptive language delay	2930	7321
ME29	TRUE	0.039136	1	31	1	0.0322581	1	HP:0004496	HP	Posterior choanal atresia	2930	3171
ME29	TRUE	0.039136	1	31	1	0.0322581	1	HP:0003879	HP	Humeral pseudarthrosis	2930	2753
ME29	TRUE	0.039136	1	31	1	0.0322581	1	HP:0012699	HP	Anomaly of lower limb diaphyses	2930	9120
ME29	TRUE	0.0399725	183	31	6	0.193548	0.0327869	HP:0000772	HP	Abnormality of the ribs	2930	605
ME29	TRUE	0.0400509	1537	31	23	0.741935	0.0149642	HP:0012758	HP	Neurodevelopmental delay	2930	9179
ME29	TRUE	0.0411382	506	31	11	0.354839	0.0217391	HP:0001371	HP	Flexion contracture	2930	1037
ME29	TRUE	0.0416536	132	31	5	0.16129	0.0378788	HP:0006261	HP	Abnormal phalangeal joint morphology of the hand	2930	4122
ME29	TRUE	0.0428303	186	31	6	0.193548	0.0322581	HP:0000276	HP	Long face	2930	229
ME29	TRUE	0.0430431	86	31	4	0.129032	0.0465116	HP:0003498	HP	Disproportionate short stature	2930	2532
ME29	TRUE	0.0430431	16	31	2	0.0645161	0.125	HP:0002144	HP	Tethered cord	2930	1581
ME29	TRUE	0.0430431	16	31	2	0.0645161	0.125	HP:0005324	HP	Disturbance of facial expression	2930	3635
ME29	TRUE	0.0430431	16	31	2	0.0645161	0.125	HP:0009834	HP	Abnormal proximal phalanx morphology of the hand	2930	6360
ME29	TRUE	0.0430431	16	31	2	0.0645161	0.125	HP:0002866	HP	Hypoplastic iliac wing	2930	2084
ME29	TRUE	0.0430431	86	31	4	0.129032	0.0465116	HP:0010051	HP	Deviation of the hallux	2930	6550
ME29	TRUE	0.0432639	46	31	3	0.0967742	0.0652174	HP:0000776	HP	Congenital diaphragmatic hernia	2930	609
ME29	TRUE	0.0443108	662	31	13	0.419355	0.0196375	HP:0012718	HP	Morphological abnormality of the gastrointestinal tract	2930	9139
ME29	TRUE	0.0448307	135	31	5	0.16129	0.037037	HP:0000932	HP	Abnormal posterior cranial fossa morphology	2930	732
ME29	TRUE	0.0458788	665	31	13	0.419355	0.0195489	HP:0025033	HP	Abnormality of digestive system morphology	2930	9523
ME29	TRUE	0.0460294	136	31	5	0.16129	0.0367647	HP:0004374	HP	Hemiplegia/hemiparesis	2930	3076
ME29	TRUE	0.0460742	88	31	4	0.129032	0.0454545	HP:0005107	HP	Abnormal sacrum morphology	2930	3481
ME29	TRUE	0.0472124	137	31	5	0.16129	0.0364964	HP:0100542	HP	Abnormal localization of kidney	2930	15040
ME29	TRUE	0.0472124	17	31	2	0.0645161	0.117647	HP:0010964	HP	Abnormal circulating long-chain fatty-acid concentration	2930	7418
ME29	TRUE	0.0472124	89	31	4	0.129032	0.0449438	HP:0008064	HP	Ichthyosis	2930	5139
ME29	TRUE	0.0472124	518	31	11	0.354839	0.0212355	HP:0100261	HP	Abnormal tendon morphology	2930	14769
ME29	TRUE	0.0472124	17	31	2	0.0645161	0.117647	HP:0011044	HP	Abnormal number of permanent teeth	2930	7494
ME29	TRUE	0.0472124	17	31	2	0.0645161	0.117647	HP:0002895	HP	Papillary thyroid carcinoma	2930	2106
ME29	TRUE	0.0472124	17	31	2	0.0645161	0.117647	HP:0000579	HP	Nasolacrimal duct obstruction	2930	448
ME29	TRUE	0.0472124	17	31	2	0.0645161	0.117647	HP:0009836	HP	Broad distal phalanx of finger	2930	6362
ME29	TRUE	0.047316	48	31	3	0.0967742	0.0625	HP:0010574	HP	Abnormality of the epiphysis of the femoral head	2930	7052
ME29	TRUE	0.047316	48	31	3	0.0967742	0.0625	HP:0003042	HP	Elbow dislocation	2930	2206
ME5	TRUE	0.00102458	101	489	21	0.0429448	0.207921	GO:0009060	GO:BP	aerobic respiration	8419	3665
ME5	TRUE	0.00402746	123	489	22	0.0449898	0.178862	GO:0045333	GO:BP	cellular respiration	8419	13237
ME5	TRUE	0.00507205	50	489	13	0.0265849	0.26	GO:0042773	GO:BP	ATP synthesis coupled electron transport	8419	11956
ME5	TRUE	0.00591073	161	489	25	0.0511247	0.15528	GO:0015980	GO:BP	energy derivation by oxidation of organic compounds	8419	5627
ME5	TRUE	0.0112171	48	489	12	0.0245399	0.25	GO:0042775	GO:BP	mitochondrial ATP synthesis coupled electron transport	8419	11958
ME5	TRUE	0.014212	228	489	30	0.0613497	0.131579	GO:0006091	GO:BP	generation of precursor metabolites and energy	8419	2122
ME5	TRUE	0.0150462	76	489	15	0.0306748	0.197368	GO:0006119	GO:BP	oxidative phosphorylation	8419	2147
ME5	TRUE	0.0234359	62	489	13	0.0265849	0.209677	GO:0022904	GO:BP	respiratory electron transport chain	8419	7622
ME5	TRUE	2.956e-07	185	500	36	0.072	0.194595	GO:0098798	GO:CC	mitochondrial protein-containing complex	8068	3625
ME5	TRUE	9.72552e-06	196	500	34	0.068	0.173469	GO:0005743	GO:CC	mitochondrial inner membrane	8068	389
ME5	TRUE	1.24789e-05	913	500	96	0.192	0.105148	GO:0005739	GO:CC	mitochondrion	8068	385
ME5	TRUE	1.24789e-05	213	500	35	0.07	0.164319	GO:0019866	GO:CC	organelle inner membrane	8068	980
ME5	TRUE	1.31107e-05	99	500	22	0.044	0.222222	GO:0098800	GO:CC	inner mitochondrial membrane protein complex	8068	3627
ME5	TRUE	5.5403e-05	292	500	41	0.082	0.140411	GO:0031966	GO:CC	mitochondrial membrane	8068	1437
ME5	TRUE	7.42707e-05	1150	500	110	0.22	0.0956522	GO:0031090	GO:CC	organelle membrane	8068	1215
ME5	TRUE	7.42707e-05	331	500	44	0.088	0.132931	GO:0005740	GO:CC	mitochondrial envelope	8068	386
ME5	TRUE	0.000512609	74	500	16	0.032	0.216216	GO:0070469	GO:CC	respirasome	8068	2821
ME5	TRUE	0.000512609	540	500	59	0.118	0.109259	GO:0031967	GO:CC	organelle envelope	8068	1438
ME5	TRUE	0.000512609	540	500	59	0.118	0.109259	GO:0031975	GO:CC	envelope	8068	1445
ME5	TRUE	0.000512609	59	500	14	0.028	0.237288	GO:0005746	GO:CC	mitochondrial respirasome	8068	392
ME5	TRUE	0.0012779	64	500	14	0.028	0.21875	GO:0098803	GO:CC	respiratory chain complex	8068	3629
ME5	TRUE	0.00549557	20	500	7	0.014	0.35	GO:0036452	GO:CC	ESCRT complex	8068	1956
ME5	TRUE	0.00595111	74	500	14	0.028	0.189189	GO:1990204	GO:CC	oxidoreductase complex	8068	4205
ME5	TRUE	0.0068993	35	500	9	0.018	0.257143	GO:0030964	GO:CC	NADH dehydrogenase complex	8068	1183
ME5	TRUE	0.0068993	35	500	9	0.018	0.257143	GO:0005747	GO:CC	mitochondrial respiratory chain complex I	8068	393
ME5	TRUE	0.0068993	35	500	9	0.018	0.257143	GO:0045271	GO:CC	respiratory chain complex I	8068	2475
ME5	TRUE	0.00891658	672	500	64	0.128	0.0952381	GO:0005783	GO:CC	endoplasmic reticulum	8068	426
ME5	TRUE	0.0120653	184	500	24	0.048	0.130435	GO:0031300	GO:CC	intrinsic component of organelle membrane	8068	1274
ME5	TRUE	0.0124388	175	500	23	0.046	0.131429	GO:0031301	GO:CC	integral component of organelle membrane	8068	1275
ME5	TRUE	0.0124388	64	500	12	0.024	0.1875	GO:0005761	GO:CC	mitochondrial ribosome	8068	405
ME5	TRUE	0.0124388	64	500	12	0.024	0.1875	GO:0000313	GO:CC	organellar ribosome	8068	62
ME5	TRUE	0.0216351	4	500	3	0.006	0.75	GO:1990111	GO:CC	spermatoproteasome complex	8068	4169
ME5	TRUE	0.0216351	4	500	3	0.006	0.75	GO:0032021	GO:CC	NELF complex	8068	1460
ME5	TRUE	0.0235759	43	500	9	0.018	0.209302	GO:0005762	GO:CC	mitochondrial large ribosomal subunit	8068	406
ME5	TRUE	0.0235759	43	500	9	0.018	0.209302	GO:0000315	GO:CC	organellar large ribosomal subunit	8068	64
ME5	TRUE	0.0248986	80	500	13	0.026	0.1625	GO:0140534	GO:CC	endoplasmic reticulum protein-containing complex	8068	3963
ME5	TRUE	0.027873	539	500	51	0.102	0.0946197	GO:0098796	GO:CC	membrane protein complex	8068	3623
ME5	TRUE	0.027873	166	500	21	0.042	0.126506	GO:0005759	GO:CC	mitochondrial matrix	8068	403
ME5	TRUE	0.0390877	47	500	9	0.018	0.191489	GO:0032592	GO:CC	integral component of mitochondrial membrane	8068	1549
ME5	TRUE	0.0390877	5	500	3	0.006	0.6	GO:0008303	GO:CC	caspase complex	8068	617
ME5	TRUE	0.0390877	5	500	3	0.006	0.6	GO:0042765	GO:CC	GPI-anchor transamidase complex	8068	2083
ME5	TRUE	0.0411192	31	500	7	0.014	0.225806	GO:0031305	GO:CC	integral component of mitochondrial inner membrane	8068	1279
ME5	TRUE	0.0411192	48	500	9	0.018	0.1875	GO:0098573	GO:CC	intrinsic component of mitochondrial membrane	8068	3568
ME5	TRUE	0.0484915	32	500	7	0.014	0.21875	GO:0031304	GO:CC	intrinsic component of mitochondrial inner membrane	8068	1278
ME5	TRUE	0.00332706	426	479	48	0.100209	0.112676	GO:0016491	GO:MF	oxidoreductase activity	8384	3549
ME5	TRUE	0.00853472	37	479	10	0.0208768	0.27027	GO:0051287	GO:MF	NAD binding	8384	9121
ME5	TRUE	0.00853472	95	479	17	0.0354906	0.178947	GO:0016853	GO:MF	isomerase activity	8384	3812
ME5	TRUE	0.0375313	3342	479	229	0.478079	0.0685218	GO:0003824	GO:MF	catalytic activity	8384	509
ME5	TRUE	0.00253738	92	195	20	0.102564	0.217391	HP:0011922	HP	Abnormal activity of mitochondrial respiratory chain	2930	8352
ME5	TRUE	0.00253738	91	195	20	0.102564	0.21978	HP:0008972	HP	Decreased activity of mitochondrial respiratory chain	2930	5624
ME5	TRUE	0.00357288	311	195	42	0.215385	0.135048	HP:0004360	HP	Abnormality of acid-base homeostasis	2930	3063
ME5	TRUE	0.00483055	296	195	40	0.205128	0.135135	HP:0001941	HP	Acidosis	2930	1416
ME5	TRUE	0.00749136	170	195	27	0.138462	0.158824	HP:0002151	HP	Increased serum lactate	2930	1586
ME5	TRUE	0.00749136	104	195	20	0.102564	0.192308	HP:0025454	HP	Abnormal CSF metabolite level	2930	9916
ME5	TRUE	0.013414	85	195	17	0.0871795	0.2	HP:0030085	HP	Abnormal CSF lactate level	2930	10178
ME5	TRUE	0.013414	85	195	17	0.0871795	0.2	HP:0002490	HP	Increased CSF lactate	2930	1810
ME5	TRUE	0.0341464	160	195	24	0.123077	0.15	HP:0003128	HP	Lactic acidosis	2930	2266
ME5	TRUE	0.0341464	140	195	22	0.112821	0.157143	HP:0003287	HP	Abnormality of mitochondrial metabolism	2930	2388
ME5	TRUE	0.0341464	93	195	17	0.0871795	0.182796	HP:0002415	HP	Leukodystrophy	2930	1772
ME5	TRUE	0.0383207	162	195	24	0.123077	0.148148	HP:0012103	HP	Abnormality of the mitochondrion	2930	8532
ME18	TRUE	2.55104e-31	730	181	76	0.41989	0.10411	GO:0007049	GO:BP	cell cycle	8419	2965
ME18	TRUE	2.55104e-31	565	181	68	0.375691	0.120354	GO:0022402	GO:BP	cell cycle process	8419	7583
ME18	TRUE	6.53009e-30	427	181	59	0.325967	0.138173	GO:0000278	GO:BP	mitotic cell cycle	8419	118
ME18	TRUE	3.62367e-29	175	181	41	0.226519	0.234286	GO:0007059	GO:BP	chromosome segregation	8419	2974
ME18	TRUE	5.53941e-29	361	181	54	0.298343	0.149584	GO:1903047	GO:BP	mitotic cell cycle process	8419	26163
ME18	TRUE	6.63078e-26	452	181	56	0.309392	0.123894	GO:0051276	GO:BP	chromosome organization	8419	15740
ME18	TRUE	1.84079e-23	200	181	38	0.209945	0.19	GO:0000280	GO:BP	nuclear division	8419	120
ME18	TRUE	6.69072e-23	144	181	33	0.18232	0.229167	GO:0098813	GO:BP	nuclear chromosome segregation	8419	22129
ME18	TRUE	2.15221e-22	229	181	39	0.21547	0.170306	GO:0048285	GO:BP	organelle fission	8419	14676
ME18	TRUE	1.37068e-21	102	181	28	0.154696	0.27451	GO:0000070	GO:BP	mitotic sister chromatid segregation	8419	32
ME18	TRUE	9.92167e-21	120	181	29	0.160221	0.241667	GO:0000819	GO:BP	sister chromatid segregation	8419	303
ME18	TRUE	2.89421e-20	161	181	32	0.176796	0.198758	GO:0140014	GO:BP	mitotic nuclear division	8419	22968
ME18	TRUE	2.86346e-18	133	181	28	0.154696	0.210526	GO:0006260	GO:BP	DNA replication	8419	2278
ME18	TRUE	2.75285e-16	84	181	22	0.121547	0.261905	GO:0006261	GO:BP	DNA-dependent DNA replication	8419	2279
ME18	TRUE	1.63396e-15	337	181	38	0.209945	0.11276	GO:0010564	GO:BP	regulation of cell cycle process	8419	4717
ME18	TRUE	1.77635e-14	168	181	27	0.149171	0.160714	GO:0051301	GO:BP	cell division	8419	15759
ME18	TRUE	8.99699e-14	490	181	43	0.237569	0.0877551	GO:0051726	GO:BP	regulation of cell cycle	8419	16081
ME18	TRUE	1.25282e-13	428	181	40	0.220994	0.0934579	GO:0007017	GO:BP	microtubule-based process	8419	2940
ME18	TRUE	4.45441e-13	1774	181	85	0.469613	0.0479143	GO:0006996	GO:BP	organelle organization	8419	2922
ME18	TRUE	5.67911e-13	61	181	17	0.0939227	0.278689	GO:1903046	GO:BP	meiotic cell cycle process	8419	26162
ME18	TRUE	1.57498e-12	463	181	40	0.220994	0.0863931	GO:0006259	GO:BP	DNA metabolic process	8419	2277
ME18	TRUE	1.59669e-12	55	181	16	0.0883978	0.290909	GO:0140013	GO:BP	meiotic nuclear division	8419	22967
ME18	TRUE	1.7418e-12	295	181	32	0.176796	0.108475	GO:0000226	GO:BP	microtubule cytoskeleton organization	8419	103
ME18	TRUE	2.02051e-12	66	181	17	0.0939227	0.257576	GO:0051321	GO:BP	meiotic cell cycle	8419	15776
ME18	TRUE	4.12776e-12	15	181	10	0.0552486	0.666667	GO:0006270	GO:BP	DNA replication initiation	8419	2286
ME18	TRUE	2.9522e-10	130	181	20	0.110497	0.153846	GO:0071103	GO:BP	DNA conformation change	8419	19242
ME18	TRUE	7.43855e-10	93	181	17	0.0939227	0.182796	GO:0007051	GO:BP	spindle organization	8419	2966
ME18	TRUE	8.57143e-10	171	181	22	0.121547	0.128655	GO:0140694	GO:BP	non-membrane-bounded organelle assembly	8419	23211
ME18	TRUE	2.31972e-09	256	181	26	0.143646	0.101562	GO:0044770	GO:BP	cell cycle phase transition	8419	12990
ME18	TRUE	2.52921e-09	18	181	9	0.0497238	0.5	GO:0008608	GO:BP	attachment of spindle microtubules to kinetochore	8419	3630
ME18	TRUE	3.99893e-09	204	181	23	0.127072	0.112745	GO:0044772	GO:BP	mitotic cell cycle phase transition	8419	12992
ME18	TRUE	7.5136e-09	45	181	12	0.0662983	0.266667	GO:0033045	GO:BP	regulation of sister chromatid segregation	8419	9217
ME18	TRUE	7.85642e-09	157	181	20	0.110497	0.127389	GO:0010948	GO:BP	negative regulation of cell cycle process	8419	5069
ME18	TRUE	7.85642e-09	56	181	13	0.0718232	0.232143	GO:0051983	GO:BP	regulation of chromosome segregation	8419	16255
ME18	TRUE	9.07363e-09	28	181	10	0.0552486	0.357143	GO:2000816	GO:BP	negative regulation of mitotic sister chromatid separation	8419	30024
ME18	TRUE	9.07363e-09	69	181	14	0.0773481	0.202899	GO:1902850	GO:BP	microtubule cytoskeleton organization involved in mitosis	8419	25979
ME18	TRUE	9.07363e-09	28	181	10	0.0552486	0.357143	GO:0033048	GO:BP	negative regulation of mitotic sister chromatid segregation	8419	9220
ME18	TRUE	9.07363e-09	28	181	10	0.0552486	0.357143	GO:0033046	GO:BP	negative regulation of sister chromatid segregation	8419	9218
ME18	TRUE	9.07363e-09	28	181	10	0.0552486	0.357143	GO:0045841	GO:BP	negative regulation of mitotic metaphase/anaphase transition	8419	13571
ME18	TRUE	1.05854e-08	58	181	13	0.0718232	0.224138	GO:0007052	GO:BP	mitotic spindle organization	8419	2967
ME18	TRUE	1.20487e-08	29	181	10	0.0552486	0.344828	GO:0051985	GO:BP	negative regulation of chromosome segregation	8419	16257
ME18	TRUE	1.20487e-08	29	181	10	0.0552486	0.344828	GO:1902100	GO:BP	negative regulation of metaphase/anaphase transition of cell cycle	8419	25353
ME18	TRUE	1.20487e-08	29	181	10	0.0552486	0.344828	GO:1905819	GO:BP	negative regulation of chromosome separation	8419	28675
ME18	TRUE	1.20487e-08	15	181	8	0.0441989	0.533333	GO:0051383	GO:BP	kinetochore organization	8419	15826
ME18	TRUE	1.58727e-08	86	181	15	0.0828729	0.174419	GO:0000910	GO:BP	cytokinesis	8419	311
ME18	TRUE	1.65571e-08	39	181	11	0.0607735	0.282051	GO:0030071	GO:BP	regulation of mitotic metaphase/anaphase transition	8419	7701
ME18	TRUE	1.96638e-08	50	181	12	0.0662983	0.24	GO:0051304	GO:BP	chromosome separation	8419	15762
ME18	TRUE	2.0217e-08	40	181	11	0.0607735	0.275	GO:1902099	GO:BP	regulation of metaphase/anaphase transition of cell cycle	8419	25352
ME18	TRUE	2.0217e-08	40	181	11	0.0607735	0.275	GO:0007091	GO:BP	metaphase/anaphase transition of mitotic cell cycle	8419	3003
ME18	TRUE	2.0217e-08	40	181	11	0.0607735	0.275	GO:0010965	GO:BP	regulation of mitotic sister chromatid separation	8419	5084
ME18	TRUE	2.0217e-08	16	181	8	0.0441989	0.5	GO:0007143	GO:BP	female meiotic nuclear division	8419	3050
ME18	TRUE	2.17487e-08	31	181	10	0.0552486	0.322581	GO:0033047	GO:BP	regulation of mitotic sister chromatid segregation	8419	9219
ME18	TRUE	2.56116e-08	41	181	11	0.0607735	0.268293	GO:0044784	GO:BP	metaphase/anaphase transition of cell cycle	8419	13000
ME18	TRUE	2.56116e-08	41	181	11	0.0607735	0.268293	GO:0051306	GO:BP	mitotic sister chromatid separation	8419	15764
ME18	TRUE	2.8641e-08	64	181	13	0.0718232	0.203125	GO:0051302	GO:BP	regulation of cell division	8419	15760
ME18	TRUE	2.88325e-08	32	181	10	0.0552486	0.3125	GO:0045839	GO:BP	negative regulation of mitotic nuclear division	8419	13569
ME18	TRUE	3.39594e-08	107	181	16	0.0883978	0.149533	GO:0090068	GO:BP	positive regulation of cell cycle process	8419	21112
ME18	TRUE	3.92043e-08	33	181	10	0.0552486	0.30303	GO:0051784	GO:BP	negative regulation of nuclear division	8419	16106
ME18	TRUE	4.1065e-08	54	181	12	0.0662983	0.222222	GO:2001251	GO:BP	negative regulation of chromosome organization	8419	30421
ME18	TRUE	4.37239e-08	94	181	15	0.0828729	0.159574	GO:1901991	GO:BP	negative regulation of mitotic cell cycle phase transition	8419	25252
ME18	TRUE	5.20347e-08	44	181	11	0.0607735	0.25	GO:1905818	GO:BP	regulation of chromosome separation	8419	28674
ME18	TRUE	5.26331e-08	18	181	8	0.0441989	0.444444	GO:0034508	GO:BP	centromere complex assembly	8419	9971
ME18	TRUE	6.46676e-08	26	181	9	0.0497238	0.346154	GO:0071174	GO:BP	mitotic spindle checkpoint signaling	8419	19261
ME18	TRUE	6.46676e-08	26	181	9	0.0497238	0.346154	GO:0071173	GO:BP	spindle assembly checkpoint signaling	8419	19260
ME18	TRUE	6.46676e-08	26	181	9	0.0497238	0.346154	GO:0007094	GO:BP	mitotic spindle assembly checkpoint signaling	8419	3005
ME18	TRUE	8.41122e-08	2565	181	93	0.513812	0.0362573	GO:0016043	GO:BP	cellular component organization	8419	5650
ME18	TRUE	9.23762e-08	27	181	9	0.0497238	0.333333	GO:0031577	GO:BP	spindle checkpoint signaling	8419	8385
ME18	TRUE	1.25767e-07	48	181	11	0.0607735	0.229167	GO:0032465	GO:BP	regulation of cytokinesis	8419	8782
ME18	TRUE	1.25767e-07	48	181	11	0.0607735	0.229167	GO:0061640	GO:BP	cytoskeleton-dependent cytokinesis	8419	18315
ME18	TRUE	1.26202e-07	60	181	12	0.0662983	0.2	GO:0051225	GO:BP	spindle assembly	8419	15701
ME18	TRUE	1.37116e-07	103	181	15	0.0828729	0.145631	GO:0000075	GO:BP	cell cycle checkpoint signaling	8419	35
ME18	TRUE	1.4883e-07	137	181	17	0.0939227	0.124088	GO:1901988	GO:BP	negative regulation of cell cycle phase transition	8419	25249
ME18	TRUE	1.4883e-07	120	181	16	0.0883978	0.133333	GO:0033044	GO:BP	regulation of chromosome organization	8419	9216
ME18	TRUE	1.66932e-07	75	181	13	0.0718232	0.173333	GO:0007093	GO:BP	mitotic cell cycle checkpoint signaling	8419	3004
ME18	TRUE	1.7284e-07	195	181	20	0.110497	0.102564	GO:0045786	GO:BP	negative regulation of cell cycle	8419	13524
ME18	TRUE	1.7284e-07	62	181	12	0.0662983	0.193548	GO:0051783	GO:BP	regulation of nuclear division	8419	16105
ME18	TRUE	1.89939e-07	76	181	13	0.0718232	0.171053	GO:0007098	GO:BP	centrosome cycle	8419	3009
ME18	TRUE	2.16831e-07	198	181	20	0.110497	0.10101	GO:1901987	GO:BP	regulation of cell cycle phase transition	8419	25248
ME18	TRUE	2.31357e-07	40	181	10	0.0552486	0.25	GO:0000281	GO:BP	mitotic cytokinesis	8419	121
ME18	TRUE	2.62987e-07	93	181	14	0.0773481	0.150538	GO:0006323	GO:BP	DNA packaging	8419	2332
ME18	TRUE	2.85869e-07	65	181	12	0.0662983	0.184615	GO:0065004	GO:BP	protein-DNA complex assembly	8419	18626
ME18	TRUE	2.91375e-07	79	181	13	0.0718232	0.164557	GO:0031023	GO:BP	microtubule organizing center organization	8419	8109
ME18	TRUE	4.90736e-07	10	181	6	0.0331492	0.6	GO:0051988	GO:BP	regulation of attachment of spindle microtubules to kinetochore	8419	16260
ME18	TRUE	5.15636e-07	150	181	17	0.0939227	0.113333	GO:1901990	GO:BP	regulation of mitotic cell cycle phase transition	8419	25251
ME18	TRUE	5.97374e-07	2669	181	93	0.513812	0.0348445	GO:0071840	GO:BP	cellular component organization or biogenesis	8419	19777
ME18	TRUE	6.99229e-07	34	181	9	0.0497238	0.264706	GO:0007127	GO:BP	meiosis I	8419	3034
ME18	TRUE	6.99229e-07	34	181	9	0.0497238	0.264706	GO:0061982	GO:BP	meiosis I cell cycle process	8419	18502
ME18	TRUE	7.39952e-07	118	181	15	0.0828729	0.127119	GO:0045930	GO:BP	negative regulation of mitotic cell cycle	8419	13652
ME18	TRUE	1.27853e-06	141	181	16	0.0883978	0.113475	GO:0045787	GO:BP	positive regulation of cell cycle	8419	13525
ME18	TRUE	1.35788e-06	467	181	30	0.165746	0.0642398	GO:0006974	GO:BP	cellular response to DNA damage stimulus	8419	2906
ME18	TRUE	1.53259e-06	27	181	8	0.0441989	0.296296	GO:0045132	GO:BP	meiotic chromosome segregation	8419	13151
ME18	TRUE	1.53259e-06	269	181	22	0.121547	0.0817844	GO:0006281	GO:BP	DNA repair	8419	2297
ME18	TRUE	1.85904e-06	12	181	6	0.0331492	0.5	GO:0051382	GO:BP	kinetochore assembly	8419	15825
ME18	TRUE	1.867e-06	19	181	7	0.038674	0.368421	GO:0071459	GO:BP	protein localization to chromosome, centromeric region	8419	19498
ME18	TRUE	3.68364e-06	30	181	8	0.0441989	0.266667	GO:0032508	GO:BP	DNA duplex unwinding	8419	8819
ME18	TRUE	4.0988e-06	54	181	10	0.0552486	0.185185	GO:0007088	GO:BP	regulation of mitotic nuclear division	8419	3000
ME18	TRUE	4.0988e-06	83	181	12	0.0662983	0.144578	GO:0071824	GO:BP	protein-DNA complex subunit organization	8419	19762
ME18	TRUE	6.18542e-06	32	181	8	0.0441989	0.25	GO:0090329	GO:BP	regulation of DNA-dependent DNA replication	8419	21360
ME18	TRUE	7.935e-06	33	181	8	0.0441989	0.242424	GO:0032392	GO:BP	DNA geometric change	8419	8744
ME18	TRUE	8.56788e-06	73	181	11	0.0607735	0.150685	GO:0044839	GO:BP	cell cycle G2/M phase transition	8419	13039
ME18	TRUE	1.01294e-05	46	181	9	0.0497238	0.195652	GO:0007292	GO:BP	female gamete generation	8419	3185
ME18	TRUE	1.09255e-05	406	181	26	0.143646	0.0640394	GO:0022414	GO:BP	reproductive process	8419	7595
ME18	TRUE	1.09255e-05	406	181	26	0.143646	0.0640394	GO:0000003	GO:BP	reproduction	8419	3
ME18	TRUE	1.34092e-05	16	181	6	0.0331492	0.375	GO:0030261	GO:BP	chromosome condensation	8419	7786
ME18	TRUE	1.52854e-05	36	181	8	0.0441989	0.222222	GO:0090307	GO:BP	mitotic spindle assembly	8419	21338
ME18	TRUE	1.52854e-05	644	181	34	0.187845	0.052795	GO:0007010	GO:BP	cytoskeleton organization	8419	2935
ME18	TRUE	1.95266e-05	64	181	10	0.0552486	0.15625	GO:0000086	GO:BP	G2/M transition of mitotic cell cycle	8419	45
ME18	TRUE	3.836e-05	11	181	5	0.0276243	0.454545	GO:0009263	GO:BP	deoxyribonucleotide biosynthetic process	8419	3862
ME18	TRUE	4.10774e-05	19	181	6	0.0331492	0.315789	GO:0000731	GO:BP	DNA synthesis involved in DNA repair	8419	264
ME18	TRUE	4.11936e-05	29	181	7	0.038674	0.241379	GO:0007080	GO:BP	mitotic metaphase plate congression	8419	2993
ME18	TRUE	7.1349e-05	58	181	9	0.0497238	0.155172	GO:0006275	GO:BP	regulation of DNA replication	8419	2291
ME18	TRUE	9.08544e-05	400	181	24	0.132597	0.06	GO:0070925	GO:BP	organelle assembly	8419	19155
ME18	TRUE	9.86116e-05	13	181	5	0.0276243	0.384615	GO:0007076	GO:BP	mitotic chromosome condensation	8419	2989
ME18	TRUE	0.000107031	61	181	9	0.0497238	0.147541	GO:0034502	GO:BP	protein localization to chromosome	8419	9967
ME18	TRUE	0.00012946	179	181	15	0.0828729	0.0837989	GO:0010639	GO:BP	negative regulation of organelle organization	8419	4786
ME18	TRUE	0.000135841	7	181	4	0.0220994	0.571429	GO:0006268	GO:BP	DNA unwinding involved in DNA replication	8419	2284
ME18	TRUE	0.000147357	228	181	17	0.0939227	0.0745614	GO:0007346	GO:BP	regulation of mitotic cell cycle	8419	3227
ME18	TRUE	0.000168347	119	181	12	0.0662983	0.10084	GO:0051054	GO:BP	positive regulation of DNA metabolic process	8419	15560
ME18	TRUE	0.00017933	36	181	7	0.038674	0.194444	GO:0051310	GO:BP	metaphase plate congression	8419	15768
ME18	TRUE	0.000185105	3	181	3	0.0165746	1	GO:0007057	GO:BP	spindle assembly involved in female meiosis I	8419	2972
ME18	TRUE	0.000185105	3	181	3	0.0165746	1	GO:0016321	GO:BP	female meiosis chromosome segregation	8419	5787
ME18	TRUE	0.000202461	15	181	5	0.0276243	0.333333	GO:1903083	GO:BP	protein localization to condensed chromosome	8419	26199
ME18	TRUE	0.000202461	15	181	5	0.0276243	0.333333	GO:0034501	GO:BP	protein localization to kinetochore	8419	9966
ME18	TRUE	0.000202461	15	181	5	0.0276243	0.333333	GO:0051294	GO:BP	establishment of spindle orientation	8419	15753
ME18	TRUE	0.000247886	8	181	4	0.0220994	0.5	GO:0000212	GO:BP	meiotic spindle organization	8419	101
ME18	TRUE	0.000280334	16	181	5	0.0276243	0.3125	GO:0032467	GO:BP	positive regulation of cytokinesis	8419	8784
ME18	TRUE	0.000280334	16	181	5	0.0276243	0.3125	GO:0006301	GO:BP	postreplication repair	8419	2316
ME18	TRUE	0.000280334	16	181	5	0.0276243	0.3125	GO:0044786	GO:BP	cell cycle DNA replication	8419	13002
ME18	TRUE	0.000300374	70	181	9	0.0497238	0.128571	GO:0000725	GO:BP	recombinational repair	8419	259
ME18	TRUE	0.000339086	89	181	10	0.0552486	0.11236	GO:0071897	GO:BP	DNA biosynthetic process	8419	19815
ME18	TRUE	0.00040519	131	181	12	0.0662983	0.0916031	GO:0006310	GO:BP	DNA recombination	8419	2325
ME18	TRUE	0.000454548	201	181	15	0.0828729	0.0746269	GO:0009314	GO:BP	response to radiation	8419	3896
ME18	TRUE	0.000465064	42	181	7	0.038674	0.166667	GO:0051303	GO:BP	establishment of chromosome localization	8419	15761
ME18	TRUE	0.000492778	967	181	40	0.220994	0.041365	GO:0033554	GO:BP	cellular response to stress	8419	9528
ME18	TRUE	0.000537431	43	181	7	0.038674	0.162791	GO:0050000	GO:BP	chromosome localization	8419	15245
ME18	TRUE	0.000638909	4	181	3	0.0165746	0.75	GO:0051256	GO:BP	mitotic spindle midzone assembly	8419	15726
ME18	TRUE	0.000638909	4	181	3	0.0165746	0.75	GO:0032875	GO:BP	regulation of DNA endoreduplication	8419	9087
ME18	TRUE	0.000638909	4	181	3	0.0165746	0.75	GO:0007056	GO:BP	spindle assembly involved in female meiosis	8419	2971
ME18	TRUE	0.000652075	19	181	5	0.0276243	0.263158	GO:0051781	GO:BP	positive regulation of cell division	8419	16103
ME18	TRUE	0.0010863	21	181	5	0.0276243	0.238095	GO:0051293	GO:BP	establishment of spindle localization	8419	15752
ME18	TRUE	0.0010863	21	181	5	0.0276243	0.238095	GO:0009262	GO:BP	deoxyribonucleotide metabolic process	8419	3861
ME18	TRUE	0.00143204	86	181	9	0.0497238	0.104651	GO:0010212	GO:BP	response to ionizing radiation	8419	4470
ME18	TRUE	0.00143204	12	181	4	0.0220994	0.333333	GO:1904666	GO:BP	regulation of ubiquitin protein ligase activity	8419	27618
ME18	TRUE	0.00146575	5	181	3	0.0165746	0.6	GO:0090306	GO:BP	meiotic spindle assembly	8419	21337
ME18	TRUE	0.00146575	5	181	3	0.0165746	0.6	GO:0000022	GO:BP	mitotic spindle elongation	8419	10
ME18	TRUE	0.00146575	5	181	3	0.0165746	0.6	GO:0051255	GO:BP	spindle midzone assembly	8419	15725
ME18	TRUE	0.00146575	5	181	3	0.0165746	0.6	GO:0051231	GO:BP	spindle elongation	8419	15705
ME18	TRUE	0.00146575	5	181	3	0.0165746	0.6	GO:0042023	GO:BP	DNA endoreduplication	8419	11504
ME18	TRUE	0.0016609	202	181	14	0.0773481	0.0693069	GO:0051052	GO:BP	regulation of DNA metabolic process	8419	15558
ME18	TRUE	0.0016609	202	181	14	0.0773481	0.0693069	GO:0007276	GO:BP	gamete generation	8419	3169
ME18	TRUE	0.0016609	884	181	36	0.198895	0.040724	GO:0034645	GO:BP	cellular macromolecule biosynthetic process	8419	10011
ME18	TRUE	0.00182952	37	181	6	0.0331492	0.162162	GO:0007062	GO:BP	sister chromatid cohesion	8419	2976
ME18	TRUE	0.0018764	13	181	4	0.0220994	0.307692	GO:0000132	GO:BP	establishment of mitotic spindle orientation	8419	66
ME18	TRUE	0.0018764	13	181	4	0.0220994	0.307692	GO:0051445	GO:BP	regulation of meiotic cell cycle	8419	15860
ME18	TRUE	0.0018764	53	181	7	0.038674	0.132075	GO:1902749	GO:BP	regulation of cell cycle G2/M phase transition	8419	25887
ME18	TRUE	0.0019338	24	181	5	0.0276243	0.208333	GO:0051653	GO:BP	spindle localization	8419	16027
ME18	TRUE	0.0019338	24	181	5	0.0276243	0.208333	GO:0032506	GO:BP	cytokinetic process	8419	8817
ME18	TRUE	0.00208246	403	181	21	0.116022	0.0521092	GO:0009628	GO:BP	response to abiotic stimulus	8419	3998
ME18	TRUE	0.00216562	560	181	26	0.143646	0.0464286	GO:0033043	GO:BP	regulation of organelle organization	8419	9215
ME18	TRUE	0.00234329	160	181	12	0.0662983	0.075	GO:0007018	GO:BP	microtubule-based movement	8419	2941
ME18	TRUE	0.00261959	6	181	3	0.0165746	0.5	GO:0007144	GO:BP	female meiosis I	8419	3051
ME18	TRUE	0.00261959	6	181	3	0.0165746	0.5	GO:1904668	GO:BP	positive regulation of ubiquitin protein ligase activity	8419	27620
ME18	TRUE	0.00261959	6	181	3	0.0165746	0.5	GO:0051315	GO:BP	attachment of mitotic spindle microtubules to kinetochore	8419	15771
ME18	TRUE	0.00265392	40	181	6	0.0331492	0.15	GO:0051298	GO:BP	centrosome duplication	8419	15756
ME18	TRUE	0.00275008	26	181	5	0.0276243	0.192308	GO:0016572	GO:BP	histone phosphorylation	8419	5854
ME18	TRUE	0.00284433	241	181	15	0.0828729	0.0622407	GO:0019953	GO:BP	sexual reproduction	8419	7035
ME18	TRUE	0.00318322	77	181	8	0.0441989	0.103896	GO:0031497	GO:BP	chromatin assembly	8419	8342
ME18	TRUE	0.00319539	15	181	4	0.0220994	0.266667	GO:1902751	GO:BP	positive regulation of cell cycle G2/M phase transition	8419	25889
ME18	TRUE	0.00387419	28	181	5	0.0276243	0.178571	GO:0044818	GO:BP	mitotic G2/M transition checkpoint	8419	13023
ME18	TRUE	0.00414004	16	181	4	0.0220994	0.25	GO:0040001	GO:BP	establishment of mitotic spindle localization	8419	11460
ME18	TRUE	0.00492151	126	181	10	0.0552486	0.0793651	GO:0022412	GO:BP	cellular process involved in reproduction in multicellular organism	8419	7593
ME18	TRUE	0.00526158	17	181	4	0.0220994	0.235294	GO:0045143	GO:BP	homologous chromosome segregation	8419	13157
ME18	TRUE	0.00548828	46	181	6	0.0331492	0.130435	GO:0010389	GO:BP	regulation of G2/M transition of mitotic cell cycle	8419	4582
ME18	TRUE	0.00548828	128	181	10	0.0552486	0.078125	GO:0006302	GO:BP	double-strand break repair	8419	2317
ME18	TRUE	0.00595023	2	181	2	0.0110497	1	GO:0009177	GO:BP	pyrimidine deoxyribonucleoside monophosphate biosynthetic process	8419	3777
ME18	TRUE	0.00595023	2	181	2	0.0110497	1	GO:0032877	GO:BP	positive regulation of DNA endoreduplication	8419	9089
ME18	TRUE	0.00595023	2	181	2	0.0110497	1	GO:0043490	GO:BP	malate-aspartate shuttle	8419	12377
ME18	TRUE	0.00625649	180	181	12	0.0662983	0.0666667	GO:0051656	GO:BP	establishment of organelle localization	8419	16030
ME18	TRUE	0.00635635	18	181	4	0.0220994	0.222222	GO:0045740	GO:BP	positive regulation of DNA replication	8419	13478
ME18	TRUE	0.00635635	18	181	4	0.0220994	0.222222	GO:0007019	GO:BP	microtubule depolymerization	8419	2942
ME18	TRUE	0.00636307	8	181	3	0.0165746	0.375	GO:1900262	GO:BP	regulation of DNA-directed DNA polymerase activity	8419	23603
ME18	TRUE	0.00636307	8	181	3	0.0165746	0.375	GO:1900264	GO:BP	positive regulation of DNA-directed DNA polymerase activity	8419	23605
ME18	TRUE	0.00655837	235	181	14	0.0773481	0.0595745	GO:0048609	GO:BP	multicellular organismal reproductive process	8419	14925
ME18	TRUE	0.00680554	236	181	14	0.0773481	0.059322	GO:0032504	GO:BP	multicellular organism reproduction	8419	8815
ME18	TRUE	0.00750892	68	181	7	0.038674	0.102941	GO:0000724	GO:BP	double-strand break repair via homologous recombination	8419	258
ME18	TRUE	0.00762074	19	181	4	0.0220994	0.210526	GO:0070192	GO:BP	chromosome organization involved in meiotic cell cycle	8419	18721
ME18	TRUE	0.00762074	19	181	4	0.0220994	0.210526	GO:0007064	GO:BP	mitotic sister chromatid cohesion	8419	2978
ME18	TRUE	0.00770969	33	181	5	0.0276243	0.151515	GO:0010972	GO:BP	negative regulation of G2/M transition of mitotic cell cycle	8419	5091
ME18	TRUE	0.0088363	34	181	5	0.0276243	0.147059	GO:0006334	GO:BP	nucleosome assembly	8419	2341
ME18	TRUE	0.00885854	9	181	3	0.0165746	0.333333	GO:0007100	GO:BP	mitotic centrosome separation	8419	3011
ME18	TRUE	0.00885854	9	181	3	0.0165746	0.333333	GO:0051782	GO:BP	negative regulation of cell division	8419	16104
ME18	TRUE	0.00885854	9	181	3	0.0165746	0.333333	GO:0040020	GO:BP	regulation of meiotic nuclear division	8419	11479
ME18	TRUE	0.00885854	9	181	3	0.0165746	0.333333	GO:2000105	GO:BP	positive regulation of DNA-dependent DNA replication	8419	29335
ME18	TRUE	0.00902917	20	181	4	0.0220994	0.2	GO:0031297	GO:BP	replication fork processing	8419	8259
ME18	TRUE	0.00912771	92	181	8	0.0441989	0.0869565	GO:0071478	GO:BP	cellular response to radiation	8419	19517
ME18	TRUE	0.00912771	92	181	8	0.0441989	0.0869565	GO:0006333	GO:BP	chromatin assembly or disassembly	8419	2340
ME18	TRUE	0.00946766	52	181	6	0.0331492	0.115385	GO:2000241	GO:BP	regulation of reproductive process	8419	29469
ME18	TRUE	0.00962246	35	181	5	0.0276243	0.142857	GO:1902750	GO:BP	negative regulation of cell cycle G2/M phase transition	8419	25888
ME18	TRUE	0.00962246	275	181	15	0.0828729	0.0545455	GO:0044703	GO:BP	multi-organism reproductive process	8419	12958
ME18	TRUE	0.0115732	74	181	7	0.038674	0.0945946	GO:0031570	GO:BP	DNA integrity checkpoint signaling	8419	8382
ME18	TRUE	0.0117839	10	181	3	0.0165746	0.3	GO:0010457	GO:BP	centriole-centriole cohesion	8419	4642
ME18	TRUE	0.0117839	10	181	3	0.0165746	0.3	GO:0034724	GO:BP	DNA replication-independent chromatin organization	8419	10034
ME18	TRUE	0.0117839	10	181	3	0.0165746	0.3	GO:0006336	GO:BP	DNA replication-independent chromatin assembly	8419	2343
ME18	TRUE	0.0117839	10	181	3	0.0165746	0.3	GO:0051299	GO:BP	centrosome separation	8419	15757
ME18	TRUE	0.0142959	77	181	7	0.038674	0.0909091	GO:0006282	GO:BP	regulation of DNA repair	8419	2298
ME18	TRUE	0.0144873	3	181	2	0.0110497	0.666667	GO:0044771	GO:BP	meiotic cell cycle phase transition	8419	12991
ME18	TRUE	0.0144873	23	181	4	0.0220994	0.173913	GO:0007095	GO:BP	mitotic G2 DNA damage checkpoint signaling	8419	3006
ME18	TRUE	0.0144873	3	181	2	0.0110497	0.666667	GO:0034080	GO:BP	CENP-A containing chromatin assembly	8419	9665
ME18	TRUE	0.0144873	3	181	2	0.0110497	0.666667	GO:0000912	GO:BP	assembly of actomyosin apparatus involved in cytokinesis	8419	313
ME18	TRUE	0.0144873	3	181	2	0.0110497	0.666667	GO:0000915	GO:BP	actomyosin contractile ring assembly	8419	316
ME18	TRUE	0.0144873	3	181	2	0.0110497	0.666667	GO:0061641	GO:BP	CENP-A containing chromatin organization	8419	18316
ME18	TRUE	0.0144873	3	181	2	0.0110497	0.666667	GO:0044837	GO:BP	actomyosin contractile ring organization	8419	13037
ME18	TRUE	0.0144873	3	181	2	0.0110497	0.666667	GO:1905463	GO:BP	negative regulation of DNA duplex unwinding	8419	28357
ME18	TRUE	0.0144873	3	181	2	0.0110497	0.666667	GO:0010032	GO:BP	meiotic chromosome condensation	8419	4308
ME18	TRUE	0.0144873	3	181	2	0.0110497	0.666667	GO:0015810	GO:BP	aspartate transmembrane transport	8419	5480
ME18	TRUE	0.0150616	11	181	3	0.0165746	0.272727	GO:0019985	GO:BP	translesion synthesis	8419	7037
ME18	TRUE	0.0164011	40	181	5	0.0276243	0.125	GO:2000573	GO:BP	positive regulation of DNA biosynthetic process	8419	29792
ME18	TRUE	0.0164034	24	181	4	0.0220994	0.166667	GO:0007099	GO:BP	centriole replication	8419	3010
ME18	TRUE	0.0164034	24	181	4	0.0220994	0.166667	GO:0045005	GO:BP	DNA-dependent DNA replication maintenance of fidelity	8419	13076
ME18	TRUE	0.0191162	25	181	4	0.0220994	0.16	GO:0051438	GO:BP	regulation of ubiquitin-protein transferase activity	8419	15853
ME18	TRUE	0.0196269	61	181	6	0.0331492	0.0983607	GO:0031109	GO:BP	microtubule polymerization or depolymerization	8419	8165
ME18	TRUE	0.01983	7869	181	178	0.983425	0.0226204	GO:0009987	GO:BP	cellular process	8419	4275
ME18	TRUE	0.021918	26	181	4	0.0220994	0.153846	GO:0098534	GO:BP	centriole assembly	8419	22008
ME18	TRUE	0.0225861	108	181	8	0.0441989	0.0740741	GO:0042770	GO:BP	signal transduction in response to DNA damage	8419	11953
ME18	TRUE	0.0241729	13	181	3	0.0165746	0.230769	GO:0051443	GO:BP	positive regulation of ubiquitin-protein transferase activity	8419	15858
ME18	TRUE	0.0241729	13	181	3	0.0165746	0.230769	GO:0010971	GO:BP	positive regulation of G2/M transition of mitotic cell cycle	8419	5090
ME18	TRUE	0.0263579	4	181	2	0.0110497	0.5	GO:0006269	GO:BP	DNA replication, synthesis of RNA primer	8419	2285
ME18	TRUE	0.0263579	4	181	2	0.0110497	0.5	GO:0051307	GO:BP	meiotic chromosome separation	8419	15765
ME18	TRUE	0.0263579	4	181	2	0.0110497	0.5	GO:0009157	GO:BP	deoxyribonucleoside monophosphate biosynthetic process	8419	3758
ME18	TRUE	0.0263579	4	181	2	0.0110497	0.5	GO:0009221	GO:BP	pyrimidine deoxyribonucleotide biosynthetic process	8419	3821
ME18	TRUE	0.0263579	4	181	2	0.0110497	0.5	GO:0060718	GO:BP	chorionic trophoblast cell differentiation	8419	17490
ME18	TRUE	0.0263579	4	181	2	0.0110497	0.5	GO:0031055	GO:BP	chromatin remodeling at centromere	8419	8135
ME18	TRUE	0.0263579	4	181	2	0.0110497	0.5	GO:0032466	GO:BP	negative regulation of cytokinesis	8419	8783
ME18	TRUE	0.0267566	310	181	15	0.0828729	0.0483871	GO:0051129	GO:BP	negative regulation of cellular component organization	8419	15614
ME18	TRUE	0.0291227	14	181	3	0.0165746	0.214286	GO:0036297	GO:BP	interstrand cross-link repair	8419	11011
ME18	TRUE	0.0311495	47	181	5	0.0276243	0.106383	GO:0044774	GO:BP	mitotic DNA integrity checkpoint signaling	8419	12994
ME18	TRUE	0.0319154	141	181	9	0.0497238	0.0638298	GO:0018105	GO:BP	peptidyl-serine phosphorylation	8419	6004
ME18	TRUE	0.0342767	92	181	7	0.038674	0.076087	GO:0009411	GO:BP	response to UV	8419	3918
ME18	TRUE	0.0369404	49	181	5	0.0276243	0.102041	GO:1901989	GO:BP	positive regulation of cell cycle phase transition	8419	25250
ME18	TRUE	0.037706	230	181	12	0.0662983	0.0521739	GO:0051640	GO:BP	organelle localization	8419	16014
ME18	TRUE	0.0383197	119	181	8	0.0441989	0.0672269	GO:0009165	GO:BP	nucleotide biosynthetic process	8419	3765
ME18	TRUE	0.0398435	50	181	5	0.0276243	0.1	GO:0034728	GO:BP	nucleosome organization	8419	10038
ME18	TRUE	0.0403641	5	181	2	0.0110497	0.4	GO:1905462	GO:BP	regulation of DNA duplex unwinding	8419	28356
ME18	TRUE	0.0403641	5	181	2	0.0110497	0.4	GO:1904776	GO:BP	regulation of protein localization to cell cortex	8419	27719
ME18	TRUE	0.0403641	5	181	2	0.0110497	0.4	GO:0060717	GO:BP	chorion development	8419	17489
ME18	TRUE	0.0403641	5	181	2	0.0110497	0.4	GO:1903867	GO:BP	extraembryonic membrane development	8419	26890
ME18	TRUE	0.0403641	5	181	2	0.0110497	0.4	GO:0086005	GO:BP	ventricular cardiac muscle cell action potential	8419	20982
ME18	TRUE	0.0403641	5	181	2	0.0110497	0.4	GO:0035404	GO:BP	histone-serine phosphorylation	8419	10376
ME18	TRUE	0.0403641	5	181	2	0.0110497	0.4	GO:0051447	GO:BP	negative regulation of meiotic cell cycle	8419	15862
ME18	TRUE	0.0403641	5	181	2	0.0110497	0.4	GO:0030174	GO:BP	regulation of DNA-dependent DNA replication initiation	8419	7731
ME18	TRUE	0.0405509	121	181	8	0.0441989	0.0661157	GO:1901293	GO:BP	nucleoside phosphate biosynthetic process	8419	24605
ME18	TRUE	0.0405509	16	181	3	0.0165746	0.1875	GO:1902475	GO:BP	L-alpha-amino acid transmembrane transport	8419	25679
ME18	TRUE	0.042039	32	181	4	0.0220994	0.125	GO:0072698	GO:BP	protein localization to microtubule cytoskeleton	8419	20424
ME18	TRUE	0.0423679	73	181	6	0.0331492	0.0821918	GO:0000077	GO:BP	DNA damage checkpoint signaling	8419	37
ME18	TRUE	0.0466063	151	181	9	0.0497238	0.0596026	GO:0018209	GO:BP	peptidyl-serine modification	8419	6095
ME18	TRUE	0.0484458	53	181	5	0.0276243	0.0943396	GO:0034644	GO:BP	cellular response to UV	8419	10010
ME18	TRUE	4.2316e-28	597	182	67	0.368132	0.112228	GO:0005694	GO:CC	chromosome	8068	347
ME18	TRUE	4.07962e-22	125	182	31	0.17033	0.248	GO:0000793	GO:CC	condensed chromosome	8068	110
ME18	TRUE	1.39242e-21	110	182	29	0.159341	0.263636	GO:0000775	GO:CC	chromosome, centromeric region	8068	100
ME18	TRUE	4.52229e-21	174	182	34	0.186813	0.195402	GO:0098687	GO:CC	chromosomal region	8068	3608
ME18	TRUE	3.45329e-19	81	182	24	0.131868	0.296296	GO:0000779	GO:CC	condensed chromosome, centromeric region	8068	102
ME18	TRUE	1.61982e-18	77	182	23	0.126374	0.298701	GO:0000776	GO:CC	kinetochore	8068	101
ME18	TRUE	1.73031e-18	2234	182	109	0.598901	0.0487914	GO:0043232	GO:CC	intracellular non-membrane-bounded organelle	8068	2129
ME18	TRUE	1.73031e-18	2234	182	109	0.598901	0.0487914	GO:0043228	GO:CC	non-membrane-bounded organelle	8068	2125
ME18	TRUE	4.14529e-14	660	182	51	0.28022	0.0772727	GO:0015630	GO:CC	microtubule cytoskeleton	8068	837
ME18	TRUE	8.40282e-13	197	182	27	0.148352	0.137056	GO:0005819	GO:CC	spindle	8068	460
ME18	TRUE	5.35041e-10	106	182	18	0.0989011	0.169811	GO:0000228	GO:CC	nuclear chromosome	8068	41
ME18	TRUE	1.73448e-09	959	182	54	0.296703	0.0563087	GO:0005856	GO:CC	cytoskeleton	8068	491
ME18	TRUE	2.45942e-09	9	182	7	0.0384615	0.777778	GO:0042555	GO:CC	MCM complex	8068	2026
[truncated: 1,556 more rows]

## Sheet: Lymph_GO
query	significant	p_value	term_size	query_size	intersection_size	precision	recall	term_id	source	term_name	effective_domain_size	source_order
ME19	TRUE	0.000329441	241	155	18	0.116129	0.0746888	GO:0042110	GO:BP	T cell activation	9211	11550
ME19	TRUE	0.000334502	466	155	25	0.16129	0.0536481	GO:0001775	GO:BP	cell activation	9211	552
ME19	TRUE	0.000366649	134	155	13	0.083871	0.0970149	GO:0022409	GO:BP	positive regulation of cell-cell adhesion	9211	7590
ME19	TRUE	0.00070322	2583	155	71	0.458065	0.0274874	GO:0007165	GO:BP	signal transduction	9211	3067
ME19	TRUE	0.00070322	589	155	27	0.174194	0.0458404	GO:0006955	GO:BP	immune response	9211	2890
ME19	TRUE	0.00070322	354	155	20	0.129032	0.0564972	GO:0046649	GO:BP	lymphocyte activation	9211	14279
ME19	TRUE	0.00070322	1373	155	46	0.296774	0.0335033	GO:0035556	GO:BP	intracellular signal transduction	9211	10475
ME19	TRUE	0.00070322	416	155	22	0.141935	0.0528846	GO:0045321	GO:BP	leukocyte activation	9211	13229
ME19	TRUE	0.000781085	2795	155	74	0.477419	0.0264758	GO:0007154	GO:BP	cell communication	9211	3056
ME19	TRUE	0.000781085	111	155	11	0.0709677	0.0990991	GO:1903039	GO:BP	positive regulation of leukocyte cell-cell adhesion	9211	26155
ME19	TRUE	0.000781085	2767	155	73	0.470968	0.0263824	GO:0023052	GO:BP	signaling	9211	7654
ME19	TRUE	0.000781085	26	155	6	0.0387097	0.230769	GO:0045058	GO:BP	T cell selection	9211	13115
ME19	TRUE	0.000781085	400	155	21	0.135484	0.0525	GO:0030155	GO:BP	regulation of cell adhesion	9211	7723
ME19	TRUE	0.000781085	185	155	14	0.0903226	0.0756757	GO:0007159	GO:BP	leukocyte cell-cell adhesion	9211	3061
ME19	TRUE	0.000781085	8	155	4	0.0258065	0.5	GO:0045060	GO:BP	negative thymic T cell selection	9211	13117
ME19	TRUE	0.000781085	140	155	12	0.0774194	0.0857143	GO:0032943	GO:BP	mononuclear cell proliferation	9211	9144
ME19	TRUE	0.000781085	139	155	12	0.0774194	0.0863309	GO:0046651	GO:BP	lymphocyte proliferation	9211	14280
ME19	TRUE	0.000781085	1118	155	39	0.251613	0.0348837	GO:0002376	GO:BP	immune system process	9211	1029
ME19	TRUE	0.000781085	142	155	12	0.0774194	0.084507	GO:0051251	GO:BP	positive regulation of lymphocyte activation	9211	15721
ME19	TRUE	0.000781085	223	155	15	0.0967742	0.0672646	GO:0022407	GO:BP	regulation of cell-cell adhesion	9211	7588
ME19	TRUE	0.000781085	8	155	4	0.0258065	0.5	GO:0043383	GO:BP	negative T cell selection	9211	12294
ME19	TRUE	0.000863931	100	155	10	0.0645161	0.1	GO:0050870	GO:BP	positive regulation of T cell activation	9211	15404
ME19	TRUE	0.000863931	674	155	28	0.180645	0.041543	GO:0002682	GO:BP	regulation of immune system process	9211	1323
ME19	TRUE	0.000863962	386	155	20	0.129032	0.0518135	GO:0098609	GO:BP	cell-cell adhesion	9211	22021
ME19	TRUE	0.000863962	101	155	10	0.0645161	0.0990099	GO:0042098	GO:BP	T cell proliferation	9211	11545
ME19	TRUE	0.000993632	151	155	12	0.0774194	0.0794702	GO:0070661	GO:BP	leukocyte proliferation	9211	19010
ME19	TRUE	0.0010693	63	155	8	0.0516129	0.126984	GO:0050671	GO:BP	positive regulation of lymphocyte proliferation	9211	15271
ME19	TRUE	0.0010693	650	155	27	0.174194	0.0415385	GO:0007155	GO:BP	cell adhesion	9211	3057
ME19	TRUE	0.00109209	652	155	27	0.174194	0.041411	GO:0022610	GO:BP	biological adhesion	9211	7608
ME19	TRUE	0.00109267	64	155	8	0.0516129	0.125	GO:0032946	GO:BP	positive regulation of mononuclear cell proliferation	9211	9147
ME19	TRUE	0.00132409	158	155	12	0.0774194	0.0759494	GO:0002696	GO:BP	positive regulation of leukocyte activation	9211	1337
ME19	TRUE	0.00134867	372	155	19	0.122581	0.0510753	GO:0050776	GO:BP	regulation of immune response	9211	15328
ME19	TRUE	0.00134867	87	155	9	0.0580645	0.103448	GO:0050851	GO:BP	antigen receptor-mediated signaling pathway	9211	15385
ME19	TRUE	0.00141893	161	155	12	0.0774194	0.0745342	GO:1903037	GO:BP	regulation of leukocyte cell-cell adhesion	9211	26153
ME19	TRUE	0.00141893	161	155	12	0.0774194	0.0745342	GO:0050867	GO:BP	positive regulation of cell activation	9211	15401
ME19	TRUE	0.0014746	218	155	14	0.0903226	0.0642202	GO:0050778	GO:BP	positive regulation of immune response	9211	15330
ME19	TRUE	0.00152023	163	155	12	0.0774194	0.0736196	GO:0050863	GO:BP	regulation of T cell activation	9211	15397
ME19	TRUE	0.00154832	220	155	14	0.0903226	0.0636364	GO:1903131	GO:BP	mononuclear cell differentiation	9211	26239
ME19	TRUE	0.00182895	71	155	8	0.0516129	0.112676	GO:0070665	GO:BP	positive regulation of leukocyte proliferation	9211	19014
ME19	TRUE	0.00228415	855	155	31	0.2	0.0362573	GO:1902531	GO:BP	regulation of intracellular signal transduction	9211	25714
ME19	TRUE	0.00233011	96	155	9	0.0580645	0.09375	GO:0002757	GO:BP	immune response-activating signal transduction	9211	1392
ME19	TRUE	0.00233011	96	155	9	0.0580645	0.09375	GO:0002429	GO:BP	immune response-activating cell surface receptor signaling pathway	9211	1075
ME19	TRUE	0.00235815	231	155	14	0.0903226	0.0606061	GO:0051249	GO:BP	regulation of lymphocyte activation	9211	15719
ME19	TRUE	0.00249916	397	155	19	0.122581	0.0478589	GO:0002684	GO:BP	positive regulation of immune system process	9211	1325
ME19	TRUE	0.00259836	234	155	14	0.0903226	0.0598291	GO:0045785	GO:BP	positive regulation of cell adhesion	9211	13523
ME19	TRUE	0.00344938	102	155	9	0.0580645	0.0882353	GO:0002768	GO:BP	immune response-regulating cell surface receptor signaling pathway	9211	1403
ME19	TRUE	0.00490182	43	155	6	0.0387097	0.139535	GO:0042102	GO:BP	positive regulation of T cell proliferation	9211	11547
ME19	TRUE	0.00548106	44	155	6	0.0387097	0.136364	GO:0033077	GO:BP	T cell differentiation in thymus	9211	9242
ME19	TRUE	0.005628	192	155	12	0.0774194	0.0625	GO:0002764	GO:BP	immune response-regulating signaling pathway	9211	1399
ME19	TRUE	0.005628	286	155	15	0.0967742	0.0524476	GO:0050865	GO:BP	regulation of cell activation	9211	15399
ME19	TRUE	0.00566669	136	155	10	0.0645161	0.0735294	GO:0002253	GO:BP	activation of immune response	9211	908
ME19	TRUE	0.00566887	1267	155	39	0.251613	0.0307814	GO:0007166	GO:BP	cell surface receptor signaling pathway	9211	3068
ME19	TRUE	0.00568564	288	155	15	0.0967742	0.0520833	GO:0002521	GO:BP	leukocyte differentiation	9211	1166
ME19	TRUE	0.00582197	65	155	7	0.0451613	0.107692	GO:0050852	GO:BP	T cell receptor signaling pathway	9211	15386
ME19	TRUE	0.00597899	3336	155	79	0.509677	0.0236811	GO:0051716	GO:BP	cellular response to stimulus	9211	16079
ME19	TRUE	0.00597899	3853	155	88	0.567742	0.0228393	GO:0050896	GO:BP	response to stimulus	9211	15425
ME19	TRUE	0.00597899	196	155	12	0.0774194	0.0612245	GO:0030098	GO:BP	lymphocyte differentiation	9211	7707
ME19	TRUE	0.00597899	66	155	7	0.0451613	0.106061	GO:0060401	GO:BP	cytosolic calcium ion transport	9211	17187
ME19	TRUE	0.00662261	141	155	10	0.0645161	0.070922	GO:0030217	GO:BP	T cell differentiation	9211	7762
ME19	TRUE	0.00757861	17	155	4	0.0258065	0.235294	GO:0050857	GO:BP	positive regulation of antigen receptor-mediated signaling pathway	9211	15391
ME19	TRUE	0.00757861	266	155	14	0.0903226	0.0526316	GO:0002694	GO:BP	regulation of leukocyte activation	9211	1335
ME19	TRUE	0.00757861	7	155	3	0.0193548	0.428571	GO:0032486	GO:BP	Rap protein signal transduction	9211	8799
ME19	TRUE	0.00757861	17	155	4	0.0258065	0.235294	GO:0045061	GO:BP	thymic T cell selection	9211	13118
ME19	TRUE	0.00841355	94	155	8	0.0516129	0.0851064	GO:0019722	GO:BP	calcium-mediated signaling	9211	6939
ME19	TRUE	0.0104494	52	155	6	0.0387097	0.115385	GO:0060402	GO:BP	calcium ion transport into cytosol	9211	17188
ME19	TRUE	0.0108518	74	155	7	0.0451613	0.0945946	GO:0014065	GO:BP	phosphatidylinositol 3-kinase signaling	9211	5183
ME19	TRUE	0.0112386	19	155	4	0.0258065	0.210526	GO:0034110	GO:BP	regulation of homotypic cell-cell adhesion	9211	9688
ME19	TRUE	0.0114551	75	155	7	0.0451613	0.0933333	GO:0046631	GO:BP	alpha-beta T cell activation	9211	14261
ME19	TRUE	0.0118076	462	155	19	0.122581	0.0411255	GO:0030097	GO:BP	hemopoiesis	9211	7706
ME19	TRUE	0.0119736	54	155	6	0.0387097	0.111111	GO:0014066	GO:BP	regulation of phosphatidylinositol 3-kinase signaling	9211	5184
ME19	TRUE	0.0135177	36	155	5	0.0322581	0.138889	GO:0034109	GO:BP	homotypic cell-cell adhesion	9211	9687
ME19	TRUE	0.0148198	1490	155	42	0.270968	0.0281879	GO:0009966	GO:BP	regulation of signal transduction	9211	4268
ME19	TRUE	0.0153056	9	155	3	0.0193548	0.333333	GO:0042492	GO:BP	gamma-delta T cell differentiation	9211	11812
ME19	TRUE	0.0153056	21	155	4	0.0258065	0.190476	GO:0032743	GO:BP	positive regulation of interleukin-2 production	9211	8998
ME19	TRUE	0.0154976	80	155	7	0.0451613	0.0875	GO:0042129	GO:BP	regulation of T cell proliferation	9211	11563
ME19	TRUE	0.0172586	107	155	8	0.0516129	0.0747664	GO:0050670	GO:BP	regulation of lymphocyte proliferation	9211	15270
ME19	TRUE	0.0181389	108	155	8	0.0516129	0.0740741	GO:0032944	GO:BP	regulation of mononuclear cell proliferation	9211	9145
ME19	TRUE	0.019964	10	155	3	0.0193548	0.3	GO:0046629	GO:BP	gamma-delta T cell activation	9211	14259
ME19	TRUE	0.019964	10	155	3	0.0193548	0.3	GO:0046641	GO:BP	positive regulation of alpha-beta T cell proliferation	9211	14271
ME19	TRUE	0.0201769	488	155	19	0.122581	0.0389344	GO:0048534	GO:BP	hematopoietic or lymphoid organ development	9211	14868
ME19	TRUE	0.0256382	88	155	7	0.0451613	0.0795455	GO:0048015	GO:BP	phosphatidylinositol-mediated signaling	9211	14508
ME19	TRUE	0.0263555	1639	155	44	0.283871	0.0268456	GO:0010646	GO:BP	regulation of cell communication	9211	4793
ME19	TRUE	0.0264603	89	155	7	0.0451613	0.0786517	GO:0051480	GO:BP	regulation of cytosolic calcium ion concentration	9211	15890
ME19	TRUE	0.0264603	883	155	28	0.180645	0.0317101	GO:0040011	GO:BP	locomotion	9211	11470
ME19	TRUE	0.0264834	116	155	8	0.0516129	0.0689655	GO:0070663	GO:BP	regulation of leukocyte proliferation	9211	19012
ME19	TRUE	0.026837	1644	155	44	0.283871	0.026764	GO:0023051	GO:BP	regulation of signaling	9211	7653
ME19	TRUE	0.0279006	91	155	7	0.0451613	0.0769231	GO:0048017	GO:BP	inositol lipid-mediated signaling	9211	14510
ME19	TRUE	0.0279006	1404	155	39	0.251613	0.0277778	GO:0070887	GO:BP	cellular response to chemical stimulus	9211	19132
ME19	TRUE	0.0279006	426	155	17	0.109677	0.0399061	GO:0008284	GO:BP	positive regulation of cell population proliferation	9211	3570
ME19	TRUE	0.0279006	118	155	8	0.0516129	0.0677966	GO:0019932	GO:BP	second-messenger-mediated signaling	9211	7023
ME19	TRUE	0.0279006	1025	155	31	0.2	0.0302439	GO:0048584	GO:BP	positive regulation of response to stimulus	9211	14910
ME19	TRUE	0.0290308	761	155	25	0.16129	0.0328515	GO:0016477	GO:BP	cell migration	9211	5822
ME19	TRUE	0.0303301	12	155	3	0.0193548	0.25	GO:0045471	GO:BP	response to ethanol	9211	13278
ME19	TRUE	0.032322	151	155	9	0.0580645	0.0596026	GO:0070371	GO:BP	ERK1 and ERK2 cascade	9211	18839
ME19	TRUE	0.032559	321	155	14	0.0903226	0.0436137	GO:0030001	GO:BP	metal ion transport	9211	7671
ME19	TRUE	0.0336583	47	155	5	0.0322581	0.106383	GO:0097553	GO:BP	calcium ion transmembrane import into cytosol	9211	21902
ME19	TRUE	0.0336583	47	155	5	0.0322581	0.106383	GO:0042100	GO:BP	B cell proliferation	9211	11546
ME19	TRUE	0.0336583	817	155	26	0.167742	0.0318237	GO:0051674	GO:BP	localization of cell	9211	16045
ME19	TRUE	0.0336583	817	155	26	0.167742	0.0318237	GO:0048870	GO:BP	cell motility	9211	15173
ME19	TRUE	0.0336583	438	155	17	0.109677	0.0388128	GO:0006812	GO:BP	cation transport	9211	2770
ME19	TRUE	0.0359254	522	155	19	0.122581	0.0363985	GO:0002520	GO:BP	immune system development	9211	1165
ME19	TRUE	0.0363421	48	155	5	0.0322581	0.104167	GO:0002824	GO:BP	positive regulation of adaptive immune response based on somatic recombination of immune receptors built from immunoglobulin superfamily domains	9211	1458
ME19	TRUE	0.0366148	824	155	26	0.167742	0.0315534	GO:0010647	GO:BP	positive regulation of cell communication	9211	4794
ME19	TRUE	0.0388944	828	155	26	0.167742	0.031401	GO:0023056	GO:BP	positive regulation of signaling	9211	7658
ME19	TRUE	0.0389766	1104	155	32	0.206452	0.0289855	GO:0071310	GO:BP	cellular response to organic substance	9211	19359
ME19	TRUE	0.0390596	5255	155	107	0.690323	0.0203616	GO:0050794	GO:BP	regulation of cellular process	9211	15340
ME19	TRUE	0.0397283	73	155	6	0.0387097	0.0821918	GO:0008360	GO:BP	regulation of cell shape	9211	3601
ME19	TRUE	0.0418766	160	155	9	0.0580645	0.05625	GO:0018212	GO:BP	peptidyl-tyrosine modification	9211	6098
ME19	TRUE	0.0418766	14	155	3	0.0193548	0.214286	GO:0050862	GO:BP	positive regulation of T cell receptor signaling pathway	9211	15396
ME19	TRUE	0.0430865	1501	155	40	0.258065	0.0266489	GO:0006796	GO:BP	phosphate-containing compound metabolic process	9211	2754
ME19	TRUE	0.0439995	51	155	5	0.0322581	0.0980392	GO:0002821	GO:BP	positive regulation of adaptive immune response	9211	1455
ME19	TRUE	0.0440337	4	155	2	0.0129032	0.5	GO:0002922	GO:BP	positive regulation of humoral immune response	9211	1556
ME19	TRUE	0.0440337	1024	155	30	0.193548	0.0292969	GO:0009605	GO:BP	response to external stimulus	9211	3979
ME19	TRUE	0.0440337	131	155	8	0.0516129	0.0610687	GO:0042113	GO:BP	B cell activation	9211	11551
ME19	TRUE	0.0440337	4	155	2	0.0129032	0.5	GO:0060397	GO:BP	growth hormone receptor signaling pathway via JAK-STAT	9211	17183
ME19	TRUE	0.0466602	1512	155	40	0.258065	0.026455	GO:0006793	GO:BP	phosphorus metabolic process	9211	2751
ME19	TRUE	0.0466602	197	155	10	0.0645161	0.0507614	GO:1903706	GO:BP	regulation of hemopoiesis	9211	26759
ME19	TRUE	0.0469332	77	155	6	0.0387097	0.0779221	GO:0007204	GO:BP	positive regulation of cytosolic calcium ion concentration	9211	3104
ME19	TRUE	0.0469332	15	155	3	0.0193548	0.2	GO:0043368	GO:BP	positive T cell selection	9211	12279
ME19	TRUE	0.0469332	2772	155	64	0.412903	0.023088	GO:0048522	GO:BP	positive regulation of cellular process	9211	14858
ME19	TRUE	0.0473334	134	155	8	0.0516129	0.0597015	GO:0002250	GO:BP	adaptive immune response	9211	905
ME19	TRUE	0.0475256	1320	155	36	0.232258	0.0272727	GO:0010033	GO:BP	response to organic substance	9211	4309
ME19	TRUE	0.0475333	32	155	4	0.0258065	0.125	GO:0046635	GO:BP	positive regulation of alpha-beta T cell activation	9211	14265
ME19	TRUE	0.0475333	32	155	4	0.0258065	0.125	GO:0050854	GO:BP	regulation of antigen receptor-mediated signaling pathway	9211	15388
ME19	TRUE	3.96478e-06	1750	135	55	0.407407	0.0314286	GO:0005886	GO:CC	plasma membrane	8813	514
ME19	TRUE	3.96478e-06	1921	135	58	0.42963	0.0301926	GO:0071944	GO:CC	cell periphery	8813	3128
ME19	TRUE	0.0146808	3503	135	75	0.555556	0.0214102	GO:0016020	GO:CC	membrane	8813	849
ME19	TRUE	0.0272332	174	135	10	0.0740741	0.0574713	GO:0098552	GO:CC	side of membrane	8813	3547
ME19	TRUE	0.0295104	11	135	3	0.0222222	0.272727	GO:0042101	GO:CC	T cell receptor complex	8813	2013
ME19	TRUE	0.0295104	92	135	7	0.0518519	0.076087	GO:0009897	GO:CC	external side of plasma membrane	8813	783
ME19	TRUE	0.0432803	344	153	16	0.104575	0.0465116	GO:0038023	GO:MF	signaling receptor activity	9210	6493
ME19	TRUE	0.0432803	344	153	16	0.104575	0.0465116	GO:0060089	GO:MF	molecular transducer activity	9210	9569
ME19	TRUE	0.0103967	105	42	9	0.214286	0.0857143	HP:0001433	HP	Hepatosplenomegaly	3249	1076
ME19	TRUE	0.0380095	149	42	9	0.214286	0.0604027	HP:0002733	HP	Abnormality of the lymph nodes	3249	1995
ME19	TRUE	0.0380095	55	42	6	0.142857	0.109091	HP:0002843	HP	Abnormal T cell morphology	3249	2067
ME19	TRUE	0.0380095	359	42	14	0.333333	0.0389972	HP:0025408	HP	Abnormal spleen morphology	3249	9875
ME19	TRUE	0.0380095	55	42	6	0.142857	0.109091	HP:0011839	HP	Abnormal T cell count	3249	8271
ME19	TRUE	0.040824	39	42	5	0.119048	0.128205	HP:0005403	HP	T lymphocytopenia	3249	3679
ME10	TRUE	0.000506482	2346	227	93	0.409692	0.0396419	GO:0016070	GO:BP	RNA metabolic process	9211	5672
ME10	TRUE	0.000614635	1751	227	73	0.321586	0.0416905	GO:0032774	GO:BP	RNA biosynthetic process	9211	9027
ME10	TRUE	0.000614635	5079	227	161	0.709251	0.0316992	GO:0043170	GO:BP	macromolecule metabolic process	9211	12196
ME10	TRUE	0.000614635	1744	227	73	0.321586	0.0418578	GO:0097659	GO:BP	nucleic acid-templated transcription	9211	21927
ME10	TRUE	0.000614635	1742	227	73	0.321586	0.0419059	GO:0006351	GO:BP	transcription, DNA-templated	9211	2351
ME10	TRUE	0.000614635	2624	227	98	0.431718	0.0373476	GO:0090304	GO:BP	nucleic acid metabolic process	9211	21335
ME10	TRUE	0.000708943	1799	227	74	0.325991	0.041134	GO:0051252	GO:BP	regulation of RNA metabolic process	9211	15722
ME10	TRUE	0.00108116	1927	227	77	0.339207	0.0399585	GO:0019219	GO:BP	regulation of nucleobase-containing compound metabolic process	9211	6477
ME10	TRUE	0.00127622	2747	227	99	0.436123	0.0360393	GO:0051171	GO:BP	regulation of nitrogen compound metabolic process	9211	15655
ME10	TRUE	0.00127622	3152	227	110	0.484581	0.0348985	GO:0010467	GO:BP	gene expression	9211	4650
ME10	TRUE	0.00127622	2347	227	88	0.387665	0.0374947	GO:0010468	GO:BP	regulation of gene expression	9211	4651
ME10	TRUE	0.00127622	3263	227	113	0.497797	0.0346307	GO:0019222	GO:BP	regulation of metabolic process	9211	6480
ME10	TRUE	0.00127622	3029	227	107	0.471366	0.0353252	GO:0060255	GO:BP	regulation of macromolecule metabolic process	9211	17047
ME10	TRUE	0.00127622	2822	227	101	0.444934	0.0357902	GO:0080090	GO:BP	regulation of primary metabolic process	9211	20875
ME10	TRUE	0.00153348	1637	227	67	0.295154	0.0409285	GO:0006355	GO:BP	regulation of transcription, DNA-templated	9211	2355
ME10	TRUE	0.00153348	1639	227	67	0.295154	0.0408786	GO:1903506	GO:BP	regulation of nucleic acid-templated transcription	9211	26564
ME10	TRUE	0.00153731	1642	227	67	0.295154	0.0408039	GO:2001141	GO:BP	regulation of RNA biosynthetic process	9211	30322
ME10	TRUE	0.00203913	1045	227	48	0.211454	0.045933	GO:0006366	GO:BP	transcription by RNA polymerase II	9211	2364
ME10	TRUE	0.00211078	526	227	30	0.132159	0.0570342	GO:0070647	GO:BP	protein modification by small protein conjugation or removal	9211	18999
ME10	TRUE	0.00211078	989	227	46	0.202643	0.0465116	GO:0006357	GO:BP	regulation of transcription by RNA polymerase II	9211	2357
ME10	TRUE	0.00231001	302	227	21	0.092511	0.0695364	GO:0016570	GO:BP	histone modification	9211	5852
ME10	TRUE	0.00231001	255	227	19	0.0837004	0.0745098	GO:0006397	GO:BP	mRNA processing	9211	2390
ME10	TRUE	0.00365319	1945	227	74	0.325991	0.0380463	GO:0034654	GO:BP	nucleobase-containing compound biosynthetic process	9211	10016
ME10	TRUE	0.00365319	439	227	26	0.114537	0.0592255	GO:0032446	GO:BP	protein modification by small protein conjugation	9211	8770
ME10	TRUE	0.00365319	2922	227	101	0.444934	0.0345654	GO:0046483	GO:BP	heterocycle metabolic process	9211	14174
ME10	TRUE	0.00379845	1988	227	75	0.330396	0.0377264	GO:0018130	GO:BP	heterocycle biosynthetic process	9211	6020
ME10	TRUE	0.00379845	2857	227	99	0.436123	0.0346517	GO:0006139	GO:BP	nucleobase-containing compound metabolic process	9211	2164
ME10	TRUE	0.00379845	1915	227	73	0.321586	0.0381201	GO:0010556	GO:BP	regulation of macromolecule biosynthetic process	9211	4709
ME10	TRUE	0.00458818	2037	227	76	0.334802	0.0373098	GO:1901362	GO:BP	organic cyclic compound biosynthetic process	9211	24670
ME10	TRUE	0.00458818	399	227	24	0.105727	0.0601504	GO:0016567	GO:BP	protein ubiquitination	9211	5850
ME10	TRUE	0.00462615	104	227	11	0.0484581	0.105769	GO:0031056	GO:BP	regulation of histone modification	9211	8136
ME10	TRUE	0.00494394	5250	227	158	0.696035	0.0300952	GO:0006807	GO:BP	nitrogen compound metabolic process	9211	2765
ME10	TRUE	0.00515238	4	227	3	0.0132159	0.75	GO:0071593	GO:BP	lymphocyte aggregation	9211	19609
ME10	TRUE	0.00515238	2931	227	100	0.440529	0.034118	GO:0031323	GO:BP	regulation of cellular metabolic process	9211	8264
ME10	TRUE	0.00515238	1984	227	74	0.325991	0.0372984	GO:0019438	GO:BP	aromatic compound biosynthetic process	9211	6680
ME10	TRUE	0.00515238	892	227	41	0.180617	0.0459641	GO:0051254	GO:BP	positive regulation of RNA metabolic process	9211	15724
ME10	TRUE	0.00531961	382	227	23	0.101322	0.0602094	GO:0016071	GO:BP	mRNA metabolic process	9211	5673
ME10	TRUE	0.00583209	2943	227	100	0.440529	0.0339789	GO:0006725	GO:BP	cellular aromatic compound metabolic process	9211	2694
ME10	TRUE	0.00616641	2000	227	74	0.325991	0.037	GO:0009889	GO:BP	regulation of biosynthetic process	9211	4211
ME10	TRUE	0.00645084	816	227	38	0.167401	0.0465686	GO:0045893	GO:BP	positive regulation of transcription, DNA-templated	9211	13617
ME10	TRUE	0.00645084	816	227	38	0.167401	0.0465686	GO:1903508	GO:BP	positive regulation of nucleic acid-templated transcription	9211	26566
ME10	TRUE	0.00647817	818	227	38	0.167401	0.0464548	GO:1902680	GO:BP	positive regulation of RNA biosynthetic process	9211	25833
ME10	TRUE	0.00647817	1973	227	73	0.321586	0.0369995	GO:0031326	GO:BP	regulation of cellular biosynthetic process	9211	8267
ME10	TRUE	0.00933742	5	227	3	0.0132159	0.6	GO:0120181	GO:BP	focal adhesion disassembly	9211	22878
ME10	TRUE	0.00933742	5	227	3	0.0132159	0.6	GO:0120180	GO:BP	cell-substrate junction disassembly	9211	22877
ME10	TRUE	0.00933742	5	227	3	0.0132159	0.6	GO:0033184	GO:BP	positive regulation of histone ubiquitination	9211	9299
ME10	TRUE	0.00969157	3031	227	101	0.444934	0.0333223	GO:1901360	GO:BP	organic cyclic compound metabolic process	9211	24668
ME10	TRUE	0.00986689	932	227	41	0.180617	0.0439914	GO:0010557	GO:BP	positive regulation of macromolecule biosynthetic process	9211	4710
ME10	TRUE	0.0117703	607	227	30	0.132159	0.0494234	GO:0045944	GO:BP	positive regulation of transcription by RNA polymerase II	9211	13665
ME10	TRUE	0.0132621	36	227	6	0.0264317	0.166667	GO:0016574	GO:BP	histone ubiquitination	9211	5856
ME10	TRUE	0.0135493	85	227	9	0.0396476	0.105882	GO:0050684	GO:BP	regulation of mRNA processing	9211	15281
ME10	TRUE	0.0135493	981	227	42	0.185022	0.0428135	GO:0045935	GO:BP	positive regulation of nucleobase-containing compound metabolic process	9211	13657
ME10	TRUE	0.0187163	1392	227	54	0.237885	0.0387931	GO:0010605	GO:BP	negative regulation of macromolecule metabolic process	9211	4753
ME10	TRUE	0.0187163	2019	227	72	0.317181	0.0356612	GO:0006464	GO:BP	cellular protein modification process	9211	2445
ME10	TRUE	0.0187163	2019	227	72	0.317181	0.0356612	GO:0036211	GO:BP	protein modification process	9211	10948
ME10	TRUE	0.0197986	970	227	41	0.180617	0.042268	GO:0031328	GO:BP	positive regulation of cellular biosynthetic process	9211	8269
ME10	TRUE	0.020455	176	227	13	0.0572687	0.0738636	GO:0000375	GO:BP	RNA splicing, via transesterification reactions	9211	154
ME10	TRUE	0.020455	176	227	13	0.0572687	0.0738636	GO:0000377	GO:BP	RNA splicing, via transesterification reactions with bulged adenosine as nucleophile	9211	156
ME10	TRUE	0.020455	176	227	13	0.0572687	0.0738636	GO:0000398	GO:BP	mRNA splicing, via spliceosome	9211	168
ME10	TRUE	0.0217307	549	227	27	0.118943	0.0491803	GO:0006396	GO:BP	RNA processing	9211	2389
ME10	TRUE	0.0217307	979	227	41	0.180617	0.0418795	GO:0009891	GO:BP	positive regulation of biosynthetic process	9211	4213
ME10	TRUE	0.0217307	5549	227	161	0.709251	0.0290142	GO:0044238	GO:BP	primary metabolic process	9211	12697
ME10	TRUE	0.0217307	1546	227	58	0.255507	0.0375162	GO:0051173	GO:BP	positive regulation of nitrogen compound metabolic process	9211	15657
ME10	TRUE	0.0223471	7	227	3	0.0132159	0.428571	GO:0070486	GO:BP	leukocyte aggregation	9211	18906
ME10	TRUE	0.0223471	1723	227	63	0.277533	0.0365641	GO:0010604	GO:BP	positive regulation of macromolecule metabolic process	9211	4752
ME10	TRUE	0.0232179	42	227	6	0.0264317	0.142857	GO:0006405	GO:BP	RNA export from nucleus	9211	2398
ME10	TRUE	0.0232179	16	227	4	0.0176211	0.25	GO:0031445	GO:BP	regulation of heterochromatin assembly	9211	8325
ME10	TRUE	0.0232179	16	227	4	0.0176211	0.25	GO:0120261	GO:BP	regulation of heterochromatin organization	9211	22924
ME10	TRUE	0.0233421	95	227	9	0.0396476	0.0947368	GO:0006323	GO:BP	DNA packaging	9211	2332
ME10	TRUE	0.024855	96	227	9	0.0396476	0.09375	GO:0006333	GO:BP	chromatin assembly or disassembly	9211	2340
ME10	TRUE	0.0276038	162	227	12	0.0528634	0.0740741	GO:1903311	GO:BP	regulation of mRNA metabolic process	9211	26382
ME10	TRUE	0.0285316	1640	227	60	0.264317	0.0365854	GO:0031325	GO:BP	positive regulation of cellular metabolic process	9211	8266
ME10	TRUE	0.0307634	8	227	3	0.0132159	0.375	GO:0033182	GO:BP	regulation of histone ubiquitination	9211	9297
ME10	TRUE	0.0307634	8	227	3	0.0132159	0.375	GO:0000244	GO:BP	spliceosomal tri-snRNP complex assembly	9211	110
ME10	TRUE	0.0336766	18	227	4	0.0176211	0.222222	GO:0010847	GO:BP	regulation of chromatin assembly	9211	4981
ME10	TRUE	0.0347467	31	227	5	0.0220264	0.16129	GO:0031507	GO:BP	heterochromatin assembly	9211	8348
ME10	TRUE	0.0392594	2129	227	73	0.321586	0.0342884	GO:0043412	GO:BP	macromolecule modification	9211	12313
ME10	TRUE	0.0402029	65	227	7	0.030837	0.107692	GO:0031058	GO:BP	positive regulation of histone modification	9211	8138
ME10	TRUE	0.0424405	9	227	3	0.0132159	0.333333	GO:0140627	GO:BP	ubiquitin-dependent protein catabolic process via the C-end degron rule pathway	9211	23187
ME10	TRUE	0.0429009	1499	227	55	0.242291	0.0366911	GO:0009892	GO:BP	negative regulation of metabolic process	9211	4214
ME10	TRUE	0.0429009	1851	227	65	0.286344	0.0351162	GO:0009893	GO:BP	positive regulation of metabolic process	9211	4215
ME10	TRUE	0.0429732	222	227	14	0.061674	0.0630631	GO:0008380	GO:BP	RNA splicing	9211	3610
ME10	TRUE	0.0441228	128	227	10	0.0440529	0.078125	GO:0071103	GO:BP	DNA conformation change	9211	19242
ME10	TRUE	0.0441259	5896	227	167	0.735683	0.0283243	GO:0071704	GO:BP	organic substance metabolic process	9211	19701
ME10	TRUE	0.0465916	87	227	8	0.0352423	0.091954	GO:0051168	GO:BP	nuclear export	9211	15652
ME10	TRUE	0.0465916	5816	227	165	0.726872	0.02837	GO:0065007	GO:BP	biological regulation	9211	18628
ME10	TRUE	1.26573e-07	3711	214	135	0.630841	0.0363783	GO:0005634	GO:CC	nucleus	8813	294
ME10	TRUE	9.62946e-06	2563	214	99	0.462617	0.0386266	GO:0031981	GO:CC	nuclear lumen	8813	1450
ME10	TRUE	9.62946e-06	2324	214	92	0.429907	0.0395869	GO:0005654	GO:CC	nucleoplasm	8813	311
ME10	TRUE	2.20667e-05	868	214	46	0.214953	0.0529954	GO:1902494	GO:CC	catalytic complex	8813	4012
ME10	TRUE	9.77089e-05	2784	214	100	0.46729	0.0359195	GO:0043233	GO:CC	organelle lumen	8813	2130
ME10	TRUE	9.77089e-05	2784	214	100	0.46729	0.0359195	GO:0070013	GO:CC	intracellular organelle lumen	8813	2716
ME10	TRUE	9.77089e-05	2784	214	100	0.46729	0.0359195	GO:0031974	GO:CC	membrane-enclosed lumen	8813	1444
ME10	TRUE	9.77089e-05	476	214	30	0.140187	0.0630252	GO:1990234	GO:CC	transferase complex	8813	4218
ME10	TRUE	0.000101177	490	214	30	0.140187	0.0612245	GO:0140535	GO:CC	intracellular protein-containing complex	8813	3964
ME10	TRUE	0.000366813	751	214	38	0.17757	0.0505992	GO:0140513	GO:CC	nuclear protein-containing complex	8813	3961
ME10	TRUE	0.000724138	311	214	21	0.0981308	0.0675241	GO:0000785	GO:CC	chromatin	8813	106
ME10	TRUE	0.00169691	167	214	14	0.0654206	0.0838323	GO:0000151	GO:CC	ubiquitin ligase complex	8813	24
ME10	TRUE	0.0137828	501	214	25	0.116822	0.0499002	GO:0016604	GO:CC	nuclear body	8813	898
ME10	TRUE	0.0204719	577	214	27	0.126168	0.0467938	GO:0005694	GO:CC	chromosome	8813	347
ME10	TRUE	0.0296769	5817	214	162	0.757009	0.0278494	GO:0043231	GO:CC	intracellular membrane-bounded organelle	8813	2128
ME10	TRUE	0.0296769	5995	214	166	0.775701	0.0276897	GO:0043227	GO:CC	membrane-bounded organelle	8813	2124
ME10	TRUE	0.0404486	114	214	9	0.0420561	0.0789474	GO:0031461	GO:CC	cullin-RING ubiquitin ligase complex	8813	1333
ME10	TRUE	0.000363744	980	232	50	0.215517	0.0510204	GO:0003677	GO:MF	DNA binding	9210	397
ME10	TRUE	0.000379346	296	232	23	0.0991379	0.0777027	GO:0003682	GO:MF	chromatin binding	9210	401
ME10	TRUE	0.000599958	1758	232	73	0.314655	0.0415245	GO:0003676	GO:MF	nucleic acid binding	9210	396
ME10	TRUE	0.00126959	585	232	33	0.142241	0.0564103	GO:0043565	GO:MF	sequence-specific DNA binding	9210	6829
ME10	TRUE	0.00268218	697	232	36	0.155172	0.0516499	GO:0140110	GO:MF	transcription regulator activity	9210	11763
ME10	TRUE	0.00539004	4	232	3	0.012931	0.75	GO:0017070	GO:MF	U6 snRNA binding	9210	3948
ME10	TRUE	0.00733057	544	232	29	0.125	0.0533088	GO:0003690	GO:MF	double-stranded DNA binding	9210	409
ME10	TRUE	0.012692	510	232	27	0.116379	0.0529412	GO:1990837	GO:MF	sequence-specific double-stranded DNA binding	9210	12258
ME10	TRUE	0.0185489	419	232	23	0.0991379	0.0548926	GO:0001067	GO:MF	transcription regulatory region nucleic acid binding	9210	179
ME10	TRUE	0.0185489	418	232	23	0.0991379	0.0550239	GO:0000976	GO:MF	transcription cis-regulatory region binding	9210	128
ME10	TRUE	0.0267063	352	232	20	0.0862069	0.0568182	GO:0000977	GO:MF	RNA polymerase II transcription regulatory region sequence-specific DNA binding	9210	129
ME10	TRUE	0.0274864	2	232	2	0.00862069	1	GO:1905172	GO:MF	RISC complex binding	9210	12108
ME10	TRUE	0.0464792	269	232	16	0.0689655	0.0594796	GO:0003712	GO:MF	transcription coregulator activity	9210	425
ME10	TRUE	0.0464792	9	232	3	0.012931	0.333333	GO:0005049	GO:MF	nuclear export signal receptor activity	9210	1570
ME10	TRUE	0.0477582	351	232	19	0.0818966	0.0541311	GO:0008134	GO:MF	transcription factor binding	9210	1988
ME10	TRUE	0.0485895	4862	232	145	0.625	0.0298231	GO:0005515	GO:MF	protein binding	9210	1875
ME10	TRUE	0.0485895	21	232	4	0.0172414	0.190476	GO:0017069	GO:MF	snRNA binding	9210	3947
ME10	TRUE	0.0485895	21	232	4	0.0172414	0.190476	GO:0140142	GO:MF	nucleocytoplasmic carrier activity	9210	11767
ME10	TRUE	0.0035173	1532	73	53	0.726027	0.0345953	HP:0000153	HP	Abnormality of the mouth	3249	134
ME10	TRUE	0.0035173	208	73	16	0.219178	0.0769231	HP:0100807	HP	Long fingers	3249	15277
ME10	TRUE	0.0035173	327	73	21	0.287671	0.0642202	HP:0000795	HP	Abnormality of the urethra	3249	620
ME10	TRUE	0.0035173	504	73	28	0.383562	0.0555556	HP:0200006	HP	Slanting of the palpebral fissure	3249	15428
ME10	TRUE	0.0035173	203	73	16	0.219178	0.0788177	HP:0000582	HP	Upslanted palpebral fissure	3249	451
ME10	TRUE	0.0035173	655	73	32	0.438356	0.048855	HP:0000177	HP	Abnormality of upper lip	3249	153
ME10	TRUE	0.0035173	593	73	30	0.410959	0.0505902	HP:0008050	HP	Abnormality of the palpebral fissures	3249	5126
ME10	TRUE	0.0035173	1187	73	45	0.616438	0.0379107	HP:0011024	HP	Abnormality of the gastrointestinal tract	3249	7474
ME10	TRUE	0.00408434	2024	73	62	0.849315	0.0306324	HP:0000271	HP	Abnormality of the face	3249	224
ME10	TRUE	0.00408434	272	73	18	0.246575	0.0661765	HP:0032076	HP	Abnormal male urethral meatus morphology	3249	12062
ME10	TRUE	0.00408434	272	73	18	0.246575	0.0661765	HP:0100627	HP	Displacement of the urethral meatus	3249	15120
ME10	TRUE	0.00408434	1087	73	42	0.575342	0.0386385	HP:0000315	HP	Abnormality of the orbital region	3249	255
ME10	TRUE	0.00408434	966	73	39	0.534247	0.0403727	HP:0005105	HP	Abnormal nasal morphology	3249	3479
ME10	TRUE	0.00408434	1198	73	45	0.616438	0.0375626	HP:0000366	HP	Abnormality of the nose	3249	289
ME10	TRUE	0.00441437	1307	73	47	0.643836	0.0359602	HP:0011458	HP	Abdominal symptom	3249	7895
ME10	TRUE	0.00501983	1064	73	41	0.561644	0.0385338	HP:0032039	HP	Abnormality of the ocular adnexa	3249	12027
ME10	TRUE	0.00528649	182	73	14	0.191781	0.0769231	HP:0000388	HP	Otitis media	3249	304
ME10	TRUE	0.00528649	918	73	37	0.506849	0.040305	HP:0000492	HP	Abnormal eyelid morphology	3249	375
ME10	TRUE	0.00528649	257	73	17	0.232877	0.0661479	HP:0000047	HP	Hypospadias	3249	43
ME10	TRUE	0.00528649	310	73	19	0.260274	0.0612903	HP:0000233	HP	Thin vermilion border	3249	196
ME10	TRUE	0.00528649	837	73	35	0.479452	0.041816	HP:0011968	HP	Feeding difficulties	3249	8397
ME10	TRUE	0.00558371	886	73	36	0.493151	0.0406321	HP:0004328	HP	Abnormal anterior eye segment morphology	3249	3036
ME10	TRUE	0.00558371	567	73	27	0.369863	0.047619	HP:0000316	HP	Hypertelorism	3249	256
ME10	TRUE	0.00558371	500	73	25	0.342466	0.05	HP:0000729	HP	Autistic behavior	3249	570
ME10	TRUE	0.00558371	601	73	28	0.383562	0.046589	HP:0000377	HP	Abnormality of the pinna	3249	297
ME10	TRUE	0.00596706	1481	73	50	0.684932	0.033761	HP:0000163	HP	Abnormal oral cavity morphology	3249	143
ME10	TRUE	0.00596706	1053	73	40	0.547945	0.0379867	HP:0030669	HP	Abnormal ocular adnexa morphology	3249	10735
ME10	TRUE	0.00596706	1481	73	50	0.684932	0.033761	HP:0031816	HP	Abnormal oral morphology	3249	11821
ME10	TRUE	0.00640085	515	73	25	0.342466	0.0485437	HP:0000288	HP	Abnormality of the philtrum	3249	237
ME10	TRUE	0.00640085	686	73	30	0.410959	0.0437318	HP:0000164	HP	Abnormality of the dentition	3249	144
ME10	TRUE	0.00640085	868	73	35	0.479452	0.0403226	HP:0001167	HP	Abnormality of finger	3249	912
ME10	TRUE	0.00640085	511	73	25	0.342466	0.0489237	HP:0000036	HP	Abnormal penis morphology	3249	34
ME10	TRUE	0.00640085	651	73	29	0.39726	0.0445469	HP:0010938	HP	Abnormality of the external nose	3249	7392
ME10	TRUE	0.00640085	756	73	32	0.438356	0.042328	HP:0100886	HP	Abnormality of globe location	3249	15350
ME10	TRUE	0.00640085	578	73	27	0.369863	0.0467128	HP:0010936	HP	Abnormality of the lower urinary tract	3249	7390
ME10	TRUE	0.00739768	488	73	24	0.328767	0.0491803	HP:0000481	HP	Abnormal cornea morphology	3249	366
ME10	TRUE	0.00853008	398	73	21	0.287671	0.0527638	HP:0100790	HP	Hernia	3249	15264
ME10	TRUE	0.00868191	1560	73	51	0.69863	0.0326923	HP:0025032	HP	Abnormality of digestive system physiology	3249	9522
ME10	TRUE	0.00868191	2225	73	64	0.876712	0.028764	HP:0000234	HP	Abnormality of the head	3249	197
ME10	TRUE	0.00874143	702	73	30	0.410959	0.042735	HP:0001273	HP	Abnormal corpus callosum morphology	3249	973
ME10	TRUE	0.00962355	52	73	7	0.0958904	0.134615	HP:0002589	HP	Gastrointestinal atresia	3249	1881
ME10	TRUE	0.0101134	820	73	33	0.452055	0.0402439	HP:0002500	HP	Abnormal cerebral white matter morphology	3249	1817
ME10	TRUE	0.0101134	783	73	32	0.438356	0.0408685	HP:0000159	HP	Abnormal lip morphology	3249	139
ME10	TRUE	0.0101816	936	73	36	0.493151	0.0384615	HP:0012252	HP	Abnormal respiratory system morphology	3249	8678
ME10	TRUE	0.0107039	1353	73	46	0.630137	0.0339985	HP:0001252	HP	Hypotonia	3249	956
ME10	TRUE	0.0107039	2023	73	60	0.821918	0.0296589	HP:0025031	HP	Abnormality of the digestive system	3249	9521
ME10	TRUE	0.0111273	2247	73	64	0.876712	0.0284824	HP:0000152	HP	Abnormality of head or neck	3249	133
ME10	TRUE	0.0111273	791	73	32	0.438356	0.0404551	HP:0000174	HP	Abnormal palate morphology	3249	150
ME10	TRUE	0.0124841	297	73	17	0.232877	0.0572391	HP:0011339	HP	Abnormality of upper lip vermillion	3249	7780
ME10	TRUE	0.0124841	328	73	18	0.246575	0.054878	HP:0011337	HP	Abnormality of mouth size	3249	7778
ME10	TRUE	0.0124841	453	73	22	0.30137	0.0485651	HP:0008872	HP	Feeding difficulties in infancy	3249	5590
ME10	TRUE	0.0124841	216	73	14	0.191781	0.0648148	HP:0000219	HP	Thin upper lip vermilion	3249	185
ME10	TRUE	0.0124841	725	73	30	0.410959	0.0413793	HP:0002683	HP	Abnormality of the calvaria	3249	1955
ME10	TRUE	0.0124841	359	73	19	0.260274	0.0529248	HP:0001629	HP	Ventricular septal defect	3249	1190
ME10	TRUE	0.0124841	40	73	6	0.0821918	0.15	HP:0000615	HP	Abnormal pupil morphology	3249	479
ME10	TRUE	0.0124841	728	73	30	0.410959	0.0412088	HP:0012718	HP	Morphological abnormality of the gastrointestinal tract	3249	9139
ME10	TRUE	0.0124841	268	73	16	0.219178	0.0597015	HP:0000436	HP	Abnormality of the nasal tip	3249	334
ME10	TRUE	0.0124841	243	73	15	0.205479	0.0617284	HP:0200007	HP	Abnormal size of the palpebral fissures	3249	15429
ME10	TRUE	0.0128449	731	73	30	0.410959	0.0410397	HP:0025033	HP	Abnormality of digestive system morphology	3249	9523
ME10	TRUE	0.0130007	660	73	28	0.383562	0.0424242	HP:0002118	HP	Abnormal cerebral ventricle morphology	3249	1563
ME10	TRUE	0.014641	365	73	19	0.260274	0.0520548	HP:0010438	HP	Abnormal ventricular septum morphology	3249	6928
ME10	TRUE	0.0151795	336	73	18	0.246575	0.0535714	HP:0004299	HP	Hernia of the abdominal wall	3249	3015
ME10	TRUE	0.0159945	1388	73	46	0.630137	0.0331412	HP:0002086	HP	Abnormality of the respiratory system	3249	1541
ME10	TRUE	0.0164408	339	73	18	0.246575	0.0530973	HP:0010866	HP	Abdominal wall defect	3249	7324
ME10	TRUE	0.0168263	1810	73	55	0.753425	0.0303867	HP:0001507	HP	Growth abnormality	3249	1121
ME10	TRUE	0.0168263	1137	73	40	0.547945	0.0351803	HP:0001155	HP	Abnormality of the hand	3249	905
ME10	TRUE	0.0176861	373	73	19	0.260274	0.0509383	HP:0000494	HP	Downslanted palpebral fissures	3249	377
ME10	TRUE	0.0183618	103	73	9	0.123288	0.0873786	HP:0000830	HP	Anterior hypopituitarism	3249	649
ME10	TRUE	0.0188695	45	73	6	0.0821918	0.133333	HP:0000378	HP	Cupped ear	3249	298
ME10	TRUE	0.0202606	648	73	27	0.369863	0.0416667	HP:0002648	HP	Abnormality of calvarial morphology	3249	1927
ME10	TRUE	0.0202606	231	73	14	0.191781	0.0606061	HP:0100691	HP	Abnormality of the curvature of the cornea	3249	15175
ME10	TRUE	0.0202606	105	73	9	0.123288	0.0857143	HP:0040075	HP	Hypopituitarism	3249	14050
ME10	TRUE	0.0203212	2	73	2	0.0273973	1	HP:0007968	HP	Remnants of the hyaloid vascular system	3249	5081
ME10	TRUE	0.0203212	84	73	8	0.109589	0.0952381	HP:0000824	HP	Decreased response to growth hormone stimulation test	3249	644
ME10	TRUE	0.0203212	2	73	2	0.0273973	1	HP:0010339	HP	Flexion contracture of the 4th toe	3249	6830
ME10	TRUE	0.0217821	653	73	27	0.369863	0.0413476	HP:0001197	HP	Abnormality of prenatal development or birth	3249	929
ME10	TRUE	0.0224446	416	73	20	0.273973	0.0480769	HP:0002079	HP	Hypoplasia of the corpus callosum	3249	1536
ME10	TRUE	0.0230675	804	73	31	0.424658	0.0385572	HP:0000549	HP	Abnormal conjugate eye movement	3249	423
ME10	TRUE	0.0230675	517	73	23	0.315068	0.0444874	HP:0001671	HP	Abnormal cardiac septum morphology	3249	1224
ME10	TRUE	0.0243068	1082	73	38	0.520548	0.0351201	HP:0031703	HP	Abnormal ear morphology	3249	11711
ME10	TRUE	0.025813	456	73	21	0.287671	0.0460526	HP:0000539	HP	Abnormality of refraction	3249	414
ME10	TRUE	0.025813	774	73	30	0.410959	0.0387597	HP:0000422	HP	Abnormal nasal bridge morphology	3249	327
ME10	TRUE	0.025813	523	73	23	0.315068	0.0439771	HP:0002119	HP	Ventriculomegaly	3249	1564
ME10	TRUE	0.025813	298	73	16	0.219178	0.0536913	HP:0002087	HP	Abnormality of the upper respiratory tract	3249	1542
ME10	TRUE	0.027793	301	73	16	0.219178	0.0531561	HP:0008056	HP	Aplasia/Hypoplasia affecting the eye	3249	5131
ME10	TRUE	0.027793	90	73	8	0.109589	0.0888889	HP:0032367	HP	Abnormal growth hormone level	3249	12337
ME10	TRUE	0.0280425	562	73	24	0.328767	0.0427046	HP:0000028	HP	Cryptorchidism	3249	26
ME10	TRUE	0.0281365	273	73	15	0.205479	0.0549451	HP:0007018	HP	Attention deficit hyperactivity disorder	3249	4568
ME10	TRUE	0.0281365	70	73	7	0.0958904	0.1	HP:0012745	HP	Short palpebral fissure	3249	9166
ME10	TRUE	0.0281365	302	73	16	0.219178	0.0529801	HP:0000235	HP	Abnormality of the fontanelles or cranial sutures	3249	198
ME10	TRUE	0.0281365	819	73	31	0.424658	0.037851	HP:0000811	HP	Abnormal external genitalia	3249	632
ME10	TRUE	0.0282973	672	73	27	0.369863	0.0401786	HP:0000035	HP	Abnormal testis morphology	3249	33
ME10	TRUE	0.0282973	636	73	26	0.356164	0.0408805	HP:0000587	HP	Abnormality of the optic nerve	3249	455
ME10	TRUE	0.0282973	20	73	4	0.0547945	0.2	HP:0011229	HP	Broad eyebrow	3249	7671
ME10	TRUE	0.0287633	71	73	7	0.0958904	0.0985915	HP:0020049	HP	Exodeviation	3249	9341
ME10	TRUE	0.0287633	164	73	11	0.150685	0.0670732	HP:0000154	HP	Wide mouth	3249	135
ME10	TRUE	0.0287633	1310	73	43	0.589041	0.0328244	HP:0011844	HP	Abnormal appendicular skeleton morphology	3249	8276
ME10	TRUE	0.0302223	140	73	10	0.136986	0.0714286	HP:0001600	HP	Abnormality of the larynx	3249	1172
ME10	TRUE	0.030962	1675	73	51	0.69863	0.0304478	HP:0000929	HP	Abnormal skull morphology	3249	729
ME10	TRUE	0.030962	905	73	33	0.452055	0.0364641	HP:0010993	HP	Abnormality of the cerebral subcortex	3249	7445
ME10	TRUE	0.0311943	1676	73	51	0.69863	0.0304296	HP:0012372	HP	Abnormal eye morphology	3249	8796
ME10	TRUE	0.0315372	21	73	4	0.0547945	0.190476	HP:0002032	HP	Esophageal atresia	3249	1494
ME10	TRUE	0.0315817	792	73	30	0.410959	0.0378788	HP:0000032	HP	Abnormality of male external genitalia	3249	30
ME10	TRUE	0.0342003	375	73	18	0.246575	0.048	HP:0004298	HP	Abnormality of the abdominal wall	3249	3014
ME10	TRUE	0.0342003	407	73	19	0.260274	0.046683	HP:0000370	HP	Abnormality of the middle ear	3249	292
ME10	TRUE	0.0345571	96	73	8	0.109589	0.0833333	HP:0025423	HP	Abnormal larynx morphology	3249	9888
ME10	TRUE	0.0349314	614	73	25	0.342466	0.0407166	HP:0007370	HP	Aplasia/Hypoplasia of the corpus callosum	3249	4733
ME10	TRUE	0.0352964	876	73	32	0.438356	0.0365297	HP:0001999	HP	Abnormal facial shape	3249	1470
ME10	TRUE	0.0359733	97	73	8	0.109589	0.0824742	HP:0000403	HP	Recurrent otitis media	3249	313
ME10	TRUE	0.036707	1078	73	37	0.506849	0.0343228	HP:0011297	HP	Abnormal digit morphology	3249	7739
ME10	TRUE	0.0377283	1247	73	41	0.561644	0.0328789	HP:0030680	HP	Abnormality of cardiovascular system morphology	3249	10745
ME10	TRUE	0.0377283	804	73	30	0.410959	0.0373134	HP:0001290	HP	Generalized hypotonia	3249	985
ME10	TRUE	0.039523	3	73	2	0.0273973	0.666667	HP:0010316	HP	Ebstein anomaly of the tricuspid valve	3249	6807
ME10	TRUE	0.039523	3	73	2	0.0273973	0.666667	HP:0010321	HP	Abnormality of the 4th toe	3249	6812
ME10	TRUE	0.0408428	771	73	29	0.39726	0.0376135	HP:0000486	HP	Strabismus	3249	371
ME10	TRUE	0.0416229	11	73	3	0.0410959	0.272727	HP:0011937	HP	Hypoplastic fifth toenail	3249	8367
ME10	TRUE	0.0424209	1994	73	57	0.780822	0.0285858	HP:0002011	HP	Morphological central nervous system abnormality	3249	1478
ME10	TRUE	0.0424209	150	73	10	0.136986	0.0666667	HP:0000483	HP	Astigmatism	3249	368
ME10	TRUE	0.0424209	486	73	21	0.287671	0.0432099	HP:0001713	HP	Abnormal cardiac ventricle morphology	3249	1258
ME10	TRUE	0.0425195	101	73	8	0.109589	0.0792079	HP:0000307	HP	Pointed chin	3249	251
ME10	TRUE	0.0440869	815	73	30	0.410959	0.0368098	HP:0010461	HP	Abnormality of the male genitalia	3249	6948
ME10	TRUE	0.0443357	126	73	9	0.123288	0.0714286	HP:0000414	HP	Bulbous nose	3249	320
ME10	TRUE	0.0445684	422	73	19	0.260274	0.0450237	HP:0000286	HP	Epicanthus	3249	235
ME10	TRUE	0.0445684	264	73	14	0.191781	0.0530303	HP:0006919	HP	Abnormal aggressive, impulsive or violent behavior	3249	4516
ME10	TRUE	0.0450834	1526	73	47	0.643836	0.0307995	HP:0100547	HP	Abnormality of forebrain morphology	3249	15045
ME10	TRUE	0.0450834	1221	73	40	0.547945	0.03276	HP:0002817	HP	Abnormality of the upper limb	3249	2046
ME10	TRUE	0.0452059	632	73	25	0.342466	0.039557	HP:0033725	HP	Thin corpus callosum	3249	13676
ME10	TRUE	0.0466871	237	73	13	0.178082	0.0548523	HP:0003196	HP	Short nose	3249	2315
ME10	TRUE	0.0466871	493	73	21	0.287671	0.0425963	HP:0000429	HP	Abnormality of the nasal alae	3249	329
ME10	TRUE	0.0466871	821	73	30	0.410959	0.0365408	HP:0000290	HP	Abnormality of the forehead	3249	239
ME13	TRUE	3.81537e-12	411	217	41	0.18894	0.0997567	GO:0001944	GO:BP	vasculature development	9211	671
ME13	TRUE	3.81537e-12	585	217	49	0.225806	0.0837607	GO:0072359	GO:BP	circulatory system development	9211	20235
ME13	TRUE	6.14619e-12	385	217	39	0.179724	0.101299	GO:0001568	GO:BP	blood vessel development	9211	463
ME13	TRUE	6.14619e-12	330	217	36	0.165899	0.109091	GO:0048514	GO:BP	blood vessel morphogenesis	9211	14850
ME13	TRUE	1.77479e-11	467	217	42	0.193548	0.0899358	GO:0035239	GO:BP	tube morphogenesis	9211	10264
ME13	TRUE	1.77479e-11	579	217	47	0.21659	0.0811744	GO:0035295	GO:BP	tube development	9211	10299
ME13	TRUE	5.89562e-11	577	217	46	0.211982	0.0797227	GO:0048646	GO:BP	anatomical structure formation involved in morphogenesis	9211	14961
ME13	TRUE	5.95684e-11	2098	217	98	0.451613	0.0467112	GO:0048731	GO:BP	system development	9211	15045
ME13	TRUE	5.95684e-11	269	217	31	0.142857	0.115242	GO:0001525	GO:BP	angiogenesis	9211	436
ME13	TRUE	6.06947e-11	1303	217	73	0.336406	0.0560246	GO:0009653	GO:BP	anatomical structure morphogenesis	9211	4023
ME13	TRUE	8.50556e-10	511	217	41	0.18894	0.0802348	GO:0030334	GO:BP	regulation of cell migration	9211	7819
ME13	TRUE	8.732e-10	2267	217	100	0.460829	0.0441112	GO:0007275	GO:BP	multicellular organism development	9211	3168
ME13	TRUE	2.41128e-09	554	217	42	0.193548	0.0758123	GO:0040012	GO:BP	regulation of locomotion	9211	11471
ME13	TRUE	2.94328e-09	535	217	41	0.18894	0.0766355	GO:2000145	GO:BP	regulation of cell motility	9211	29375
ME13	TRUE	2.95678e-09	2535	217	106	0.488479	0.0418146	GO:0048856	GO:BP	anatomical structure development	9211	15160
ME13	TRUE	1.02826e-08	761	217	49	0.225806	0.064389	GO:0016477	GO:BP	cell migration	9211	5822
ME13	TRUE	1.09112e-08	561	217	41	0.18894	0.0730838	GO:0051270	GO:BP	regulation of cellular component movement	9211	15734
ME13	TRUE	1.71815e-08	883	217	53	0.24424	0.0600227	GO:0040011	GO:BP	locomotion	9211	11470
ME13	TRUE	3.09404e-08	817	217	50	0.230415	0.0611995	GO:0051674	GO:BP	localization of cell	9211	16045
ME13	TRUE	3.09404e-08	817	217	50	0.230415	0.0611995	GO:0048870	GO:BP	cell motility	9211	15173
ME13	TRUE	5.92866e-08	2933	217	113	0.520737	0.0385271	GO:0032501	GO:BP	multicellular organismal process	9211	8813
ME13	TRUE	6.88554e-08	137	217	19	0.0875576	0.138686	GO:0043542	GO:BP	endothelial cell migration	9211	12404
ME13	TRUE	9.57378e-08	2730	217	107	0.493088	0.0391941	GO:0032502	GO:BP	developmental process	9211	8814
ME13	TRUE	2.03178e-07	650	217	42	0.193548	0.0646154	GO:0007155	GO:BP	cell adhesion	9211	3057
ME13	TRUE	2.03277e-07	181	217	21	0.0967742	0.116022	GO:0034329	GO:BP	cell junction assembly	9211	9854
ME13	TRUE	2.05909e-07	652	217	42	0.193548	0.0644172	GO:0022610	GO:BP	biological adhesion	9211	7608
ME13	TRUE	2.5123e-07	260	217	25	0.115207	0.0961538	GO:0001667	GO:BP	ameboidal-type cell migration	9211	488
ME13	TRUE	2.5123e-07	506	217	36	0.165899	0.0711462	GO:0007167	GO:BP	enzyme linked receptor protein signaling pathway	9211	3069
ME13	TRUE	2.95547e-07	283	217	26	0.119816	0.0918728	GO:0001501	GO:BP	skeletal system development	9211	422
ME13	TRUE	3.29556e-07	188	217	21	0.0967742	0.111702	GO:0010631	GO:BP	epithelial cell migration	9211	4778
ME13	TRUE	3.29556e-07	188	217	21	0.0967742	0.111702	GO:0090132	GO:BP	epithelium migration	9211	21171
ME13	TRUE	3.42067e-07	106	217	16	0.0737327	0.150943	GO:0010594	GO:BP	regulation of endothelial cell migration	9211	4743
ME13	TRUE	3.45959e-07	154	217	19	0.0875576	0.123377	GO:0045765	GO:BP	regulation of angiogenesis	9211	13503
ME13	TRUE	4.01214e-07	191	217	21	0.0967742	0.109948	GO:0090130	GO:BP	tissue migration	9211	21169
ME13	TRUE	4.06072e-07	156	217	19	0.0875576	0.121795	GO:1901342	GO:BP	regulation of vasculature development	9211	24651
ME13	TRUE	7.17425e-07	939	217	51	0.235023	0.0543131	GO:0008283	GO:BP	cell population proliferation	9211	3569
ME13	TRUE	7.40608e-07	145	217	18	0.0829493	0.124138	GO:0010632	GO:BP	regulation of epithelial cell migration	9211	4779
ME13	TRUE	8.22549e-07	1003	217	53	0.24424	0.0528415	GO:0006928	GO:BP	movement of cell or subcellular component	9211	2868
ME13	TRUE	1.06796e-06	305	217	26	0.119816	0.0852459	GO:0034330	GO:BP	cell junction organization	9211	9855
ME13	TRUE	1.17545e-06	351	217	28	0.129032	0.0797721	GO:0070848	GO:BP	response to growth factor	9211	19113
ME13	TRUE	2.5038e-06	341	217	27	0.124424	0.0791789	GO:0071363	GO:BP	cellular response to growth factor stimulus	9211	19410
ME13	TRUE	3.61087e-06	199	217	20	0.0921659	0.100503	GO:0007389	GO:BP	pattern specification process	9211	3268
ME13	TRUE	3.61087e-06	787	217	44	0.202765	0.0559085	GO:0042127	GO:BP	regulation of cell population proliferation	9211	11561
ME13	TRUE	4.94423e-06	69	217	12	0.0552995	0.173913	GO:0002040	GO:BP	sprouting angiogenesis	9211	758
ME13	TRUE	5.70558e-06	84	217	13	0.0599078	0.154762	GO:0001935	GO:BP	endothelial cell proliferation	9211	665
ME13	TRUE	6.8442e-06	314	217	25	0.115207	0.0796178	GO:0007169	GO:BP	transmembrane receptor protein tyrosine kinase signaling pathway	9211	3071
ME13	TRUE	7.97333e-06	1267	217	59	0.271889	0.0465667	GO:0007166	GO:BP	cell surface receptor signaling pathway	9211	3068
ME13	TRUE	8.11667e-06	1529	217	67	0.308756	0.0438195	GO:0048513	GO:BP	animal organ development	9211	14849
ME13	TRUE	1.76653e-05	556	217	34	0.156682	0.0611511	GO:0060429	GO:BP	epithelium development	9211	17211
ME13	TRUE	1.76653e-05	93	217	13	0.0599078	0.139785	GO:0045165	GO:BP	cell fate commitment	9211	13167
ME13	TRUE	2.08083e-05	164	217	17	0.078341	0.103659	GO:0003002	GO:BP	regionalization	9211	1578
ME13	TRUE	2.50743e-05	292	217	23	0.105991	0.0787671	GO:0007507	GO:BP	heart development	9211	3376
ME13	TRUE	2.9199e-05	229	217	20	0.0921659	0.0873362	GO:0048871	GO:BP	multicellular organismal homeostasis	9211	15174
ME13	TRUE	3.18477e-05	916	217	46	0.211982	0.0502183	GO:0009888	GO:BP	tissue development	9211	4210
ME13	TRUE	3.18477e-05	467	217	30	0.138249	0.0642398	GO:0009887	GO:BP	animal organ morphogenesis	9211	4209
ME13	TRUE	3.28833e-05	1261	217	57	0.262673	0.0452022	GO:0051239	GO:BP	regulation of multicellular organismal process	9211	15712
ME13	TRUE	3.46632e-05	69	217	11	0.0506912	0.15942	GO:0003158	GO:BP	endothelium development	9211	1729
ME13	TRUE	4.77261e-05	426	217	28	0.129032	0.0657277	GO:0008284	GO:BP	positive regulation of cell population proliferation	9211	3570
ME13	TRUE	5.17158e-05	58	217	10	0.0460829	0.172414	GO:0007498	GO:BP	mesoderm development	9211	3367
ME13	TRUE	5.17158e-05	58	217	10	0.0460829	0.172414	GO:0007043	GO:BP	cell-cell junction assembly	9211	2962
ME13	TRUE	5.81842e-05	73	217	11	0.0506912	0.150685	GO:0001936	GO:BP	regulation of endothelial cell proliferation	9211	666
ME13	TRUE	5.99814e-05	458	217	29	0.133641	0.0633188	GO:0022603	GO:BP	regulation of anatomical structure morphogenesis	9211	7601
ME13	TRUE	6.94209e-05	90	217	12	0.0552995	0.133333	GO:0045216	GO:BP	cell-cell junction organization	9211	13198
ME13	TRUE	7.22493e-05	162	217	16	0.0737327	0.0987654	GO:0040013	GO:BP	negative regulation of locomotion	9211	11472
ME13	TRUE	7.75628e-05	61	217	10	0.0460829	0.163934	GO:0043535	GO:BP	regulation of blood vessel endothelial cell migration	9211	12400
ME13	TRUE	9.29073e-05	26	217	7	0.0322581	0.269231	GO:0090049	GO:BP	regulation of cell migration involved in sprouting angiogenesis	9211	21094
ME13	TRUE	0.000115719	95	217	12	0.0552995	0.126316	GO:0071772	GO:BP	response to BMP	9211	19736
ME13	TRUE	0.000115719	95	217	12	0.0552995	0.126316	GO:0071773	GO:BP	cellular response to BMP stimulus	9211	19737
ME13	TRUE	0.000126441	18	217	6	0.0276498	0.333333	GO:0001945	GO:BP	lymph vessel development	9211	672
ME13	TRUE	0.000129195	80	217	11	0.0506912	0.1375	GO:0043534	GO:BP	blood vessel endothelial cell migration	9211	12399
ME13	TRUE	0.000201835	311	217	22	0.101382	0.0707395	GO:0030335	GO:BP	positive regulation of cell migration	9211	7820
ME13	TRUE	0.000247327	159	217	15	0.0691244	0.0943396	GO:0051271	GO:BP	negative regulation of cellular component movement	9211	15735
ME13	TRUE	0.000252111	86	217	11	0.0506912	0.127907	GO:0045766	GO:BP	positive regulation of angiogenesis	9211	13504
ME13	TRUE	0.000252111	86	217	11	0.0506912	0.127907	GO:1904018	GO:BP	positive regulation of vasculature development	9211	27020
ME13	TRUE	0.00025692	580	217	32	0.147465	0.0551724	GO:0009790	GO:BP	embryo development	9211	4134
ME13	TRUE	0.000284608	319	217	22	0.101382	0.0689655	GO:2000147	GO:BP	positive regulation of cell motility	9211	29377
ME13	TRUE	0.000287957	31	217	7	0.0322581	0.225806	GO:0048010	GO:BP	vascular endothelial growth factor receptor signaling pathway	9211	14503
ME13	TRUE	0.000322356	322	217	22	0.101382	0.068323	GO:0051272	GO:BP	positive regulation of cellular component movement	9211	15736
ME13	TRUE	0.000369218	325	217	22	0.101382	0.0676923	GO:0040017	GO:BP	positive regulation of locomotion	9211	11476
ME13	TRUE	0.000443036	329	217	22	0.101382	0.0668693	GO:0048729	GO:BP	tissue morphogenesis	9211	15043
ME13	TRUE	0.000445192	148	217	14	0.0645161	0.0945946	GO:0030336	GO:BP	negative regulation of cell migration	9211	7821
ME13	TRUE	0.000452665	110	217	12	0.0552995	0.109091	GO:0061138	GO:BP	morphogenesis of a branching epithelium	9211	17893
ME13	TRUE	0.000510938	214	217	17	0.078341	0.0794393	GO:0050673	GO:BP	epithelial cell proliferation	9211	15273
ME13	TRUE	0.000516698	171	217	15	0.0691244	0.0877193	GO:0090287	GO:BP	regulation of cellular response to growth factor stimulus	9211	21319
ME13	TRUE	0.000525182	94	217	11	0.0506912	0.117021	GO:0003205	GO:BP	cardiac chamber development	9211	1776
ME13	TRUE	0.000549508	62	217	9	0.0414747	0.145161	GO:0007044	GO:BP	cell-substrate junction assembly	9211	2963
ME13	TRUE	0.000549508	62	217	9	0.0414747	0.145161	GO:0045446	GO:BP	endothelial cell differentiation	9211	13257
ME13	TRUE	0.000549508	95	217	11	0.0506912	0.115789	GO:0048754	GO:BP	branching morphogenesis of an epithelial tube	9211	15064
ME13	TRUE	0.000549508	466	217	27	0.124424	0.0579399	GO:0051241	GO:BP	negative regulation of multicellular organismal process	9211	15714
ME13	TRUE	0.000549508	607	217	32	0.147465	0.0527183	GO:0045944	GO:BP	positive regulation of transcription by RNA polymerase II	9211	13665
ME13	TRUE	0.000581952	133	217	13	0.0599078	0.0977444	GO:0003007	GO:BP	heart morphogenesis	9211	1583
ME13	TRUE	0.000610738	24	217	6	0.0276498	0.25	GO:0070830	GO:BP	bicellular tight junction assembly	9211	19099
ME13	TRUE	0.000651591	49	217	8	0.0368664	0.163265	GO:0003151	GO:BP	outflow tract morphogenesis	9211	1722
ME13	TRUE	0.000651591	155	217	14	0.0645161	0.0903226	GO:2000146	GO:BP	negative regulation of cell motility	9211	29376
ME13	TRUE	0.000651591	643	217	33	0.152074	0.0513219	GO:2000026	GO:BP	regulation of multicellular organismal development	9211	29257
ME13	TRUE	0.000694889	98	217	11	0.0506912	0.112245	GO:0009952	GO:BP	anterior/posterior pattern specification	9211	4254
ME13	TRUE	0.000726826	50	217	8	0.0368664	0.16	GO:0035282	GO:BP	segmentation	9211	10286
ME13	TRUE	0.000726826	157	217	14	0.0645161	0.089172	GO:0018108	GO:BP	peptidyl-tyrosine phosphorylation	9211	6007
ME13	TRUE	0.000726826	1280	217	53	0.24424	0.0414062	GO:0032879	GO:BP	regulation of localization	9211	9091
ME13	TRUE	0.000735168	99	217	11	0.0506912	0.111111	GO:1901888	GO:BP	regulation of cell junction assembly	9211	25155
ME13	TRUE	0.000754699	37	217	7	0.0322581	0.189189	GO:0002042	GO:BP	cell migration involved in sprouting angiogenesis	9211	760
ME13	TRUE	0.000754699	118	217	12	0.0552995	0.101695	GO:0001763	GO:BP	morphogenesis of a branching structure	9211	541
ME13	TRUE	0.00079169	66	217	9	0.0414747	0.136364	GO:0150115	GO:BP	cell-substrate junction organization	9211	23302
ME13	TRUE	0.00081329	400	217	24	0.110599	0.06	GO:0030155	GO:BP	regulation of cell adhesion	9211	7723
ME13	TRUE	0.000824171	83	217	10	0.0460829	0.120482	GO:0048771	GO:BP	tissue remodeling	9211	15079
ME13	TRUE	0.000829344	160	217	14	0.0645161	0.0875	GO:0018212	GO:BP	peptidyl-tyrosine modification	9211	6098
ME13	TRUE	0.0008635	26	217	6	0.0276498	0.230769	GO:0120192	GO:BP	tight junction assembly	9211	22889
ME13	TRUE	0.000871794	275	217	19	0.0875576	0.0690909	GO:0002009	GO:BP	morphogenesis of an epithelium	9211	729
ME13	TRUE	0.00092754	162	217	14	0.0645161	0.0864198	GO:0001822	GO:BP	kidney development	9211	591
ME13	TRUE	0.00129516	189	217	15	0.0691244	0.0793651	GO:0060562	GO:BP	epithelial tube morphogenesis	9211	17340
ME13	TRUE	0.00132956	126	217	12	0.0552995	0.0952381	GO:0007160	GO:BP	cell-matrix adhesion	9211	3062
ME13	TRUE	0.00137318	41	217	7	0.0322581	0.170732	GO:0035924	GO:BP	cellular response to vascular endothelial growth factor stimulus	9211	10756
ME13	TRUE	0.00137318	41	217	7	0.0322581	0.170732	GO:0001707	GO:BP	mesoderm formation	9211	510
ME13	TRUE	0.00140323	89	217	10	0.0460829	0.11236	GO:0030509	GO:BP	BMP signaling pathway	9211	7887
ME13	TRUE	0.00145349	108	217	11	0.0506912	0.101852	GO:0007369	GO:BP	gastrulation	9211	3250
ME13	TRUE	0.00146936	128	217	12	0.0552995	0.09375	GO:0060348	GO:BP	bone development	9211	17137
ME13	TRUE	0.00146936	989	217	43	0.198157	0.0434783	GO:0006357	GO:BP	regulation of transcription by RNA polymerase II	9211	2357
ME13	TRUE	0.00146936	170	217	14	0.0645161	0.0823529	GO:0072001	GO:BP	renal system development	9211	19892
ME13	TRUE	0.00155828	73	217	9	0.0414747	0.123288	GO:0003206	GO:BP	cardiac chamber morphogenesis	9211	1777
ME13	TRUE	0.00157673	4	217	3	0.0138249	0.75	GO:0061314	GO:BP	Notch signaling involved in heart development	9211	18058
ME13	TRUE	0.00166832	395	217	23	0.105991	0.0582278	GO:0009792	GO:BP	embryo development ending in birth or egg hatching	9211	4136
ME13	TRUE	0.00175158	43	217	7	0.0322581	0.162791	GO:0048332	GO:BP	mesoderm morphogenesis	9211	14719
ME13	TRUE	0.0017619	30	217	6	0.0276498	0.2	GO:0043297	GO:BP	apical junction assembly	9211	12239
ME13	TRUE	0.0017619	30	217	6	0.0276498	0.2	GO:0003179	GO:BP	heart valve morphogenesis	9211	1750
ME13	TRUE	0.0017619	30	217	6	0.0276498	0.2	GO:0003197	GO:BP	endocardial cushion development	9211	1768
ME13	TRUE	0.00182269	19	217	5	0.0230415	0.263158	GO:0061311	GO:BP	cell surface receptor signaling pathway involved in heart development	9211	18055
ME13	TRUE	0.00184241	905	217	40	0.184332	0.0441989	GO:0007399	GO:BP	nervous system development	9211	3278
ME13	TRUE	0.00207569	816	217	37	0.170507	0.0453431	GO:1903508	GO:BP	positive regulation of nucleic acid-templated transcription	9211	26566
ME13	TRUE	0.00207569	31	217	6	0.0276498	0.193548	GO:0010596	GO:BP	negative regulation of endothelial cell migration	9211	4745
ME13	TRUE	0.00207569	31	217	6	0.0276498	0.193548	GO:0120193	GO:BP	tight junction organization	9211	22890
ME13	TRUE	0.00207569	816	217	37	0.170507	0.0453431	GO:0045893	GO:BP	positive regulation of transcription, DNA-templated	9211	13617
ME13	TRUE	0.00212003	224	217	16	0.0737327	0.0714286	GO:0048568	GO:BP	embryonic organ development	9211	14894
ME13	TRUE	0.00212003	95	217	10	0.0460829	0.105263	GO:0098742	GO:BP	cell-cell adhesion via plasma-membrane adhesion molecules	9211	22087
ME13	TRUE	0.00213624	818	217	37	0.170507	0.0452323	GO:1902680	GO:BP	positive regulation of RNA biosynthetic process	9211	25833
ME13	TRUE	0.002225	20	217	5	0.0230415	0.25	GO:0060317	GO:BP	cardiac epithelial to mesenchymal transition	9211	17107
ME13	TRUE	0.00226054	96	217	10	0.0460829	0.104167	GO:0010634	GO:BP	positive regulation of epithelial cell migration	9211	4781
ME13	TRUE	0.0023653	11	217	4	0.0184332	0.363636	GO:0090051	GO:BP	negative regulation of cell migration involved in sprouting angiogenesis	9211	21096
ME13	TRUE	0.00236743	158	217	13	0.0599078	0.0822785	GO:0061448	GO:BP	connective tissue development	9211	18192
ME13	TRUE	0.00243622	204	217	15	0.0691244	0.0735294	GO:0031589	GO:BP	cell-substrate adhesion	9211	8396
ME13	TRUE	0.00243622	277	217	18	0.0829493	0.0649819	GO:0030855	GO:BP	epithelial cell differentiation	9211	8034
ME13	TRUE	0.00243622	1320	217	52	0.239631	0.0393939	GO:0010033	GO:BP	response to organic substance	9211	4309
ME13	TRUE	0.00272723	33	217	6	0.0276498	0.181818	GO:0072132	GO:BP	mesenchyme morphogenesis	9211	20020
ME13	TRUE	0.0029404	81	217	9	0.0414747	0.111111	GO:0008406	GO:BP	gonad development	9211	3611
ME13	TRUE	0.0029404	162	217	13	0.0599078	0.0802469	GO:0060485	GO:BP	mesenchyme development	9211	17266
ME13	TRUE	0.00295986	443	217	24	0.110599	0.0541761	GO:0051093	GO:BP	negative regulation of developmental process	9211	15585
ME13	TRUE	0.00301312	48	217	7	0.0322581	0.145833	GO:0008584	GO:BP	male gonad development	9211	3620
ME13	TRUE	0.00301312	141	217	12	0.0552995	0.0851064	GO:0048762	GO:BP	mesenchymal cell differentiation	9211	15072
ME13	TRUE	0.00309947	186	217	14	0.0645161	0.0752688	GO:0001655	GO:BP	urogenital system development	9211	479
ME13	TRUE	0.0031278	82	217	9	0.0414747	0.109756	GO:0045137	GO:BP	development of primary sexual characteristics	9211	13153
ME13	TRUE	0.00313789	1546	217	58	0.267281	0.0375162	GO:0051173	GO:BP	positive regulation of nitrogen compound metabolic process	9211	15657
ME13	TRUE	0.00313861	142	217	12	0.0552995	0.084507	GO:0090092	GO:BP	regulation of transmembrane receptor protein serine/threonine kinase signaling pathway	9211	21135
ME13	TRUE	0.00313893	12	217	4	0.0184332	0.333333	GO:0001946	GO:BP	lymphangiogenesis	9211	673
ME13	TRUE	0.00318749	391	217	22	0.101382	0.056266	GO:0043009	GO:BP	chordate embryonic development	9211	12100
ME13	TRUE	0.00318797	22	217	5	0.0230415	0.227273	GO:0043537	GO:BP	negative regulation of blood vessel endothelial cell migration	9211	12402
ME13	TRUE	0.00326016	49	217	7	0.0322581	0.142857	GO:0046546	GO:BP	development of primary male sexual characteristics	9211	14219
ME13	TRUE	0.00334622	2980	217	96	0.442396	0.0322148	GO:0051179	GO:BP	localization	9211	15663
ME13	TRUE	0.00334622	1104	217	45	0.207373	0.0407609	GO:0071310	GO:BP	cellular response to organic substance	9211	19359
ME13	TRUE	0.00343189	189	217	14	0.0645161	0.0740741	GO:0014706	GO:BP	striated muscle tissue development	9211	5195
ME13	TRUE	0.00343189	35	217	6	0.0276498	0.171429	GO:0001756	GO:BP	somitogenesis	9211	537
ME13	TRUE	0.00344996	66	217	8	0.0368664	0.121212	GO:0003279	GO:BP	cardiac septum development	9211	1850
ME13	TRUE	0.00372715	880	217	38	0.175115	0.0431818	GO:0048468	GO:BP	cell development	9211	14819
ME13	TRUE	0.00377005	1045	217	43	0.198157	0.0411483	GO:0006366	GO:BP	transcription by RNA polymerase II	9211	2364
ME13	TRUE	0.00377005	23	217	5	0.0230415	0.217391	GO:0001569	GO:BP	branching involved in blood vessel morphogenesis	9211	464
ME13	TRUE	0.00377005	23	217	5	0.0230415	0.217391	GO:1905314	GO:BP	semi-lunar valve development	9211	28220
ME13	TRUE	0.00389133	36	217	6	0.0276498	0.166667	GO:0003170	GO:BP	heart valve development	9211	1741
ME13	TRUE	0.00435749	1786	217	64	0.294931	0.0358343	GO:0048869	GO:BP	cellular developmental process	9211	15172
ME13	TRUE	0.00443897	52	217	7	0.0322581	0.134615	GO:0001938	GO:BP	positive regulation of endothelial cell proliferation	9211	668
ME13	TRUE	0.00450252	69	217	8	0.0368664	0.115942	GO:0010595	GO:BP	positive regulation of endothelial cell migration	9211	4744
ME13	TRUE	0.00462327	128	217	11	0.0506912	0.0859375	GO:0010810	GO:BP	regulation of cell-substrate adhesion	9211	4946
ME13	TRUE	0.00486779	53	217	7	0.0322581	0.132075	GO:0048041	GO:BP	focal adhesion assembly	9211	14521
ME13	TRUE	0.00486779	221	217	15	0.0691244	0.0678733	GO:0006897	GO:BP	endocytosis	9211	2842
ME13	TRUE	0.00486779	70	217	8	0.0368664	0.114286	GO:0001704	GO:BP	formation of primary germ layer	9211	507
ME13	TRUE	0.0052088	152	217	12	0.0552995	0.0789474	GO:0043010	GO:BP	camera-type eye development	9211	12101
ME13	TRUE	0.0053429	14	217	4	0.0184332	0.285714	GO:0036303	GO:BP	lymph vessel morphogenesis	9211	11017
ME13	TRUE	0.00547721	382	217	21	0.0967742	0.0549738	GO:0000165	GO:BP	MAPK cascade	9211	72
ME13	TRUE	0.00558174	200	217	14	0.0645161	0.07	GO:0060537	GO:BP	muscle tissue development	9211	17318
ME13	TRUE	0.00575934	412	217	22	0.101382	0.0533981	GO:0045937	GO:BP	positive regulation of phosphate metabolic process	9211	13659
ME13	TRUE	0.00575934	412	217	22	0.101382	0.0533981	GO:0010562	GO:BP	positive regulation of phosphorus metabolic process	9211	4715
ME13	TRUE	0.00575934	1735	217	62	0.285714	0.0357349	GO:0030154	GO:BP	cell differentiation	9211	7722
ME13	TRUE	0.00598959	178	217	13	0.0599078	0.0730337	GO:0050678	GO:BP	regulation of epithelial cell proliferation	9211	15278
ME13	TRUE	0.00609867	386	217	21	0.0967742	0.0544041	GO:0098609	GO:BP	cell-cell adhesion	9211	22021
ME13	TRUE	0.00613061	73	217	8	0.0368664	0.109589	GO:0106106	GO:BP	cold-induced thermogenesis	9211	22562
ME13	TRUE	0.00613061	73	217	8	0.0368664	0.109589	GO:0120161	GO:BP	regulation of cold-induced thermogenesis	9211	22861
ME13	TRUE	0.00617219	26	217	5	0.0230415	0.192308	GO:0038084	GO:BP	vascular endothelial growth factor signaling pathway	9211	11181
ME13	TRUE	0.00630679	134	217	11	0.0506912	0.0820896	GO:0050878	GO:BP	regulation of body fluid levels	9211	15409
ME13	TRUE	0.00637977	56	217	7	0.0322581	0.125	GO:0007368	GO:BP	determination of left/right symmetry	9211	3249
ME13	TRUE	0.00653966	2767	217	89	0.410138	0.0321648	GO:0023052	GO:BP	signaling	9211	7654
ME13	TRUE	0.00655753	74	217	8	0.0368664	0.108108	GO:0001952	GO:BP	regulation of cell-matrix adhesion	9211	677
ME13	TRUE	0.00658428	15	217	4	0.0184332	0.266667	GO:0043552	GO:BP	positive regulation of phosphatidylinositol 3-kinase activity	9211	12411
ME13	TRUE	0.006871	57	217	7	0.0322581	0.122807	GO:0046661	GO:BP	male sex differentiation	9211	14287
ME13	TRUE	0.006871	57	217	7	0.0322581	0.122807	GO:0044706	GO:BP	multi-multicellular organism process	9211	12959
ME13	TRUE	0.006871	256	217	16	0.0737327	0.0625	GO:0007423	GO:BP	sensory organ development	9211	3299
ME13	TRUE	0.006871	57	217	7	0.0322581	0.122807	GO:0030510	GO:BP	regulation of BMP signaling pathway	9211	7888
ME13	TRUE	0.0069263	41	217	6	0.0276498	0.146341	GO:0010633	GO:BP	negative regulation of epithelial cell migration	9211	4780
ME13	TRUE	0.00724395	2583	217	84	0.387097	0.0325203	GO:0007165	GO:BP	signal transduction	9211	3067
ME13	TRUE	0.00802846	1725	217	61	0.281106	0.0353623	GO:0042221	GO:BP	response to chemical	9211	11633
ME13	TRUE	0.00814385	77	217	8	0.0368664	0.103896	GO:1990845	GO:BP	adaptive thermogenesis	9211	29156
ME13	TRUE	0.00814385	16	217	4	0.0184332	0.25	GO:0002053	GO:BP	positive regulation of mesenchymal cell proliferation	9211	770
ME13	TRUE	0.00814385	16	217	4	0.0184332	0.25	GO:0003181	GO:BP	atrioventricular valve morphogenesis	9211	1752
ME13	TRUE	0.00814385	16	217	4	0.0184332	0.25	GO:0048333	GO:BP	mesodermal cell differentiation	9211	14720
ME13	TRUE	0.00814891	892	217	37	0.170507	0.0414798	GO:0051254	GO:BP	positive regulation of RNA metabolic process	9211	15724
ME13	TRUE	0.00874674	2795	217	89	0.410138	0.0318426	GO:0007154	GO:BP	cell communication	9211	3056
ME13	TRUE	0.0089251	119	217	10	0.0460829	0.0840336	GO:0051216	GO:BP	cartilage development	9211	15693
ME13	TRUE	0.00897871	767	217	33	0.152074	0.0430248	GO:0009967	GO:BP	positive regulation of signal transduction	9211	4269
ME13	TRUE	0.00926618	932	217	38	0.175115	0.0407725	GO:0010557	GO:BP	positive regulation of macromolecule biosynthetic process	9211	4710
ME13	TRUE	0.00949072	214	217	14	0.0645161	0.0654206	GO:0007178	GO:BP	transmembrane receptor protein serine/threonine kinase signaling pathway	9211	3079
ME13	TRUE	0.00960819	375	217	20	0.0921659	0.0533333	GO:0042327	GO:BP	positive regulation of phosphorylation	9211	11682
ME13	TRUE	0.00962252	1206	217	46	0.211982	0.0381426	GO:0050793	GO:BP	regulation of developmental process	9211	15339
ME13	TRUE	0.00966927	61	217	7	0.0322581	0.114754	GO:0009855	GO:BP	determination of bilateral symmetry	9211	4185
ME13	TRUE	0.00976219	2	217	2	0.00921659	1	GO:0014028	GO:BP	notochord formation	9211	5146
ME13	TRUE	0.00976219	100	217	9	0.0414747	0.09	GO:0007219	GO:BP	Notch signaling pathway	9211	3119
ME13	TRUE	0.00976219	348	217	19	0.0875576	0.0545977	GO:0003006	GO:BP	developmental process involved in reproduction	9211	1582
ME13	TRUE	0.00976219	17	217	4	0.0184332	0.235294	GO:0003171	GO:BP	atrioventricular valve development	9211	1742
ME13	TRUE	0.00976219	100	217	9	0.0414747	0.09	GO:0050679	GO:BP	positive regulation of epithelial cell proliferation	9211	15279
ME13	TRUE	0.00976219	17	217	4	0.0184332	0.235294	GO:0090218	GO:BP	positive regulation of lipid kinase activity	9211	21251
ME13	TRUE	0.0100063	144	217	11	0.0506912	0.0763889	GO:0071560	GO:BP	cellular response to transforming growth factor beta stimulus	9211	19585
ME13	TRUE	0.0100085	616	217	28	0.129032	0.0454545	GO:0071495	GO:BP	cellular response to endogenous stimulus	9211	19534
ME13	TRUE	0.0101474	350	217	19	0.0875576	0.0542857	GO:0001934	GO:BP	positive regulation of protein phosphorylation	9211	664
ME13	TRUE	0.0101975	62	217	7	0.0322581	0.112903	GO:0009799	GO:BP	specification of symmetry	9211	4140
ME13	TRUE	0.0104528	1640	217	58	0.267281	0.0353659	GO:0031325	GO:BP	positive regulation of cellular metabolic process	9211	8266
ME13	TRUE	0.0111237	8	217	3	0.0138249	0.375	GO:0048570	GO:BP	notochord morphogenesis	9211	14896
ME13	TRUE	0.0111237	194	217	13	0.0599078	0.0670103	GO:0048608	GO:BP	reproductive structure development	9211	14924
ME13	TRUE	0.0112414	979	217	39	0.179724	0.0398366	GO:0009891	GO:BP	positive regulation of biosynthetic process	9211	4213
ME13	TRUE	0.0112414	622	217	28	0.129032	0.0450161	GO:0042325	GO:BP	regulation of phosphorylation	9211	11680
ME13	TRUE	0.0112414	781	217	33	0.152074	0.0422535	GO:0042592	GO:BP	homeostatic process	9211	11844
ME13	TRUE	0.0113753	147	217	11	0.0506912	0.0748299	GO:0007517	GO:BP	muscle organ development	9211	3383
ME13	TRUE	0.0114792	103	217	9	0.0414747	0.0873786	GO:0007548	GO:BP	sex differentiation	9211	3413
ME13	TRUE	0.0115743	18	217	4	0.0184332	0.222222	GO:0003272	GO:BP	endocardial cushion formation	9211	1843
ME13	TRUE	0.0117286	1723	217	60	0.276498	0.034823	GO:0010604	GO:BP	positive regulation of macromolecule metabolic process	9211	4752
ME13	TRUE	0.0117787	196	217	13	0.0599078	0.0663265	GO:0061458	GO:BP	reproductive system development	9211	18201
ME13	TRUE	0.0117787	148	217	11	0.0506912	0.0743243	GO:0071559	GO:BP	response to transforming growth factor beta	9211	19584
ME13	TRUE	0.0119976	473	217	23	0.105991	0.0486258	GO:0022414	GO:BP	reproductive process	9211	7595
ME13	TRUE	0.0119976	104	217	9	0.0414747	0.0865385	GO:0002064	GO:BP	epithelial cell development	9211	773
ME13	TRUE	0.0120899	47	217	6	0.0276498	0.12766	GO:0060411	GO:BP	cardiac septum morphogenesis	9211	17196
ME13	TRUE	0.0120899	47	217	6	0.0276498	0.12766	GO:0061053	GO:BP	somite development	9211	17811
ME13	TRUE	0.0120899	47	217	6	0.0276498	0.12766	GO:1901890	GO:BP	positive regulation of cell junction assembly	9211	25157
ME13	TRUE	0.0121244	474	217	23	0.105991	0.0485232	GO:0000003	GO:BP	reproduction	9211	3
ME13	TRUE	0.012254	84	217	8	0.0368664	0.0952381	GO:0072073	GO:BP	kidney epithelium development	9211	19962
ME13	TRUE	0.0123759	1404	217	51	0.235023	0.0363248	GO:0070887	GO:BP	cellular response to chemical stimulus	9211	19132
ME13	TRUE	0.012428	303	217	17	0.078341	0.0561056	GO:0061061	GO:BP	muscle structure development	9211	17819
ME13	TRUE	0.0128604	32	217	5	0.0230415	0.15625	GO:0010463	GO:BP	mesenchymal cell proliferation	9211	4647
ME13	TRUE	0.012993	85	217	8	0.0368664	0.0941176	GO:0001659	GO:BP	temperature homeostasis	9211	483
ME13	TRUE	0.012993	824	217	34	0.156682	0.0412621	GO:0010647	GO:BP	positive regulation of cell communication	9211	4794
ME13	TRUE	0.0130313	1025	217	40	0.184332	0.0390244	GO:0048584	GO:BP	positive regulation of response to stimulus	9211	14910
ME13	TRUE	0.0130518	48	217	6	0.0276498	0.125	GO:0007565	GO:BP	female pregnancy	9211	3430
ME13	TRUE	0.0130708	151	217	11	0.0506912	0.0728477	GO:0070371	GO:BP	ERK1 and ERK2 cascade	9211	18839
ME13	TRUE	0.0135193	334	217	18	0.0829493	0.0538922	GO:0043408	GO:BP	regulation of MAPK cascade	9211	12310
ME13	TRUE	0.0135193	665	217	29	0.133641	0.043609	GO:0022008	GO:BP	neurogenesis	9211	7550
ME13	TRUE	0.0136425	176	217	12	0.0552995	0.0681818	GO:0001654	GO:BP	eye development	9211	478
ME13	TRUE	0.0136594	129	217	10	0.0460829	0.0775194	GO:0048705	GO:BP	skeletal system morphogenesis	9211	15019
ME13	TRUE	0.0136923	828	217	34	0.156682	0.0410628	GO:0023056	GO:BP	positive regulation of signaling	9211	7658
ME13	TRUE	0.0148808	178	217	12	0.0552995	0.0674157	GO:0150063	GO:BP	visual system development	9211	23268
ME13	TRUE	0.0148933	670	217	29	0.133641	0.0432836	GO:0009719	GO:BP	response to endogenous stimulus	9211	4069
ME13	TRUE	0.0149958	229	217	14	0.0645161	0.0611354	GO:0043410	GO:BP	positive regulation of MAPK cascade	9211	12312
ME13	TRUE	0.0154415	179	217	12	0.0552995	0.0670391	GO:0048880	GO:BP	sensory system development	9211	15182
ME13	TRUE	0.0157292	20	217	4	0.0184332	0.2	GO:0043551	GO:BP	regulation of phosphatidylinositol 3-kinase activity	9211	12410
ME13	TRUE	0.0158211	970	217	38	0.175115	0.0391753	GO:0031328	GO:BP	positive regulation of cellular biosynthetic process	9211	8269
ME13	TRUE	0.0159769	34	217	5	0.0230415	0.147059	GO:0001954	GO:BP	positive regulation of cell-matrix adhesion	9211	679
ME13	TRUE	0.016462	69	217	7	0.0322581	0.101449	GO:0090100	GO:BP	positive regulation of transmembrane receptor protein serine/threonine kinase signaling pathway	9211	21140
ME13	TRUE	0.0169085	459	217	22	0.101382	0.0479303	GO:0000122	GO:BP	negative regulation of transcription by RNA polymerase II	9211	64
ME13	TRUE	0.0176147	90	217	8	0.0368664	0.0888889	GO:0070374	GO:BP	positive regulation of ERK1 and ERK2 cascade	9211	18842
ME13	TRUE	0.0177267	70	217	7	0.0322581	0.1	GO:0003231	GO:BP	cardiac ventricle development	9211	1802
ME13	TRUE	0.0184967	21	217	4	0.0184332	0.190476	GO:0050918	GO:BP	positive chemotaxis	9211	15446
ME13	TRUE	0.0184967	21	217	4	0.0184332	0.190476	GO:2000179	GO:BP	positive regulation of neural precursor cell proliferation	9211	29409
ME13	TRUE	0.0190558	556	217	25	0.115207	0.044964	GO:0001932	GO:BP	regulation of protein phosphorylation	9211	662
ME13	TRUE	0.0192104	10	217	3	0.0138249	0.3	GO:2000052	GO:BP	positive regulation of non-canonical Wnt signaling pathway	9211	29283
ME13	TRUE	0.0210314	321	217	17	0.078341	0.0529595	GO:0048598	GO:BP	embryonic morphogenesis	9211	14920
ME13	TRUE	0.0210655	688	217	29	0.133641	0.0421512	GO:0051174	GO:BP	regulation of phosphorus metabolic process	9211	15658
ME13	TRUE	0.0210655	688	217	29	0.133641	0.0421512	GO:0019220	GO:BP	regulation of phosphate metabolic process	9211	6478
ME13	TRUE	0.0210655	93	217	8	0.0368664	0.0860215	GO:0033002	GO:BP	muscle cell proliferation	9211	9188
ME13	TRUE	0.0213839	22	217	4	0.0184332	0.181818	GO:0003203	GO:BP	endocardial cushion morphogenesis	9211	1774
ME13	TRUE	0.0213839	22	217	4	0.0184332	0.181818	GO:0001937	GO:BP	negative regulation of endothelial cell proliferation	9211	667
ME13	TRUE	0.0213839	1851	217	62	0.285714	0.0334954	GO:0009893	GO:BP	positive regulation of metabolic process	9211	4215
ME13	TRUE	0.0213839	22	217	4	0.0184332	0.181818	GO:0010464	GO:BP	regulation of mesenchymal cell proliferation	9211	4648
ME13	TRUE	0.0215478	214	217	13	0.0599078	0.0607477	GO:0001503	GO:BP	ossification	9211	424
ME13	TRUE	0.0215478	73	217	7	0.0322581	0.0958904	GO:0030278	GO:BP	regulation of ossification	9211	7792
ME13	TRUE	0.0215478	3	217	2	0.00921659	0.666667	GO:0003402	GO:BP	planar cell polarity pathway involved in axis elongation	9211	1971
ME13	TRUE	0.0215478	3336	217	100	0.460829	0.029976	GO:0051716	GO:BP	cellular response to stimulus	9211	16079
ME13	TRUE	0.0215478	139	217	10	0.0460829	0.0719424	GO:0070372	GO:BP	regulation of ERK1 and ERK2 cascade	9211	18840
ME13	TRUE	0.0215478	3	217	2	0.00921659	0.666667	GO:1902396	GO:BP	protein localization to bicellular tight junction	9211	25621
ME13	TRUE	0.0215478	37	217	5	0.0230415	0.135135	GO:0032835	GO:BP	glomerulus development	9211	9074
ME13	TRUE	0.0215478	3	217	2	0.00921659	0.666667	GO:0016338	GO:BP	calcium-independent cell-cell adhesion via plasma membrane cell-adhesion molecules	9211	5797
ME13	TRUE	0.0215478	3	217	2	0.00921659	0.666667	GO:0045026	GO:BP	plasma membrane fusion	9211	13091
ME13	TRUE	0.0220719	353	217	18	0.0829493	0.0509915	GO:0008285	GO:BP	negative regulation of cell population proliferation	9211	3571
ME13	TRUE	0.0224803	269	217	15	0.0691244	0.0557621	GO:0006935	GO:BP	chemotaxis	9211	2875
ME13	TRUE	0.023233	270	217	15	0.0691244	0.0555556	GO:0042330	GO:BP	taxis	9211	11683
ME13	TRUE	0.0238916	11	217	3	0.0138249	0.272727	GO:0060039	GO:BP	pericardium development	9211	16871
ME13	TRUE	0.0238916	11	217	3	0.0138249	0.272727	GO:0030903	GO:BP	notochord development	9211	8055
ME13	TRUE	0.0238916	38	217	5	0.0230415	0.131579	GO:0035050	GO:BP	embryonic heart tube development	9211	10112
ME13	TRUE	0.0240108	23	217	4	0.0184332	0.173913	GO:0001974	GO:BP	blood vessel remodeling	9211	695
ME13	TRUE	0.0246361	634	217	27	0.124424	0.0425868	GO:0045892	GO:BP	negative regulation of transcription, DNA-templated	9211	13616
ME13	TRUE	0.0247027	56	217	6	0.0276498	0.107143	GO:0016525	GO:BP	negative regulation of angiogenesis	9211	5830
ME13	TRUE	0.0247027	56	217	6	0.0276498	0.107143	GO:2000181	GO:BP	negative regulation of blood vessel morphogenesis	9211	29411
ME13	TRUE	0.0249435	603	217	26	0.119816	0.0431177	GO:0048699	GO:BP	generation of neurons	9211	15013
ME13	TRUE	0.025336	636	217	27	0.124424	0.0424528	GO:1902679	GO:BP	negative regulation of RNA biosynthetic process	9211	25832
ME13	TRUE	0.025336	636	217	27	0.124424	0.0424528	GO:1903507	GO:BP	negative regulation of nucleic acid-templated transcription	9211	26565
ME13	TRUE	0.0254193	359	217	18	0.0829493	0.0501393	GO:0043549	GO:BP	regulation of kinase activity	9211	12408
ME13	TRUE	0.0259312	39	217	5	0.0230415	0.128205	GO:2000177	GO:BP	regulation of neural precursor cell proliferation	9211	29407
ME13	TRUE	0.0259312	39	217	5	0.0230415	0.128205	GO:0003208	GO:BP	cardiac ventricle morphogenesis	9211	1779
ME13	TRUE	0.0264166	98	217	8	0.0368664	0.0816327	GO:0001837	GO:BP	epithelial to mesenchymal transition	9211	606
ME13	TRUE	0.0264166	57	217	6	0.0276498	0.105263	GO:1901343	GO:BP	negative regulation of vasculature development	9211	24652
ME13	TRUE	0.0271631	24	217	4	0.0184332	0.166667	GO:0071526	GO:BP	semaphorin-plexin signaling pathway	9211	19561
ME13	TRUE	0.0284116	40	217	5	0.0230415	0.125	GO:0090109	GO:BP	regulation of cell-substrate junction assembly	9211	21149
ME13	TRUE	0.0284116	58	217	6	0.0276498	0.103448	GO:0060840	GO:BP	artery development	9211	17610
ME13	TRUE	0.0284116	40	217	5	0.0230415	0.125	GO:0048645	GO:BP	animal organ formation	9211	14960
ME13	TRUE	0.0284116	40	217	5	0.0230415	0.125	GO:0051893	GO:BP	regulation of focal adhesion assembly	9211	16181
ME13	TRUE	0.0285372	643	217	27	0.124424	0.0419907	GO:0051094	GO:BP	positive regulation of developmental process	9211	15586
ME13	TRUE	0.0287504	5816	217	157	0.723502	0.0269945	GO:0065007	GO:BP	biological regulation	9211	18628
ME13	TRUE	0.0289048	12	217	3	0.0138249	0.25	GO:0003198	GO:BP	epithelial to mesenchymal transition involved in endocardial cushion formation	9211	1769
ME13	TRUE	0.0289048	12	217	3	0.0138249	0.25	GO:0042908	GO:BP	xenobiotic transport	9211	12045
ME13	TRUE	0.0289048	12	217	3	0.0138249	0.25	GO:0060766	GO:BP	negative regulation of androgen receptor signaling pathway	9211	17536
ME13	TRUE	0.0289048	12	217	3	0.0138249	0.25	GO:0038083	GO:BP	peptidyl-tyrosine autophosphorylation	9211	11180
ME13	TRUE	0.0289048	12	217	3	0.0138249	0.25	GO:0061484	GO:BP	hematopoietic stem cell homeostasis	9211	18215
ME13	TRUE	0.02971	981	217	37	0.170507	0.0377166	GO:0045935	GO:BP	positive regulation of nucleobase-containing compound metabolic process	9211	13657
ME13	TRUE	0.0304371	25	217	4	0.0184332	0.16	GO:0001947	GO:BP	heart looping	9211	674
ME13	TRUE	0.0306461	41	217	5	0.0230415	0.121951	GO:0002088	GO:BP	lens development in camera-type eye	9211	792
ME13	TRUE	0.0306461	41	217	5	0.0230415	0.121951	GO:0048844	GO:BP	artery morphogenesis	9211	15148
ME13	TRUE	0.0315554	80	217	7	0.0322581	0.0875	GO:0072006	GO:BP	nephron development	9211	19897
ME13	TRUE	0.0315554	200	217	12	0.0552995	0.06	GO:0033674	GO:BP	positive regulation of kinase activity	9211	9612
ME13	TRUE	0.0315554	200	217	12	0.0552995	0.06	GO:1901615	GO:BP	organic hydroxy compound metabolic process	9211	24897
ME13	TRUE	0.0321633	60	217	6	0.0276498	0.1	GO:0010717	GO:BP	regulation of epithelial to mesenchymal transition	9211	4859
ME13	TRUE	0.0344409	26	217	4	0.0184332	0.153846	GO:0061371	GO:BP	determination of heart left/right asymmetry	9211	18115
ME13	TRUE	0.0344409	26	217	4	0.0184332	0.153846	GO:0008347	GO:BP	glial cell migration	9211	3594
ME13	TRUE	0.0346613	61	217	6	0.0276498	0.0983607	GO:0072009	GO:BP	nephron epithelium development	9211	19900
ME13	TRUE	0.0350592	128	217	9	0.0414747	0.0703125	GO:0021700	GO:BP	developmental maturation	9211	7246
ME13	TRUE	0.0350592	4	217	2	0.00921659	0.5	GO:1904948	GO:BP	midbrain dopaminergic neuron differentiation	9211	27877
ME13	TRUE	0.0350592	13	217	3	0.0138249	0.230769	GO:0090050	GO:BP	positive regulation of cell migration involved in sprouting angiogenesis	9211	21095
ME13	TRUE	0.0350592	13	217	3	0.0138249	0.230769	GO:2000810	GO:BP	regulation of bicellular tight junction assembly	9211	30018
ME13	TRUE	0.0350592	13	217	3	0.0138249	0.230769	GO:0060444	GO:BP	branching involved in mammary gland duct morphogenesis	9211	17226
ME13	TRUE	0.0350592	4	217	2	0.00921659	0.5	GO:0072070	GO:BP	loop of Henle development	9211	19959
ME13	TRUE	0.0350592	4	217	2	0.00921659	0.5	GO:0072011	GO:BP	glomerular endothelium development	9211	19902
ME13	TRUE	0.0350592	13	217	3	0.0138249	0.230769	GO:0072010	GO:BP	glomerular epithelium development	9211	19901
ME13	TRUE	0.0350592	4	217	2	0.00921659	0.5	GO:0031581	GO:BP	hemidesmosome assembly	9211	8389
ME13	TRUE	0.0350592	4	217	2	0.00921659	0.5	GO:1903596	GO:BP	regulation of gap junction assembly	9211	26652
ME13	TRUE	0.0350592	4	217	2	0.00921659	0.5	GO:0048014	GO:BP	Tie signaling pathway	9211	14507
ME13	TRUE	0.0350592	13	217	3	0.0138249	0.230769	GO:0035357	GO:BP	peroxisome proliferator activated receptor signaling pathway	9211	10347
ME13	TRUE	0.0350592	4	217	2	0.00921659	0.5	GO:0035810	GO:BP	positive regulation of urine volume	9211	10662
ME13	TRUE	0.0350592	4	217	2	0.00921659	0.5	GO:0006855	GO:BP	xenobiotic transmembrane transport	9211	2805
ME13	TRUE	0.0350592	4	217	2	0.00921659	0.5	GO:1905809	GO:BP	negative regulation of synapse organization	9211	28665
ME13	TRUE	0.0350592	4	217	2	0.00921659	0.5	GO:0002158	GO:BP	osteoclast proliferation	9211	841
ME13	TRUE	0.0350592	258	217	14	0.0645161	0.0542636	GO:0007186	GO:BP	G protein-coupled receptor signaling pathway	9211	3086
ME13	TRUE	0.0350592	4	217	2	0.00921659	0.5	GO:0032957	GO:BP	inositol trisphosphate metabolic process	9211	9157
ME13	TRUE	0.0354455	105	217	8	0.0368664	0.0761905	GO:0060173	GO:BP	limb development	9211	16984
ME13	TRUE	0.0354455	62	217	6	0.0276498	0.0967742	GO:2000027	GO:BP	regulation of animal organ morphogenesis	9211	29258
ME13	TRUE	0.0354455	758	217	30	0.138249	0.0395778	GO:0010558	GO:BP	negative regulation of macromolecule biosynthetic process	9211	4711
ME13	TRUE	0.0354455	105	217	8	0.0368664	0.0761905	GO:0048736	GO:BP	appendage development	9211	15050
ME13	TRUE	0.0359741	5536	217	150	0.691244	0.0270954	GO:0050789	GO:BP	regulation of biological process	9211	15336
ME13	TRUE	0.0368428	27	217	4	0.0184332	0.148148	GO:0120163	GO:BP	negative regulation of cold-induced thermogenesis	9211	22863
ME13	TRUE	0.0372103	106	217	8	0.0368664	0.0754717	GO:0071695	GO:BP	anatomical structure maturation	9211	19692
ME13	TRUE	0.0376719	44	217	5	0.0230415	0.113636	GO:0033627	GO:BP	cell adhesion mediated by integrin	9211	9579
ME13	TRUE	0.0376719	44	217	5	0.0230415	0.113636	GO:0150116	GO:BP	regulation of cell-substrate junction organization	9211	23303
ME13	TRUE	0.0376719	234	217	13	0.0599078	0.0555556	GO:0045785	GO:BP	positive regulation of cell adhesion	9211	13523
ME13	TRUE	0.0376719	2648	217	81	0.373272	0.0305891	GO:0048519	GO:BP	negative regulation of biological process	9211	14855
ME13	TRUE	0.0388655	107	217	8	0.0368664	0.0747664	GO:0060560	GO:BP	developmental growth involved in morphogenesis	9211	17338
ME13	TRUE	0.0394076	2772	217	84	0.387097	0.030303	GO:0048522	GO:BP	positive regulation of cellular process	9211	14858
ME13	TRUE	0.0402707	14	217	3	0.0138249	0.214286	GO:2000050	GO:BP	regulation of non-canonical Wnt signaling pathway	9211	29281
ME13	TRUE	0.0402707	14	217	3	0.0138249	0.214286	GO:0002043	GO:BP	blood vessel endothelial cell proliferation involved in sprouting angiogenesis	9211	761
ME13	TRUE	0.0402707	14	217	3	0.0138249	0.214286	GO:0001893	GO:BP	maternal placenta development	9211	631
ME13	TRUE	0.0402707	14	217	3	0.0138249	0.214286	GO:0030212	GO:BP	hyaluronan metabolic process	9211	7758
ME13	TRUE	0.0407753	45	217	5	0.0230415	0.111111	GO:0046849	GO:BP	bone remodeling	9211	14416
ME13	TRUE	0.0409319	1659	217	55	0.253456	0.0331525	GO:0065008	GO:BP	regulation of biological quality	9211	18629
ME13	TRUE	0.0425653	109	217	8	0.0368664	0.0733945	GO:0050920	GO:BP	regulation of chemotaxis	9211	15448
ME13	TRUE	0.0437557	541	217	23	0.105991	0.0425139	GO:0044087	GO:BP	regulation of cellular component biogenesis	9211	12640
ME13	TRUE	0.0456996	29	217	4	0.0184332	0.137931	GO:0060443	GO:BP	mammary gland morphogenesis	9211	17225
ME13	TRUE	0.0456996	29	217	4	0.0184332	0.137931	GO:0060412	GO:BP	ventricular septum morphogenesis	9211	17197
ME13	TRUE	0.0456996	29	217	4	0.0184332	0.137931	GO:0021545	GO:BP	cranial nerve development	9211	7092
ME13	TRUE	0.047339	513	217	22	0.101382	0.042885	GO:0031401	GO:BP	positive regulation of protein modification process	9211	8308
ME13	TRUE	0.0473609	15	217	3	0.0138249	0.2	GO:0150105	GO:BP	protein localization to cell-cell junction	9211	23297
ME13	TRUE	0.0473609	15	217	3	0.0138249	0.2	GO:0060795	GO:BP	cell fate commitment involved in formation of primary germ layer	9211	17565
ME13	TRUE	0.0473609	15	217	3	0.0138249	0.2	GO:0001709	GO:BP	cell fate determination	9211	512
ME13	TRUE	0.0473609	880	217	33	0.152074	0.0375	GO:0006468	GO:BP	protein phosphorylation	9211	2448
ME13	TRUE	0.0473609	47	217	5	0.0230415	0.106383	GO:0001570	GO:BP	vasculogenesis	9211	465
ME13	TRUE	0.0473609	15	217	3	0.0138249	0.2	GO:0051894	GO:BP	positive regulation of focal adhesion assembly	9211	16182
ME13	TRUE	0.0473609	47	217	5	0.0230415	0.106383	GO:0014031	GO:BP	mesenchymal cell development	9211	5149
ME13	TRUE	0.0473609	3853	217	110	0.506912	0.0285492	GO:0050896	GO:BP	response to stimulus	9211	15425
ME13	TRUE	0.0496815	5	217	2	0.00921659	0.4	GO:0090037	GO:BP	positive regulation of protein kinase C signaling	9211	21085
ME13	TRUE	0.0496815	5	217	2	0.00921659	0.4	GO:0061156	GO:BP	pulmonary artery morphogenesis	9211	17911
ME13	TRUE	0.0496815	5	217	2	0.00921659	0.4	GO:0021978	GO:BP	telencephalon regionalization	9211	7520
ME13	TRUE	0.0496815	5	217	2	0.00921659	0.4	GO:0060836	GO:BP	lymphatic endothelial cell differentiation	9211	17606
ME13	TRUE	0.0496815	5	217	2	0.00921659	0.4	GO:1901552	GO:BP	positive regulation of endothelial cell development	9211	24844
ME13	TRUE	0.0496815	5	217	2	0.00921659	0.4	GO:0060028	GO:BP	convergent extension involved in axis elongation	9211	16860
ME13	TRUE	0.0496815	5	217	2	0.00921659	0.4	GO:0060027	GO:BP	convergent extension involved in gastrulation	9211	16859
ME13	TRUE	0.0496815	5	217	2	0.00921659	0.4	GO:0019064	GO:BP	fusion of virus membrane with host plasma membrane	9211	6429
ME13	TRUE	0.0496815	5	217	2	0.00921659	0.4	GO:0048341	GO:BP	paraxial mesoderm formation	9211	14728
ME13	TRUE	0.0496815	5	217	2	0.00921659	0.4	GO:0003308	GO:BP	negative regulation of Wnt signaling pathway involved in heart development	9211	1877
ME13	TRUE	0.0496815	5	217	2	0.00921659	0.4	GO:1903546	GO:BP	protein localization to photoreceptor outer segment	9211	26604
ME13	TRUE	0.0496815	68	217	6	0.0276498	0.0882353	GO:0050680	GO:BP	negative regulation of epithelial cell proliferation	9211	15280
ME13	TRUE	0.0496815	5	217	2	0.00921659	0.4	GO:0035360	GO:BP	positive regulation of peroxisome proliferator activated receptor signaling pathway	9211	10350
ME13	TRUE	0.0496815	5	217	2	0.00921659	0.4	GO:0039663	GO:BP	membrane fusion involved in viral entry into host cell	9211	11412
ME13	TRUE	0.0496815	5	217	2	0.00921659	0.4	GO:0042482	GO:BP	positive regulation of odontogenesis	9211	11805
ME13	TRUE	0.0496815	30	217	4	0.0184332	0.133333	GO:0043550	GO:BP	regulation of lipid kinase activity	9211	12409
ME13	TRUE	0.0496815	5	217	2	0.00921659	0.4	GO:0048843	GO:BP	negative regulation of axon extension involved in axon guidance	9211	15147
ME13	TRUE	0.0496815	30	217	4	0.0184332	0.133333	GO:0003143	GO:BP	embryonic heart tube morphogenesis	9211	1714
ME13	TRUE	0.0496815	5	217	2	0.00921659	0.4	GO:0003344	GO:BP	pericardium morphogenesis	9211	1913
ME13	TRUE	0.0496815	5	217	2	0.00921659	0.4	GO:1903142	GO:BP	positive regulation of establishment of endothelial barrier	9211	26248
ME13	TRUE	0.0496815	189	217	11	0.0506912	0.0582011	GO:0048732	GO:BP	gland development	9211	15046
ME13	TRUE	4.36877e-08	1921	212	87	0.410377	0.0452889	GO:0071944	GO:CC	cell periphery	8813	3128
ME13	TRUE	3.24237e-07	1750	212	79	0.372642	0.0451429	GO:0005886	GO:CC	plasma membrane	8813	514
ME13	TRUE	4.39989e-06	3503	212	123	0.580189	0.0351128	GO:0016020	GO:CC	membrane	8813	849
ME13	TRUE	6.69364e-06	1493	212	67	0.316038	0.0448761	GO:0031224	GO:CC	intrinsic component of membrane	8813	1235
ME13	TRUE	1.21652e-05	277	212	23	0.108491	0.0830325	GO:0009986	GO:CC	cell surface	8813	790
ME13	TRUE	4.32916e-05	1451	212	63	0.29717	0.0434183	GO:0016021	GO:CC	integral component of membrane	8813	850
ME13	TRUE	4.58644e-05	351	212	25	0.117925	0.0712251	GO:0031226	GO:CC	intrinsic component of plasma membrane	8813	1237
ME13	TRUE	5.89552e-05	311	212	23	0.108491	0.073955	GO:0070161	GO:CC	anchoring junction	8813	2761
ME13	TRUE	0.000875533	318	212	21	0.0990566	0.0660377	GO:0005887	GO:CC	integral component of plasma membrane	8813	515
ME13	TRUE	0.00185011	337	212	21	0.0990566	0.0623145	GO:0005615	GO:CC	extracellular space	8813	277
ME13	TRUE	0.00275473	224	212	16	0.0754717	0.0714286	GO:0005911	GO:CC	cell-cell junction	8813	536
ME13	TRUE	0.00341084	383	212	22	0.103774	0.0574413	GO:0098590	GO:CC	plasma membrane region	8813	3579
ME13	TRUE	0.0039589	102	212	10	0.0471698	0.0980392	GO:0016324	GO:CC	apical plasma membrane	8813	862
ME13	TRUE	0.00423481	145	212	12	0.0566038	0.0827586	GO:0043235	GO:CC	receptor complex	8813	2131
ME13	TRUE	0.00594094	174	212	13	0.0613208	0.0747126	GO:0098552	GO:CC	side of membrane	8813	3547
ME13	TRUE	0.00695104	92	212	9	0.0424528	0.0978261	GO:0009897	GO:CC	external side of plasma membrane	8813	783
ME13	TRUE	0.008591	565	212	27	0.127358	0.0477876	GO:0005576	GO:CC	extracellular region	8813	240
ME13	TRUE	0.00969347	61	212	7	0.0330189	0.114754	GO:0005912	GO:CC	adherens junction	8813	537
ME13	TRUE	0.00969347	2	212	2	0.00943396	1	GO:0005915	GO:CC	zonula adherens	8813	539
ME13	TRUE	0.00969347	142	212	11	0.0518868	0.0774648	GO:0045177	GO:CC	apical part of cell	8813	2439
ME13	TRUE	0.0105671	101	212	9	0.0424528	0.0891089	GO:0062023	GO:CC	collagen-containing extracellular matrix	8813	2675
ME13	TRUE	0.0117272	47	212	6	0.0283019	0.12766	GO:0005604	GO:CC	basement membrane	8813	267
ME13	TRUE	0.0117272	712	212	31	0.146226	0.0435393	GO:0030054	GO:CC	cell junction	8813	1025
ME13	TRUE	0.0262385	95	212	8	0.0377358	0.0842105	GO:0045178	GO:CC	basal part of cell	8813	2440
ME13	TRUE	0.0298801	57	212	6	0.0283019	0.105263	GO:0070160	GO:CC	tight junction	8813	2760
ME13	TRUE	0.0333185	147	212	10	0.0471698	0.0680272	GO:0030312	GO:CC	external encapsulating structure	8813	1093
ME13	TRUE	0.0333185	147	212	10	0.0471698	0.0680272	GO:0031012	GO:CC	extracellular matrix	8813	1197
ME13	TRUE	0.0420686	105	212	8	0.0377358	0.0761905	GO:0030055	GO:CC	cell-substrate junction	8813	1026
ME13	TRUE	0.0428177	63	212	6	0.0283019	0.0952381	GO:0043296	GO:CC	apical junction complex	8813	2149
ME13	TRUE	0.0480347	86	212	7	0.0330189	0.0813953	GO:0009925	GO:CC	basal plasma membrane	8813	787
ME13	TRUE	6.02041e-07	344	231	30	0.12987	0.0872093	GO:0038023	GO:MF	signaling receptor activity	9210	6493
ME13	TRUE	6.02041e-07	344	231	30	0.12987	0.0872093	GO:0060089	GO:MF	molecular transducer activity	9210	9569
ME13	TRUE	1.90128e-06	264	231	25	0.108225	0.094697	GO:0004888	GO:MF	transmembrane signaling receptor activity	9210	1431
ME13	TRUE	1.02911e-05	79	231	13	0.0562771	0.164557	GO:0019838	GO:MF	growth factor binding	9210	4583
ME13	TRUE	1.35847e-05	605	231	38	0.164502	0.0628099	GO:0005102	GO:MF	signaling receptor binding	9210	1602
ME13	TRUE	2.33457e-05	48	231	10	0.04329	0.208333	GO:0019199	GO:MF	transmembrane receptor protein kinase activity	9210	4511
ME13	TRUE	0.000109558	363	231	26	0.112554	0.0716253	GO:0000981	GO:MF	DNA-binding transcription factor activity, RNA polymerase II-specific	9210	132
ME13	TRUE	0.000217563	37	231	8	0.034632	0.216216	GO:0004714	GO:MF	transmembrane receptor protein tyrosine kinase activity	9210	1280
ME13	TRUE	0.000410814	347	231	24	0.103896	0.0691643	GO:0005509	GO:MF	calcium ion binding	9210	1873
ME13	TRUE	0.000677514	434	231	27	0.116883	0.062212	GO:0003700	GO:MF	DNA-binding transcription factor activity	9210	417
ME13	TRUE	0.000911642	23	231	6	0.025974	0.26087	GO:0005044	GO:MF	scavenger receptor activity	9210	1565
ME13	TRUE	0.00108719	211	231	17	0.0735931	0.0805687	GO:0001228	GO:MF	DNA-binding transcription activator activity, RNA polymerase II-specific	9210	238
ME13	TRUE	0.00111865	36	231	7	0.030303	0.194444	GO:0038024	GO:MF	cargo receptor activity	9210	6494
ME13	TRUE	0.00111865	214	231	17	0.0735931	0.0794393	GO:0001216	GO:MF	DNA-binding transcription activator activity	9210	232
ME13	TRUE	0.00244187	299	231	20	0.0865801	0.0668896	GO:0000987	GO:MF	cis-regulatory region sequence-specific DNA binding	9210	133
ME13	TRUE	0.00270066	352	231	22	0.0952381	0.0625	GO:0000977	GO:MF	RNA polymerase II transcription regulatory region sequence-specific DNA binding	9210	129
ME13	TRUE	0.00342174	286	231	19	0.0822511	0.0664336	GO:0000978	GO:MF	RNA polymerase II cis-regulatory region sequence-specific DNA binding	9210	130
ME13	TRUE	0.00342174	75	231	9	0.038961	0.12	GO:0004713	GO:MF	protein tyrosine kinase activity	9210	1279
ME13	TRUE	0.00395252	418	231	24	0.103896	0.0574163	GO:0000976	GO:MF	transcription cis-regulatory region binding	9210	128
ME13	TRUE	0.00395252	419	231	24	0.103896	0.0572792	GO:0001067	GO:MF	transcription regulatory region nucleic acid binding	9210	179
ME13	TRUE	0.00435173	5	231	3	0.012987	0.6	GO:0008381	GO:MF	mechanosensitive ion channel activity	9210	2112
ME13	TRUE	0.00815391	6	231	3	0.012987	0.5	GO:0005021	GO:MF	vascular endothelial growth factor-activated receptor activity	9210	1548
ME13	TRUE	0.00838755	585	231	29	0.125541	0.0495726	GO:0043565	GO:MF	sequence-specific DNA binding	9210	6829
ME13	TRUE	0.0109306	510	231	26	0.112554	0.0509804	GO:1990837	GO:MF	sequence-specific double-stranded DNA binding	9210	12258
ME13	TRUE	0.0160211	77	231	8	0.034632	0.103896	GO:0005539	GO:MF	glycosaminoglycan binding	9210	1895
ME13	TRUE	0.0186105	8	231	3	0.012987	0.375	GO:0005540	GO:MF	hyaluronic acid binding	9210	1896
ME13	TRUE	0.0253688	544	231	26	0.112554	0.0477941	GO:0003690	GO:MF	double-stranded DNA binding	9210	409
ME13	TRUE	0.0481525	11	231	3	0.012987	0.272727	GO:0017154	GO:MF	semaphorin receptor activity	9210	3995
ME13	TRUE	0.0390317	277	75	18	0.24	0.0649819	HP:0001156	HP	Brachydactyly	3249	906
ME13	TRUE	0.0390317	28	75	6	0.08	0.214286	HP:0010741	HP	Pedal edema	3249	7203
ME13	TRUE	0.0390317	18	75	5	0.0666667	0.277778	HP:0012632	HP	Abnormal intraocular pressure	3249	9053
ME13	TRUE	0.0473826	175	75	13	0.173333	0.0742857	HP:0011545	HP	Abnormal connection of the cardiac segments	3249	7981
ME13	TRUE	0.0473826	131	75	11	0.146667	0.0839695	HP:0001636	HP	Tetralogy of Fallot	3249	1195
ME13	TRUE	0.0473826	32	75	6	0.08	0.1875	HP:0000593	HP	Abnormal anterior chamber morphology	3249	461
ME13	TRUE	0.0473826	173	75	13	0.173333	0.0751445	HP:0004930	HP	Abnormality of the pulmonary vasculature	3249	3386
ME13	TRUE	0.0473826	24	75	5	0.0666667	0.208333	HP:0005830	HP	Flexion contracture of toe	3249	3904
ME13	TRUE	0.0473826	69	75	8	0.106667	0.115942	HP:0000541	HP	Retinal detachment	3249	416
ME13	TRUE	0.0473826	12	75	4	0.0533333	0.333333	HP:0003302	HP	Spondylolisthesis	3249	2396
ME13	TRUE	0.0473826	24	75	5	0.0666667	0.208333	HP:0100492	HP	Joint contractures involving the joints of the feet	3249	14990
ME13	TRUE	0.0484145	6	75	3	0.04	0.5	HP:0011488	HP	Abnormal corneal endothelium morphology	3249	7925
ME13	TRUE	0.0484145	14	75	4	0.0533333	0.285714	HP:0033118	HP	Abnormal right ventricular function	3249	13071
ME13	TRUE	0.0484145	235	75	15	0.2	0.0638298	HP:0000767	HP	Pectus excavatum	3249	601
ME25	TRUE	1.08229e-09	549	77	25	0.324675	0.0455373	GO:0006396	GO:BP	RNA processing	9211	2389
ME25	TRUE	1.41905e-09	222	77	17	0.220779	0.0765766	GO:0008380	GO:BP	RNA splicing	9211	3610
ME25	TRUE	8.80963e-09	255	77	17	0.220779	0.0666667	GO:0006397	GO:BP	mRNA processing	9211	2390
ME25	TRUE	3.76771e-07	176	77	13	0.168831	0.0738636	GO:0000377	GO:BP	RNA splicing, via transesterification reactions with bulged adenosine as nucleophile	9211	156
ME25	TRUE	3.76771e-07	176	77	13	0.168831	0.0738636	GO:0000398	GO:BP	mRNA splicing, via spliceosome	9211	168
ME25	TRUE	3.76771e-07	176	77	13	0.168831	0.0738636	GO:0000375	GO:BP	RNA splicing, via transesterification reactions	9211	154
ME25	TRUE	1.6555e-06	5079	77	66	0.857143	0.0129947	GO:0043170	GO:BP	macromolecule metabolic process	9211	12196
ME25	TRUE	1.71083e-06	382	77	17	0.220779	0.0445026	GO:0016071	GO:BP	mRNA metabolic process	9211	5673
ME25	TRUE	3.20278e-05	5250	77	65	0.844156	0.012381	GO:0006807	GO:BP	nitrogen compound metabolic process	9211	2765
ME25	TRUE	5.05429e-05	2624	77	43	0.558442	0.0163872	GO:0090304	GO:BP	nucleic acid metabolic process	9211	21335
ME25	TRUE	6.04508e-05	2346	77	40	0.519481	0.0170503	GO:0016070	GO:BP	RNA metabolic process	9211	5672
ME25	TRUE	0.000359595	5549	77	65	0.844156	0.0117138	GO:0044238	GO:BP	primary metabolic process	9211	12697
ME25	TRUE	0.000359595	3152	77	46	0.597403	0.0145939	GO:0010467	GO:BP	gene expression	9211	4650
ME25	TRUE	0.000445971	2857	77	43	0.558442	0.0150508	GO:0006139	GO:BP	nucleobase-containing compound metabolic process	9211	2164
ME25	TRUE	0.000789764	2922	77	43	0.558442	0.0147159	GO:0046483	GO:BP	heterocycle metabolic process	9211	14174
ME25	TRUE	0.000852502	5690	77	65	0.844156	0.0114236	GO:0044237	GO:BP	cellular metabolic process	9211	12696
ME25	TRUE	0.000852502	2943	77	43	0.558442	0.0146109	GO:0006725	GO:BP	cellular aromatic compound metabolic process	9211	2694
ME25	TRUE	0.00126956	5896	77	66	0.857143	0.011194	GO:0071704	GO:BP	organic substance metabolic process	9211	19701
ME25	TRUE	0.00172754	3031	77	43	0.558442	0.0141867	GO:1901360	GO:BP	organic cyclic compound metabolic process	9211	24668
ME25	TRUE	0.00294679	79	77	6	0.0779221	0.0759494	GO:0043484	GO:BP	regulation of RNA splicing	9211	12371
ME25	TRUE	0.00424415	85	77	6	0.0779221	0.0705882	GO:0050684	GO:BP	regulation of mRNA processing	9211	15281
ME25	TRUE	0.00501669	55	77	5	0.0649351	0.0909091	GO:0048024	GO:BP	regulation of mRNA splicing, via spliceosome	9211	14514
ME25	TRUE	0.00560098	30	77	4	0.0519481	0.133333	GO:0000245	GO:BP	spliceosomal complex assembly	9211	111
ME25	TRUE	0.00838467	6178	77	66	0.857143	0.0106831	GO:0008152	GO:BP	metabolic process	9211	3533
ME25	TRUE	0.011679	15	77	3	0.038961	0.2	GO:0006376	GO:BP	mRNA splice site selection	9211	2372
ME25	TRUE	0.0250083	3400	77	43	0.558442	0.0126471	GO:0034641	GO:BP	cellular nitrogen compound metabolic process	9211	10007
ME25	TRUE	0.0308662	5	77	2	0.025974	0.4	GO:0016926	GO:BP	protein desumoylation	9211	5868
ME25	TRUE	0.0353064	498	77	12	0.155844	0.0240964	GO:0051726	GO:BP	regulation of cell cycle	9211	16081
ME25	TRUE	4.39647e-11	237	80	19	0.2375	0.0801688	GO:0016607	GO:CC	nuclear speck	8813	901
ME25	TRUE	3.60874e-08	501	80	22	0.275	0.0439122	GO:0016604	GO:CC	nuclear body	8813	898
ME25	TRUE	6.33095e-07	3711	80	59	0.7375	0.0158987	GO:0005634	GO:CC	nucleus	8813	294
ME25	TRUE	2.75002e-06	2324	80	44	0.55	0.0189329	GO:0005654	GO:CC	nucleoplasm	8813	311
ME25	TRUE	1.46372e-05	2784	80	47	0.5875	0.0168822	GO:0070013	GO:CC	intracellular organelle lumen	8813	2716
ME25	TRUE	1.46372e-05	2784	80	47	0.5875	0.0168822	GO:0043233	GO:CC	organelle lumen	8813	2130
ME25	TRUE	1.46372e-05	2784	80	47	0.5875	0.0168822	GO:0031974	GO:CC	membrane-enclosed lumen	8813	1444
ME25	TRUE	2.89563e-05	2563	80	44	0.55	0.0171674	GO:0031981	GO:CC	nuclear lumen	8813	1450
ME25	TRUE	3.36e-05	121	80	9	0.1125	0.0743802	GO:0005681	GO:CC	spliceosomal complex	8813	334
ME25	TRUE	0.000189497	751	80	20	0.25	0.0266312	GO:0140513	GO:CC	nuclear protein-containing complex	8813	3961
ME25	TRUE	0.000481872	6520	80	74	0.925	0.0113497	GO:0043229	GO:CC	intracellular organelle	8813	2126
ME25	TRUE	0.000642186	21	80	4	0.05	0.190476	GO:0005689	GO:CC	U12-type spliceosomal complex	8813	342
ME25	TRUE	0.00110106	6633	80	74	0.925	0.0111563	GO:0043226	GO:CC	organelle	8813	2123
ME25	TRUE	0.00694615	5995	80	68	0.85	0.0113428	GO:0043227	GO:CC	membrane-bounded organelle	8813	2124
ME25	TRUE	0.0108166	5817	80	66	0.825	0.0113461	GO:0043231	GO:CC	intracellular membrane-bounded organelle	8813	2128
ME25	TRUE	0.0108166	389	80	11	0.1375	0.0282776	GO:0005813	GO:CC	centrosome	8813	454
ME25	TRUE	0.0108166	5	80	2	0.025	0.4	GO:0000347	GO:CC	THO complex	8813	80
ME25	TRUE	0.0310246	452	80	11	0.1375	0.0243363	GO:0005815	GO:CC	microtubule organizing center	8813	456
ME25	TRUE	0.0338966	393	80	10	0.125	0.0254453	GO:1990904	GO:CC	ribonucleoprotein complex	8813	4452
ME25	TRUE	0.0424253	72	80	4	0.05	0.0555556	GO:0031248	GO:CC	protein acetyltransferase complex	8813	1256
ME25	TRUE	0.0424253	72	80	4	0.05	0.0555556	GO:0000123	GO:CC	histone acetyltransferase complex	8813	10
ME25	TRUE	0.0424253	72	80	4	0.05	0.0555556	GO:1902493	GO:CC	acetyltransferase complex	8813	4011
ME25	TRUE	0.0424431	11	80	2	0.025	0.181818	GO:0140672	GO:CC	ATAC complex	8813	3980
ME25	TRUE	0.0438286	7333	80	75	0.9375	0.0102277	GO:0005622	GO:CC	intracellular anatomical structure	8813	283
ME25	TRUE	0.00486822	2	83	2	0.0240964	1	GO:0070139	GO:MF	SUMO-specific endopeptidase activity	9210	9818
ME25	TRUE	0.00486822	2	83	2	0.0240964	1	GO:0070137	GO:MF	ubiquitin-like protein-specific endopeptidase activity	9210	9816
ME25	TRUE	0.00486822	2	83	2	0.0240964	1	GO:0016929	GO:MF	SUMO-specific protease activity	9210	3878
ME25	TRUE	0.00855614	1758	83	30	0.361446	0.0170648	GO:0003676	GO:MF	nucleic acid binding	9210	396
ME25	TRUE	0.0343044	2988	83	41	0.493976	0.0137216	GO:1901363	GO:MF	heterocyclic compound binding	9210	11974
ME25	TRUE	0.0359109	3019	83	41	0.493976	0.0135807	GO:0097159	GO:MF	organic cyclic compound binding	9210	10279
ME0	TRUE	0.000442473	565	573	67	0.116928	0.118584	GO:0005576	GO:CC	extracellular region	8813	240
ME0	TRUE	0.00736322	11	573	6	0.0104712	0.545455	GO:0099060	GO:CC	integral component of postsynaptic specialization membrane	8813	3733
ME0	TRUE	0.00778456	12	573	6	0.0104712	0.5	GO:0098948	GO:CC	intrinsic component of postsynaptic specialization membrane	8813	3683
ME0	TRUE	0.00778456	8	573	5	0.008726	0.625	GO:0099061	GO:CC	integral component of postsynaptic density membrane	8813	3734
ME0	TRUE	0.0110522	1451	573	128	0.223386	0.088215	GO:0016021	GO:CC	integral component of membrane	8813	850
ME0	TRUE	0.0110522	9	573	5	0.008726	0.555556	GO:0099146	GO:CC	intrinsic component of postsynaptic density membrane	8813	3758
ME0	TRUE	0.0187953	1493	573	129	0.225131	0.0864032	GO:0031224	GO:CC	intrinsic component of membrane	8813	1235
ME0	TRUE	0.0208491	337	573	39	0.0680628	0.115727	GO:0005615	GO:CC	extracellular space	8813	277
ME0	TRUE	0.0312759	17	573	6	0.0104712	0.352941	GO:0099634	GO:CC	postsynaptic specialization membrane	8813	3793
ME0	TRUE	0.0035531	117	634	23	0.0362776	0.196581	GO:0048018	GO:MF	receptor ligand activity	9210	8357
ME0	TRUE	0.00427487	123	634	23	0.0362776	0.186992	GO:0030546	GO:MF	signaling receptor activator activity	9210	4866
ME0	TRUE	0.0082958	131	634	23	0.0362776	0.175573	GO:0030545	GO:MF	signaling receptor regulator activity	9210	4865
ME0	TRUE	0.0176952	16	228	8	0.0350877	0.5	HP:0003648	HP	Lacticaciduria	3249	2609
ME24	TRUE	0.0143901	134	92	9	0.0978261	0.0671642	GO:0002250	GO:BP	adaptive immune response	9211	905
ME24	TRUE	0.0235085	96	92	7	0.076087	0.0729167	GO:0002429	GO:BP	immune response-activating cell surface receptor signaling pathway	9211	1075
ME24	TRUE	0.0235085	96	92	7	0.076087	0.0729167	GO:0002757	GO:BP	immune response-activating signal transduction	9211	1392
ME24	TRUE	0.0235085	87	92	7	0.076087	0.0804598	GO:0050851	GO:BP	antigen receptor-mediated signaling pathway	9211	15385
ME24	TRUE	0.0252186	102	92	7	0.076087	0.0686275	GO:0002768	GO:BP	immune response-regulating cell surface receptor signaling pathway	9211	1403
ME24	TRUE	0.0252186	3853	92	57	0.619565	0.0147937	GO:0050896	GO:BP	response to stimulus	9211	15425
ME24	TRUE	0.000717243	11	88	4	0.0454545	0.363636	GO:0042101	GO:CC	T cell receptor complex	8813	2013
ME24	TRUE	0.000904157	1750	88	35	0.397727	0.02	GO:0005886	GO:CC	plasma membrane	8813	514
ME24	TRUE	0.000904157	5	88	3	0.0340909	0.6	GO:0042105	GO:CC	alpha-beta T cell receptor complex	8813	2014
ME24	TRUE	0.000904157	1921	88	37	0.420455	0.0192608	GO:0071944	GO:CC	cell periphery	8813	3128
ME24	TRUE	0.00514917	76	88	6	0.0681818	0.0789474	GO:0098802	GO:CC	plasma membrane signaling receptor complex	8813	3628
ME24	TRUE	0.00733849	3503	88	52	0.590909	0.0148444	GO:0016020	GO:CC	membrane	8813	849
ME24	TRUE	0.0482116	216	88	8	0.0909091	0.037037	GO:0098797	GO:CC	plasma membrane protein complex	8813	3624
ME24	TRUE	0.000581054	47	24	6	0.25	0.12766	HP:0004429	HP	Recurrent viral infections	3249	3123
ME24	TRUE	0.000581054	69	24	7	0.291667	0.101449	HP:0006532	HP	Recurrent pneumonia	3249	4296
ME24	TRUE	0.000623702	13	24	4	0.166667	0.307692	HP:0002722	HP	Recurrent abscess formation	3249	1985
ME24	TRUE	0.000623702	4	24	3	0.125	0.75	HP:0008866	HP	Failure to thrive secondary to recurrent infections	3249	5589
ME24	TRUE	0.00132577	98	24	7	0.291667	0.0714286	HP:0002783	HP	Recurrent lower respiratory tract infections	3249	2025
ME24	TRUE	0.00237066	8	24	3	0.125	0.375	HP:0003460	HP	Decreased circulating total IgA	3249	2508
ME24	TRUE	0.00237066	47	24	5	0.208333	0.106383	HP:0020100	HP	Unusual fungal infection	3249	9378
ME24	TRUE	0.00237066	43	24	5	0.208333	0.116279	HP:0025540	HP	Abnormal T cell subset distribution	3249	9998
ME24	TRUE	0.00237066	79	24	6	0.25	0.0759494	HP:0001581	HP	Recurrent skin infections	3249	1161
ME24	TRUE	0.00237066	23	24	4	0.166667	0.173913	HP:0031377	HP	Abnormal cell proliferation	3249	11398
ME24	TRUE	0.00237066	7	24	3	0.125	0.428571	HP:0045080	HP	Decreased proportion of CD3-positive T cells	3249	14494
ME24	TRUE	0.00237066	23	24	4	0.166667	0.173913	HP:0031378	HP	Abnormal lymphocyte proliferation	3249	11399
ME24	TRUE	0.00237066	21	24	4	0.166667	0.190476	HP:0032169	HP	Severe infection	3249	12149
ME24	TRUE	0.00311422	9	24	3	0.125	0.333333	HP:0004385	HP	Protracted diarrhea	3249	3087
ME24	TRUE	0.00311422	183	24	8	0.333333	0.0437158	HP:0002090	HP	Pneumonia	3249	1545
ME24	TRUE	0.00359986	55	24	5	0.208333	0.0909091	HP:0002843	HP	Abnormal T cell morphology	3249	2067
ME24	TRUE	0.00359986	55	24	5	0.208333	0.0909091	HP:0011839	HP	Abnormal T cell count	3249	8271
ME24	TRUE	0.00363337	10	24	3	0.125	0.3	HP:0005401	HP	Recurrent candida infections	3249	3678
ME24	TRUE	0.00368192	477	24	12	0.5	0.0251572	HP:0011947	HP	Respiratory tract infection	3249	8376
ME24	TRUE	0.00396119	96	24	6	0.25	0.0625	HP:0001888	HP	Lymphopenia	3249	1376
ME24	TRUE	0.00483856	61	24	5	0.208333	0.0819672	HP:0010702	HP	Increased circulating antibody level	3249	7169
ME24	TRUE	0.00628382	277	24	9	0.375	0.032491	HP:0011123	HP	Inflammatory abnormality of the skin	3249	7571
ME24	TRUE	0.00845923	14	24	3	0.125	0.214286	HP:0009098	HP	Chronic oral candidiasis	3249	5682
ME24	TRUE	0.00885163	38	24	4	0.166667	0.105263	HP:0025615	HP	Abscess	3249	10064
ME24	TRUE	0.00885163	167	24	7	0.291667	0.0419162	HP:0002721	HP	Immunodeficiency	3249	1984
ME24	TRUE	0.00885163	116	24	6	0.25	0.0517241	HP:0040088	HP	Abnormal lymphocyte count	3249	14061
ME24	TRUE	0.00896384	15	24	3	0.125	0.2	HP:0005353	HP	Recurrent herpes	3249	3656
ME24	TRUE	0.00985054	306	24	9	0.375	0.0294118	HP:0011122	HP	Abnormality of skin physiology	3249	7570
ME24	TRUE	0.00985054	305	24	9	0.375	0.0295082	HP:0004370	HP	Abnormality of temperature regulation	3249	3072
ME24	TRUE	0.00985054	382	24	10	0.416667	0.026178	HP:0002205	HP	Recurrent respiratory infections	3249	1630
ME24	TRUE	0.00985054	237	24	8	0.333333	0.0337553	HP:0001945	HP	Fever	3249	1420
ME24	TRUE	0.0133677	18	24	3	0.125	0.166667	HP:0031381	HP	Decreased lymphocyte proliferation in response to mitogen	3249	11402
ME24	TRUE	0.0134468	45	24	4	0.166667	0.0888889	HP:0002841	HP	Recurrent fungal infections	3249	2065
ME24	TRUE	0.0136683	132	24	6	0.25	0.0454545	HP:0004332	HP	Abnormal lymphocyte morphology	3249	3040
ME24	TRUE	0.0136683	190	24	7	0.291667	0.0368421	HP:0033796	HP	Abnormal leukocyte physiology	3249	13747
ME24	TRUE	0.0136683	190	24	7	0.291667	0.0368421	HP:0031409	HP	Abnormal lymphocyte physiology	3249	11428
ME24	TRUE	0.0209558	5	24	2	0.0833333	0.4	HP:0030253	HP	Defective T cell proliferation	3249	10339
ME24	TRUE	0.0209558	5	24	2	0.0833333	0.4	HP:0010447	HP	Anal fistula	3249	6936
ME24	TRUE	0.0209558	53	24	4	0.166667	0.0754717	HP:0410242	HP	Abnormal circulating IgG level	3249	15689
ME24	TRUE	0.0209558	5	24	2	0.0833333	0.4	HP:0005218	HP	Anoperineal fistula	3249	3553
ME24	TRUE	0.0277305	58	24	4	0.166667	0.0689655	HP:0012115	HP	Hepatitis	3249	8544
ME24	TRUE	0.0277305	736	24	13	0.541667	0.017663	HP:0012647	HP	Abnormal inflammatory response	3249	9068
ME24	TRUE	0.0277305	736	24	13	0.541667	0.017663	HP:0012649	HP	Increased inflammatory response	3249	9070
ME24	TRUE	0.0301642	105	24	5	0.208333	0.047619	HP:0001433	HP	Hepatosplenomegaly	3249	1076
ME24	TRUE	0.031575	226	24	7	0.291667	0.0309735	HP:0002014	HP	Diarrhea	3249	1481
ME24	TRUE	0.0348076	28	24	3	0.125	0.107143	HP:0002728	HP	Chronic mucocutaneous candidiasis	3249	1990
ME24	TRUE	0.0348076	28	24	3	0.125	0.107143	HP:0011370	HP	Recurrent cutaneous fungal infections	3249	7808
ME24	TRUE	0.0355957	7	24	2	0.0833333	0.285714	HP:0031379	HP	Abnormal T cell proliferation	3249	11400
ME24	TRUE	0.0386131	30	24	3	0.125	0.1	HP:0100658	HP	Cellulitis	3249	15148
ME24	TRUE	0.0386131	30	24	3	0.125	0.1	HP:0001019	HP	Erythroderma	3249	799
ME24	TRUE	0.0386131	173	24	6	0.25	0.0346821	HP:0005372	HP	Abnormality of B cell physiology	3249	3667
ME24	TRUE	0.0386131	172	24	6	0.25	0.0348837	HP:0010701	HP	Abnormal immunoglobulin level	3249	7168
ME24	TRUE	0.0431343	69	24	4	0.166667	0.057971	HP:0002039	HP	Anorexia	3249	1501
ME24	TRUE	0.0449868	32	24	3	0.125	0.09375	HP:0002720	HP	Decreased circulating IgA level	3249	1983
ME24	TRUE	0.0474632	182	24	6	0.25	0.032967	HP:0000388	HP	Otitis media	3249	304
ME24	TRUE	0.0483778	34	24	3	0.125	0.0882353	HP:0020064	HP	Abnormal eosinophil count	3249	9350
ME24	TRUE	0.0483778	34	24	3	0.125	0.0882353	HP:0001879	HP	Abnormal eosinophil morphology	3249	1368
[truncated: 3,005 more rows]

## Sheet: Blood_DCN
from	to	score	color
[truncated: 1,589 more rows]

[truncated: 1 more sheets: Lymph_DCN]
